# Supplementary material for: The STRIPAK signaling complex regulates dephosphorylation of GUL1, an RNA-binding protein that shuttles on endosomes
Source: PLoS Genet. 2020 Sep 30;16(9):e1008819. doi: 10.1371/journal.pgen.1008819 (PMC7550108; doi:10.1371/journal.pgen.1008819)
Supplement: S1 Dataset — (XLSX) [file pgen.1008819.s026.xlsx]

## Sheet: raw
Accession	Description	ΣCoverage	Σ# Proteins	Σ# Unique Peptides	Σ# Peptides	Σ# PSMs	A6: 114/113	A6: 114/113 Count	A6: 114/113 Variability [%]	A6: 115/113	A6: 115/113 Count	A6: 115/113 Variability [%]	A6: 116/113	A6: 116/113 Count	A6: 116/113 Variability [%]	A6: 117/113	A6: 117/113 Count	A6: 117/113 Variability [%]	A6: 118/113	A6: 118/113 Count	A6: 118/113 Variability [%]	A6: 119/113	A6: 119/113 Count	A6: 119/113 Variability [%]	A6: 121/113	A6: 121/113 Count	A6: 121/113 Variability [%]	A6: -- invalid --	A6: -- invalid -- Count	A6: -- invalid -- Variability [%]	Score A2	Coverage A2	# Peptides A2	# PSM A2	Score A7	Coverage A7	# Peptides A7	# PSM A7	Score A8	Coverage A8	# Peptides A8	# PSM A8	# AAs	MW [kDa]	calc. pI
SMAC_06263	contig_2.3 join(38289..38336,38399..40192,40302..45353,45443..45722,45803..46165,46218..46280,46335..46472,46531..50331,50390..50734,50793..50887) CCC07219.1	32.72	1	121	121	520	0.468035	192	39.1557	0.704963	193	33.3916	1.17235	193	23.2447	0.927978	193	25.8208	1.26693	193	25.1206	0.795433	193	33.0555	1.0757	193	30.9897				3628.75	29.63	104	161	393.363	31.99	116	180	51396.5	31.66	115	179	3992	443.46	5.09717
SMAC_03465	contig_2.10 join(809830..813933,813999..814100,814269..814373) CCC09909.1	76.39	1	116	117	695	0.651407	245	45.8846	1.04153	246	29.8337	1.82364	246	34.6235	1.57395	246	30.9427	1.88478	246	28.3299	0.933404	246	44.1686	0.966077	240	62.2511				5769.24	73.68	108	220	564.071	74.72	113	239	76434.9	75.97	114	236	1436	154.261	4.89404
SMAC_02431	contig_2.3 join(881051..881175,881237..881290,881347..882059,882122..887580) CCC07425.1	53.97	1	107	107	618	0.439518	221	38.4435	0.632848	221	39.231	1.43691	223	30.1766	0.889074	222	42.4022	1.17618	223	25.5559	0.726002	223	44.2774	1.09218	222	33.1479				5123.84	51.04	97	192	492.227	53.26	105	216	64530.9	52.93	103	210	2116	233.389	6.44287
SMAC_00761	contig_2.2 complement(join(480720..481207,481272..481478,481547..493579,493641..493917,494742..494819)) CCC06732.1 putative dynein heavy chain protein	26.22	1	104	104	359	0.540153	131	42.2277	0.795966	130	22.879	1.31472	131	23.6578	1.03134	131	28.1541	1.31473	131	25.747	0.88079	131	35.3477	1.0115	131	35.7434				2159.75	22.89	86	108	265.199	25.85	102	129	33311.5	24.75	96	122	4360	494.323	6.15088
SMAC_09548	contig_2.31 join(13859..14026,14097..20041,20143..20319,20405..23546) CCC12767.1	36.14	1	104	104	414	0.49968	149	37.167	0.865589	151	27.1745	1.22933	151	31.7271	1.03415	151	37.9168	1.46305	151	25.8286	0.873676	150	37.6461	1.1241	149	34.1121				3098.95	32.68	90	134	315.359	34.52	99	145	40721.1	33.25	92	135	3143	352.312	5.79541
SMAC_07644	contig_2.31 complement(join(133828..134418,134529..141895,142018..142171)) CCC12801.1	42.99	1	102	102	470	0.4511	164	48.3541	0.708735	168	31.2703	1.21793	169	29.4871	0.908596	166	43.9548	1.38373	168	25.1083	0.741568	168	46.315	1.02595	169	30.9674				3830.51	40.18	93	151	401.407	42.99	101	163	48139.7	41.62	96	156	2703	293.191	5.78271
SMAC_00642	contig_2.2 complement(join(58509..59230,59285..60476,60548..64590,64683..64944)) CCC06617.1	44.5	1	100	100	416	0.487772	150	38.8594	0.770646	151	22.3022	1.16156	151	27.4755	0.987742	151	27.843	1.27696	151	25.8969	0.808375	150	35.0034	0.932428	149	44.1799				3166.98	40.11	85	126	328.985	43.92	98	149	42014.2	43.15	96	141	2072	230.464	5.32568
SMAC_09567	contig_2.101 join(4707..4868,4932..5197,5255..5957,6017..11269,11278..11652) CCC05559.1	45.96	1	97	97	509	0.300556	189	36.9343	0.481005	188	29.0632	0.729208	189	22.9661	0.591971	189	25.5555	0.780512	189	20.5771	0.493312	189	33.9373	1.07604	189	31.5076				3728.84	42.45	87	164	369.01	44.85	93	179	49201.5	42.85	87	166	2252	251.799	6.46826
SMAC_05963	contig_2.6 join(480149..480238,480340..484941,485004..485375) CCC08607.1	51.75	1	90	90	568	0.492655	204	37.6899	0.74266	206	31.4482	1.20254	206	35.3391	0.929688	205	40.0616	1.2159	206	28.7048	0.784364	205	47.549	1.09483	204	27.6193				4816.93	48.55	79	175	467.255	49.91	86	199	62099.6	51.1	85	194	1687	191.318	5.47803
SMAC_03136	contig_2.7 join(725507..728012,728064..729652) CCC09035.1	60.78	1	82	83	751	0.0883121	208	151.648	0.142408	256	103.826	0.163444	262	147.005	0.165249	263	80.7566	0.246104	271	56.8948	0.15164	263	109.014	1.43665	271	26.6259				7056.33	57.26	74	244	608.549	60.41	81	261	79037.5	59.16	77	246	1364	149.149	5.66846
SMAC_00841	contig_2.2 join(773888..773963,774088..774408,774470..779430,779488..779598) CCC06811.1 putative fatty acid synthase alpha subunit reductase	48.35	1	81	81	375	0.379223	137	43.0124	0.557564	138	31.1207	0.975194	138	20.8044	0.787848	138	30.5261	1.16976	139	22.3168	0.619985	139	42.0922	0.91061	138	40.0392				2709.42	41.49	69	112	296.591	43.96	77	134	36724.7	44.68	73	129	1822	199.793	5.96045
SMAC_06322	contig_2.34 join(204926..205552,205620..207873,207937..208913) CCC13104.1	56.65	1	81	81	544	0.490384	202	43.8491	0.756438	202	32.6814	1.25444	202	26.8104	0.977091	202	30.5439	1.40344	202	29.4227	0.838837	201	35.6151	1.05109	202	34.9674				4255.05	51.52	69	168	416.146	56.11	79	196	54067.3	54.01	73	180	1285	140.481	7.43018
SMAC_00840	contig_2.2 complement(763320..769598) CCC06810.1 putative fatty acid synthase beta subunit dehydratase	41.54	1	80	80	389	0.376829	143	49.3144	0.534286	144	32.265	1.03162	144	28.644	0.823415	143	30.0292	1.17573	144	23.8087	0.620757	144	43.4075	0.89579	144	44.5035				2993.43	38.81	70	120	305.389	40.97	77	135	39938.1	40.34	75	134	2092	232.263	6.20166
SMAC_04816	contig_2.1 join(2578777..2578816,2578947..2583817,2583872..2590908,2590950..2591808,2591866..2592985,2593230..2594404,2594465..2595373,2595495..2598071,2598214..2598891,2598975..2609277,2609338..2611586,2611656..2613158) CCC06427.1	8.55	1	80	85	260	0.45889	92	41.7746	0.756482	93	32.2049	1.12774	93	29.0252	0.934671	93	30.8756	1.12756	94	23.0083	0.827638	93	26.7045	1.04828	94	34.9017				1461.68	6.83	66	76	169.664	8.1	81	96	22621.7	7.93	76	88	11106	1207.52	4.64014
SMAC_04342	contig_2.19 complement(513775..520404) CCC04975.1	36.71	1	78	79	330	0.522289	116	30.9806	0.741458	117	28.8019	1.14563	117	29.5777	1.00564	118	23.5561	1.11304	118	29.9384	0.79707	116	24.1915	1.02636	118	34.2248				2441.03	30.51	66	100	227.269	35.04	75	115	32413.7	35.9	77	115	2209	250.102	5.23682
SMAC_05967	contig_2.6 join(495210..495336,495926..496108,496168..496229,496318..497164,497834..499959,500014..500130) CCC08611.1	58.2	1	77	77	799	0.428223	291	46.2881	0.624304	291	33.9744	1.12334	293	29.2281	0.971681	290	38.7251	1.36845	293	23.326	0.681591	292	47.3778	1.14119	293	35.8106				6309.23	56.9	71	246	598.415	58.2	75	280	85402.3	57.68	74	273	1153	125.989	6.03662
SMAC_04445	contig_2.14 join(254301..254564,254627..254872,254899..256488) CCC10716.1	65.38	1	77	77	1226	0.482211	487	37.8567	0.698979	489	25.7979	1.23592	489	38.2415	1.05687	489	27.0268	1.27342	489	30.1123	0.73848	489	38.9343	1.15734	489	45.7739				7456.6	60.37	65	378	745.364	64.52	74	454	111483	62.09	69	394	699	79.1375	5.0083
SMAC_03040	contig_2.7 join(1142376..1142530,1142923..1145911,1145977..1146003) CCC09134.1	65.72	1	76	76	1162	0.559136	430	43.7443	0.808928	434	34.1899	1.47809	437	33.2758	1.10503	435	38.8785	1.51065	437	33.1233	0.915597	432	43.0544	1.00106	436	45.4305				8823.79	62.59	69	364	809.529	65.72	74	397	121500	64.96	74	401	1056	117.067	6.1001
SMAC_01999	contig_2.5 complement(join(1428923..1429224,1429301..1429729,1429812..1432642,1432784..1432821)) CCC08455.1 putative smc3 putative SMC3 protein	54.13	1	75	75	289	0.509386	109	35.1243	0.766627	109	19.2656	1.24446	109	19.9736	1.04581	109	31.1404	1.32796	109	21.8807	0.842272	109	30.0979	0.980942	108	36.447				1901.8	45.29	61	87	204.539	51.63	71	103	27959.2	50.63	68	99	1199	137.434	6.37939
SMAC_00109	contig_2.1 join(465007..465062,465157..465184,465254..465309,465363..465612,465679..467170,467226..467818) CCC05894.1	85.19	1	74	75	1045	0.418566	363	37.8135	0.634572	368	34.4518	1.09411	375	30.1194	0.79814	373	38.9279	1.22457	375	25.5456	0.68281	373	42.0684	1.11041	374	34.8439				7951.06	80.95	72	320	742.036	80.1	72	360	115351	85.19	74	365	824	90.5121	5.16064
SMAC_00380	contig_2.1 join(1539433..1539680,1539791..1541705,1541763..1542236) CCC06162.1	72.32	1	73	73	745	0.463993	263	42.6336	0.742677	264	32.5729	1.25916	265	40.8528	0.858185	264	44.3941	1.4478	265	37.8535	0.793887	265	38.1184	1.12519	265	31.4022				6233.76	70.5	66	239	637.527	71.64	72	258	80222.3	70.73	69	248	878	98.4297	5.43994
SMAC_00930	contig_2.2 complement(join(1168488..1168544,1168613..1173447,1173512..1174118)) CCC06905.1	41.81	1	71	72	361	0.559238	127	33.5101	0.693035	126	29.5622	1.35344	127	24.3395	0.992078	127	29.7832	1.32183	127	27.3267	0.810178	126	33.01	1.02904	127	28.6261				2696.61	37.99	63	111	275.909	41.48	71	127	36441.3	41.43	71	123	1832	202.663	6.12549
SMAC_05033	contig_2.8 complement(join(471005..473436,473513..473726)) CCC09275.1	67.2	1	69	69	422	0.378104	152	55.6945	0.623571	152	40.2096	1.12875	153	30.3557	0.819459	153	52.2114	1.28209	153	27.7476	0.636911	152	52.6868	1.04356	153	34.8079				3471.92	63	62	130	337.064	66.4	68	150	43490.3	64.59	65	142	881	97.5727	7.75244
SMAC_05794	contig_2.6 join(287375..287456,287708..287853,287918..287944,288013..288048,288111..290519,290585..290770) CCC08550.1	66.91	1	69	70	597	0.413848	211	44.1316	0.583514	212	36.1617	1.03999	213	24.6706	0.864212	213	30.8002	1.19197	213	25.8069	0.654179	211	38.2922	1.16727	213	33.2485				4725.17	63.27	61	188	458.832	65.87	68	206	60463.9	66.18	69	203	961	107.296	5.74463
SMAC_00852	contig_2.2 join(847652..847659,847880..848160,848222..850449,850507..850524) CCC06823.1	70.14	1	68	69	2234	0.44059	838	39.6412	0.645568	852	35.6691	1.19242	857	26.8749	0.921143	854	36.7146	1.31197	856	25.2904	0.740518	850	43.2969	1.03433	856	32.4709				13590.2	65.28	61	672	1266.65	68.96	66	787	224208	67.89	65	775	844	93.1052	6.58057
SMAC_00111	contig_2.1 complement(join(477696..480891,480936..481339)) CCC05896.1	53.38	1	68	68	349	0.553288	127	33.4827	0.790814	127	28.4827	1.28078	127	21.7137	1.08537	127	23.0658	1.42737	127	22.2673	0.861555	127	31.8895	1.05925	125	41.2128				2259.42	49.71	62	107	245.65	50.29	66	121	35359.8	51.04	64	121	1199	133.384	5.71924
SMAC_03336	contig_2.10 join(316248..322049,322115..322177) CCC09780.1	35.52	1	66	66	297	0.432916	109	37.0875	0.633597	110	40.0997	1.02881	110	24.6652	0.811661	110	34.6612	1.08367	110	18.4784	0.646064	110	41.3614	1.01212	109	30.2054				2141.37	30.66	53	89	232.565	34.08	62	104	29176.6	35.01	64	104	1954	221.237	6.29053
SMAC_03535	contig_2.9 complement(join(311089..311331,311481..314162,314226..314464,314544..314863,314912..315037,315146..315195,315264..315293)) CCC09504.1	52.24	1	65	65	383	0.450842	137	42.736	0.638091	137	31.2806	1.21643	138	25.0466	0.854916	137	40.4639	1.32319	138	28.7641	0.631569	138	56.0305	0.985014	132	27.3871				2981.33	50.2	59	115	316.795	52.16	64	136	40589.3	52.24	65	132	1229	136.92	6.62451
SMAC_09126	contig_2.73 join(19009..19174,19246..21259,21311..21383,21434..21844) CCC14398.1	70.91	1	64	64	633	0.328295	231	42.4813	0.580618	233	36.3475	0.96387	234	24.1498	0.694424	232	31.0903	1.09184	234	22.9089	0.656529	232	35.6965	1.11194	234	34.1679				4677.13	68.21	59	191	472.179	68.55	63	226	66010.3	70.12	63	216	887	100.661	6.45557
SMAC_05409	contig_2.6 join(1179252..1179318,1179398..1182462) CCC08769.1	57.14	1	64	64	377	0.481369	141	42.1021	0.706279	142	30.8467	1.20228	143	27.6916	0.981503	142	28.7708	1.31025	142	26.3574	0.781116	142	35.0174	1.09154	142	45.833				2547.73	53.02	55	120	263.123	49.47	60	127	37998.6	55.03	59	130	1043	117.825	6.53662
SMAC_08166	contig_2.53 complement(join(49995..50672,50738..53005,53065..53436)) CCC13999.1	57.56	1	63	63	404	0.429931	146	29.1438	0.586235	148	33.9503	1.14641	148	24.7715	0.910717	148	30.6914	1.16292	148	27.3879	0.607975	147	43.7365	1.05716	147	33.7648				3319.26	54.57	56	128	325.451	57.47	61	139	42036.7	56.11	59	137	1105	124.341	6.53662
SMAC_06157	contig_2.33 join(175982..176116,176193..176212,176374..176604,176662..176701,176903..178271,178337..178479) CCC13014.1	69.77	1	63	64	717	0.463159	270	35.8903	0.883522	271	37.108	1.22251	273	29.2231	0.941042	271	43.7275	2.02104	273	37.6909	0.793777	269	39.2185	1.11748	272	47.8812				4679.04	65.74	52	218	542.111	69.77	62	261	69813.9	66.98	57	238	645	70.6171	5.03369
SMAC_06532	contig_2.28 join(88008..88012,88091..88184,88253..88559,88616..92049,92124..92570) CCC12451.1	42.51	1	63	63	243	0.90566	87	41.4938	1.28101	87	38.5346	2.09801	87	39.5789	1.64492	87	51.7961	2.46123	87	51.0361	1.35396	87	59.1223	0.987258	87	38.6339				1646.35	39.22	54	75	167.578	42.09	62	86	23443.4	40.41	58	82	1428	161.042	6.91748
SMAC_00616	contig_2.1 complement(join(2473833..2474303,2474357..2475853,2475910..2476176,2476230..2477089,2477146..2477947)) CCC06401.1 putative histidine kinase group protein	54.62	1	62	62	388	0.356656	137	48.7153	0.51152	137	35.2688	0.867682	137	33.7322	0.645419	137	44.2728	0.956303	137	30.9704	0.565558	137	50.2005	1.03966	137	40.655				3319.28	50.77	56	123	308.894	54.62	62	133	40081.7	54.55	60	132	1298	141.738	5.47803
SMAC_07073	contig_2.39 join(20512..20810,20875..23644,23703..23787,23908..24863) CCC13450.1	50.11	1	62	62	341	0.345054	120	63.0411	0.673814	120	26.0569	1.05616	120	27.9196	0.91165	120	17.5432	0.957065	120	17.3113	0.643973	120	45.0329	0.906912	118	74.9198				3478.18	48.87	56	111	309.81	49.23	60	116	38223.2	49.67	58	114	1369	144.414	4.32275
SMAC_04128	contig_2.15 join(222092..226975,227048..227248) CCC10898.1	39.37	1	62	63	297	0.593024	101	38.4709	0.908515	101	31.307	1.48373	101	34.4762	1.10753	100	40.8179	1.68675	101	31.6516	0.939743	101	37.0365	1.02975	98	31.3609				2494.32	36.95	57	94	262.813	39.37	63	101	32808.9	39.37	61	102	1694	184.352	6.49365
SMAC_07544	contig_2.7 join(266995..267118,267342..271251,271308..271347) CCC08908.1	39.35	1	61	61	415	0.669309	157	41.8389	0.93063	157	32.1277	1.49962	157	30.9751	1.21408	156	37.4151	1.64959	157	33.5038	1.02422	157	38.1544	1.02613	157	30.9118				3016.89	36.85	52	126	325.225	39.35	60	150	41413.8	37.73	58	139	1357	148.3	7.1665
SMAC_02142	contig_2.18 join(462443..463012,463072..463485,463855..466674,466734..467095,467151..467265) CCC11484.1	43.48	1	61	61	345	0.577866	128	63.1645	1.01205	129	34.0634	1.41187	129	54.4848	1.39925	129	36.4806	1.5668	129	39.8288	1.04928	129	48.0201	1.04841	127	39.858				2551.49	38.78	49	107	240.008	40.67	58	121	37085.2	40.32	55	117	1426	151.433	9.29053
SMAC_12071	contig_2.5 complement(join(1110696..1111210,1111276..1112911,1112967..1113824,1113893..1114720)) CCC08367.1	37.09	1	60	60	289	0.298649	108	49.4643	0.392933	108	38.1438	0.719558	108	27.5618	0.649662	108	29.1079	0.851019	108	22.8228	0.425768	108	51.8646	1.00703	108	38.4432				1528.13	34.66	54	88	191.706	36.62	59	106	25610.2	35.76	55	95	1278	144.456	6.87354
SMAC_01721	contig_2.5 complement(join(306921..307205,307263..307556,307698..309167,309329..309390,309482..309494)) CCC08173.1	74.82	1	60	60	620	0.407776	228	46.0951	0.592583	227	40.7896	1.08696	229	25.6779	0.848692	229	32.8934	1.17685	229	28.0585	0.647309	228	51.2907	1.04689	230	34.4818				4571.36	73.69	57	202	442.529	72.98	57	217	59178	71.57	56	201	707	78.4876	5.17334
SMAC_05345	contig_2.25 complement(join(290897..292975,293065..293266,293344..293372)) CCC12273.1	69.57	1	59	59	1090	0.395397	386	47.614	0.60213	393	37.1893	1.07416	397	30.9181	0.818355	393	36.7216	1.14944	397	28.8554	0.670562	394	52.1993	1.18204	390	35.8868				8261.34	65.8	53	351	757.349	67.36	56	365	116994	68.79	57	374	769	86.2588	6.52197
SMAC_08900	contig_2.69 complement(join(1881..2351,2420..2768,2851..3167,3291..3960,4034..4101)) CCC14311.1	75.16	1	59	62	1548	0.381885	543	47.3061	0.640401	548	36.645	1.17224	552	27.3982	0.923588	549	39.1829	1.26034	552	23.3447	0.631528	547	54.3965	1.01557	552	41.9654				11062.4	73.88	54	466	1208.09	72.12	59	554	170883	74.52	60	528	624	68.1798	5.2749
SMAC_01764	contig_2.5 join(482460..483351,483411..484546,484608..484700) CCC08216.1	71.1	1	59	60	539	0.439033	205	40.6864	0.83328	206	29.767	1.37236	207	23.6399	1.09156	206	32.3696	1.79051	207	29.7435	0.78356	205	39.7177	1.03481	207	49.3343				3781.67	66.01	51	166	405.865	69.69	58	195	55025.7	69.26	57	178	706	76.8319	7.6499
SMAC_02110	contig_2.18 complement(join(313871..315043,315085..315129,315189..316177,316260..316641)) CCC11453.1	57.31	1	59	59	437	0.599073	156	39.1487	0.871049	157	31.1745	1.5011	157	33.2976	1.22785	157	36.361	1.63763	157	27.7695	0.840176	157	40.1087	0.974222	157	43.0502				3323.2	53.83	52	134	348.763	57.31	59	152	46633.3	57.19	58	151	862	97.4513	5.12256
SMAC_07972	contig_2.48 complement(join(138969..139370,139421..139759,139811..141203,141259..143033)) CCC13902.1	49.62	1	58	58	345	0.368597	121	64.5173	0.67124	122	28.7427	1.17051	122	39.4989	0.845347	121	37.3589	1.24473	123	22.9798	0.741781	122	35.6119	1.10768	122	27.6702				3154	48.46	56	111	268.383	48.54	56	116	38267.1	49.16	57	118	1302	141.424	5.69385
SMAC_08097	contig_2.52 92465..95245 CCC13976.1	61.23	1	58	60	377	0.42646	129	50.9512	0.654579	136	46.6138	1.12392	136	30.6386	0.863206	134	41.3092	1.29015	136	30.1938	0.758853	133	49.4212	1.05287	134	35.7543				3011.94	54.32	49	113	303.877	57.67	57	133	40690.3	58.1	54	131	926	102.993	5.98584
SMAC_09034	contig_2.31 join(291805..292420,292531..294065) CCC12840.1	72.49	1	57	57	783	0.393443	282	47.4397	0.550047	285	33.8489	1.11093	287	28.37	0.795125	284	52.2804	1.24297	287	27.2562	0.604605	285	49.3442	0.941781	286	52.3995				5510.67	71.09	55	251	545.34	72.49	57	269	74288.7	72.49	57	263	716	79.4019	6.52197
SMAC_03781	contig_2.16 complement(join(214430..216282,216351..216480,216617..216643)) CCC11074.1	73.39	1	57	59	610	0.410816	205	41.7241	0.718503	211	30.2935	1.10598	213	29.0812	0.854136	210	42.6816	1.68334	213	35.5618	0.694592	212	45.2541	1.20566	213	34.7217				5234.5	71.3	55	186	484.124	72.2	56	225	63980.4	71	52	199	669	72.5939	6.01123
SMAC_07343	contig_2.45 join(60876..61177,61241..63663,63743..63891) CCC05020.1	53.92	1	57	57	349	0.478962	123	45.5799	0.707685	125	27.8149	1.09044	126	33.3085	0.940242	125	35.7756	1.13994	126	24.0415	0.790787	126	42.2628	1.10486	125	31.4133				3299.65	46.5	48	108	290.393	51.83	56	122	37744.5	53.29	56	119	957	106.192	5.64307
SMAC_04013	contig_2.17 complement(join(454281..454298,454374..458022,458090..458183,458262..458292)) CCC11310.1 putative smc1 putative SMC1 protein	44.02	1	57	58	225	0.475973	81	36.7756	0.713615	81	32.185	1.21598	81	30.4413	0.984332	80	27.0692	1.32823	81	27.4477	0.759919	81	39.3418	0.979051	81	34.3898				1799.97	39.75	50	70	163.109	43.07	56	79	22216.6	41.88	54	76	1263	144.691	5.77002
SMAC_06525	contig_2.28 complement(join(60849..61108,61167..63445,63510..64780,64834..65016,65089..65256)) CCC12445.1	37.52	1	57	58	244	0.54497	90	31.6754	0.89316	91	27.2208	1.50523	91	25.5102	1.21138	91	29.2845	1.52695	91	31.4537	0.919533	90	32.4951	1.02996	89	42.7124				1774.12	34.92	50	70	187.322	37.37	56	88	25274.2	35.06	54	86	1386	160.842	5.0083
SMAC_00131	contig_2.1 complement(join(533918..534570,534642..536781,537608..537664)) CCC05916.1	48.68	1	57	58	420	0.561444	161	46.3696	0.88699	162	38.0411	1.44296	162	32.3844	1.31407	162	35.2623	1.6795	162	34.0572	0.912028	162	42.5387	0.909918	159	52.0748				3009.46	40.99	43	127	315.031	46.05	53	145	45722.4	46.36	51	148	949	108.622	9.40771
SMAC_03402	contig_2.10 complement(join(571374..577363,577446..577752)) CCC09846.1	30.12	1	56	56	250	0.746132	88	42.0093	1.13899	88	29.692	1.73306	88	28.9171	1.40699	88	34.2437	1.72051	88	37.1563	1.23829	88	44.3751	0.96744	87	34.8654				2040.28	28.22	50	77	222.598	29.84	55	88	24987.3	29.74	55	85	2098	235.482	5.60498
SMAC_06728	contig_2.3 complement(join(1323061..1323105,1323171..1324685,1324733..1325736,1325786..1326696,1326762..1326967)) CCC07526.1	52.94	1	55	55	375	0.401982	133	50.4824	0.625136	134	44.9138	1.16994	134	37.1716	0.84366	134	54.0505	1.11091	134	31.7064	0.612235	134	58.361	0.950061	134	49.0489				3335.29	49.84	50	118	341.257	52.94	55	128	39976.4	51.47	53	129	1226	130.798	5.96045
SMAC_05699	contig_2.30 complement(join(330229..331592,331649..331929,331987..332372,332448..333101)) CCC12740.1 putative ccg9 putative trehalose synthase (clock-controlled gene 9)	51.9	1	55	55	612	0.447158	229	54.3165	0.686266	231	44.5525	1.25567	233	40.9284	0.954548	231	46.9854	1.28541	232	44.3793	0.697393	231	43.7348	0.727724	229	67.7424				3825.62	49.55	47	180	386.242	51.79	52	213	66163.1	51.23	53	219	894	99.4572	6.55127
SMAC_07812	contig_2.41 join(183745..184690,184749..185010,185199..185959,186031..187139) CCC13631.1	47.12	1	55	55	322	0.536981	118	23.5231	0.738579	118	24.4352	1.32979	118	24.7214	1.07028	118	25.6176	1.39373	118	26.5519	0.806423	118	31.9583	1.17243	118	26.0481				2233.07	44.2	50	102	222.994	45.66	53	113	30504.3	45.27	52	107	1025	118.052	6.30322
SMAC_01685	contig_2.5 join(173123..173248,173442..174608,174668..174844) CCC08135.1	65.44	1	55	55	313	0.454204	124	39.8409	0.738522	124	27.8476	0.96273	124	45.5151	1.11693	124	28.9066	1.02112	124	27.4583	0.736269	124	36.5989	1.02873	124	46.8027				1859.44	59.71	45	96	229.035	58.9	51	112	31501.8	62.17	51	105	489	55.1949	8.76318
SMAC_05435	contig_2.6 join(1273945..1274020,1274120..1274430,1274518..1275832,1275894..1276709,1276769..1277001) CCC08795.1	59.17	1	54	54	373	0.485793	131	47.9758	0.709071	131	36.4312	1.16332	131	31.5935	0.876963	130	48.562	1.24726	132	24.5607	0.739907	131	38.1761	1.08847	132	22.2114				3163.51	56.55	50	112	296.668	59.17	54	132	39466.5	59.17	54	129	916	100.854	5.57959
SMAC_05400	contig_2.6 join(1151337..1151368,1151440..1154476,1154558..1154650) CCC08760.1	57.36	1	54	54	299	0.501077	105	36.6067	0.670976	107	37.5272	1.09984	107	24.9601	0.908144	105	27.0013	1.18756	107	19.3639	0.77506	107	35.0104	1.07315	107	34.3087				2789.13	51.57	46	90	255.1	57.36	53	106	31946.9	55.65	52	103	1053	118.845	5.65576
SMAC_05347	contig_2.25 join(295755..299059,299120..299935,299992..300403) CCC12275.1	33.77	1	54	56	216	0.430546	79	52.7686	0.711341	79	28.7511	1.1377	79	30.6531	1.03698	79	26.0121	1.25889	79	27.2726	0.689955	79	52.8928	0.908021	78	61.3475				1287.6	30.4	46	65	166.716	33.05	54	79	20940.4	31.46	50	72	1510	162.458	5.92236
SMAC_01243	contig_2.4 join(146367..146825,146902..151551,151651..153207,153266..153757) CCC07676.1 putative myosin group protein	23.4	1	54	55	179	0.588666	63	31.7445	0.889986	63	22.0572	1.3052	63	18.0661	1.07732	63	22.9499	1.41676	63	18.6508	0.918378	63	31.579	1.03675	63	30.9512				1177.5	21.01	49	56	130.139	22.47	52	60	18092.7	22.73	53	63	2385	272.604	6.30322
SMAC_04972	contig_2.8 complement(join(166163..167242,167298..167726,167807..167975,168034..168211,168397..168439)) CCC09213.1	61.87	1	54	54	1101	0.489164	411	47.2533	0.820787	419	33.4743	1.43454	421	38.585	1.16041	419	33.4397	1.62131	421	34.4534	0.832648	418	47.5186	1.03344	420	49.2488				9488.7	60.6	47	347	878.876	61.87	54	392	115483	61.55	50	362	632	68.6475	5.40186
SMAC_00082	contig_2.1 complement(join(322509..325327,326220..327918,327979..328481,328545..328872,328943..329071)) CCC05866.1	26.52	1	53	53	223	0.236105	82	90.6942	0.631151	84	33.615	0.909452	84	39.5035	0.611286	83	47.7844	1.09511	84	18.0445	0.640146	84	36.4773	0.894941	84	36.5706				1821.36	22.25	39	65	193.464	25.04	50	80	23539.2	25.59	50	78	1825	205.298	7.95752
SMAC_09269	contig_2.81 complement(join(27824..28699,28841..29266,29319..30542,30622..30780)) CCC14463.1	63.98	1	53	53	332	0.289103	120	41.3613	0.565551	118	43.3003	0.855046	121	25.9636	0.614662	120	44.9463	1.35235	121	22.015	0.541779	119	40.7883	1.18574	120	34.9382				3412.36	60.63	47	106	274.055	63.98	52	118	35689.9	60.29	45	108	894	96.4525	7.66455
SMAC_08160	contig_2.53 complement(join(28457..28486,28566..29377,29739..32493,32579..32730,32802..32826)) CCC13994.1	51.47	1	53	53	289	0.38852	102	39.3771	0.544522	102	29.3452	1.01877	102	31.943	0.740976	102	25.7207	0.793288	102	31.1051	0.619766	102	40.9648	1.14821	102	24.0744				2354.05	48.53	50	93	239.913	48.61	51	99	29333.5	50.84	51	97	1257	131.766	5.03369
SMAC_01428	contig_2.4 join(852532..852761,852840..857208,857277..857378) CCC07863.1	30.52	1	53	53	200	0.452161	74	32.8373	0.811931	75	23.5146	1.25826	75	22.0032	0.911834	75	27.0273	1.25808	75	22.5152	0.913012	75	36.0642	1.14229	75	28.3656				1081.03	26.69	43	61	146.628	30.52	52	72	18061.1	29.25	47	67	1566	176.471	6.22705
SMAC_03130	contig_2.7 complement(join(780574..780615,780678..786948,787011..787315)) CCC09041.1 putative polyketide synthase	24.44	1	52	53	175	0.0605481	49	131.817	0.124694	61	83.4363	0.152151	62	81.1547	0.138818	61	81.8565	0.167867	62	75.7564	0.125234	62	98.7315	1.19505	63	33.5066				1204.21	21.41	43	52	116.004	23.85	51	61	16521.1	23.99	52	62	2205	240.468	6.68311
SMAC_06396	contig_2.35 complement(join(141826..142755,142813..144366)) CCC13177.1	55.99	1	52	52	762	0.319145	282	44.7976	0.539391	285	36.7341	0.92226	286	22.079	0.685878	286	35.4939	1.08714	286	27.8164	0.667009	286	31.307	1.2855	286	42.1342				5001.42	53.08	44	226	557.516	55.14	49	275	80283.2	55.99	48	261	827	93.525	6.37939
SMAC_06170	contig_2.33 complement(join(218122..218156,218219..219899,220045..220255,220330..220352)) CCC13027.1	71.34	1	52	52	406	0.455024	145	32.7892	0.702311	146	31.5241	1.14982	147	21.7737	0.874177	146	36.2131	1.18223	146	28.0641	0.759641	146	35.385	1.05494	147	30.374				3361.97	70.57	49	127	332.448	71.34	52	137	42536.9	71.34	51	142	649	71.9952	6.07471
SMAC_01718	contig_2.5 join(290883..291392,291473..291988,292079..294105,294187..294433) CCC08170.1	46.5	1	52	53	294	0.424151	108	58.9803	0.623482	109	37.7766	1.11391	110	38.4749	0.87783	108	45.4663	1.25333	110	36.4098	0.631184	109	47.1968	0.936015	110	52.6456				2113.61	38.76	43	91	212.647	42.49	49	101	29970.8	44.49	49	102	1099	120.92	5.84619
SMAC_04331	contig_2.19 complement(join(481978..482085,482151..485209,485291..485516,485572..485622)) CCC04964.1	45.95	1	52	53	263	0.51629	94	36.0177	0.85777	94	29.9762	1.28783	94	21.487	0.950085	94	23.8703	1.77826	94	25.9956	0.867424	94	37.4051	1.20352	94	24.4104				1853.8	39.93	44	81	195.576	45.95	53	94	25722.7	44.55	49	88	1147	126.166	5.56689
SMAC_02366	contig_2.3 join(584926..589551,589615..589680) CCC07359.1	35.7	1	51	53	237	0.436145	84	44.8525	0.641114	84	28.0225	1.17705	84	26.8378	0.803927	84	36.4071	1.25476	84	27.4154	0.737737	84	33.1671	1.03893	84	37.8734				1877.79	31.61	44	71	186.296	34.93	50	83	23898.7	35.12	52	83	1563	169.928	6.60986
SMAC_01774	contig_2.5 join(530033..530125,530304..530683,530754..532740,532795..533529) CCC08226.1	50.47	1	51	51	457	0.370504	166	54.1977	0.599708	169	33.5266	1.00245	169	25.0852	0.821723	169	33.0274	1.15177	169	24.5252	0.619283	168	39.9189	1.00228	169	47.5144				3503.28	45.11	44	147	348.676	50.47	51	166	44964.8	48.87	47	144	1064	118.045	5.24951
SMAC_04508	contig_2.14 complement(join(14530..14717,14776..14990,15050..18976,19041..19230,19319..19451,19579..19713)) CCC10653.1 putative myosin MYO2	33.86	1	51	52	244	0.541869	84	32.1805	0.872809	86	31.3701	1.29768	86	31.1339	1.04342	86	36.2326	1.46778	86	36.3517	0.894299	86	30.2531	1.03357	86	34.7801				1933.49	31.79	47	75	187.65	33.48	51	86	26837.6	32.92	50	83	1595	181.013	6.771
SMAC_02111	contig_2.18 join(318037..322723,322799..325236) CCC11454.1	21.86	1	51	54	180	0.581504	63	25.9473	0.792457	63	29.6316	1.31956	63	23.4705	1.1027	63	28.8886	1.30844	63	28.3198	0.825984	63	42.3076	0.956173	63	31.0442				856.493	18.74	46	55	111.19	19.97	49	61	15852	20.89	51	64	2374	274.67	8.79248
SMAC_03978	contig_2.17 join(307804..307903,307969..312035) CCC11275.1	44.81	1	51	51	304	0.618857	105	27.8002	0.961775	106	23.5862	1.63622	106	29.1993	1.34611	105	21.1355	1.19414	106	22.2946	0.985501	105	24.0382	1.10796	106	36.2176				2911.75	44.02	50	100	259.049	44.81	51	103	33478	44.24	49	101	1388	147.524	4.41162
SMAC_07163	contig_2.40 complement(join(80647..80676,80745..85294,85615..85654)) CCC13538.1	36.06	1	50	51	187	0.361717	69	34.52	0.50876	68	31.3266	0.842821	69	21.3028	0.694437	68	26.8882	0.91084	69	21.9557	0.529675	69	38.8283	1.00897	69	48.7303				1348.78	29.56	39	57	116.859	32.62	46	65	18272.7	34.63	48	65	1539	169.531	5.70654
SMAC_06837	contig_2.6 complement(join(813970..814021,814083..816903,816963..817476,817558..817566)) CCC08692.1	38.64	1	50	51	180	0.554329	68	20.9666	0.823197	68	22.6354	1.29146	68	23.6174	1.09212	68	13.7397	1.40271	68	22.4723	0.888746	68	21.9998	1.0378	67	29.922				1090.97	32.18	37	53	135.855	37.58	48	65	17724.1	36.6	46	62	1131	126.883	5.41455
SMAC_03832	contig_2.16 join(417556..417863,417917..420812) CCC11125.1	45.64	1	50	50	290	0.937354	107	53.698	1.94787	107	61.8129	3.02772	107	53.1934	2.13578	107	64.6847	3.89616	108	54.0764	2.22149	107	73.5655	1.14871	107	39.0841				1913.58	44.99	49	93	204.481	44.99	48	104	26051	42.83	44	93	1067	116.768	9.56885
SMAC_06300	contig_2.34 join(99912..100659,100738..100758,100879..100916,101006..103651) CCC13082.1	42.96	1	49	49	238	0.378922	87	42.5906	0.543669	87	34.8581	1.0107	87	18.967	0.76703	87	33.9686	1.15627	87	21.9171	0.627025	87	45.0098	1.16211	87	32.4136				1820.14	39.83	43	71	188.01	42.35	48	85	24234.4	42.26	48	82	1150	122.528	8.20654
SMAC_05130	contig_2.22 join(370009..371337,371384..371920) CCC11917.1	65.54	1	49	50	302	0.444466	116	36.3739	0.615261	115	35.1426	1.19625	117	20.1898	0.906139	116	24.372	1.1095	117	25.013	0.660737	116	47.1397	0.899103	116	69.8551				1930.08	55.56	34	87	198.654	65.54	49	104	31218.1	63.93	47	111	621	71.2193	7.12256
SMAC_08187	contig_2.53 106314..109328 CCC14020.1	47.31	1	49	49	253	0.458718	92	33.3643	0.888542	93	32.4497	1.23905	93	19.9744	0.92429	93	30.7141	1.78714	93	27.2515	0.810315	92	25.252	1.1974	93	31.4145				2121.95	40.74	39	79	197.827	45.02	45	90	27113.6	44.02	43	84	1004	108.925	6.1001
SMAC_08679	contig_2.63 complement(join(36729..36891,36950..38918,39029..40721)) CCC14221.1	38.46	1	49	49	181	0.526745	66	44.49	0.817245	66	24.7485	1.41043	66	26.2594	1.06698	66	24.7141	1.38845	66	23.8406	0.806686	66	40.6458	0.93779	66	37.0288				1258.98	35.95	42	57	116.898	37.68	47	63	17256.3	36.66	45	61	1274	143.729	6.99072
SMAC_09169	contig_2.74 join(58555..58658,58731..59007,59094..61280) CCC14958.1	60.12	1	48	49	413	0.389145	145	40.7859	0.567907	146	36.1096	1.11183	147	30.9516	0.685167	143	44.4118	1.21663	147	21.3879	0.667404	143	43.9687	1.14212	147	29.6083				3043.85	56.73	46	139	316.155	58.25	46	140	41896.8	56.61	44	134	855	96.3954	5.75732
SMAC_01760	contig_2.5 join(467067..467198,467306..467380,467520..469667) CCC08212.1	60.71	1	48	48	223	0.461564	80	38.7307	0.652318	81	33.7894	1.02253	81	25.991	1.01028	81	35.0628	1.33084	81	23.1637	0.695111	81	40.3287	1.03743	81	47.4245				1848.58	57.78	43	72	171.807	57.02	44	75	23044.8	59.82	47	76	784	85.1141	5.97314
SMAC_03414	contig_2.10 complement(join(627768..629474,629679..629973,630179..633572,633743..633842)) CCC09858.1	27.47	1	48	48	192	0.461111	68	34.3559	0.804779	70	35.5428	1.34313	69	28.5192	1.09988	69	32.6326	1.40919	70	28.7366	0.807362	70	41.4933	0.840961	69	54.7884				1341.99	25.45	43	60	153.363	26.05	46	67	18672.4	27.03	45	65	1831	194.451	6.15088
SMAC_04358	contig_2.19 complement(join(565113..565372,565431..565934,565990..566115,566172..566224,566278..566305,566367..567385,567554..567678)) CCC04991.1	56.11	1	47	47	417	0.374837	149	46.3154	0.59197	149	29.9837	1.17427	149	25.8463	0.787633	149	39.4475	1.24364	149	20.4987	0.625266	149	41.686	0.995778	149	49.9253				2934.67	54.97	44	139	284.612	56.11	47	145	38785.2	55.82	44	133	704	77.9029	5.41455
SMAC_01896	contig_2.5 complement(join(1041932..1041968,1042026..1044942,1044997..1045195)) CCC08348.1	48.38	1	47	48	260	0.423586	93	50.777	0.397084	95	38.6618	0.740444	95	28.5823	0.787719	95	28.4961	0.810175	95	24.4713	0.42528	94	58.8604	0.844525	95	34.0592				1913.99	45.71	44	79	203.803	46.29	44	89	27434.2	47.81	46	92	1050	118.64	6.80029
SMAC_02643	contig_2.11 join(534481..534724,534796..534943,535001..535460,535525..537017,537089..537689,537742..538059,538119..538248,538309..538418) CCC10064.1	44.9	1	47	47	267	0.460302	93	37.7755	0.598398	94	42.4787	1.10297	94	26.8892	0.795408	93	30.4601	1.1666	94	21.814	0.722881	93	41.5459	1.106	93	20.7146				1826.55	41.65	44	84	212.938	44.9	47	93	25784.4	44.9	47	90	1167	134.156	5.46533
SMAC_00384	contig_2.1 join(1556248..1556380,1556445..1557829) CCC06166.1	74.65	1	47	47	685	0.351023	255	47.2333	0.737058	258	33.1003	0.97954	259	34.5899	0.831446	257	33.0341	1.63077	259	26.1524	0.698613	259	50.0441	1.37163	258	30.3721				4623.81	73.86	43	222	479.464	74.65	46	248	63859.7	74.46	45	215	505	54.8848	4.80518
SMAC_01145	contig_2.2 complement(join(1914861..1914992,1915077..1915787,1915844..1917756,1917912..1919018,1919092..1919470)) CCC07121.1	37.72	1	47	47	241	0.494768	85	37.5292	0.719016	85	35.2787	1.19898	85	28.6323	0.861668	85	47.0154	1.17664	85	31.4585	0.804673	84	41.1917	1.00187	85	26.5769				2094.37	36.8	45	75	187.123	37.72	47	84	24623.1	37.72	46	82	1413	154.78	6.1001
SMAC_03371	contig_2.10 join(429564..429609,429701..432002,432193..433129) CCC09815.1	48.17	1	47	47	268	0.440998	96	59.7055	0.719725	97	35.8589	1.18073	97	44.1277	0.96472	97	46.5702	1.29673	97	26.9577	0.728388	97	56.0911	1.04758	97	41.8963				2502.54	45.7	43	84	237.305	47.53	46	94	29180.6	46.8	45	90	1094	120.673	4.75439
SMAC_00314	contig_2.1 complement(join(1272619..1272839,1272906..1274479,1274547..1274778,1274922..1274992,1275177..1275181)) CCC06097.1	64	1	47	48	547	0.505067	201	35.3574	0.696777	203	38.6695	1.28772	203	30.9698	0.983021	202	36.382	1.21974	203	31.5528	0.808911	202	35.973	1.12595	203	26.4579				3992.43	62.43	45	168	409.585	62.71	45	191	58057.8	64	48	188	700	77.916	6.39209
SMAC_03505	contig_2.9 complement(join(198331..198566,198641..198700,198773..200855)) CCC09475.1	57.2	1	47	47	405	0.51179	143	30.9066	0.714245	143	29.2323	1.20962	145	24.2197	0.985352	144	26.2149	1.33188	144	26.3214	0.750747	144	32.6135	1.12732	144	29.84				3152.22	56.31	46	127	322.1	57.2	47	142	42128.3	55.43	44	136	792	90.0875	6.93213
SMAC_02502	contig_2.3 complement(join(1172103..1172340,1172405..1173696,1173731..1174435,1174491..1174687,1174801..1175214,1175279..1175350,1175419..1175491,1175567..1175596,1175665..1175730)) CCC07499.1	45.62	1	46	46	304	0.33478	111	73.9446	0.533803	112	40.8547	0.861701	112	42.1536	0.599517	112	70.7175	0.899145	112	26.1038	0.614218	112	48.7849	1.03121	112	27.5228				2520.26	40.86	39	93	244.293	43.09	43	103	32517.8	44.65	45	108	1028	117.832	5.31299
SMAC_07533	contig_2.7 complement(join(241863..241919,241989..243553,243619..243703,243764..243812,243878..243899,243972..244008,244149..244826)) CCC08897.1	54.34	1	46	46	405	0.358556	143	31.9712	0.6126	144	30.2149	0.960839	144	23.7477	0.731272	144	41.6391	1.20537	144	24.5399	0.660319	144	33.5427	1.07671	144	32.6135				3774.64	50.36	41	130	304.596	53.49	45	141	41802	53.49	45	134	830	90.9101	5.84619
SMAC_07606	contig_2.27 complement(join(216531..217132,217189..219124,219189..219860))	43.31	1	46	46	236	0.400061	91	48.0895	0.592556	91	33.8639	1.01687	91	19.1301	0.820763	91	25.2772	1.03046	91	23.1969	0.677243	91	24.4473	0.995651	91	41.1413				1689.15	37.23	36	69	161.416	38.82	40	84	25508.6	42.1	43	83	1069	118.77	6.21436
SMAC_08935	contig_2.70 complement(join(39026..39744,39805..40705,40840..40995)) CCC14349.1	60.41	1	46	46	347	0.518831	125	35.9293	0.606337	128	35.8544	1.28531	129	28.74	0.936183	129	38.3848	1.32333	129	38.2053	0.807994	127	34.0079	1.1105	129	30.2575				2019.69	58.04	42	103	227.462	60.41	45	124	35743.9	60.41	46	120	591	65.2168	5.47803
SMAC_04485	contig_2.14 complement(join(89209..89377,89454..91202,91454..91588,91709..91779)) CCC10676.1	64.07	1	46	50	361	0.50734	126	40.8806	0.683	126	30.9377	1.23338	126	27.7621	0.991905	126	30.1264	1.16312	126	28.2278	0.802948	126	36.4452	1.04177	126	30.9002				3039.14	58.13	42	113	271.679	60.25	45	124	37861.7	60.4	46	124	707	78.121	8.03076
SMAC_01210	contig_2.4 complement(join(5417..5659,5743..8655,8741..9028)) CCC07642.1	47.95	1	46	46	198	0.55264	69	34.6814	0.697866	70	26.348	1.19183	70	27.6378	1.01099	70	25.1275	1.3272	70	28.154	0.826132	70	34.97	1.08778	70	29.2648				1617.79	47.17	44	67	154.519	45.16	44	67	20543.2	46.73	44	64	1147	127.479	5.99854
SMAC_04781	contig_2.21 join(435248..435361,435489..438239) CCC11799.1 putative nkin putative Nkin protein	48.64	1	45	45	224	0.425079	77	48.0357	0.696975	79	30.0552	1.03693	79	24.237	0.891475	79	39.6482	1.24597	79	22.4102	0.715495	79	45.0924	0.943876	78	32.9291				1949.24	46.75	44	75	180.414	47.27	43	76	23379.7	47.27	43	73	954	105.341	5.79541
SMAC_02856	contig_2.12 complement(join(389451..390431,390492..391213,391277..391834,391907..392030)) CCC10279.1	57.81	1	45	45	326	0.422363	113	48.1289	0.70699	116	36.5067	1.19918	116	30.0157	0.990661	115	29.6507	1.14824	116	32.5426	0.765515	114	38.8507	1.02648	108	35.2336				2402.63	50.25	36	100	222.712	57.81	44	111	36581.8	57.81	44	115	794	89.3227	4.90674
SMAC_01576	contig_2.4 join(1393490..1393996,1394063..1396129) CCC08012.1	54.03	1	45	45	323	0.576661	120	35.3665	0.849743	121	28.9425	1.53067	121	32.053	1.15441	121	42.4032	1.36547	121	29.5509	0.965571	121	37.2683	1.19943	120	40.207				2433.92	50.29	36	95	248.733	53.21	44	113	32990.5	52.98	42	115	857	98.1282	5.18604
SMAC_00089	contig_2.1 join(352312..352761,352821..353830,353895..357198,357267..357833) CCC05873.1	26.35	1	45	45	152	0.739686	56	27.2776	1.00636	56	26.5314	1.8382	56	25.4848	1.29517	56	24.7366	1.68735	56	30.2514	1.09159	56	29.3733	1.10678	56	26.5867				1043.77	23.82	37	47	98.6879	25.34	44	55	14481.2	23.87	41	50	1776	193.62	6.06201
SMAC_04900	contig_2.1 join(2941118..2941766,2941822..2942474,2942528..2943648,2943697..2943916,2944020..2946986) CCC06507.1	25.09	1	45	45	172	0.696314	62	34.7733	1.07985	62	30.759	1.58952	62	33.6646	1.34368	62	32.5034	1.75481	62	34.2181	1.11499	62	28.9167	1.14887	61	29.6665				1034.68	23.6	40	52	131.939	24.56	44	61	16518.1	23.27	42	59	1869	211.59	5.74463
SMAC_07310	contig_2.44 complement(join(173782..179344,179414..179517)) CCC13800.1	26.8	1	44	44	310	0.269241	105	41.8318	0.487638	109	32.7415	0.818986	111	27.6931	0.612654	109	28.0792	0.674304	110	29.0186	0.490833	110	30.256	1.03979	111	45.4406				2630.23	26.11	42	98	247.17	24.95	42	106	32950.8	26.32	43	106	1888	201.989	5.16064
SMAC_01474	contig_2.4 complement(join(1071535..1071575,1071635..1074306,1074482..1074504)) CCC07910.1	50.93	1	44	44	241	0.319196	87	55.5186	0.547864	87	37.7457	0.83043	87	31.3137	0.742978	87	38.3555	0.96873	87	26.5807	0.589685	87	54.9585	0.825648	86	58.9027				1701.82	46.21	39	75	185.288	46.76	42	82	24729.8	50.05	43	84	911	103.042	6.87354
SMAC_01394	contig_2.4 complement(join(741050..741202,741265..742771,742846..742916)) CCC07828.1	68.23	1	44	45	351	0.32933	134	62.1455	0.52129	135	40.399	0.890333	135	25.0335	0.814617	135	22.8891	0.759102	135	28.4309	0.545981	135	49.1985	0.944068	135	51.4101				2498.17	61.63	36	102	260.881	68.23	45	126	37081.8	67.01	42	123	576	64.264	5.59229
SMAC_04798	contig_2.21 join(492731..492860,492934..493004,493070..493258,493330..495549,495611..495637) CCC11816.1	49.09	1	44	44	331	0.482508	122	31.772	0.701971	123	29.8695	1.21114	123	24.6576	0.897648	123	35.3277	1.32574	123	24.2449	0.788949	123	30.8087	1.09886	123	31.4385				2069.29	46.36	38	102	224.547	46.13	40	115	36440.9	49.09	43	114	878	97.3092	4.93213
SMAC_02337	contig_2.3 complement(join(449389..450890,450964..451105,451189..451269)) CCC07329.1	68.47	1	44	44	418	0.507206	151	39.3117	0.855509	154	29.2039	1.18311	154	21.5367	0.969721	153	33.9662	1.84574	154	35.7602	0.802466	153	24.5879	1.15347	154	39.946				3645.7	66.2	41	131	310.95	68.47	44	152	42197	68.29	42	135	574	60.4318	5.71924
SMAC_06292	contig_2.34 76512..78935 CCC13074.1	66.05	1	44	44	405	0.513399	139	31.5089	0.752089	140	27.3857	1.14154	141	22.513	1.00789	140	29.707	0.874351	141	29.643	0.813342	140	33.5377	1.28036	141	23.3145				4325.08	62.83	41	131	377.215	61.21	42	133	47932.9	66.05	43	141	807	81.9604	4.80518
SMAC_03393	contig_2.10 complement(join(528372..530854,530917..531814)) CCC09837.1	39.7	1	44	44	252	0.438351	94	57.0418	0.761084	94	24.3661	1.26876	94	31.6263	1.13325	94	26.1141	1.11439	94	23.6888	0.710603	94	50.5348	0.852824	94	64.0588				1777.56	33.84	36	73	193.848	39.7	44	93	26175.2	38.19	40	86	1126	121.492	5.07178
SMAC_03968	contig_2.17 complement(join(267531..270279,270343..270632)) CCC11264.1	48.42	1	43	43	239	0.380659	82	39.975	0.700052	83	28.0145	1.04641	84	27.796	0.819584	84	35.9169	1.69549	84	19.7012	0.757835	84	29.2521	1.16074	83	34.295				1876.47	47.43	41	80	161.103	45.26	41	80	23080.6	45.85	40	79	1012	112.591	6.13818
SMAC_08842	contig_2.13 join(797932..799731,799787..800188) CCC10633.1	52.8	1	43	44	365	0.483525	127	40.2158	0.651466	129	39.4187	1.19057	129	25.4004	0.926779	128	35.7328	1.28694	129	25.1344	0.688819	129	41.2975	1.0783	129	31.0562				3195.84	49.11	39	115	301.816	51.98	43	128	38864	51.98	42	122	733	81.7645	6.96143
SMAC_02230	contig_2.23 join(213071..217201,217257..218741) CCC12008.1	24.43	1	43	43	160	0.565694	59	24.1472	0.754358	59	27.8765	1.23718	59	25.8124	1.0586	59	34.4418	1.23779	59	24.4796	0.780396	59	36.4899	0.890448	59	31.5909				1028.83	22.34	38	52	104.368	23.41	40	56	13719.7	22.77	39	52	1871	206.403	5.43994
SMAC_05446	contig_2.6 complement(join(1316689..1317797,1317859..1317997,1318242..1318371,1318472..1318476)) CCC08806.1	79.13	1	43	43	2173	0.486575	797	46.6955	0.782276	807	30.7471	1.48091	807	39.9783	1.08975	807	43.3722	1.51255	807	38.312	0.855502	804	48.1126	1.12262	802	40.9713				15512.8	75.22	35	666	1641.54	79.13	42	774	227918	76.96	40	733	460	49.7732	9.14404
SMAC_01459	contig_2.4 join(1011000..1011057,1011165..1012029,1012102..1012646,1012701..1013248) CCC07895.1	57.23	1	43	43	647	0.673341	231	38.5475	0.89683	231	30.2439	0.827109	233	40.2245	1.13456	231	29.2084	1.33443	233	35.9545	0.686574	228	40.6811	1.298	233	40.231				5268.85	54.69	38	215	517.637	57.23	43	226	61336.2	54.55	38	206	671	74.3902	6.23975
SMAC_04666	contig_2.21 join(49952..50387,50453..50716,50789..51763,51820..53523,53593..53654) CCC11683.1	37.78	1	43	43	225	0.625119	82	39.3257	0.908978	82	26.0219	1.56086	82	28.4457	1.18814	82	43.2818	1.64283	82	38.5627	1.04076	81	31.8366	1.06687	81	23.2442				1513.46	35.69	40	72	167.775	37	42	79	21180.5	35.43	39	74	1146	128.311	7.66455
SMAC_03426	contig_2.10 join(666481..666841,666902..668685,668742..668798) CCC09870.1	51.71	1	43	43	324	0.663661	124	41.5147	0.99228	124	29.1436	1.67217	124	40.0443	1.48552	124	33.6394	1.80442	124	32.4249	1.01152	124	48.4309	0.894266	122	58.6895				2307.59	49.52	39	105	220.455	50.75	42	117	31358.4	47.89	38	102	733	79.8582	8.45557
SMAC_03445	contig_2.10 join(748378..750210,750245..750507,750568..750736) CCC09889.1	49.07	1	43	44	398	0.690622	149	51.2583	1.01964	150	44.9127	2.02569	150	47.3164	1.48997	150	34.536	2.18403	149	57.3758	1.09623	150	52.156	1.03074	146	47.3135				2792.77	45.23	38	115	272.265	48.28	42	139	41234.3	48.28	42	144	754	81.3425	5.99854
SMAC_09193	contig_2.76 join(13636..13951,14016..14254,14314..16836,16916..17233) CCC14412.1	44.39	1	42	42	189	0.198553	61	78.0976	0.646824	69	28.2385	0.597601	71	26.4099	0.332559	65	63.4952	1.51926	73	31.9377	0.482907	69	40.0813	2.17874	73	39.5977				1598.93	39.79	35	60	148.321	42.88	39	65	19308.1	42	37	64	1131	125.696	6.62451
SMAC_06282	contig_2.34 join(41678..42104,42211..42747,42818..43242) CCC13064.1	67.97	1	42	42	611	0.362818	219	52.7522	0.517567	224	41.9727	0.910606	225	27.9331	0.732916	225	49.5547	1.18112	226	26.0208	0.614679	224	51.8182	1.26256	226	38.6487				4209.31	64.94	39	195	435.954	65.15	39	215	62549	66.67	41	201	462	51.7805	7.45947
SMAC_01845	contig_2.5 join(819637..821339,821402..821528) CCC08297.1	59.61	1	42	44	250	0.384895	92	43.58	0.663664	93	25.6583	1.0759	93	22.0244	0.749956	93	41.2675	1.54616	93	26.3061	0.662816	91	39.0849	1.12226	93	26.4625				1799.37	52.87	38	80	167.661	58.13	41	88	22910.5	58.29	40	82	609	68.9306	7.98682
SMAC_01265	contig_2.4 complement(join(230119..231546,231619..231698,231764..231860)) CCC07698.1	84.46	1	42	42	404	0.37355	148	58.8674	0.628768	151	44.0228	0.990244	151	43.1413	0.785942	151	52.2636	1.21437	151	29.4312	0.679609	149	60.4782	1.04535	151	44.0936				3008.22	82.77	37	122	273.476	83.33	40	140	43759.9	84.46	42	142	534	58.2129	5.31299
SMAC_08869	contig_2.67 join(67815..67882,67957..68499,68559..69247,69316..69440) CCC14304.1	72.36	1	42	42	1131	0.429135	420	34.8133	0.555204	423	37.3236	1.13848	424	26.5884	0.814405	424	37.0463	1.19967	424	29.7226	0.645327	422	41.5413	1.03439	424	24.8732				9025.41	72.36	42	370	847.433	72.36	42	387	120751	70.89	40	374	474	51.8514	5.85889
SMAC_04606	contig_2.20 join(352924..352977,353056..353400,353459..354398,354452..354570) CCC11622.1	70.93	1	42	42	274	0.380452	100	29.7665	0.615937	102	33.7042	1.08651	103	25.326	0.818759	103	32.7856	1.1574	103	20.5247	0.737755	103	32.5003	1.11386	102	31.7345				1376.55	63.3	35	81	152.827	69.69	41	99	25533.3	70.93	41	94	485	56.0945	6.85889
SMAC_03518	contig_2.9 complement(join(235713..236324,236386..236626,236686..236701,236801..236918,236969..237408,237737..237865,237937..238447,238552..238656)) CCC09488.1	64.04	1	42	46	648	0.403556	231	41.2321	0.744072	232	29.405	1.09854	233	22.7018	0.825857	232	34.6958	1.64576	233	31.6918	0.734447	233	41.8211	1.06266	233	40.4078				4980.69	59.89	40	203	473.413	61.55	42	227	67852.7	62.1	44	218	723	78.5738	7.09326
SMAC_01258	contig_2.4 join(208947..211506,211562..211617) CCC07691.1	47.88	1	42	42	230	0.371161	91	50.9063	0.719522	91	31.3582	1.21476	91	35.9576	0.877417	91	29.5729	1.62394	91	36.2515	0.639502	91	60.0391	1.09538	87	41.6668				1672.54	42.94	32	65	158.319	47.88	41	85	22194.3	44.89	36	80	871	95.9649	8.44092
SMAC_04160	contig_2.15 join(363768..365306,365360..366339,366395..366935) CCC10931.1	39.74	1	42	43	306	0.38273	112	36.432	0.79018	114	25.1702	1.06367	114	24.5096	0.895354	114	22.1667	1.59811	114	28.73	0.739447	114	32.9542	1.19558	114	36.8042				2111.34	37.1	36	93	224.036	39.06	41	112	28929.6	36.51	38	101	1019	115.069	7.32764
SMAC_01730	contig_2.5 join(339736..341834,341919..342893,342962..343124) CCC08182.1 putative ATP-dependent peptidase	42.67	1	42	43	182	0.470248	67	32.1188	0.837382	67	26.5663	1.1529	67	23.5497	0.951497	66	31.4079	1.79427	67	23.8304	0.821411	67	36.9506	1.21601	66	30.6288				1403.65	37.94	36	57	142.005	40.45	39	60	19478.9	41.84	42	65	1078	118.027	5.90967
SMAC_08297	contig_2.9 complement(join(104812..105429,105506..106210,106298..106377,106450..106502,106593..106651)) CCC09448.1	74.21	1	42	42	477	0.433589	177	35.1809	0.912673	177	24.4641	1.31716	179	27.526	1.01977	177	25.2089	2.08556	179	39.3162	0.86363	178	30.6074	1.18166	179	42.0018				4008.09	67.06	37	155	373.755	74.21	42	172	51092.8	70.04	38	150	504	53.8563	7.54736
SMAC_07280	contig_2.44 join(47943..48058,48407..52518,52582..52898) CCC13771.1	25.83	1	42	42	165	0.606461	62	43.6972	0.911209	62	36.486	1.39418	62	34.5923	1.22423	62	29.3734	1.1304	62	30.1226	0.915086	62	39.8974	1.06099	62	50.2099				1094.72	21.27	32	47	125.348	24.57	41	59	17173.6	25.23	41	59	1514	157.821	8.01611
SMAC_06775	contig_2.3 join(1473181..1473672,1473739..1475271) CCC07573.1 acl1 ATP citrate lyase subunit 1	68.4	1	41	41	643	0.229279	222	53.5946	0.398019	228	43.5971	0.720879	229	27.8969	0.470782	227	39.5695	0.671859	229	26.2177	0.4552	229	58.112	1.20569	229	24.7244				5388.27	66.47	39	202	512.893	67.51	40	223	70767.6	68.4	41	218	674	72.9387	8.19189
SMAC_02248	contig_2.23 complement(join(278422..279933,280016..280792)) CCC12026.1	63.78	1	41	41	240	0.436569	85	44.2046	0.634408	84	30.0741	1.0617	85	22.3448	0.818209	85	24.2941	1.1566	86	16.8511	0.715646	85	36.0828	1.01707	85	31.6448				1847.52	61.55	39	76	177.422	62.2	39	81	24221.6	63.78	41	83	762	80.6034	5.33838
SMAC_00211	contig_2.1 join(913706..913989,914053..914248,914311..914790,915011..915676) CCC05995.1	54.53	1	41	41	655	0.519141	241	28.2674	0.738306	243	23.3145	1.12176	243	32.9218	1.12449	241	30.2422	1.22684	243	38.0947	0.725949	242	35.2452	1.15191	243	31.5315				3944.13	50.46	35	201	548.123	47.32	39	235	66064.5	52.68	38	219	541	57.2423	5.03369
SMAC_08103	contig_2.52 complement(join(133048..134268,134321..136942)) CCC13982.1	33.83	1	41	44	183	0.565931	59	35.6811	0.719083	60	28.3858	1.40879	60	31.0383	1.13468	60	33.3005	1.62814	60	30.2903	0.770373	59	41.3271	0.876663	60	45.3667				1170.83	31.64	37	56	142.091	32.34	40	62	18287.1	33.83	43	65	1280	143.716	5.68115
SMAC_05005	contig_2.8 join(345013..345369,345430..350330,350391..350418) CCC09246.1	26.97	1	41	42	189	0.602388	70	38.2809	0.866941	70	27.1892	1.48819	70	26.0116	1.1405	70	25.9156	1.46568	70	31.0138	0.95765	70	33.3549	1.03454	70	30.4725				1428.43	26.24	40	60	143.441	26.97	41	66	17575.7	26.12	38	63	1761	193.694	6.15088
SMAC_08461	contig_2.58 complement(join(24897..25021,25099..27013,27073..27170,27245..27440)) CCC14120.1	54.05	1	40	40	316	0.479681	116	32.9669	0.696486	117	31.459	1.06527	117	37.5154	0.954461	117	31.4119	1.03975	117	35.479	0.693688	117	48.0255	1.02532	117	44.3133				2080.17	51.74	37	95	231.192	54.05	39	111	31675.6	52.77	38	110	777	80.9464	4.83057
SMAC_02980	contig_2.12 join(866203..866394,866454..866754,866873..869484,869548..870855) CCC10409.1	30.95	1	40	40	145	0.497262	57	38.5095	1.13004	58	27.2928	1.49834	58	31.7861	1.00424	57	32.3348	2.47969	58	38.0985	1.03676	58	34.2427	1.36121	58	35.4379				1046.44	27.28	33	44	106.071	30.54	39	56	13098	26.53	32	45	1470	162.276	6.37939
SMAC_05099	contig_2.22 complement(join(221413..221539,221601..222742,222804..223376)) CCC11887.1	53.67	1	40	40	264	0.5067	103	38.9334	0.849696	104	27.5046	1.41146	104	30.0862	1.03263	104	32.963	1.34182	104	25.8967	0.878164	103	36.9377	0.955418	104	37.4762				1831.24	47.31	29	78	157.79	50.73	35	94	27197.5	48.94	35	92	613	68.4006	6.85889
SMAC_02293	contig_2.23 complement(join(447958..449344,449432..449475)) CCC12072.1	62.61	1	40	40	798	0.508488	287	43.3563	0.706521	292	33.5355	1.55844	292	29.7621	1.11077	292	38.8323	1.55534	292	29.4201	1.00054	292	51.7393	1.25963	290	31.8634				5694.36	52.52	36	243	667.88	54.41	38	280	83201.5	62.61	39	275	476	54.1668	5.68115
SMAC_03649	contig_2.9 join(750300..750571,750706..751246,751318..752253,752323..752751) CCC09617.1	56.41	1	40	40	327	0.655331	121	43.1615	0.865538	121	33.3471	1.48096	122	36.6774	1.13406	121	41.1471	1.78403	122	38.4283	0.938309	122	34.652	1.0001	122	31.5942				2317.88	54.9	38	103	243.892	56.41	40	114	33634.2	53.24	36	110	725	82.6185	5.08447
SMAC_03026	contig_2.7 join(1189397..1191434,1191487..1191653) CCC09148.1	50.68	1	40	42	271	0.514547	90	34.261	0.744115	90	22.6238	1.38406	90	18.5568	1.13618	90	22.2811	1.55919	90	25.8691	0.781245	90	40.5966	1.07064	89	33.2527				1993.91	48.77	40	88	204.174	48.91	40	92	28333.3	48.91	40	91	734	83.6787	8.26514
SMAC_00353	contig_2.1 complement(join(1440489..1441862,1441921..1443816)) CCC06137.1	32.6	1	39	39	211	0.270692	79	37.9904	0.416986	78	34.9286	0.704807	79	30.0456	0.418301	78	42.5528	0.726343	79	27.1491	0.435476	78	32.6163	1.11393	79	29.743				1600.65	29.66	33	61	162.217	32.6	39	77	21902.2	32.51	38	73	1089	124.403	6.53662
SMAC_05782	contig_2.6 complement(join(240169..241675,241747..242053,242182..242215)) CCC08538.1	69.76	1	39	39	327	0.326947	123	34.0219	0.659567	124	27.535	0.953844	125	27.9666	0.687636	124	40.5948	1.63902	125	35.7675	0.625339	125	33.069	1.2087	125	35.0099				2455.16	65.69	34	104	254.633	63.58	38	118	33119.1	67.15	36	105	615	66.79	6.93213
SMAC_05730	contig_2.6 complement(join(28571..28726,28787..30266,30345..30493)) CCC08485.1	69.87	1	39	39	335	0.339308	115	53.5525	0.591213	118	45.4981	1.13896	118	27.8448	0.740696	118	47.9785	1.42873	118	32.2035	0.62873	115	49.9228	1.04844	118	37.8854				2903.13	67.85	37	108	276.583	69.87	39	116	33908.9	69.87	38	111	594	64.7216	6.50732
SMAC_09023	contig_2.31 join(259091..259118,259223..259290,259371..261499,261554..261695) CCC12828.1	55.33	1	39	39	222	0.37223	85	39.6127	0.578486	84	36.2497	0.929154	85	26.6673	0.743214	85	42.2368	1.00114	85	18.6099	0.628009	85	38.6589	1.01545	85	37.7238				1651.24	50.13	33	66	134.626	55.33	39	78	22851.7	52.16	35	78	788	86.6685	5.22412
SMAC_04221	contig_2.19 complement(join(13440..13732,13802..14277,14399..14816,14875..15078,15174..15271,15444..15496)) CCC04852.1	65.69	1	39	39	568	0.406505	211	43.2	0.627294	212	30.3843	1.13214	211	23.5255	0.809877	210	26.8466	1.17671	212	22.1331	0.715525	212	28.8239	1.20724	212	25.1439				4895.13	61.6	33	186	431.635	64.52	38	199	58362.5	63.35	34	183	513	55.5663	5.49072
SMAC_04008	contig_2.17 complement(join(440590..440820,440884..441981,442044..442818,442879..443009,443083..443175)) CCC11305.1	55.87	1	39	39	240	0.430795	89	54.9929	0.630863	88	45.0838	1.17009	90	38.3044	0.847438	89	55.6761	1.1944	90	40.361	0.67516	88	57.1499	0.971124	90	32.5457				1886.32	46.84	33	75	186.906	50.97	37	86	23290.2	54.19	35	79	775	86.2923	6.29053
SMAC_08623	contig_2.60 join(115866..116005,116091..119022,119078..119287,119326..119538) CCC14179.1	38.32	1	39	41	234	0.456966	85	41.7141	0.761894	87	28.9529	1.17795	87	24.6346	0.941641	86	26.2365	1.33943	87	31.9702	0.738835	87	43.4243	1.06219	86	30.6987				1921.96	33.08	33	70	168.102	37.63	39	84	24695.6	37.2	39	80	1164	125.779	5.16064
SMAC_06800	contig_2.6 join(973317..973332,973412..973941,974021..975046) CCC08730.1	58.89	1	39	40	194	0.402474	75	58.3874	0.688408	75	34.0133	1.09447	75	44.645	0.984527	75	36.589	1.16053	75	20.0734	0.77503	75	36.5874	1.1337	75	29.9115				1313.65	51.05	31	58	123.638	58.89	36	69	19001.6	55.26	34	67	523	58.2327	6.50732
SMAC_09048	contig_2.62 join(53359..54642,54698..58683,59167..59242) CCC14192.1	23.81	1	39	40	160	0.541721	59	22.7661	0.833154	59	27.7727	1.33256	59	21.9887	1.01426	59	33.0758	1.3337	59	24.2484	0.933267	59	25.1718	1.07588	57	35.1469				1195.4	19.03	31	45	116.76	23.69	39	56	15397.8	23.81	39	59	1781	200.587	6.39209
SMAC_05195	contig_2.8 join(974255..974374,974558..975245,975318..975519,975579..976584) CCC09388.1	57.97	1	39	39	215	0.438014	76	42.3448	0.691016	76	32.2056	1.24918	76	25.0796	1.03362	76	28.5446	1.13761	76	25.3666	0.711292	76	40.2796	0.82064	76	53.2115				1686.12	53.65	35	66	176.089	56.04	37	73	23048	57.97	39	76	671	74.9879	6.06201
SMAC_05959	contig_2.6 join(461668..461739,461938..462092,462433..462489,462553..463141,463512..464030,464092..464355) CCC08603.1	61.34	1	39	39	559	0.521913	207	43.395	1.37232	210	38.5945	1.46432	211	30.7811	1.09758	210	40.4194	3.77287	212	58.892	1.09459	211	36.714	1.65053	212	53.1398				4705.06	59.53	35	177	422.558	60.25	38	201	56686.6	58.98	34	181	551	59.4952	8.89502
SMAC_06590	contig_2.37 join(27386..27431,27509..27690,27764..29216,29279..30237) CCC13299.1 putative RhoGAP group protein	43.57	1	39	39	222	0.567884	84	33.5022	0.881847	84	25.2217	1.42404	84	26.0122	1.1633	84	29.2657	1.54101	84	33.5508	0.850231	84	41.2664	0.944125	84	39.0691				1322.34	39.7	34	68	161.072	41.75	37	78	19609.6	42.78	38	76	879	97.9228	6.66846
SMAC_01688	contig_2.5 join(184330..184353,184536..184759,184842..187182) CCC08138.1	50.12	1	39	39	185	0.599459	69	50.4456	0.984119	69	31.5346	1.65295	69	35.2238	1.30112	69	42.953	1.72311	69	28.4165	1.01053	69	54.3426	0.904868	69	44.8497				1112.84	43.16	30	50	134.268	50.12	39	70	19324.4	48.03	36	65	862	96.4648	5.63037
SMAC_03769	contig_2.16 join(179915..181643,181704..184048) CCC11062.1	33.16	1	38	38	163	0.410062	57	41.5132	0.529069	57	42.8677	1.0984	57	18.9273	0.695644	57	39.3365	1.06212	57	13.9777	0.633381	56	38.475	1.03873	57	22.6156				1135.24	31.98	36	53	109.309	31.47	37	54	15366.1	33.09	37	56	1357	147.514	5.57959
SMAC_07196	contig_2.40 complement(join(193036..193224,193288..195179,195239..195330,195396..195412,195472..195541,195616..195686)) CCC13571.1	47.42	1	38	38	136	0.377007	53	51.3715	0.603538	53	40.0533	1.06635	53	39.436	0.852958	52	28.5654	1.17804	53	26.9967	0.663017	53	40.117	1.1145	52	28.5998				868.263	40.46	31	43	87.4843	46.26	36	50	11542.8	42.65	31	43	776	88.9544	7.18115
SMAC_04018	contig_2.17 complement(join(470362..470478,470559..472208,472277..472361,472453..472548,472630..472676,472924..472980)) CCC11315.1	53.15	1	38	38	531	0.451009	198	28.5674	0.633724	198	26.5346	1.1989	198	28.0171	0.859663	197	35.3738	1.11736	198	27.5639	0.729804	198	34.6383	1.12959	198	34.8537				3506.48	53.15	37	167	405.679	47.73	36	189	50935.4	52.27	36	175	683	74.4426	6.07471
SMAC_03947	contig_2.17 join(160497..160977,161057..161265,161346..164324) CCC11242.1 putative scc23 putative SCC3 protein	40.26	1	38	38	164	0.492958	56	37.5128	0.709854	56	29.7144	1.19604	57	24.5077	0.89489	57	32.7155	1.16928	57	25.0407	0.807368	56	43.8147	1.09808	55	33.3205				1517.59	37.15	36	54	142.213	39.77	37	56	16635.7	38.13	35	54	1222	135.617	5.03369
SMAC_07376	contig_2.45 join(160848..162570,162631..162705,162757..164504) CCC05053.1	33.95	1	38	38	262	0.502706	99	35.8781	0.730018	98	24.8241	1.06555	99	20.4696	0.959952	99	14.8949	0.908441	99	29.5536	0.801127	98	30.7204	0.96005	96	57.3638				1469.8	28.2	31	72	191.609	30.82	36	93	25819.6	33.95	38	97	1181	128.384	5.14795
SMAC_04276	contig_2.19 complement(join(215045..218238,218297..218693,218780..218956)) CCC04909.1	35.14	1	38	39	149	0.528223	51	38.0227	0.79323	51	24.8353	1.38544	51	28.9212	0.987606	51	27.2053	1.285	51	34.3434	0.826774	51	42.1931	1.01125	50	32.3855				1441.07	33.78	35	47	117.656	34.66	38	52	14981.6	35.14	37	50	1255	140.095	5.33838
SMAC_06117	contig_2.33 complement(join(27436..27535,27595..29620,29700..29833,29895..30000,30081..30119,30184..30206,30324..30355)) CCC12975.1	47.37	1	38	38	223	0.524271	79	50.3167	0.864369	80	31.4118	1.25399	80	31.9692	1.05067	80	26.6617	1.38429	81	39.6148	0.894689	80	40.7082	1.03137	81	40.8599				1615.81	43.47	35	71	159.251	46.52	37	76	20412.1	45.79	36	76	819	92.7724	6.81494
SMAC_08468	contig_2.58 complement(join(49397..49711,49814..51421,51485..51871,52033..52131)) CCC14127.1 putative dynamin-related protein	57.48	1	38	42	230	0.617917	80	72.8174	0.870597	80	36.2982	1.42432	80	43.2107	1.10729	80	59.0908	1.5626	80	38.3408	0.999124	80	47.1801	0.933103	80	39.8179				1607.18	52.24	36	68	176.408	55.74	40	79	24979.5	57.48	42	83	802	89.1457	7.07861
SMAC_04066	contig_2.17 complement(join(628164..628856,628914..639835,639910..639961)) CCC11363.1	10.11	1	38	39	124	0.611161	45	31.1724	0.834989	45	33.312	1.4731	45	36.4883	1.123	45	30.0435	1.32517	45	27.7145	0.922435	45	33.3091	0.965478	45	29.6335				621.171	8.41	31	37	64.8914	9.77	37	43	10722.4	9.44	37	44	3888	442.356	7.79639
SMAC_04207	contig_2.15 complement(join(587873..587932,587992..589820,590041..590067,590301..590324,590517..590580)) CCC10980.1	47.53	1	38	38	253	0.582886	94	28.2392	0.749601	95	44.7256	1.37542	95	18.6529	1.12469	94	30.7941	1.44704	95	21.4413	0.854761	94	42.7258	0.89597	95	30.2483				1880.12	43.63	35	75	182.576	46.33	37	86	27600.8	47.53	38	92	667	73.8157	6.62451
SMAC_01844	contig_2.5 join(814612..814723,814828..815372,815430..816842) CCC08296.1	51.52	1	38	38	191	0.565162	68	54.3902	0.892039	69	33.6735	1.56903	69	27.6765	1.22422	69	28.0355	1.82798	69	32.7037	0.899198	69	56.762	0.911971	68	36.0479				1321.02	48.62	34	60	146.123	51.52	38	69	17511	45.72	35	62	689	74.9761	4.99561
SMAC_02000	contig_2.5 join(1439706..1439734,1439802..1441817,1441877..1445450) CCC08456.1	22.86	1	38	38	128	0.739866	48	48.6605	0.997446	48	28.0822	1.65414	48	38.2869	1.24094	48	35.672	1.65206	48	29.9472	1.01182	48	46.72	1.00868	47	37.9254				967.936	18.22	29	38	94.7453	21.9	36	47	12336.2	21.05	34	43	1872	208.359	6.46826
SMAC_04079	contig_2.15 complement(join(43230..44106,44179..44414,44479..44707,44783..45944,46024..46114)) CCC10848.1	38.08	1	38	38	278	0.72249	104	28.6636	0.89395	104	26.6197	1.48377	104	27.241	1.32531	104	32.9357	1.33105	104	26.5066	0.911569	104	34.3762	1.11036	104	39.3481				2110.59	34.14	32	78	199.431	38.08	38	102	30451.4	36.92	35	98	864	97.6731	5.03369
SMAC_04697	contig_2.21 complement(join(154582..154982,155049..155170,155231..155808,155868..157868)) CCC11714.1	42.88	1	37	37	182	0.469163	63	41.646	0.615755	64	44.5719	1.09664	64	22.9933	0.773591	64	40.1808	1.08975	64	33.1664	0.730792	64	31.0645	0.936702	64	27.5199				1696.09	40.17	35	59	148.025	42.88	37	62	18814.1	41.53	36	61	1033	114.405	4.66553
SMAC_04810	contig_2.1 join(2549797..2549901,2549971..2550143,2550208..2551087,2551161..2551496) CCC06422.1	67.4	1	37	37	521	0.379731	190	55.8633	0.614668	190	31.7042	0.99685	194	33.1525	0.793655	190	41.8954	1.18322	194	27.2892	0.66518	192	43.9408	1.07183	193	37.6427				3658.9	67.4	35	162	413.688	66.2	36	188	55165.7	63.78	33	171	497	55.4426	6.34131
SMAC_09602	contig_2.107 join(4519..4787,4857..6171) CCC05575.1	75.52	1	37	37	232	0.60929	82	33.8962	0.81838	82	44.2844	1.48954	82	33.7208	0.909575	82	71.5968	1.5773	82	36.1507	0.852537	82	48.9827	1.00313	82	47.3701				2258.36	73.43	33	76	205.773	75.52	36	80	26601.9	75.33	35	76	527	56.6666	6.07471
SMAC_02227	contig_2.23 join(202645..202678,202819..202907,203014..203156,203221..203367,203433..203854,203918..203954,204008..204980) CCC12005.1	65.15	1	37	37	272	0.442362	97	26.1391	0.676199	97	28.7674	1.16357	97	25.2138	0.92715	97	21.117	1.06598	97	25.3365	0.653482	97	47.9141	0.807391	97	77.8497				2019.22	64.98	36	89	206.526	64.98	36	88	29540.5	64.33	36	95	614	67.1128	6.37939
SMAC_02792	contig_2.12 join(130046..130065,130207..130300,130375..130380,130453..130792,130845..131006,131072..131929,131986..132296,132374..132406) CCC10215.1	60.3	1	37	37	224	0.458787	86	40.7006	0.667537	86	22.8893	1.31712	86	26.1282	0.95747	86	24.529	1.3036	86	40.7158	0.717826	86	39.4726	1.00657	86	29.4086				1550.27	53.05	30	63	175.817	54.53	35	83	22720.4	59.14	36	78	607	68.3616	8.19189
SMAC_01083	contig_2.2 join(1730388..1730832,1730902..1732125,1732196..1732372,1732445..1732455) CCC07059.1	53.4	1	37	37	253	0.537905	92	30.8969	0.707804	92	32.9565	1.33267	92	26.6754	0.984719	92	35.4031	1.4573	92	37.1394	0.784246	92	47.0211	1.09808	91	27.6676				1739.36	48.22	33	81	204.046	52.43	36	86	26095.9	53.4	35	86	618	70.5904	6.11279
SMAC_03013	contig_2.7 join(1233562..1233759,1233838..1233861,1233961..1234006,1234075..1234216,1234293..1234483,1234543..1234742,1234801..1234926,1234987..1235227,1235278..1236857) CCC09162.1	43.83	1	37	37	234	0.482914	81	37.9025	0.680834	81	38.4602	1.19866	81	28.8697	0.987306	80	35.3581	1.28007	81	24.5393	0.735295	81	47.4521	1.00048	81	51.3428				2124.41	42.84	35	77	192.254	43.06	36	78	25440.4	42.95	36	79	915	102.12	5.05908
SMAC_03362	contig_2.10 join(404296..404547,404601..404699,404760..404786,404840..405787,405845..406853,406931..407166) CCC09806.1	44.74	1	37	38	183	0.506405	64	34.0885	0.745048	65	37.2731	1.2796	65	28.4279	0.987499	65	31.6331	1.40073	65	31.2197	0.855758	65	31.4386	1.12433	65	24.5795				1401.85	43.11	35	60	123.383	44.04	37	63	16606	43.46	37	60	856	95.1107	6.44287
SMAC_00634	contig_2.1 join(2534584..2534628,2534747..2535323,2535378..2536340,2536397..2536917) CCC06419.1	51.5	1	37	37	184	0.466797	67	51.0143	0.70192	67	27.9721	1.26633	67	25.1132	0.99122	67	39.0326	1.23931	67	25.5793	0.787946	67	35.96	0.986457	67	36.856				1319.69	47.93	31	54	125.87	51.5	37	66	19126.4	51.5	36	64	701	78.1588	6.44287
SMAC_01862	contig_2.5 complement(join(896836..897825,897899..901348,901411..901761)) CCC08314.1 putative pds5/bimD/spo76 putative PDS5/BimD/ Spo76 protein	26.44	1	37	38	151	0.465958	54	52.6562	0.603983	55	38.6995	1.1287	55	32.5645	0.994191	55	40.4248	1.13219	55	22.5338	0.654232	55	38.3213	0.947885	54	37.8642				1141.31	22.18	29	44	110.675	24.75	34	51	16239.3	26.07	37	56	1596	176.638	5.52881
SMAC_04341	contig_2.19 complement(join(509955..509990,510066..510635,510704..510949,511016..511352,511457..511955,512116..512353)) CCC04974.1	54.91	1	37	37	240	0.355822	95	56.8575	0.743914	95	26.294	1.19381	95	20.7154	1.05425	95	19.7553	1.06572	95	19.251	0.6064	95	51.9167	0.610893	95	127.412				1669.79	43.68	27	68	172.863	51.48	35	91	23899.7	50.7	34	81	641	69.5801	5.49072
SMAC_02870	contig_2.12 join(435911..438326,438394..438590) CCC10293.1	44.6	1	37	37	187	0.590778	65	40.0661	0.810836	65	31.9689	1.39932	66	28.8665	1.12567	66	32.1846	1.61713	66	22.8697	0.920715	66	39.6746	1.16489	66	28.0246				1644.1	44.02	36	60	157.504	44.6	37	64	20139.8	42.07	35	63	870	93.7669	5.99854
SMAC_01605	contig_2.4 join(1498331..1498372,1498652..1498709,1498862..1498938,1499039..1499367,1499441..1500664,1500732..1500951) CCC08041.1	58.55	1	37	37	169	0.517323	65	36.3033	1.40595	65	44.1343	1.69554	66	34.0554	1.13482	65	36.2065	3.6978	66	53.1918	1.20572	65	50.3913	1.56681	65	37.4944				1355.07	48.38	29	51	137.745	57.47	35	61	18378.7	54.7	33	57	649	70.8844	6.97607
SMAC_00424	contig_2.1 1715889..1719536 CCC06207.1	35.97	1	37	37	135	0.584702	49	51.945	0.979415	48	24.9214	1.45975	48	32.9644	1.15551	48	26.2469	1.35142	48	31.1961	0.988157	48	37.4514	1.03769	47	43.9746				833.223	32.18	32	42	88.2378	34.81	35	45	13312	35.97	37	48	1215	135.16	5.8208
SMAC_00919	contig_2.2 join(1130557..1130560,1131301..1131564,1131620..1132086,1132148..1132786) CCC06894.1	76.37	1	37	38	276	0.582828	98	39.1432	0.883935	100	30.724	1.5684	101	29.8285	1.19771	99	20.8834	1.44781	101	20.1458	0.872084	99	36.226	0.993102	100	33.9948				2166.41	73.52	36	88	217.684	72.43	34	94	29916.1	73.3	34	94	457	51.9758	7.6499
SMAC_08181	contig_2.53 complement(join(82945..83546,83598..86316)) CCC14014.1	34	1	37	37	154	0.584697	56	21.6454	0.97789	56	19.2238	1.37895	56	27.8188	1.2382	56	23.4332	1.74085	56	28.8604	1.09765	56	29.6424	1.04278	56	28.9328				993.552	32.1	34	49	103.237	31.1	35	53	13931.6	33.18	35	52	1106	123.999	8.1626
SMAC_08598	contig_2.60 complement(26313..28673) CCC14155.1	49.87	1	36	36	208	0.298101	74	45.8933	0.484189	75	35.3858	0.860335	75	30.2298	0.627029	75	20.6503	0.937309	75	28.1652	0.575008	75	37.0366	1.08709	75	33.3966				1699.62	47.96	31	65	179.997	49.87	36	75	21079.9	48.98	33	68	786	85.628	6.13818
SMAC_08329	contig_2.7 join(13101..13725,13828..13895,13963..14287,14381..14513,14584..14638,15296..15961,16021..16218) CCC08842.1	52.54	1	36	36	206	0.312886	73	33.6883	0.496614	74	35.8839	0.86374	75	33.2986	0.683592	74	32.2264	1.00436	75	44.8926	0.639361	74	31.6839	1.24306	74	25.8944				1747.7	50.36	34	66	164.748	49.64	32	70	21154.5	51.52	35	70	689	77.5828	7.34229
SMAC_00379	contig_2.1 complement(join(1534434..1535280,1535338..1535683,1535758..1535881)) CCC06161.1	79.22	1	36	36	1079	0.361785	373	47.5703	0.559216	375	38.4522	1.01389	384	29.0722	0.71151	377	43.4682	1.07435	390	31.6095	0.638378	379	51.307	1.26408	390	40.6047				11025.5	76.71	33	339	1051.71	71.46	35	379	122364	79.22	35	361	438	47.5326	5.2749
SMAC_07020	contig_2.36 join(90659..90672,90887..90971,91040..91065,91185..91686,91752..91895) CCC13242.1	83.59	1	36	36	315	0.445692	128	52.3017	0.756538	129	34.0508	1.17777	129	26.3649	0.880319	129	37.7139	1.82553	129	42.6645	0.752512	129	44.5974	0.884241	129	42.3398				1537.63	77.73	29	86	213.18	83.59	35	114	30912.1	83.59	35	115	256	29.0648	10.0376
SMAC_03322	contig_2.10 join(277345..277522,277560..278888,279033..279922,280001..284602,284662..285153) CCC09766.1	15.46	1	36	36	118	0.460973	42	46.8717	0.835421	44	27.2589	1.13881	44	30.5721	0.880483	44	41.0703	1.56282	44	21.2599	0.955598	43	30.9369	1.07105	43	30.124				712.28	12.26	29	34	75.6036	15.22	35	43	11131.5	14.74	33	41	2496	283.542	7.06396
SMAC_01701	contig_2.5 complement(join(227545..227736,227797..227951,228017..228419,228487..228560,228629..229002,229081..229214)) CCC08152.1	73.59	1	36	36	607	0.439844	226	41.7224	0.675046	226	29.0409	1.27179	227	24.5055	0.89007	227	29.7676	1.22372	227	28.5438	0.77259	225	36.1525	1.0662	227	36.8901				4179.87	72.23	34	192	402.958	73.59	36	202	59505	73.59	36	213	443	49.1638	5.89697
SMAC_06203	contig_2.3 complement(join(270873..271763,271838..271963)) CCC07280.1	81.66	1	36	36	1132	0.440288	470	36.7564	0.629019	475	35.7949	1.29286	478	27.8224	0.904798	478	44.8848	1.30777	478	25.3281	0.71425	477	44.6168	1.08571	478	42.3149				7567.61	80.47	33	327	761.678	80.77	35	357	135533	80.47	34	448	338	36.2384	6.7124
SMAC_05873	contig_2.24 complement(join(187600..188831,188894..188979,189075..189205)) CCC12135.1	67.84	1	36	36	167	0.478516	60	35.2046	0.671836	61	37.0718	1.20886	61	24.596	0.932639	61	31.4932	1.24327	61	22.7804	0.762614	60	35.5877	1.16155	61	25.3005				1425.54	61.41	30	53	131.629	66.39	34	57	17414.6	66.39	34	57	482	53.6913	6.90283
SMAC_01370	contig_2.4 join(662499..662628,662703..664288) CCC07804.1	54.82	1	36	36	253	0.385906	93	52.1157	0.62715	93	29.1088	1.18638	93	16.136	0.934911	93	28.9568	1.38466	93	18.9685	0.63177	93	38.264	0.964486	93	67.1271				1928.9	51.14	32	77	208.579	54.82	36	90	26340.1	52.54	33	86	571	61.0304	5.08447
SMAC_00193	contig_2.1 join(833213..833586,833673..834387,834452..834651,834734..835211) CCC05978.1	53.57	1	36	36	359	0.457912	125	31.4945	0.761706	125	21.1399	1.3228	125	19.8719	0.942582	125	23.1429	1.30881	125	21.7139	0.797541	125	30.5031	1.05454	125	32.0339				2453.89	53.57	35	119	300.435	53.57	35	121	35528.1	53.4	35	119	588	64.6764	5.99854
SMAC_01860	contig_2.5 join(885579..885609,885869..886870,886939..887138) CCC08312.1	77.56	1	36	36	509	0.432991	186	42.3719	0.664697	186	33.3008	1.32582	187	27.4169	0.952096	186	34.4605	1.51259	187	26.1436	0.704552	184	45.1744	1.02272	187	36.5834				3516.73	77.56	35	163	406.206	77.56	36	185	48989	77.32	34	161	410	44.5285	8.01611
SMAC_00604	contig_2.1 complement(join(2411277..2412386,2412464..2412578,2412642..2412733,2412798..2412800)) CCC06389.1	74.03	1	36	36	318	0.454578	118	62.876	0.772647	119	26.7795	1.27778	119	32.2725	0.960032	118	35.5817	1.36862	119	34.0347	0.824014	119	33.9462	1.03119	119	27.76				2325.96	66.29	33	98	222.166	67.43	32	109	33783	72.67	35	111	439	48.8863	6.66846
SMAC_02371	contig_2.3 join(620380..623565,623627..623872,623980..624060) CCC07363.1	27.95	1	36	36	131	0.501814	48	25.9324	0.712089	48	23.9664	1.17055	48	17.408	1.0402	48	23.9541	1.21568	48	18.3533	0.778193	48	24.3866	0.984905	48	44.161				861.398	26.24	34	42	95.1362	27.35	35	46	12614.8	26.07	33	43	1170	131.583	5.0083
SMAC_08834	contig_2.13 join(764814..765057,765243..767319,767538..768819,768891..768917) CCC10625.1	36.06	1	36	36	141	0.641949	51	26.0193	0.849198	52	24.8924	1.41633	52	26.9346	1.04745	52	26.6826	1.40328	52	31.9216	0.996936	52	27.0247	1.08698	52	33.217				1052.59	30.11	30	42	119.549	35.32	35	51	14392.2	34.08	33	48	1209	133.944	5.42725
SMAC_02801	contig_2.12 complement(join(194368..194918,194984..198539)) CCC10224.1 putative os4 putative OS4 protein	29.24	1	36	37	149	0.550893	56	35.6279	0.867363	56	32.4527	1.35532	56	28.2023	1.06216	56	32.0163	1.29846	56	29.6571	0.922539	56	29.6823	1.07339	56	22.9049				724.864	24.12	30	41	100.496	27.05	34	51	14436.2	29.24	37	57	1368	155.38	6.27783
SMAC_01261	contig_2.4 join(218754..218773,219053..219632,219731..221560,221615..222802) CCC07694.1	32.78	1	36	37	149	0.508955	54	37.1329	0.810837	52	27.2678	1.32939	54	29.0843	1.07091	53	30.8865	1.4957	54	29.7109	0.7848	52	43.1333	0.979677	54	38.3785				1189.33	29.79	32	49	104.4	32.12	35	49	15263.1	31.62	34	51	1205	133.093	6.21436
SMAC_05784	contig_2.6 join(247016..247696,247770..247870,247928..248513,248662..249513,249579..250022,250089..251357,251411..251980) CCC08540.1	28.47	1	36	36	144	0.592438	55	47.201	0.97889	55	19.1801	1.42277	55	37.7249	1.25497	55	31.7581	1.36351	55	28.6097	0.995181	55	29.9438	0.830091	55	57.6041				949.091	24.07	28	41	116.589	27.6	34	51	15307.4	27.6	34	52	1500	168.783	6.771
SMAC_07456	contig_2.46 join(13962..14318,14476..16693,16753..17387) CCC13820.1	32.55	1	36	37	132	1.20647	51	41.0284	1.68722	51	50.3118	2.86986	51	57.8043	2.29893	51	57.9185	3.35069	51	62.4585	1.77369	51	49.2312	1.1603	51	37.4884				779.011	26.47	28	40	92.8549	31.99	36	46	11786.4	30.03	32	46	1069	115.428	5.13525
SMAC_01274	contig_2.4 complement(join(260273..262010,262080..262588)) CCC07707.1 putative cry putative cryptochrome	47.06	1	36	36	172	1.23456	66	59.5142	1.61187	66	68.9193	3.16626	66	68.5568	2.53195	66	79.3044	4.14096	66	92.0731	1.88307	66	68.5718	1.17586	66	52.0175				1166.77	41.31	28	51	122.163	46.26	35	61	17097.9	44.12	32	60	748	81.8511	7.89893
SMAC_01134	contig_2.2 join(1879699..1879894,1879970..1881503,1881578..1881675,1881743..1882775,1882838..1883695,1883767..1885369) CCC07110.1	19.01	1	35	36	129	0.374589	43	26.3104	0.506843	45	33.241	0.72817	46	31.3974	0.738986	46	26.0334	0.812293	46	15.8952	0.574993	45	28.3414	1.02044	46	39.9738				819.334	18.16	32	43	92.6322	18.27	34	44	11315.5	17.43	32	42	1773	198.02	6.12549
SMAC_01158	contig_2.2 complement(join(1959440..1960411,1960453..1960622,1960686..1961172)) CCC07135.1	54.43	1	35	35	270	0.413116	99	41.7797	0.598636	98	40.8778	0.976559	99	26.52	0.857463	99	34.7735	1.07234	99	35.439	0.651726	99	43.7286	1.0902	99	28.9968				1697.97	48.52	31	85	168.572	54.43	34	96	24780.1	54.24	33	89	542	61.2523	6.96143
SMAC_01282	contig_2.4 join(290588..292680,292746..292824,292882..292941) CCC07715.1	51.55	1	35	35	151	0.452718	57	54.4526	0.779282	57	22.3267	1.22402	57	24.1966	0.867703	57	43.3165	1.83952	57	29.3158	0.726392	57	36.3441	1.0147	57	53.888				1194.89	47.11	29	47	114.486	50.34	34	53	14389.7	49.8	33	51	743	80.6725	6.21436
SMAC_08522	contig_2.54 complement(join(133925..135536,135592..136472)) CCC14073.1	47.11	1	35	36	160	0.427866	61	36.1748	0.635706	61	24.9142	0.881046	61	25.3498	0.870434	60	30.171	1.06274	61	18.3835	0.683874	60	33.2769	1.20593	60	44.1322				1057.16	36.27	24	42	122.757	44.94	33	58	17443.1	45.42	34	60	830	93.849	5.5415
SMAC_07452	contig_2.46 complement(join(2946..3347,3409..3985,4057..4793)) CCC13816.1	64.45	1	35	35	249	0.411596	92	46.2569	0.603223	92	41.2592	1.23873	92	28.5487	0.878141	92	38.8534	1.31589	92	29.7199	0.656901	92	39.4546	1.08378	92	31.1348				1976.2	64.27	33	82	180.449	61.82	33	87	24142.7	64.45	35	80	571	64.2442	8.04541
SMAC_02832	contig_2.12 join(297518..297531,297870..297902,297979..298534,298615..299049,299113..299553) CCC10254.1	66.67	1	35	35	563	0.418291	193	43.661	0.667403	198	32.858	1.23678	200	22.1095	0.925405	199	29.7489	1.20885	200	20.9994	0.724231	197	48.4701	1.11046	200	40.8199				4347.59	59.15	29	183	371.559	66.67	35	194	52650.7	61.38	30	186	492	54.1576	6.23975
SMAC_01988	contig_2.5 join(1385675..1385733,1385933..1387313,1387382..1387573) CCC08444.1	69.06	1	35	35	226	0.468568	81	36.4902	0.723511	82	23.5298	1.23927	82	30.1853	0.930555	82	31.0654	1.28932	82	24.8118	0.805663	82	31.797	0.938473	82	30.4658				2166.45	64.27	32	70	178.803	66.85	33	79	22634.7	67.96	34	77	543	58.7019	5.75732
SMAC_04539	contig_2.20 complement(join(78176..78435,78493..80059)) CCC11550.1	53.62	1	35	35	231	0.41073	84	34.1456	0.584531	84	33.3192	1.02675	85	28.7202	0.931768	85	35.8268	1.00985	85	23.4981	0.664325	85	35.55	0.983406	85	39.0372				1847.66	52.14	30	72	180.856	53.62	34	78	24266.2	52.3	33	81	608	65.5496	6.49365
SMAC_04940	contig_2.8 join(32194..32268,32337..32408,32506..32961,33203..33757) CCC09181.1	79.74	1	35	35	342	0.525336	127	33.5701	0.762019	126	33.7839	1.48347	127	27.7862	1.02895	126	26.6609	1.43852	127	30.4889	0.863617	127	37.7235	1.11417	127	35.0823				2798.05	74.81	30	112	267.822	79.74	33	121	33599.5	79.48	32	109	385	42.7206	7.10791
SMAC_09589	contig_2.105 complement(join(2533..3289,3349..4730,4792..5937)) CCC05570.1	33.82	1	35	35	189	0.613187	65	26.2363	0.835277	65	30.429	1.53687	65	18.2152	1.05073	65	32.8971	1.51719	65	27.4445	0.909264	65	27.5396	1.05484	65	26.4256				1380.02	31.72	33	60	136.414	33.82	35	65	19019.2	33.82	35	64	1094	119.782	6.7417
SMAC_02796	contig_2.12 162240..165194 CCC10219.1	39.43	1	35	35	125	0.564868	47	29.1501	0.782168	47	25.8619	1.44372	47	25.3456	1.09765	47	28.6889	1.40546	47	25.5631	0.865952	47	36.7426	1.06382	47	26.6755				1006.93	31.71	27	38	93.8935	38.21	33	44	13453.8	36.79	32	43	984	111.284	7.53271
SMAC_08873	contig_2.67 complement(join(77491..78474,78529..79113,79173..79268)) CCC14307.1	53.61	1	35	35	244	0.486648	88	35.5672	0.731807	88	27.8936	1.19242	88	29.9968	1.09984	88	31.625	1.0825	88	24.1274	0.726181	88	34.6658	1.02185	88	48.6059				1691.23	53.61	35	79	182.611	53.61	35	84	24488.4	53.61	35	81	554	61.395	5.46533
SMAC_02606	contig_2.11 complement(join(406555..407284,407343..407493,407728..407932)) CCC10026.1	76.45	1	35	35	358	0.524368	139	54.6366	0.992757	142	53.5876	1.54985	142	42.1042	1.21502	141	46.1789	2.22309	142	42.2271	0.874262	142	72.8651	0.846809	141	93.5396				2493.51	73.13	29	103	219.331	74.79	34	131	36469.4	72.3	30	124	361	38.659	10.7554
SMAC_02434	contig_2.3 join(893424..893440,893495..896855,896941..897240) CCC07428.1	29.96	1	35	35	176	0.570329	65	32.9621	0.934858	65	24.2027	1.58412	64	31.3869	1.23935	64	25.0335	1.62966	65	32.1354	0.84746	65	39.6338	0.857378	64	58.9423				1066.41	24.24	29	54	126.101	29.47	34	61	17097.5	29.22	33	61	1225	135.488	6.91748
SMAC_04377	contig_2.14 join(533155..533307,533368..533434,533503..533627,533702..535443,535502..535649) CCC10786.1	44.35	1	35	35	143	0.710157	54	41.13	1.03376	54	37.0073	2.01302	54	34.6759	1.39558	54	36.542	2.24945	54	37.0758	1.16941	54	60.837	0.934477	53	46.6994				964.383	39.38	30	44	97.187	41.8	32	51	13686.6	41.13	32	48	744	85.7362	6.84424
SMAC_04147	contig_2.15 join(299928..300106,300428..300557,300797..300842,300899..301039,301105..301465,301525..303733) CCC10918.1	38.39	1	35	36	174	0.611818	65	62.3136	1.10062	66	32.2729	1.35215	66	46.2161	1.53352	66	38.9936	1.67801	66	55.7808	0.915179	66	50.3608	0.761072	62	107.599				1061.97	30.56	26	50	102.888	37.81	33	62	15274.2	33.69	28	62	1021	111.383	9.80322
SMAC_00881	contig_2.2 join(964661..965004,965069..966605) CCC06855.1	59.11	1	35	35	145	1.14825	53	72.8495	1.70593	53	65.235	2.74201	53	74.8834	1.89171	53	90.4244	3.90832	53	118.435	1.73857	53	84.2545	1.19664	53	32.7208				986.103	50.8	31	46	103.278	55.11	33	51	13503.8	56.55	33	48	626	69.1503	9.67139
SMAC_01603	contig_2.4 join(1487367..1490646,1490774..1491021) CCC08039.1	25.28	1	35	35	140	0.920816	47	58.5464	1.55985	47	54.0309	1.79331	47	60.0727	2.11897	47	63.5059	2.65126	47	63.2846	1.4186	47	45.3526	0.572469	42	83.1998				719.212	22.47	29	40	96.4688	25.28	35	50	12908.6	25.28	35	50	1175	137.739	6.91748
SMAC_01919	contig_2.5 complement(join(1129305..1129697,1129756..1130194,1130253..1130512,1130581..1131072,1131140..1131291,1131402..1131507,1131598..1131663)) CCC08373.1	51.34	1	34	34	298	0.362642	105	36.9562	0.526235	103	27.782	0.953343	107	33.1227	0.747837	106	26.8952	1.05984	107	24.4806	0.569801	106	34.1278	0.877047	106	60.8212				2518.65	49.61	32	96	247.432	49.29	32	103	30637.1	51.34	34	99	635	70.2337	4.95752
SMAC_05388	contig_2.6 join(1076933..1077022,1077345..1077423,1077507..1077973,1078036..1078220,1078291..1080337,1080421..1080544,1080609..1080760) CCC08748.1	29.8	1	34	34	174	0.444255	63	43.083	0.655203	61	24.3888	1.14643	63	32.4917	0.776182	63	35.8652	1.1484	63	27.6895	0.800258	63	26.2176	1.19681	63	23.4209				1236.59	26.46	29	54	127.719	29.32	33	62	17722.8	29.7	33	58	1047	119.519	4.85596
SMAC_03048	contig_2.7 complement(join(1115133..1115902,1115972..1116392,1116505..1116570)) CCC09126.1	70.33	1	34	34	631	0.387652	236	32.9098	0.563705	237	37.2709	1.19978	238	26.4174	0.840023	237	35.2338	1.35891	238	37.6209	0.682954	236	40.1271	1.2616	238	32.9238				4621.53	67.46	32	201	485.08	70.33	34	222	60756.7	70.33	34	208	418	44.8316	6.17627
SMAC_01267	contig_2.4 join(239976..240548,240607..240711,240780..242207) CCC07700.1	47.79	1	34	34	226	0.407008	86	42.0244	0.669942	86	26.1696	1.09752	86	22.693	0.842036	86	38.6809	1.28297	86	23.8576	0.679526	86	39.3556	1.01137	85	39.8066				1303.54	44.37	28	64	175.939	43.08	31	82	23734	46.08	31	80	701	76.0208	8.5874
SMAC_04851	contig_2.1 complement(2762107..2763867) CCC06459.1	56.66	1	34	34	252	0.361214	88	52.7818	0.712942	91	35.7844	1.04819	91	30.5406	0.854347	91	34.2976	1.68159	91	33.5054	0.636086	90	42.7345	1.00352	91	61.4292				2196.15	56.48	32	86	204.488	56.66	32	85	26552.7	56.66	32	81	586	62.4843	8.29443
SMAC_03036	contig_2.7 join(1158530..1160404,1160466..1160546) CCC09138.1	49.77	1	34	35	172	0.42933	62	37.722	0.573084	63	26.1484	1.11073	63	13.1916	0.886526	63	22.8262	1.20628	63	25.8292	0.657747	62	30.2747	1.04934	63	26.4359				1115.49	46.24	28	51	114.683	48.85	34	62	17765.8	49.77	33	59	651	73.9559	7.85498
SMAC_07024	contig_2.36 join(100779..101009,101038..101549,101607..102891) CCC13246.1	54.81	1	34	34	143	0.515789	51	38.97	0.741131	52	33.7795	1.17547	51	31.1923	1.01245	51	36.3499	1.4108	52	35.509	0.78641	52	36.0833	0.920407	51	33.5286				1125.31	50.81	30	43	113.02	54.81	34	50	15181.3	53.93	33	50	675	72.7518	7.28369
SMAC_02409	contig_2.3 join(772251..775409,775484..775807) CCC07403.1	34.22	1	34	34	145	0.658241	55	27.3831	0.926889	55	27.2893	1.55717	55	22.3454	1.13739	55	36.6202	1.55999	55	30.5655	1.08413	55	32.3013	1.07089	55	24.9801				1016.21	27.07	26	40	97.849	32.24	32	51	14750.2	34.22	34	54	1160	125.892	7.06396
SMAC_05100	contig_2.22 join(228943..230055,230613..230981,231096..234674,234739..235504,235570..235769) CCC11888.1	20.57	1	34	35	105	0.528185	39	42.0923	0.852616	39	30.9217	1.31791	39	23.0534	1.21409	39	29.791	1.42906	39	22.1778	0.842723	39	46.2282	0.948351	38	27.0928				681.628	15.59	26	30	63.6233	18.13	32	37	10069.7	20.12	33	38	2008	223.974	9.21729
SMAC_02453	contig_2.3 join(953759..953819,954104..954221,954286..954382,954510..955137,955188..955647,955701..957378) CCC07447.1	30.4	1	34	34	172	0.72032	63	25.1354	1.29337	64	27.6727	2.07446	64	31.6623	1.44071	64	40.5266	2.23409	64	32.2981	1.39989	64	33.2679	1.11147	64	26.9167				1079.76	27.74	29	52	111.163	28.92	32	61	15997.1	30.4	33	59	1013	117.713	5.68115
SMAC_03032	contig_2.7 join(1168785..1170121,1170177..1170189) CCC09142.1	67.71	1	33	34	462	0.375968	167	42.464	0.531037	166	37.9744	0.890049	168	25.6447	0.717587	166	36.1248	0.861323	168	19.1322	0.594252	165	40.8699	1.04447	168	31.9656				2986.71	66.37	31	148	326.786	66.37	32	157	47381.4	67.71	34	157	449	48.9478	6.21436
SMAC_04927	contig_2.1 join(3040381..3040600,3040767..3040962,3041016..3041275,3041336..3042243) CCC06534.1	62.24	1	33	33	488	0.37196	176	41.6002	0.588779	178	34.075	1.04578	178	37.3065	0.768297	177	35.6712	0.99807	178	32.3303	0.658878	177	28.1147	0.953648	178	45.3048				3540.12	62.05	30	156	294.201	61.1	32	163	49519.7	61.1	32	169	527	57.9189	6.81494
SMAC_04163	contig_2.15 join(375706..375793,375877..376001,376076..376175,376239..376354,376422..377113,377166..377501,377556..378186,378259..378291) CCC10934.1	44.33	1	33	33	154	0.401822	58	42.1669	0.549296	58	35.7611	1.07546	58	19.7651	0.809713	58	23.1892	0.933131	58	22.0867	0.633235	58	38.0345	0.806668	58	49.597				1065.56	40.08	27	46	129.236	42.07	31	56	15559.9	40.79	30	52	706	80.3099	6.31592
SMAC_01953	contig_2.5 complement(join(1249354..1250569,1250647..1250981)) CCC08409.1	63.95	1	33	33	271	0.432085	101	44.2832	0.857553	100	27.43	1.28734	101	23.2127	0.884673	101	35.0752	2.03389	101	31.9866	0.890598	101	42.6128	1.20049	101	29.3488				2086.91	61.63	31	86	232.324	63.95	32	98	27571	61.63	30	87	516	56.706	8.67529
SMAC_04482	contig_2.14 complement(join(116366..116996,117054..119232,119348..119417)) CCC10679.1	34.93	1	33	33	161	0.450986	58	45.4939	0.625356	58	34.2437	1.10386	58	25.8565	0.91275	58	37.2505	1.1386	58	28.9632	0.6985	58	33.847	0.986018	57	27.1105				1275.49	32.01	28	52	127.153	34.93	33	57	15141.3	34.1	31	52	959	107.376	5.2876
SMAC_02519	contig_2.3 join(1282867..1282891,1283008..1283074,1283168..1283376,1283446..1284036,1284111..1284748,1284826..1284918) CCC07516.1	60.19	1	33	33	212	0.511954	78	44.7632	0.716221	76	29.3701	1.25474	77	34.316	0.943747	77	28.2116	1.29482	78	25.6394	0.742126	78	35.0501	0.863917	77	38.4635				1531.01	60.19	33	66	156.952	60.19	33	71	21614.7	60.19	33	75	540	59.4379	6.41748
SMAC_09539	contig_2.98 complement(join(762..2435,2492..3691)) CCC05553.1	33.12	1	33	33	228	0.463673	81	45.9349	0.786599	81	43.0389	1.3025	81	30.5331	0.953198	81	35.9027	1.45142	81	36.7625	0.690251	81	45.6487	1.01989	81	51.1406				1732.62	31.35	31	72	171.601	33.12	33	80	22809.3	31.66	31	76	957	102.58	6.55127
SMAC_04565	contig_2.20 join(212853..212954,213089..213294,213353..214725,214792..214994,215084..215200,215287..215400) CCC11579.1	50.57	1	33	33	390	0.438709	136	46.5764	0.742295	139	39.78	1.40719	141	27.4693	0.954836	136	48.0826	1.39128	141	29.9914	0.743844	136	48.3284	0.949425	141	47.8697				2530.32	49.72	32	129	245.597	50.57	33	135	35883.1	49.72	32	126	704	77.7061	6.32861
SMAC_01089	contig_2.2 join(1757910..1757932,1758027..1758153,1758215..1758354,1758417..1758696,1758753..1758764,1758830..1759726,1759792..1760331) CCC07065.1	48.36	1	33	33	166	0.477633	61	27.2055	0.700742	60	36.7712	1.13171	61	28.6808	0.955609	61	29.7418	1.1311	61	25.1616	0.796423	61	38.5533	1.06201	61	36.3147				1462.94	45.09	30	54	133.212	45.39	32	55	18190.1	47.17	32	57	672	76.0089	5.32568
SMAC_03809	contig_2.16 join(315835..316306,316417..319001,319070..319708,319769..320282,320347..320729,320810..321136) CCC11102.1	22.15	1	33	33	122	0.484815	44	47.6423	0.786633	44	32.8642	1.17344	44	25.2154	0.979	44	33.0131	1.28462	44	21.4992	0.843286	44	28.3463	0.987357	44	42.5616				661.137	18.36	27	37	80.3699	21.48	32	42	11668.3	22.15	33	43	1639	180.12	5.36377
SMAC_06155	contig_2.33 complement(join(168032..168490,168546..169662,169737..169785,169868..169885,170006..170015)) CCC13012.1	57.27	1	33	34	213	0.51883	78	30.3153	0.743235	79	33.2914	1.3588	79	44.0851	1.03508	79	40.3149	1.36277	79	23.0731	0.83622	79	33.8281	0.996815	79	31.3502				1453.8	52.91	31	66	138.578	56.18	33	75	20190.8	56.18	32	72	550	59.8323	5.51611
SMAC_01306	contig_2.4 join(397956..398279,398383..398773,398833..399115,399170..399434,399461..399803,399860..402660) CCC07739.1	27.04	1	33	34	127	0.608798	45	38.5999	0.991804	45	22.7749	1.47136	46	25.4649	1.12314	45	39.7594	1.5728	46	33.4611	1.01168	46	34.3365	0.852338	44	49.3089				863.059	21.66	27	38	94.5557	25.75	33	47	12253.8	24.46	29	42	1468	161.097	6.7124
SMAC_01347	contig_2.4 join(570484..571098,571100..573314,573374..574221,574293..574382) CCC07781.1 putative rom1/2 putative ROM1/2 protein	28.92	1	33	34	116	0.633523	42	35.1906	1.06141	42	23.0253	1.7052	42	31.0809	1.27697	42	30.7423	1.94882	42	42.4676	1.12069	42	24.3876	1.00606	42	38.8256				538.155	25.34	28	34	72.7852	28.45	33	41	10443.7	27.17	31	41	1255	140.74	9.0415
SMAC_07771	contig_2.41 complement(join(8141..8184,8245..10837,10913..11070,11139..11157)) CCC13588.1 putative un24 putative heterokaryon incompatibility protein	34.04	1	33	33	135	0.590542	48	39.9353	0.887782	49	32.3747	1.53375	49	35.3999	1.29257	49	44.8747	1.59687	49	24.1366	0.92804	49	34.998	0.923383	49	62.8729				953.769	29.14	28	41	91.4439	32.44	31	46	13636.2	33.94	32	48	937	104.6	6.62451
SMAC_08261	contig_2.56 join(64571..64950,65008..67207) CCC05252.1	41.21	1	33	33	157	0.746235	57	50.43	1.42071	58	34.47	2.00516	58	44.4628	1.45345	58	59.7703	2.63287	58	44.6916	1.48927	58	47.714	1.33638	57	30.7338				1339.73	38.42	28	49	127.965	40.4	31	56	16627	40.4	32	52	859	91.9744	7.02002
SMAC_00823	contig_2.2 join(698191..699097,699172..699440) CCC06793.1	61.89	1	33	33	386	0.529835	140	51.2766	1.25081	143	38.6822	1.53535	143	43.7776	1.68753	143	51.0774	2.01347	143	57.8379	1.08861	143	47.1767	0.702685	130	127.654				2737.12	59.08	30	111	266.299	59.34	32	138	37449.1	61.89	33	137	391	42.6299	5.73193
SMAC_01839	contig_2.5 complement(join(791059..791296,791356..791934,792099..792349)) CCC08291.1	60.85	1	33	33	473	0.57567	187	49.371	1.0456	188	44.3863	1.26946	188	52.6589	1.7461	188	51.6403	1.99221	188	49.226	0.958015	188	58.8502	0.799879	187	105.283				2382.16	51.55	27	135	331.926	60.85	33	182	42841.1	60.85	33	156	355	39.8175	9.74463
SMAC_01005	contig_2.2 join(1438605..1438869,1438926..1438965,1439020..1439153,1439213..1439223,1439282..1439540,1439593..1440130,1440184..1440286,1440340..1441983) CCC06981.1	29.69	1	33	33	131	1.51846	43	57.191	1.97184	44	51.1467	2.49885	44	69.218	2.6251	44	64.4471	3.93423	44	84.3341	2.45234	44	43.6496	1.35755	41	44.827				778.942	28.08	31	42	97.3006	29.69	33	46	11773.5	27.38	30	43	997	113.908	5.8208
SMAC_07551	contig_2.7 complement(join(299029..299883,299956..300212,300298..301824,301904..301991,302063..302203)) CCC08915.1	41.57	1	32	32	121	0.390258	43	39.5568	0.587332	43	47.6694	0.962365	43	25.0087	0.717604	43	29.613	0.951871	43	21.9651	0.611999	43	38.7966	0.954054	43	36.8589				971.232	39.27	30	39	104.289	41.57	32	43	11528.6	37.91	29	39	955	105.437	4.90674
SMAC_05188	contig_2.8 join(993821..994597,994665..995054,995119..995532) CCC09395.1	49.43	1	32	32	350	0.349113	129	34.8862	0.517131	130	51.0476	0.849622	130	26.7576	0.740052	130	26.6588	0.918608	130	24.6936	0.567975	130	43.4964	1.09204	130	43.3033				2188.8	49.43	30	103	285.024	49.43	31	127	35851.8	49.43	31	120	526	57.4435	6.15088
SMAC_09295	contig_2.77 join(39347..39501,39577..41056) CCC05449.1 putative apoptosis-inducing factor 2	61.76	1	32	32	243	0.307492	83	44.0102	0.551199	83	34.1933	0.950539	83	30.5478	0.742448	83	36.2469	1.12656	83	21.459	0.539526	83	47.1415	0.981079	83	33.3255				2308.71	61.76	32	79	225.744	61.76	32	83	27687.1	60.11	31	81	544	58.242	6.69775
SMAC_06242	contig_2.3 complement(join(110807..111949,112008..112169,112223..112258,112319..112338,112411..112495,112567..112665)) CCC07240.1	64.01	1	32	32	327	0.338971	116	41.3013	0.588638	117	27.9872	0.95665	118	20.5169	0.761907	118	30.0868	1.18304	118	21.2332	0.649804	116	34.1059	0.986137	118	47.0518				2473.18	61.28	30	102	231.759	62.65	31	110	33618.4	64.01	32	115	514	56.9033	6.31592
SMAC_05223	contig_2.8 join(854133..855472,855533..855821) CCC09362.1	47.97	1	32	32	226	0.301459	88	42.1794	0.612605	88	29.1912	0.826107	88	20.8658	0.762654	88	28.3914	1.75062	88	21.2252	0.649186	88	37.6501	0.842635	88	77.7056				1360.2	40.59	24	66	145.879	47.97	31	83	21129.1	42.07	27	77	542	61.2225	8.11865
SMAC_00731	contig_2.2 join(378838..379140,379204..380572,381081..381535) CCC06705.1	46.33	1	32	33	140	0.334822	51	43.1192	0.563939	51	34.3591	1.31685	51	29.0156	0.773688	51	23.8672	1.09469	51	27.7097	0.708136	51	29.0527	1.15187	51	34.092				908.574	40.25	27	43	91.4944	42.8	30	48	13239.1	43.36	30	49	708	79.5593	6.22705
SMAC_05553	contig_2.26 join(252336..253615,253678..253957) CCC12375.1	62.43	1	32	32	173	0.38381	66	33.6404	0.752889	66	29.4379	0.980475	66	19.7724	0.777366	66	35.7235	1.5611	66	18.532	0.661232	66	39.1226	1.14798	66	35.2572				1213.05	59.73	29	54	133.111	62.43	32	60	17596.5	61.85	31	59	519	57.9597	8.00146
SMAC_08406	contig_2.57 53587..57933 CCC14095.1	22.44	1	32	32	138	0.403282	49	43.9429	0.602221	49	27.0626	1.05481	49	28.7789	0.797398	49	26.3964	0.991255	49	34.0555	0.626368	49	24.6426	0.863961	49	36.7618				941.089	20.93	30	41	91.8546	21.82	31	49	12844.6	22.44	32	48	1448	163.072	6.53662
SMAC_02368	contig_2.3 complement(join(604831..604845,604923..608400,608435..608760,608824..610818,610891..611005,611089..611438,611504..613006,613079..613132)) CCC07361.1 putative RasGAP group protein	14.32	1	32	33	94	0.485033	35	33.1033	0.747031	34	17.3552	1.22792	35	26.7775	0.828393	35	25.3062	1.25975	35	28.5901	0.894814	35	19.7129	1.17184	35	19.6009				785.103	13.02	27	30	69.1274	13.37	29	31	9621.32	13.83	30	33	2611	290.431	6.15088
SMAC_00686	contig_2.2 join(204444..204898,204966..205054,205169..205790,205823..206957,207025..210106,210164..210313,210376..210572) CCC06661.1	17.13	1	32	32	104	0.595634	36	20.1741	0.87348	37	17.5944	1.38851	37	34.8732	1.02128	37	39.2536	1.42401	37	27.5539	0.928157	37	41.6905	1.01116	37	41.6628				524.693	14.77	28	33	64.2072	16.82	31	36	9134.54	15.92	30	35	1909	208.725	5.36377
SMAC_05260	contig_2.8 join(686460..686475,686605..687224,687389..687938,688000..693617) CCC09325.1	15.22	1	32	33	102	0.469107	37	30.375	0.836815	37	20.8299	1.05544	37	24.5246	1.03687	37	17.6497	1.31233	37	29.7557	0.816921	37	32.4341	0.920989	37	37.5188				604.849	12.48	26	31	80.7015	15.22	33	38	8445.47	13.98	29	33	2267	249.206	5.32568
SMAC_01010	contig_2.2 join(1462366..1462422,1462606..1466241,1466298..1468352) CCC06986.1 putative top2 putative TOP2 protein	18.75	1	32	33	109	0.52423	40	41.9325	0.890576	39	27.4355	1.44916	40	35.0449	1.20968	40	31.6429	1.56698	40	31.1665	0.869982	40	46.7544	0.931276	40	49.4073				637.133	14.99	25	30	60.9849	18.07	31	39	9854.11	17.23	30	40	1915	212.275	6.58057
SMAC_05323	contig_2.25 complement(join(192657..193019,193079..197080,197154..197249)) CCC12251.1 putative sth1 putative STH1 protein	24.7	1	32	32	109	0.64205	40	41.5662	0.931392	41	37.9281	1.60383	41	46.4639	1.22636	41	43.199	1.62052	41	45.8948	1.07693	41	36.5101	0.881942	41	50.8187				788.289	21.67	26	34	75.2544	22.01	29	37	10605.4	23.82	30	38	1486	168.285	8.77783
SMAC_06298	contig_2.34 join(92725..92814,92909..93073,93181..96168,96233..96370) CCC13080.1	33.84	1	32	33	111	0.675081	42	34.2704	0.918876	42	25.4514	1.45279	42	39.4379	1.33117	42	42.0353	1.5623	42	32.204	0.996376	42	28.1563	0.982907	42	32.7273				787.379	27.89	26	34	80.4948	29.4	28	37	11359	31.71	31	40	1126	128.372	6.69775
SMAC_00176	contig_2.1 complement(join(724819..725890,725952..726196,726373..726426,726540..727027,727157..727196)) CCC05960.1	55.7	1	32	32	180	0.731706	66	34.7014	1.17709	66	27.9319	1.63888	66	34.401	1.48016	66	30.2724	1.84326	66	34.3855	1.12909	66	33.447	0.896615	66	44.9636				1317.99	53.01	30	55	147.225	53.32	30	63	18703.9	53.32	30	62	632	70.4599	8.29443
SMAC_01892	contig_2.5 complement(join(1023192..1024408,1024467..1024754,1024817..1024897,1024955..1024996,1025106..1025162,1025205..1025274)) CCC08345.1	51.03	1	32	33	219	1.05604	79	49.5649	1.57049	79	51.8447	2.87888	79	62.8809	2.33054	79	42.5333	2.36622	79	75.5232	1.66572	79	42.5679	0.824974	78	72.2641				1316.31	43.49	28	67	149.402	47.43	30	74	22077.6	49.83	32	78	584	63.2367	8.79248
SMAC_06860	contig_2.6 complement(join(728198..728336,728406..728542,728611..729100,729170..729392,729451..729615,729817..729842,729896..730032,730085..730211,730261..730427,730483..730708,730771..730844)) CCC08667.1	56.45	1	31	31	184	0.0726987	49	134.301	0.108961	65	104.429	0.203721	67	54.0565	0.152109	67	52.9482	0.1973	67	57.6369	0.112023	65	92.2128	0.923162	67	24.2119				1696.03	52.99	27	58	158.026	52.67	30	64	19592.8	54.4	29	62	636	71.0185	7.23975
SMAC_09305	contig_2.10 complement(join(947473..948654,948706..949002)) CCC09934.1	74.19	1	31	31	214	0.274258	75	47.137	0.580022	77	36.1006	1.0132	77	26.8294	0.612353	76	47.8853	1.18093	77	26.4751	0.53048	76	36.0041	1.13163	77	25.0742				2108.39	68.9	28	67	202.62	74.19	30	76	23270.5	71.75	30	71	492	52.3482	5.04639
SMAC_04619	contig_2.20 join(413027..413097,413165..413372,413437..413593,413655..414040,414123..414554) CCC11637.1 putative calcium/calmodulin-dependent protein kinase	77.94	1	31	32	384	0.309284	141	60.7072	0.537462	142	26.4429	0.869985	143	28.0422	0.659294	143	51.5334	1.02353	143	24.8891	0.588498	142	39.0894	1.02919	143	31.3399				2996.58	68.11	27	109	311.112	76.74	31	137	44637.7	77.94	31	138	417	46.822	7.59131
SMAC_03526	contig_2.9 join(269712..269894,269986..272882,272936..273146) CCC09496.1	30.38	1	31	31	166	0.450164	57	36.9959	0.594379	56	32.2221	1.06406	57	38.8349	0.734144	57	44.9715	1.15001	57	29.9351	0.643704	57	40.0831	0.969905	57	28.8296				1434.77	30.38	31	54	129.508	30.38	31	55	18042.9	30.38	31	57	1096	121.14	4.729
SMAC_08089	contig_2.52 join(73584..73656,73723..74806,74861..75122,75183..75608) CCC13968.1	48.86	1	31	31	195	0.351246	72	31.2863	0.561919	72	28.6605	0.980507	72	18.9767	0.738914	72	17.0904	1.05595	72	20.1044	0.60393	72	38.1755	1.00448	72	36.0184				1643.21	44.14	28	64	148.61	44.14	30	67	19921	46.58	29	64	614	67.8405	5.52881
SMAC_08028	contig_2.13 join(147036..147590,147678..147799,147847..148007,148070..148883,148944..149388) CCC10472.1	43.7	1	31	31	187	0.509073	66	31.7899	0.628992	67	32.3938	1.18404	67	25.8724	0.791337	67	36.8167	1.23337	67	26.1091	0.7231	67	47.2263	1.1452	67	22.729				1574.42	39.68	28	57	146.998	43.7	31	65	20481.4	42.55	30	65	698	77.8782	8.08936
SMAC_00816	contig_2.2 join(677061..677581,677648..678812) CCC06786.1	57.22	1	31	31	401	0.346934	143	52.7723	0.653689	143	38.8268	1.13592	143	33.9172	0.822788	143	45.3706	1.16258	143	21.1666	0.698095	143	44.3623	1.05151	143	39.2342				3322.77	55.08	27	127	288.542	57.22	31	137	40772.6	56.33	30	137	561	61.3169	6.20166
SMAC_05288	contig_2.25 complement(join(28243..28587,28652..28880,28958..29049,29115..29217,29281..29530,29586..29652,29722..30342,30440..30520)) CCC12214.1	55.13	1	31	31	193	0.3609	68	52.7771	0.644616	68	32.7257	0.922935	69	27.9466	0.827431	69	33.2961	1.199	69	25.8189	0.720012	68	38.1316	1.26631	68	34.1152				1580.45	51.76	29	61	155.292	53.95	30	64	21747.7	54.12	30	68	595	67.8026	7.60596
SMAC_04408	contig_2.14 join(416024..416069,416137..416309,416367..416450,416508..416856,416924..417021,417086..417323,417395..417528) CCC10755.1 putative rim11 putative RIM11 protein	79.36	1	31	32	375	0.413962	136	44.0769	0.624524	135	33.4018	1.07583	136	35.4633	0.836522	136	38.6285	1.11626	136	23.4675	0.646413	136	46.1616	1.0173	136	28.2043				2299.95	71.31	28	114	260.143	75.6	30	130	38050.7	79.36	32	131	373	42.5831	8.6167
SMAC_01359	contig_2.4 join(619839..620144,620294..621688) CCC07793.1	62.9	1	31	31	419	0.396852	163	49.0126	0.669027	163	28.4056	1.17557	163	32.272	0.862859	162	34.9456	1.7508	163	34.7502	0.82713	162	46.1186	1.2679	163	29.3048				2921.58	58.48	28	134	325.489	62.9	31	154	38896.3	60.6	30	131	566	62.3366	7.34229
SMAC_03974	contig_2.17 complement(join(284572..284799,284863..287952)) CCC11270.1	27.06	1	31	31	140	0.337614	50	31.8328	0.716726	51	36.0803	1.24924	51	20.5147	0.879219	51	42.2876	1.35704	51	24.7607	0.738481	51	29.5957	1.00882	51	37.1769				798.242	25.7	29	43	88.1824	27.06	31	48	13471.5	27.06	31	49	1105	124.038	5.10986
SMAC_06601	contig_2.37 complement(join(80403..80681,80741..81243,81301..81410,81465..81600,81670..82471)) CCC13310.1	52.87	1	31	31	176	0.45362	64	31.4151	0.622852	65	46.3518	1.23856	65	25.9022	0.896696	63	30.8921	1.32351	65	20.1972	0.701117	64	42.7392	1.09305	65	32.9433				1541.06	51.72	30	56	145.133	50.25	30	61	18062.3	49.26	29	59	609	68.5662	5.43994
SMAC_05282	contig_2.25 complement(join(13002..15329,15426..15770)) CCC12208.1	40.45	1	31	31	111	0.458304	41	40.5296	0.645328	41	43.6211	1.22464	41	24.8699	0.906158	41	30.4617	1.28165	41	21.5619	0.759096	41	53.7844	0.870048	41	44.2436				766.218	35.39	26	34	79.9188	36.97	29	38	10863.2	39.66	29	39	890	99.0977	5.0083
SMAC_09396	contig_2.27 complement(join(2587..2743,2824..2902,2956..4282)) CCC14827.1	68.08	1	31	32	169	0.483065	66	33.7316	0.642746	66	33.5653	1.188	66	23.7156	0.907627	65	32.3638	1.24535	66	22.2002	0.691137	66	61.0455	1.06639	66	30.6524				1343.2	56.92	24	51	108.122	58.46	26	55	17219.7	65.58	29	63	520	58.0716	6.17627
SMAC_09163	contig_2.74 join(30425..30492,30608..30625,30826..30992,31143..31831,31875..32495) CCC14952.1	64.04	1	31	31	193	0.524346	70	31.8932	0.656995	70	29.8626	1.34643	70	34.1021	0.910166	70	46.2054	1.35335	70	27.4031	0.80284	70	42.3705	1.03306	70	36.8145				1346.67	60.96	28	58	140.991	64.04	31	69	20300.5	61.35	29	66	520	57.5165	6.13818
SMAC_01948	contig_2.5 join(1233791..1239508,1239585..1240130) CCC08404.1	19.5	1	31	31	106	0.465308	40	47.9987	0.780923	40	27.7322	1.1076	40	45.2247	0.934447	40	42.5712	1.12136	40	21.3709	0.803783	40	33.9202	1.08969	40	19.7446				529.391	17.39	27	31	70.0063	18.45	29	38	9407.99	17.49	28	37	2087	225.505	5.97314
SMAC_06061	contig_2.32 join(129835..129880,130009..130497,130593..131731) CCC12919.1	60.5	1	31	32	172	0.535441	60	47.1918	0.697972	60	30.358	1.28805	60	31.9202	0.953332	60	31.8783	1.37831	60	24.0107	0.67456	60	48.9825	0.962318	59	34.4083				1200.15	56.01	27	51	124	59.43	31	60	16761	59.07	31	61	557	60.8114	6.25244
SMAC_06686	contig_2.13 join(314697..315510,315573..320092,320182..320241) CCC10514.1	19.37	1	31	31	102	0.500129	39	42.8186	0.800201	39	32.6271	1.32884	39	33.2449	0.954676	39	42.5628	1.32245	39	21.1026	0.893352	39	37.6739	0.998954	39	30.7714				682.427	17.31	26	31	77.6348	17.25	27	35	10443.1	18.25	28	36	1797	200	5.5542
SMAC_02218	contig_2.23 join(166126..167617,167682..167932) CCC11996.1	54.31	1	31	32	260	0.478759	94	34.8362	0.707993	94	23.2251	1.20017	94	30.5781	0.999124	94	33.1141	1.15526	94	29.0978	0.737299	94	29.168	0.956279	94	37.8979				1966.7	51.21	28	79	194.989	54.31	32	94	26714.2	52.93	29	87	580	66.0087	6.01123
SMAC_05125	contig_2.22 complement(join(344008..344762,344821..345842,345953..346005)) CCC11912.1	49.92	1	31	31	178	0.492371	68	33.5725	0.659309	68	21.7876	1.36642	68	25.9629	1.0248	68	25.4185	1.35377	68	22.2992	0.727446	68	30.3016	1.11119	68	38.8543				1101.88	43.35	25	49	128.602	47.45	29	64	17790.2	48.44	30	65	609	69.3497	6.02393
SMAC_08182	contig_2.53 join(87256..88080,88135..88718,88787..89472,89553..89758) CCC14015.1	37.47	1	31	31	149	0.502914	53	48.3801	0.819158	53	26.5904	1.1224	53	34.9358	1.04227	53	32.8031	1.43117	53	18.2531	0.907318	53	39.8831	1.03323	53	41.8127				1039.94	32.9	25	46	111.379	35.9	30	52	14060.6	37.47	30	51	766	85.6153	6.22705
SMAC_01814	contig_2.5 complement(join(687188..689006,689080..689178,689288..689439)) CCC08266.1	46.3	1	31	32	177	0.50301	59	42.6712	0.900701	60	33.5464	1.44181	61	27.9832	1.05685	61	28.2136	2.06662	60	41.678	0.895092	60	24.0181	1.05466	61	26.0537				1333.82	46.3	32	59	133.686	45.43	31	61	17040.1	45.28	31	57	689	74.7407	8.41162
SMAC_00863	contig_2.2 join(895301..895366,895421..895451,895606..896883,896947..897705,897777..898787,898853..898986,899054..899197) CCC06834.1 putative RhoGAP group protein	32.46	1	31	31	128	0.678438	48	21.7147	0.944628	48	22.0945	1.50755	48	15.5854	1.20108	48	21.9528	1.38694	48	29.3262	1.07493	48	22.4348	1.03131	48	38.0921				869.801	27.54	24	36	99.9303	31.93	30	46	14160.3	31.49	30	46	1140	125.785	7.1958
SMAC_00009	contig_2.1 complement(join(38120..38199,38304..38827,38883..39273,39343..39642,39718..40057,40113..40394,40466..41021,41104..41187,41260..42513,42578..43313,43391..43931,43998..44075)) CCC05794.1	19.93	1	31	31	128	0.59029	46	31.2361	1.3318	47	33.6849	1.72746	47	49.5597	1.22797	47	41.8082	2.53796	47	47.4709	0.941551	47	44.6075	0.892715	47	33.7436				767.816	18.36	27	39	96.7783	19.93	31	47	11047	18.48	27	42	1721	188.119	5.08447
SMAC_00619	contig_2.1 complement(join(2492099..2492656,2492709..2493783,2493861..2494722,2494837..2494960)) CCC06404.1	34.75	1	31	32	121	1.101	46	52.7849	1.6651	46	58.5348	2.92592	46	52.6253	2.54421	46	55.2082	3.25193	46	56.1311	1.41349	46	42.2558	0.997452	46	53.1672				654.773	29.36	25	36	86.3643	32.34	29	42	12231.6	32.91	30	43	872	98.3546	5.8335
SMAC_08699	contig_2.55 join(24027..24291,24422..24774,24845..25918) CCC05207.1	53.29	1	31	32	159	1.06487	56	52.0195	2.03903	56	58.3332	3.2621	56	57.9157	3.19575	56	57.6147	5.01242	56	39.0673	2.39177	56	60.4917	0.98115	56	39.0855				1107.57	51.15	29	48	134.168	52.22	31	56	16559.6	50.62	30	55	563	62.4824	6.50732
SMAC_05880	contig_2.24 join(223742..224510,224578..224615) CCC12142.1 teh tetrahydroxynaphtalene reductase	85.82	1	30	32	373	0.0977764	76	174.156	0.115092	108	206.51	0.167966	116	123.807	0.121683	108	199.125	0.13391	118	183.35	0.128814	109	161.158	1.23443	133	41.3328				2454.31	78.36	28	123	255.467	80.22	27	123	38814	85.82	30	127	268	28.5135	6.23975
SMAC_02507	contig_2.3 complement(join(1197395..1198435,1198490..1198921,1199020..1199089,1199219..1199229)) CCC07503.1	56.67	1	30	30	226	0.258516	81	57.9577	0.370863	80	57.2591	0.769897	82	38.957	0.546204	82	39.8004	0.828113	82	22.2369	0.36265	82	71.8739	0.864146	82	47.4774				1572.92	52.42	27	70	173.805	55.32	29	79	22445.3	56.67	30	77	517	57.873	5.78271
SMAC_07005	contig_2.29 complement(join(234001..234347,234444..234563,234630..234768,234847..235215,235285..235407,235500..235544,235639..235740,235813..236205)) CCC12598.1	63.3	1	30	30	481	0.263554	168	59.9386	0.399078	169	42.7523	0.662176	171	33.0894	0.588142	170	39.8627	0.874118	171	29.8069	0.386496	169	45.6496	1.37278	171	39.1949				4184.48	63.3	30	157	391.764	63.3	30	163	49847.6	63.3	30	161	545	57.5629	5.93506
SMAC_06043	contig_2.32 join(82962..83268,83345..83717,83784..84681) CCC12901.1	57.33	1	30	30	166	0.281873	65	46.3803	0.449484	65	32.6596	0.711844	65	31.7922	0.6123	65	27.6644	0.829663	65	22.8135	0.499711	65	38.5648	1.04492	65	36.7285				1310.72	46.86	20	48	152.923	54.86	29	62	17046.8	54.86	26	56	525	58.848	5.88428
SMAC_07559	contig_2.7 complement(join(322638..323892,323962..324038,324104..324127)) CCC08923.1	68.07	1	30	30	185	0.282752	68	54.1322	0.602462	71	49.9	0.887697	71	30.4455	0.666301	71	37.2235	1.64885	71	35.1402	0.603986	71	46.4364	1.02329	71	55.2023				1553.14	58.98	26	56	135.175	68.07	30	66	19241.6	66.52	29	63	451	49.8738	9.0708
SMAC_12608	contig_2.8 complement(join(352504..352566,352680..353826,353879..354081)) CCC09248.1	64.26	1	30	31	261	0.369261	103	35.4443	0.533661	103	35.7459	0.921111	103	27.4281	0.677784	103	34.4245	1.04199	103	18.2619	0.615839	103	30.1761	1.07956	103	44.4212				1675.65	60.21	28	82	157.382	60.43	29	86	25971.5	64.04	28	93	470	51.6633	6.22705
SMAC_03452	contig_2.10 join(771452..772635,772757..773531) CCC09896.1	48.77	1	30	30	217	0.342432	76	40.9659	0.593209	77	43.4158	1.26698	77	32.7107	0.698741	76	42.1847	1.05121	77	23.5297	0.775494	76	41.8517	1.12162	77	27.5643				2315.84	46.93	28	68	189.711	48.77	30	75	24616	48.47	29	74	652	69.4064	6.15088
SMAC_01314	contig_2.4 join(434050..434940,435014..435481,435542..436717) CCC07747.1	31.99	1	30	30	196	0.405007	69	33.0731	0.625171	69	26.6275	1.05868	69	23.1245	0.751514	69	33.2027	1.20712	69	24.6562	0.722869	69	27.9151	1.16414	69	23.3778				1340.36	29.5	27	64	158.762	31.16	29	68	19288.7	31.87	29	64	844	92.0849	6.88818
SMAC_01567	contig_2.4 join(1367568..1367618,1367682..1368786,1368841..1370114) CCC08003.1	38.69	1	30	30	173	0.376678	66	36.9803	0.579947	66	21.4139	1.03703	67	21.0266	0.789631	67	20.7448	1.10512	67	29.5145	0.620787	66	26.7764	0.93991	67	48.0388				1239.67	34.98	25	51	125.697	38.69	30	62	17761.2	36.84	27	60	809	87.5617	5.65576
SMAC_03713	contig_2.9 join(987802..987837,987936..988351,988422..989412) CCC09680.1	60.62	1	30	32	370	0.437122	127	27.6664	0.564603	129	37.4566	0.994622	129	26.3593	0.804215	128	28.9558	1.14311	129	19.2052	0.677183	128	31.7461	1.15088	129	24.8646				2428.67	55.63	30	110	226.186	60.62	32	124	36513.7	60.62	32	136	480	52.8902	7.35693
SMAC_04077	contig_2.15 complement(join(35670..36615,36670..38069,38129..38342,38408..38798,38865..39159)) CCC10846.1	29.97	1	30	31	141	0.426054	49	29.2246	0.6655	49	19.6429	1.06093	49	29.7384	0.851889	49	35.9777	1.0458	49	31.942	0.76141	49	22.8187	1.1588	49	24.2173				980.91	27.47	27	43	99.8014	29.97	31	50	13952.6	29.23	30	48	1081	121.622	6.01123
SMAC_03493	contig_2.9 complement(join(159797..161929,162080..162688)) CCC09463.1	36.47	1	30	30	190	0.532673	66	59.4118	0.637868	65	45.1383	1.15837	68	31.0474	0.85742	67	42.0162	1.31327	68	32.2667	0.688857	66	53.6853	1.0089	67	25.4363				1617.85	35.05	27	59	154.651	33.08	29	66	18908.2	35.82	29	65	913	99.4741	6.04932
SMAC_00496	contig_2.1 complement(join(2025692..2026740,2026848..2026872)) CCC06278.1	69.19	1	30	30	217	0.412362	77	35.8906	0.748133	79	23.7122	1.12787	79	22.2072	0.878549	79	32.4455	1.55072	79	22.4838	0.728794	79	42.0061	1.35644	78	17.0372				1832.07	63.87	24	67	187.667	69.19	29	78	22417.8	68.91	29	72	357	38.0052	6.11279
SMAC_06049	contig_2.32 complement(join(97084..99539,99836..99854)) CCC12907.1	36.77	1	30	30	115	0.432553	42	44.6773	0.680671	43	43.8864	0.985416	43	31.7929	0.898324	42	27.954	1.12298	43	29.3304	0.735041	43	38.3183	0.955863	42	44.5989				700.663	31.92	23	34	82.0701	36.04	29	40	11005.4	35.92	29	41	824	92.6786	5.21143
SMAC_01835	contig_2.5 complement(join(765356..766537,766599..767568,767655..767722,767800..768229,768310..768587)) CCC08287.1	36.62	1	30	30	126	0.531914	47	35.1481	0.694293	47	15.0917	1.28034	47	27.252	0.926549	47	27.3326	1.34217	47	31.5878	0.771668	47	33.0346	1.04828	47	24.1186				1120.31	32.62	25	39	98.2542	35.49	29	43	13521.3	34.77	27	44	975	108.48	6.59521
SMAC_03536	contig_2.9 join(316362..316510,316571..319349,319961..320929) CCC09505.1	24.04	1	30	30	131	0.46293	47	41.7132	0.925994	47	22.5149	1.25576	47	14.0629	0.937094	47	26.4493	1.75453	47	17.4692	0.811158	47	41.1601	1.23291	47	29.46				926.679	23.11	28	43	91.8537	24.04	30	46	11952.3	23.04	27	42	1298	146.997	5.33838
SMAC_00014	contig_2.1 join(56665..56721,56814..56906,57009..58158,58220..58263) CCC05799.1	68.9	1	30	30	337	0.456113	120	31.1331	0.91989	122	24.3377	1.28716	122	21.4943	0.938231	121	22.0171	1.75432	122	33.6177	0.864868	121	30.7627	1.27794	120	26.4062				2577.32	67.56	27	109	224.033	68.9	30	120	32042.2	68.9	29	108	447	48.1957	6.16357
SMAC_04416	contig_2.14 join(368415..368421,368593..368623,368769..368824,368948..368978,369058..369829,369894..370124) CCC10746.1	68.53	1	30	30	1299	0.478268	478	43.5659	0.707347	484	23.7214	1.22264	485	34.6748	0.948595	483	32.9146	1.19306	484	28.7452	0.763743	484	29.3798	0.9991	486	41.7698				8120.66	64.53	25	380	819.966	61.07	28	458	144357	68.53	28	461	375	41.5809	5.69385
SMAC_01350	contig_2.4 complement(join(580402..580434,580512..584851,584905..585843,585907..588520)) CCC07784.1	13.06	1	30	32	100	0.608667	34	45.2638	0.872753	35	25.4078	1.42065	35	29.8606	0.951503	35	26.2132	1.43393	35	25.3858	0.909498	34	25.6447	1.08969	34	19.9125				542.756	11.89	27	30	63.3173	11.97	30	34	8852.9	12.19	31	36	2641	297.729	7.28369
SMAC_04904	contig_2.1 join(2962281..2962361,2962419..2966885) CCC06511.1	26.34	1	30	30	138	0.50905	51	40.7059	0.732094	51	29.846	1.2231	51	27.6504	0.965751	51	32.4773	1.24516	51	22.1631	0.877212	51	45.7434	1.04018	51	26.302				1275.29	23.56	25	41	117.484	26.34	30	50	14727.8	25.87	28	47	1515	160.11	4.99561
SMAC_08204	contig_2.43 complement(join(14340..14801,14859..16257,16389..16510)) CCC13701.1	63.48	1	30	30	173	0.452616	62	26.4273	0.692124	61	20.1189	1.28692	62	24.5576	0.992094	62	27.1761	0.906841	62	30.4717	0.753068	62	28.5978	1.13441	62	23.194				1666.34	60	27	56	157.65	61.67	28	58	18975.6	60	27	59	660	72.2117	4.77979
SMAC_05233	contig_2.8 join(796040..796265,796998..797408,797461..797821,797875..798132,798195..798243) CCC09351.1	63.82	1	30	31	303	0.515609	111	35.398	0.817747	110	22.1266	1.32478	111	22.5495	1.01553	110	23.9728	1.31221	111	24.8571	0.935017	111	31.8112	1.10826	111	30.0051				1986.1	56.45	27	91	226.657	57.14	27	102	32157.1	63.82	31	110	434	49.1481	6.15088
SMAC_06564	contig_2.28 complement(join(204839..205392,205463..209084)) CCC12486.1	26.82	1	30	31	117	0.52707	39	37.1794	0.757242	40	33.4716	1.20207	40	35.7893	1.11184	40	36.2814	1.1168	40	45.9309	0.838414	40	35.7991	1.05656	40	37.311				1007.67	25.02	29	39	98.9887	26.82	31	41	11011.1	25.09	28	37	1391	143.493	8.23584
SMAC_07824	contig_2.14 complement(join(614032..614270,614333..614806,614859..615828,615972..616163)) CCC10807.1	55.13	1	30	30	105	0.521528	35	39.4443	1.20907	36	38.9132	1.33849	36	35.925	1.12835	36	40.9269	3.11306	36	43.1507	0.987781	36	50.1533	1.54941	36	49.6692				900.928	47.76	24	33	65.3751	55.13	28	37	10354.2	52.56	28	35	624	69.3741	5.35107
SMAC_04614	contig_2.20 complement(join(393192..393332,393389..394081,394137..395762,395823..396122)) CCC11632.1 putative top1 putative TOP1 protein	31.99	1	30	31	119	0.570531	45	33.0366	0.786091	45	26.1148	1.43572	45	16.0099	1.16377	45	33.6304	1.73947	45	18.0506	0.840579	45	34.1663	1.08008	45	29.8471				553.256	23.5	23	35	98.5742	31.34	30	45	10276.2	29.49	28	39	919	103.953	9.0708
SMAC_06419	contig_2.35 complement(join(212498..213934,213991..214578)) CCC13200.1	48.07	1	30	31	141	0.677617	49	36.2376	0.998729	49	23.4897	1.66212	49	37.1165	1.29451	49	45.0595	1.72714	49	22.2853	1.01659	49	35.5447	0.942509	49	30.4266				1197.01	38.13	25	42	112.591	42.73	29	48	15307.9	48.07	31	51	674	73.7817	9.18799
SMAC_07337	contig_2.45 complement(46952..49477) CCC05014.1	38.05	1	30	30	134	0.76505	49	34.7971	0.872758	50	27.2952	1.36184	50	21.6729	1.48346	50	31.0598	1.66525	50	24.6291	0.914716	50	30.6469	1.08381	50	31.3187				800.814	32.7	25	39	90.1806	34.13	28	48	12359.6	37.1	29	47	841	95.4678	7.75244
SMAC_00681	contig_2.2 join(191067..191075,191327..191480,191557..191668,191724..193536) CCC06656.1	54.1	1	30	30	212	0.817118	76	34.0888	1.21306	77	40.9697	2.52971	77	50.0119	1.52279	76	46.6674	2.56208	77	61.8903	1.27487	76	32.3128	1.08738	76	37.8527				1628.1	47.05	25	65	178.114	54.1	30	74	20927.4	53.81	28	73	695	72.8273	9.29053
SMAC_07457	contig_2.46 join(21561..22593,22659..24512,24568..26353,26450..26553,26640..26840,26912..28704) CCC13821.1	14.72	1	30	30	105	1.32953	43	64.351	1.89284	43	41.9654	2.79024	43	42.4833	2.55657	43	54.4959	2.73611	43	54.3677	1.73334	43	51.4019	0.812529	41	58.5768				719.295	11.48	23	30	75.8139	14.72	30	42	9127.39	13.08	26	33	2256	250.461	6.03662
SMAC_06580	contig_2.28 join(275319..275694,275763..276265,276333..276847,276916..277157,277225..277664) CCC12502.1	44.43	1	29	30	126	0.229975	45	43.8126	0.437411	45	48.0292	0.722868	45	36.9893	0.43568	45	65.3141	1.35139	45	23.3334	0.484334	45	42.7707	1.04737	45	36.8488				1072.01	40.67	25	38	108.934	43.99	29	45	13602.6	41.1	27	43	691	75.8402	8.17725
SMAC_06313	contig_2.34 complement(join(155577..156899,156970..157095,157168..157263)) CCC13095.1	60.89	1	29	29	155	0.304917	54	37.2765	0.452569	56	38.3611	0.864412	56	22.2421	0.53496	56	44.8762	1.01999	56	20.2695	0.493436	55	44.572	1.0763	56	26.0564				1115.48	59.53	27	51	147.273	57.2	28	52	16687.4	56.03	27	52	514	56.585	7.18115
SMAC_01776	contig_2.5 join(539240..540054,540122..540401) CCC08228.1	73.35	1	29	29	225	0.340165	79	34.2161	0.526019	79	26.9635	0.942161	80	14.7297	0.778642	79	24.0522	0.984572	80	30.6492	0.629271	80	32.1375	1.14591	79	33.0866				1530.02	66.21	25	71	173.648	73.35	29	79	20664	69.51	26	75	364	41.6442	7.06396
SMAC_05818	contig_2.6 complement(join(363834..364278,364334..364788,364845..365255,365327..365352,365429..365561)) CCC08574.1	58.28	1	29	29	178	0.372779	59	27.0542	0.622455	64	35.8592	1.11561	65	30.7502	0.78445	62	26.8985	1.17857	65	21.7159	0.689273	62	25.4189	1.15334	65	33.8593				1288.21	57.46	26	57	134.414	56.24	28	61	18289.4	56.65	28	60	489	54.0892	5.12256
SMAC_03666	contig_2.9 join(817798..817939,818004..819024,819505..820858) CCC09634.1	39.98	1	29	29	192	0.458568	64	37.2915	0.620603	66	24.5761	1.11399	66	23.4503	0.792095	66	25.9928	1.12187	66	23.6993	0.69944	66	32.6735	1.04071	66	24.7908				1929.38	34.49	26	61	174.705	37.23	28	66	20729.2	39.98	29	65	838	90.3339	5.32568
SMAC_04212	contig_2.15 complement(join(602844..603440,603508..607682,607762..608085,608261..608432)) CCC10983.1 putative kinesin group protein	18.86	1	29	30	97	0.496142	35	39.9745	0.8071	34	26.1373	1.10846	35	14.6489	0.815179	35	31.6743	1.07107	35	20.9987	0.813264	35	17.0895	1.03231	35	26.4218				696.626	16.47	25	30	76.8558	18.06	28	34	10154.9	17.55	27	33	1755	195.293	5.38916
SMAC_03693	contig_2.9 complement(join(912133..913311,913374..913726,913833..913860)) CCC09660.1	53.95	1	29	29	214	0.412396	79	34.0877	0.648865	79	37.9074	1.19807	79	22.5064	0.815956	79	36.7678	1.25721	79	23.1379	0.755183	79	38.5557	1.15359	79	33.8506				1871.35	50.29	26	68	177.309	52.6	28	76	22928.7	50.87	27	70	519	56.9329	5.52881
SMAC_03497	contig_2.9 join(170368..171219,171322..171514,171600..172049,172102..172223,172280..172351,172417..172641,172712..172815,172872..173130,173191..173938,173990..174780) CCC09467.1	24.08	1	29	30	110	0.526136	39	54.2439	0.720266	39	33.4282	1.15341	39	41.6267	0.836948	39	61.9671	1.09718	39	38.1248	0.847844	39	34.1335	1.03561	39	29.8865				608.323	20.54	24	34	60.2171	23.52	29	39	9558.2	22.34	27	37	1271	143.162	5.88428
SMAC_04574	contig_2.20 complement(join(245904..246078,246150..247352,247744..247847,247908..248123,248200..248271)) CCC11589.1	54.84	1	29	29	135	0.49127	49	28.6836	0.628852	49	45.6197	1.15605	49	26.4518	0.856388	49	47.1077	1.06822	49	24.8592	0.759217	49	50.7583	1.04725	49	13.7562				992.251	48.9	24	40	93.4274	54.84	29	47	13374.1	54.84	29	48	589	68.5122	5.42725
SMAC_02442	contig_2.3 join(918120..918180,918247..919247) CCC07436.1	71.1	1	29	30	854	0.441177	308	32.8797	0.570663	314	28.6135	1.08688	315	26.9686	0.866115	315	28.5957	1.11874	315	29.6352	0.699834	315	34.1585	1.15772	315	26.3164				5641.7	71.1	28	276	663.943	66.57	27	302	79353.8	71.1	29	276	353	37.6684	6.7124
SMAC_06539	contig_2.28 join(113952..114148,114205..114322,114407..115708,115778..116260) CCC12459.1	44.49	1	29	29	113	0.456118	41	46.0243	0.649196	41	30.4964	1.06985	41	38.1553	0.873509	41	31.6503	1.21194	41	31.2759	0.738074	41	46.5187	1.05798	41	32.4034				841.195	38.05	23	33	87.8843	44.49	29	41	11020.1	42.35	27	39	699	78.3274	5.68115
SMAC_00993	contig_2.2 complement(join(1403616..1404655,1404712..1405998,1406052..1406142,1406243..1406524,1406601..1406690,1406772..1406900)) CCC06969.1	31.07	1	29	29	117	0.444642	46	48.8273	0.712248	48	37.2331	1.10389	48	32.0745	0.890922	48	31.0252	1.11976	48	28.4372	0.745101	48	47.553	1.13682	48	32.4438				724.994	25.62	23	33	69.5865	30.45	28	40	11520	30.66	28	44	972	109.295	5.16064
SMAC_02595	contig_2.11 join(375074..375146,375213..375490,375549..375596,375662..376519) CCC10016.1	73.44	1	29	29	250	0.407055	96	52.2799	0.607458	96	53.1806	1.19022	96	24.9534	0.896571	96	51.3414	1.50938	96	26.5206	0.638607	96	62.0483	1.05668	96	41.9786				1913.46	70.57	27	79	188.26	73.44	29	86	24715	69.14	26	85	418	45.9776	5.46533
SMAC_05267	contig_2.8 complement(join(654361..654709,654955..655377,655589..655602)) CCC09319.1	75.48	1	29	29	348	0.491131	133	27.4424	0.87519	134	31.3592	1.23765	134	31.7036	0.905225	133	35.2045	1.68439	134	38.7055	0.866465	133	35.8619	1.11911	133	40.4542				2092.78	70.88	26	109	214.572	68.97	26	122	32405.8	66.28	25	117	261	29.6169	10.1548
SMAC_02229	contig_2.23 complement(join(209525..210774,210822..211803)) CCC12007.1	39.57	1	29	29	112	0.473235	39	38.0809	0.66062	39	28.4789	1.06539	40	27.2594	0.942087	40	34.5926	1.21034	40	23.0009	0.69411	40	50.2596	1.07178	40	30.1072				1075.21	36.61	26	37	91.4246	35.67	27	38	11626.4	38.76	27	37	743	80.7921	6.87354
SMAC_01064	contig_2.2 complement(join(1662959..1663123,1663197..1663343,1663403..1665355)) CCC07040.1	39.79	1	29	29	139	0.479412	50	38.7002	0.684917	50	27.1479	1.22023	51	19.341	0.945918	51	25.3558	1.30131	51	24.8119	0.71218	51	29.2285	1.0658	51	33.2998				1140.25	32.36	24	41	118.517	39.79	29	51	14562.5	37.93	27	47	754	84.9123	5.5415
SMAC_00638	contig_2.2 complement(11386..13635) CCC06613.1	39.52	1	29	29	118	0.420092	45	55.051	0.739484	45	24.647	1.20345	45	26.8741	0.948725	45	32.8482	1.29711	45	19.8554	0.635636	45	28.4641	0.848724	44	48.8367				995.827	35.25	24	35	88.3387	37.92	27	42	12440.9	38.58	28	41	749	82.5568	6.78564
SMAC_06646	contig_2.37 complement(join(258281..258395,258458..260013,260068..260343,260411..260508,260568..260646)) CCC13357.1	37.91	1	29	29	130	0.537323	47	35.2728	0.905439	47	39.0158	1.44741	47	22.1932	0.951079	47	39.259	2.22762	47	32.2188	0.864055	47	52.3024	1.29991	47	22.9128				977.574	37.91	28	39	107.881	37.91	29	46	13947.9	37.91	29	45	707	80.7658	6.53662
SMAC_04391	contig_2.14 join(475335..475425,475495..478394) CCC10772.1	27.01	1	29	29	103	0.396522	37	37.1509	0.935812	38	34.4361	1.20236	38	38.226	0.972921	38	43.4782	1.7094	38	35.8444	0.744243	38	34.2792	1.13298	38	53.1121				829.05	22.99	23	31	75.952	27.01	29	38	9993.04	25.4	26	34	996	112.612	5.77002
SMAC_07160	contig_2.40 join(67727..68007,68059..70558,70636..70770) CCC13535.1	35.84	1	29	30	135	0.510544	46	26.616	0.793689	46	30.3842	1.31952	46	27.2209	0.973399	46	32.7507	1.39339	46	36.5959	0.806752	46	35.8459	0.921482	46	36.7354				1090.3	34.09	28	41	94.7865	35.22	29	47	13813.8	35.84	30	47	971	105.63	4.99561
SMAC_04308	contig_2.19 join(377644..377727,377804..377860,377930..378649,378709..379332) CCC04941.1	54.05	1	29	29	195	0.503267	74	41.9385	0.743685	74	25.9312	1.19144	74	24.5204	1.0124	74	31.8721	1.26888	74	26.9097	0.80504	74	36.1992	1.14923	74	28.4323				1563.49	50.2	26	62	155.753	51.42	26	67	19970.7	52.23	26	66	494	56.9411	7.13721
SMAC_07281	contig_2.44 join(53893..54294,54359..57013) CCC13772.1	31.73	1	29	29	95	0.603418	33	27.5656	0.711602	33	30.4434	1.33429	33	27.1897	1.01307	33	29.9019	1.33637	33	27.708	0.9086	33	38.3473	1.07427	33	22.6216				904.932	29.47	25	29	78.4944	30.94	28	33	10701.3	30.75	28	33	1018	112.089	5.021
SMAC_06675	contig_2.13 complement(join(254773..255879,255934..256125,256179..256561,256812..256844,256916..256940)) CCC10503.1	56.82	1	29	29	153	0.513213	51	43.0728	0.752422	52	32.7003	1.38375	52	27.3298	1.01752	53	41.4462	1.22132	53	28.8353	0.78852	51	32.7434	1.13914	52	31.4707				1134.48	56.48	28	49	109.488	56.82	29	52	15221.1	56.82	29	52	579	64.1001	6.49365
SMAC_06143	contig_2.33 join(119722..120186,120264..121078,121150..121348) CCC12999.1	56.3	1	29	29	199	0.463542	74	41.7889	0.744992	74	31.5974	1.20195	74	29.9867	1.04037	74	25.6183	1.24344	74	29.1317	0.783109	74	31.492	0.945176	74	34.3921				1413.41	47.97	25	61	153.882	49.39	26	71	19653.2	54.88	28	67	492	54.3131	6.40479
SMAC_08606	contig_2.60 complement(join(60061..60752,60934..62731,62784..63632)) CCC14163.1	30.85	1	29	29	122	0.60791	44	21.0761	0.870051	44	23.8983	1.42768	44	16.7886	1.0698	44	17.7897	1.38675	44	13.1257	0.928061	44	32.5921	1.05387	44	20.1407				767.853	29.32	27	39	85.2936	30.85	29	42	11293.6	30.85	29	41	1112	122.324	5.40186
SMAC_05932	contig_2.24 complement(join(407846..408157,408223..411675,411726..412895)) CCC12194.1 putative smc4/csm1 putative SMC4/CSM1 protein	17.15	1	29	29	93	0.558594	36	34.965	0.817505	36	19.1011	1.44679	36	18.3595	1.0713	36	25.7073	1.27297	36	36.3217	0.849085	36	17.1059	0.871833	36	40.6907				662.915	13.81	22	28	74.9279	16.73	28	35	8551.94	14.72	24	30	1644	185.371	5.68115
SMAC_02309	contig_2.3 join(346477..348032,348102..348238,348302..348594,349067..349153,349284..349446,349724..349947) CCC07300.1	35.9	1	29	29	97	0.516888	36	29.1921	0.762842	36	24.1567	1.21093	36	23.9199	1.07641	36	31.0622	1.32226	36	22.8225	0.789477	36	25.7193	0.964865	36	37.3741				709.364	29.55	22	28	73.6255	34.8	28	35	10199.2	34.8	28	34	819	92.3686	5.66846
SMAC_08843	contig_2.13 join(803903..803916,804109..806089,806156..806255,806310..806719) CCC10634.1 putative cla4 putative CLA4 protein	43.17	1	29	29	146	0.613564	51	50.2086	0.804786	51	39.682	1.36018	51	37.4043	1.13513	51	30.0625	1.4941	51	28.2638	0.858654	51	44.2571	0.882671	50	49.9038				1060.28	43.17	29	45	109.782	43.17	29	51	15955.4	43.17	29	50	834	92.0076	9.08545
SMAC_00094	contig_2.1 complement(join(388070..388452,388548..391332,391410..391430,391514..391576)) CCC05878.1	28.07	1	29	29	95	0.647273	35	26.5644	0.885453	35	25.56	1.4497	35	33.7758	1.1408	35	27.0067	1.53415	35	31.9664	0.957359	35	38.9069	1.06069	35	34.9871				583.477	25.95	25	30	66.2922	28.07	29	34	8629.15	25.85	26	31	1083	119.029	5.70654
SMAC_03419	contig_2.10 join(648732..648734,649008..649082,649164..649673,649736..649936) CCC09863.1	65.27	1	29	29	285	0.485655	112	53.8265	1.10026	112	41.6718	1.64521	113	35.5346	1.15998	112	49.2073	2.80116	112	39.3846	0.933911	112	66.9657	1.00483	113	46.372				1701.15	61.07	27	96	215.876	65.27	29	110	23324.1	62.21	25	79	262	29.3215	10.3306
SMAC_04327	contig_2.19 join(454958..458868,458941..459607) CCC04960.1	23.41	1	29	29	99	0.66697	40	35.3436	1.26267	40	35.7667	1.74928	40	27.6652	1.18461	40	37.247	2.34021	40	30.9822	1.16952	40	37.4228	1.37957	40	24.9956				794.402	21.18	25	31	71.3969	23.41	28	39	8693.31	20.26	23	29	1525	171.529	5.96045
SMAC_03231	contig_2.7 complement(join(384480..385588,385642..387247,387320..387441,387498..387582,387686..387862)) CCC08941.1	29.26	1	29	29	116	0.591087	42	51.4074	0.891611	42	29.0811	1.17603	43	29.1555	1.19515	41	39.2586	1.63822	43	25.9864	0.748148	43	43.295	1.05531	43	49.2336				946.318	25.58	25	38	89.1903	28.1	27	39	11539.2	27.33	26	39	1032	117.84	5.35107
SMAC_03113	contig_2.7 join(879004..879035,879094..879354,879416..880855,880915..881014) CCC09058.1 putative rfa1 putative RFA1 protein	51.15	1	29	29	150	0.62278	54	24.978	0.981536	54	25.0135	1.54569	54	26.909	1.2724	54	21.3623	1.55213	54	23.4429	1.06607	54	27.3939	1.00997	54	38.8339				1199.13	49.18	26	47	121.266	50	28	51	16351.9	51.15	29	52	610	68.4547	6.41748
SMAC_08545	contig_2.59 complement(join(65350..66264,66330..66746)) CCC05293.1	53.72	1	29	30	151	0.634405	56	35.2673	0.905893	56	36.6477	1.65755	56	25.4866	1.30941	56	30.4013	1.67127	56	33.1034	0.905045	56	40.1137	0.950935	55	46.642				876.91	50.11	26	46	109.231	52.37	29	53	14517.9	53.5	28	52	443	50.9021	6.07471
SMAC_01800	contig_2.5 join(628928..629235,629301..634582,634647..634678) CCC08252.1	19.01	1	29	29	93	0.8034	33	26.0719	1.22619	33	24.1909	1.6405	33	23.3583	1.51142	33	19.9532	2.25692	33	38.4019	1.26609	33	24.8761	1.13574	33	22.3407				632.972	16.39	24	28	65.8851	19.01	29	33	8565.76	18.58	28	32	1873	207.368	6.84424
SMAC_07547	contig_2.7 join(284962..285006,285054..285088,285633..286160,286256..286377,286454..287359,287422..287611,287703..289766,289831..289930) CCC08911.1	26.19	1	29	29	102	0.858134	40	60.5698	1.57222	40	46.0021	2.52582	40	50.0552	1.77273	40	52.2828	3.17868	40	72.2033	1.48134	40	57.4021	0.901995	39	45.4585				644.78	22.8	25	29	80.2057	25.66	28	37	10573.4	24.45	27	36	1329	147.382	7.37158
SMAC_07069	contig_2.36 join(277781..282418,282470..282596,282707..285531) CCC13290.1	13.72	1	29	30	103	1.11558	38	43.2414	1.59296	38	65.5712	2.10804	38	65.1251	2.04423	38	62.7816	2.32281	38	77.352	1.665	38	53.7319	0.933623	37	43.6081				478.603	11.86	25	28	70.177	13.72	30	38	9634.89	13.29	29	37	2529	277.377	9.12939
SMAC_01312	contig_2.4 join(426599..427256,427322..428139,428199..428441) CCC07745.1	43.88	1	29	29	203	1.14599	74	51.1648	1.62441	74	61.8031	2.00087	74	64.572	2.09125	74	63.9055	3.21368	74	76.6214	2.02392	74	74.2593	1.08823	72	45.4772				1295.75	41.96	27	61	145.989	41.26	28	71	20604	43.88	29	71	572	68.1213	9.36377
SMAC_04056	contig_2.17 join(600669..600865,600982..602729) C-terminus not complete	51.85	1	29	30	234	1.61492	70	81.0887	2.46129	71	104.521	3.85409	71	101.688	3.00201	72	132.422	5.64579	71	118.522	2.29536	72	99.901	1.16267	72	43.0756				1752.14	45.22	27	74	160	46.14	29	79	23125.2	50.77	29	81	648	69.9852	8.47021
SMAC_05687	contig_2.30 complement(join(279442..280745,280802..281477)) CCC12728.1	50.08	1	28	28	163	0.314988	61	26.5423	0.49468	61	30.9209	0.886584	61	24.5081	0.624537	61	39.7971	0.928282	61	25.9383	0.52272	61	33.3295	1.12583	61	25.2026				1475.72	45.22	25	53	117.051	50.08	28	55	17724.2	49.47	27	55	659	73.6334	6.39209
SMAC_00702	contig_2.2 complement(join(266678..267452,267519..267592)) CCC06676.1	68.79	1	28	28	506	0.243256	183	53.7485	0.471328	187	35.3151	0.718152	188	44.2693	0.687354	188	42.2032	1.19738	188	28.9671	0.457252	187	49.8562	0.927917	188	72.2041				4230.49	67.02	24	167	416.591	68.79	26	181	47556.9	68.79	26	158	282	30.2981	5.56689
SMAC_00640	contig_2.2 join(27412..27423,27659..27682,27758..27783,27847..27888,27953..28007,28079..28869,28924..29317) CCC06615.1 putative tub2 putative TUB2 protein	63.76	1	28	28	887	0.429373	322	55.302	0.60667	334	39.0698	1.06426	335	39.9108	0.688666	331	66.0166	1.36562	335	24.4313	0.634096	332	54.8341	0.942902	334	45.7296				5684.2	63.31	26	269	489.527	63.76	27	291	103345	63.76	28	327	447	49.836	4.90674
SMAC_03648	contig_2.9 complement(join(747219..747278,747334..748708,748797..748951,749868..749876)) CCC09616.1	62.78	1	28	30	179	0.465411	60	41.4993	0.704445	61	26.7594	1.31003	62	24.2097	0.751709	61	47.3476	1.36142	62	19.8889	0.744829	60	32.281	1.0721	62	26.8985				1973.95	57.52	25	56	177.863	59.21	27	61	21365.9	59.21	28	62	532	57.0131	5.96045
SMAC_05454	contig_2.6 join(1347225..1347276,1347403..1347461,1347546..1348352,1348409..1348978,1348999..1349824,1349880..1349988,1350048..1350234) CCC08814.1	42.81	1	28	28	177	0.385645	62	46.8295	0.565993	62	47.8163	0.943909	62	33.4545	0.752372	62	31.4059	1.06943	62	36.8982	0.601614	61	42.2516	0.80898	62	53.3928				1685.52	41.77	27	56	156.083	42.81	28	61	18910.5	41.89	27	60	869	95.3565	4.69092
SMAC_03227	contig_2.7 join(398198..398925,398984..399221,399277..399762) CCC08945.1	61.28	1	28	28	194	0.347029	68	58.4523	0.588714	68	46.7652	1.00239	70	53.0357	0.788341	68	50.2045	1.1174	70	40.2644	0.624224	69	54.4806	0.917112	70	47.2203				1589.89	58.59	24	62	132.065	60.66	27	67	17674.6	59.63	27	65	483	53.1564	5.73193
SMAC_08213	contig_2.43 join(50011..50025,50102..50132,50208..50486,50545..50667,50735..50829,50897..51030,51086..51497) CCC13710.1	68.51	1	28	29	661	0.329917	258	51.7364	0.556577	260	33.4884	1.0907	263	33.3033	0.835296	259	37.2889	1.23991	263	24.7202	0.555831	259	59.2947	0.896602	260	52.2899				5946.35	68.51	28	214	476.467	55.25	27	221	70622	68.51	29	226	362	39.5879	5.69385
SMAC_08400	contig_2.57 complement(join(30788..31744,31867..31917)) CCC14089.1	73.73	1	28	30	727	0.422462	218	39.9111	0.708889	225	40.0978	1.08718	233	32.2326	0.835996	229	42.3108	1.71889	233	35.1697	0.737827	225	43.9245	1.27852	233	32.6129				7086.76	73.73	30	231	512.804	73.73	29	249	76032.4	73.73	29	247	335	35.3437	8.48486
SMAC_05788	contig_2.6 complement(join(268853..269418,269880..269967,270082..272347,272505..272542)) CCC08544.1	35.43	1	28	28	117	0.550154	42	34.8364	0.728828	42	42.7551	1.28611	42	24.5394	0.836025	42	38.5092	1.39608	42	29.3819	0.794455	42	38.6862	1.06305	42	19.1263				809.378	31.57	24	35	83.6817	35.43	28	42	11013.7	33.6	26	40	985	110.653	5.05908
SMAC_08289	contig_2.9 complement(join(137206..139073,139152..139176)) CCC09456.1	49.52	1	28	29	174	0.376836	63	79.2673	0.597161	63	26.2666	1.01769	63	26.4681	0.837017	63	32.8799	1.10836	63	20.9219	0.666047	63	55.6753	0.922875	61	33.5066				1397.94	46.35	25	51	134.473	48.1	26	61	18103.8	49.52	29	62	630	69.1064	6.12549
SMAC_07111	contig_2.39 join(156380..156512,156671..156752,156821..157123,157141..157723,157782..158249,158322..158561) CCC13487.1 putative rco1 putative transcriptional repressor TUP1	46.18	1	28	28	209	0.459069	74	41.8205	0.599151	74	33.6542	1.16911	74	20.3085	0.841423	74	34.1411	1.184	74	29.0948	0.69222	74	28.9763	0.940177	74	40.9343				1375.69	42.86	25	65	168.674	45.18	27	72	21773.8	45.18	27	72	602	65.6587	6.90283
SMAC_06516	contig_2.28 complement(join(22717..23093,23305..23565,23628..23834,23915..23999,24078..24151,24269..24578,25067..25102)) CCC12436.1	66.15	1	28	28	228	0.374919	83	37.6727	0.543265	84	28.1449	1.06767	85	28.0498	0.849937	85	23.5074	0.999822	85	29.5002	0.642866	84	27.5684	1.0364	85	38.7479				1642.09	62.58	26	74	172.697	57.02	26	79	21756.8	63.92	27	75	449	48.2051	4.7417
SMAC_07153	contig_2.40 complement(join(42728..43528,43590..43938,44980..47076,47131..47216)) CCC13529.1	25.68	1	28	29	115	0.528762	40	23.5616	0.75555	40	16.6873	1.01123	40	26.4396	0.861646	40	22.2754	1.28084	40	20.3452	0.685291	39	24.3146	1.10818	40	23.1109				793.923	23.69	25	36	94.1069	25.68	29	40	11655.6	25.5	27	39	1110	123.256	5.97314
SMAC_03664	contig_2.9 join(809819..810011,810087..811414,811488..811631) CCC09632.1	48.74	1	28	28	183	0.51616	66	27.92	0.805875	68	29.9283	1.16274	68	26.0685	0.880754	68	35.4301	1.17387	68	29.3087	0.809366	68	39.0255	1.13212	68	31.8348				1645.23	45.13	25	59	145.157	48.19	27	64	18892.7	42.06	24	60	554	61.652	6.44287
SMAC_01600	contig_2.4 complement(1468839..1472099) CCC08036.1	25.05	1	28	28	101	0.415168	37	50.1011	0.755876	37	31.1409	1.25641	37	25.5302	0.899903	37	36.0217	1.32762	37	29.8367	0.70833	37	32.1207	0.89166	37	42.374				615.474	22.38	24	31	77.4168	24.4	27	36	8949.87	24.31	26	34	1086	121.008	5.46533
SMAC_05008	contig_2.8 join(360839..360841,361030..361150,361204..362579,362597..364355,364412..364794) CCC09250.1 putative myosin-5 protein	29.6	1	28	28	101	0.482756	37	31.8677	0.747495	37	23.1738	1.24854	37	31.9626	0.900941	37	44.5143	1.4395	37	36.8934	0.848992	37	28.435	1.17062	37	18.3721				752.018	25.8	24	32	72.5412	29.6	28	36	9868.76	28.28	26	33	1213	133.65	9.46631
SMAC_08099	contig_2.52 complement(join(98247..98393,98474..99154,99257..99445,99516..99593)) CCC13978.1	75.82	1	28	28	138	0.435633	52	31.187	0.589645	52	26.5443	1.24524	52	27.3959	0.922104	52	35.0793	1.08152	52	26.0383	0.681864	52	25.0039	0.857124	52	57.7699				924.422	71.7	24	43	107.998	74.18	27	49	14209.9	73.08	25	46	364	41.9838	5.57959
SMAC_06034	contig_2.32 join(63091..63323,63385..64768,64825..65466) CCC12892.1	38.43	1	28	29	134	0.478876	47	30.2092	0.696167	47	32.0029	1.16879	48	27.2375	0.926109	48	30.711	1.1143	48	25.4105	0.758777	48	30.3285	0.977451	47	20.8761				1102.62	34.18	26	42	115.172	37.77	28	47	13693.3	34.84	25	45	752	81.7594	5.2749
SMAC_01921	contig_2.5 join(1136522..1136544,1136804..1137569) CCC08375.1	88.93	1	28	28	401	0.493383	145	26.0349	0.942055	150	36.4606	1.23407	150	27.2397	0.942903	149	31.8489	1.70298	150	38.7101	0.952767	149	41.8486	1.11316	148	36.1797				3123.3	87.79	27	125	348.249	84.35	26	143	40718.5	86.26	27	133	262	28.6629	8.74854
SMAC_02671	contig_2.11 complement(join(623140..624085,624145..624193,624482..624668,624764..624793)) CCC10092.1	62.28	1	28	28	584	0.426037	212	41.5609	0.645887	215	35.094	1.28418	216	21.743	0.971863	215	26.5627	1.31988	218	30.0498	0.661817	213	55.0337	0.919015	218	47.0706				4074.89	62.28	28	184	415.103	62.28	28	210	54773.5	56.08	27	190	403	45.111	5.68115
SMAC_03926	contig_2.17 complement(join(82436..82942,83001..83810,83924..83983,84051..84053)) CCC11221.1	61.87	1	28	28	228	0.472299	82	41.8948	0.763169	84	32.6013	1.27464	84	31.8984	0.973093	84	34.6106	1.34642	84	32.8723	0.811013	84	39.5939	1.17559	84	29.0795				2112.54	58.39	25	72	198.783	61.87	28	80	24746.4	61.66	26	76	459	50.9383	6.16357
SMAC_02401	contig_2.3 complement(join(746740..746791,746855..747845,747933..748126,748217..748281,748352..748459)) CCC07395.1	49.89	1	28	29	508	0.43023	176	42.3602	0.742764	177	39.8457	1.29049	178	28.2753	0.974051	177	32.5788	1.67508	178	26.9803	0.907991	177	45.3773	1.3079	178	31.6748				2704.17	47.12	27	160	367.571	49.89	29	180	48440.8	48.4	28	168	469	51.9181	7.88428
SMAC_05453	contig_2.6 join(1342596..1342603,1342702..1342846,1342923..1344500,1344572..1344706) CCC08813.1	48.95	1	28	28	118	0.472442	43	25.5893	0.707047	43	39.8741	1.29115	43	26.1667	0.98328	43	33.2873	1.32315	43	22.6014	0.805059	43	37.7243	1.12737	43	25.1851				840.464	40.58	21	33	101.019	48.95	28	43	11751.3	48.95	28	42	621	68.6878	5.59229
SMAC_06181	contig_2.33 complement(join(268266..272219,272317..272649)) CCC13038.1	21.99	1	28	28	105	0.465538	41	53.1944	0.691663	41	44.8602	1.16719	41	35.0896	0.988708	41	35.1426	1.1845	41	33.0603	0.736472	41	52.3637	0.82303	41	41.3912				856.922	18.42	22	29	85.8926	21.29	27	38	11054.8	20.8	26	38	1428	158.824	6.60986
SMAC_01906	contig_2.5 join(1075297..1075320,1075389..1076711,1076783..1076905) CCC08358.1	53.58	1	28	28	175	0.479163	63	28.2718	0.696811	63	39.3177	1.36956	63	21.0746	0.990987	63	25.6838	1.27246	63	26.8435	0.815619	62	34.7998	1.2527	61	25.2086				1250.82	52.76	25	53	114.535	53.58	28	62	17154.2	51.74	26	60	489	54.6378	4.94482
SMAC_00625	contig_2.1 complement(join(2506209..2506316,2506371..2506683,2506740..2507046,2507111..2507171)) CCC06410.1	85.88	1	28	31	967	0.480528	319	32.1286	0.695662	321	26.0597	1.15494	321	23.975	0.991296	320	22.1177	1.07686	321	26.6535	0.797438	321	34.1227	1.17444	320	27.7668				7267.45	85.88	30	304	571	82.06	29	312	104044	85.88	31	351	262	29.2536	4.84326
SMAC_05989	contig_2.6 complement(592779..594632) CCC08635.1	49.92	1	28	28	178	0.529532	63	31.3976	0.810854	62	33.6715	1.34377	63	20.6927	0.994091	64	33.3438	2.19914	64	50.0436	0.842118	63	36.087	1.14612	63	38.5915				1466.08	45.06	22	53	142.088	49.92	28	63	19774.2	48.95	27	62	617	68.1035	7.97217
SMAC_06856	contig_2.6 complement(746452..750336) CCC08671.1	25.27	1	28	28	95	0.564285	36	39.34	0.798636	36	22.9514	1.34688	36	27.9671	0.99603	36	22.3473	1.32919	36	27.3292	1.04068	36	27.806	1.04764	36	28.8452				792.936	22.41	24	29	81.8596	24.81	27	34	10423.9	22.8	24	32	1294	144.694	6.43018
SMAC_07333	contig_2.45 complement(join(39145..39165,39228..39862,39927..40342,40433..40743)) CCC05010.1	55.43	1	28	28	255	0.426155	91	52.6447	0.76557	92	32.9647	1.2023	92	40.8281	1.00986	92	37.6103	1.37923	92	32.8956	0.817967	92	41.9977	1.13096	92	38.8698				2188.73	55.22	27	80	212.163	55.43	28	91	28651.9	52.83	26	84	460	51.4217	5.23682
SMAC_02222	contig_2.23 join(179155..179293,179666..184656,184716..185018,185114..185227) CCC12000.1	20.67	1	28	28	92	0.504943	33	21.9928	0.848802	33	17.4367	1.11734	33	26.6933	1.04858	33	18.7824	1.00854	33	31.2248	0.883812	33	23.9844	1.02438	33	30.0694				671.707	18.78	26	30	71.4321	20.18	27	32	8783.2	18.78	25	30	1848	199.016	9.33447
SMAC_00874	contig_2.2 join(933626..933652,933753..933793,933860..937066,937165..937429) CCC06847.1 putative smc2 putative SMC2 protein	28.33	1	28	28	83	0.553153	32	20.6416	0.792991	31	20.4476	1.39741	32	21.871	1.05435	32	20.9454	1.29898	32	29.4222	0.910694	32	16.2782	1.00689	32	25.2758				565.558	20.78	21	23	57.8108	25.19	26	30	8502.39	26.21	26	30	1179	132.824	8.6167
SMAC_02641	contig_2.11 join(527858..527962,528037..528199,528268..528578,528639..528663,528719..529215) CCC10062.1	65.57	1	28	28	242	0.50233	91	47.6897	0.693478	91	42.9271	1.34844	91	35.2397	1.07425	91	37.8305	1.40475	91	29.0456	0.813146	91	43.3266	0.948936	91	40.9847				1794.05	59.56	23	72	188.43	58.2	25	85	25124.6	60.38	25	85	366	42.3821	9.15869
SMAC_03239	contig_2.7 join(363845..363990,364059..365591,365658..366153) CCC08933.1	44.89	1	28	29	115	0.6028	42	29.6131	0.945423	42	21.3969	1.58098	42	27.8343	1.13256	42	24.2688	1.77241	42	27.0657	1.04579	42	34.4766	1.04722	42	29.139				784.106	42.68	27	36	89.3223	43.92	28	38	11657.5	43.78	28	41	724	80.3253	7.38623
SMAC_03949	contig_2.17 join(168343..168576,168853..168993,169041..169361,169413..170315) CCC11244.1	44.92	1	28	28	218	0.553257	80	37.9105	0.850209	80	29.7644	1.35258	80	25.3819	1.15432	80	24.4446	1.40258	80	34.1106	0.893194	80	42.4198	1.05815	81	54.3447				1473.5	44.74	25	65	163.604	43.61	25	76	23308.5	43.8	27	77	532	57.8282	5.09717
SMAC_05557	contig_2.26 join(269433..269453,269597..269634,269707..270571) CCC12380.1	64.5	1	28	28	219	0.517133	88	43.9649	0.994961	88	30.2544	1.60954	88	27.8513	1.18725	88	36.5009	2.09519	88	46.9317	0.983614	88	40.5564	1.0639	88	58.2017				1903.43	60.26	24	62	161.168	64.5	28	81	24218.8	64.17	26	76	307	34.9707	7.03467
SMAC_05958	contig_2.6 complement(join(456776..456876,456943..459616)) CCC08602.1	28.14	1	28	28	138	0.681076	51	28.6023	0.967129	51	29.4326	1.51121	51	27.3377	1.28268	51	32.7093	1.56026	51	28.4213	0.930279	51	41.6512	0.98298	51	39.2021				921.692	23.81	23	41	113.414	28.14	28	48	14374.6	27.49	27	49	924	103.994	5.56689
SMAC_07113	contig_2.39 complement(join(163553..163847,163905..164301,164356..164732,164790..165647,165746..165786)) CCC13489.1	42.75	1	28	28	197	0.95529	71	50.8904	1.0649	72	31.9499	1.84911	71	35.4762	1.46861	71	40.841	1.76594	72	44.0009	1.11886	72	47.1633	0.870656	71	23.9164				1143.9	34.35	23	59	133.972	38.93	27	69	19278.9	42.75	28	69	655	75.2802	7.85498
SMAC_04785	contig_2.21 join(458226..458461,458806..459088,459149..459367,459425..459859) CCC11803.1	68.46	1	28	28	353	0.729319	128	56.8975	1.27967	129	45.1108	1.89208	129	57.5958	1.62667	128	67.7618	2.89455	129	56.6471	1.14441	129	54.8007	1.04145	124	54.9359				2702.04	68.46	27	109	276.45	68.46	28	128	35779.2	67.95	26	116	390	41.7413	8.57275
SMAC_08272	contig_2.56 complement(join(101281..102940,103024..103113,103271..103305)) CCC05261.1	49.33	1	28	28	120	1.03689	43	54.4084	1.90809	43	49.2187	2.25014	43	45.2337	2.1948	43	52.3335	4.34603	43	69.5175	1.80474	43	49.9037	1.37317	43	29.8162				1157.68	44.61	24	37	99.9577	49.33	28	45	11869.3	40.74	21	38	594	65.5865	7.95752
SMAC_04494	contig_2.14 complement(join(60879..61055,61120..61312,61425..62401,63281..63525,63607..63664)) CCC10667.1	45.9	1	27	27	168	0.373353	58	51.1525	0.453386	59	33.731	1.05483	59	18.9036	0.658497	59	49.7507	1.17805	59	31.9659	0.552675	59	47.9224	1.13963	59	30.7639				1977.41	44.63	24	54	156.085	44.81	25	56	20158.9	45.9	27	58	549	59.182	8.90967
SMAC_07018	contig_2.36 join(73398..74034,74105..74352,74421..74463,74531..74613,74697..74852,74909..74966,74996..75158,75243..75272,75393..75561) CCC13240.1	46.21	1	27	27	191	0.326637	71	39.6714	0.541457	71	38.5207	0.870324	72	22.5495	0.668379	71	31.2808	0.941511	72	22.8993	0.542787	71	46.609	0.924812	72	53.0083				1251.69	46.21	26	64	141.369	46.21	27	67	17413.7	43.75	24	60	528	57.8756	6.0874
SMAC_04465	contig_2.14 join(187344..187353,187441..187564,187636..187824,187891..189988,190083..190169) CCC10696.1	33.53	1	27	28	132	0.426067	47	40.2338	0.629314	47	35.8042	1.09474	47	27.2955	0.735782	47	47.6173	1.22558	47	28.7523	0.737471	47	44.7343	1.04257	47	21.0593				954.114	28.14	21	40	111.523	33.53	28	47	13276.1	32.46	26	45	835	91.5321	7.04932
SMAC_05224	contig_2.8 join(847933..848320,848405..849618) CCC09361.1	46.9	1	27	27	256	0.358352	101	42.0533	0.617772	101	31.2812	1.10382	101	16.2037	0.810995	100	28.2034	1.46244	101	26.1056	0.570961	101	42.1815	0.792495	100	59.9768				1515.9	39.77	20	75	147.189	44.65	25	92	24345.2	44.47	24	89	533	57.1226	8.70459
SMAC_05032	contig_2.8 complement(join(467523..467759,467835..468218,468299..468594,468700..468718,468956..468994)) CCC09274.1	68.52	1	27	28	678	0.415856	235	28.9301	0.562579	238	28.1289	1.09671	239	25.2661	0.817291	239	29.4152	1.07884	239	27.9906	0.69005	238	33.3381	1.20407	239	28.1882				4863.41	66.98	27	215	492.405	68.52	27	237	65996.1	68.52	28	226	324	35.3204	5.51611
SMAC_09176	contig_2.75 join(22294..22445,22516..22756,22836..24023) CCC05426.1	59.32	1	27	27	313	0.411753	115	42.5082	0.761393	115	29.946	1.2307	116	22.5918	0.827101	116	37.1466	1.4943	116	27.2922	0.824705	116	26.9539	1.17839	116	24.6965				2369.27	56.27	25	101	213.466	53.8	26	106	29572.9	59.32	27	106	526	58.3215	6.72705
SMAC_01159	contig_2.2 join(1962102..1962165,1962299..1962384,1962464..1963990) CCC07136.1	59.68	1	27	28	173	0.414383	64	103.379	0.721662	65	27.9614	1.24511	65	50.9155	0.833757	64	64.1704	1.35706	65	26.8114	0.748524	65	57.0421	1.01033	65	31.9796				1421.44	52.15	23	52	114.777	58.6	27	59	19202.5	56.27	26	62	558	60.5097	6.68311
SMAC_01643	contig_2.4 complement(join(1622842..1623439,1623529..1626895,1626984..1627092,1627146..1627151)) CCC08081.1	25.53	1	27	27	94	0.521746	33	33.7661	0.752969	33	20.8289	1.20043	33	20.2651	0.85365	33	34.0124	1.21012	33	26.4825	0.833652	33	23.6475	1.01516	33	26.534				825.617	23.11	24	30	69.0967	25.53	27	33	9625.79	24.72	26	31	1359	145.829	5.60498
SMAC_07536	contig_2.7 join(253948..253965,254192..254496,254630..254792) CCC08900.1	86.34	1	27	27	306	0.354882	108	40.5783	0.55408	107	23.7189	0.941021	108	22.3455	0.861419	108	22.7565	0.52725	108	23.7499	0.596121	108	30.3182	1.16633	108	37.7022				2882.67	79.5	22	96	256.711	83.23	25	106	33867.7	86.34	27	104	161	18.7395	4.80518
SMAC_04164	contig_2.15 join(379453..379463,379583..379737,379925..379939,380048..380133,380227..380308,380375..380396,380486..380979,381042..381736) CCC10935.1	76.11	1	27	27	463	0.486802	161	48.2721	1.15118	169	52.1163	1.42527	171	40.0426	0.862133	164	50.5899	3.58196	171	64.8093	1.01985	168	41.8736	1.64544	171	38.2665				4391.11	74.76	26	152	347.781	76.11	27	164	45159.4	73.8	25	147	519	55.4339	5.30029
SMAC_04577	contig_2.20 join(264292..264303,264501..264508,264622..264975,265036..265123,265199..265543) CCC11592.1	87.31	1	27	30	597	0.375834	178	51.9882	0.573823	178	34.6758	1.05407	178	29.7848	0.888624	178	34.0744	1.0854	178	30.4067	0.651308	177	45.758	1.10831	178	52.4217				4684.58	76.12	24	177	428.027	87.31	30	208	61826.5	87.31	30	212	268	30.2021	5.0083
SMAC_04659	contig_2.21 join(20827..21054,21117..23157,23235..24581,24639..25663) CCC11676.1	21.8	1	27	27	111	0.597693	38	35.313	0.734281	38	33.5699	1.34004	38	33.2472	0.894855	38	33.1365	1.33417	38	29.4522	0.904803	38	35.7909	1.12157	38	21.5984				966.359	21.15	26	35	83.0175	21.8	27	38	10195	21.8	27	38	1546	171.479	5.63037
SMAC_00367	contig_2.1 complement(join(1493940..1494593,1494659..1495017,1495072..1495140,1495205..1495279,1495477..1495513)) CCC06150.1	71.79	1	27	32	953	0.47116	343	31.484	0.688939	346	29.1032	1.14393	347	33.3784	0.90068	347	30.1133	1.25471	347	29.6394	0.801989	346	32.5422	1.05536	347	41.0651				7287.07	69.52	28	298	580.793	71.79	31	300	114871	69.77	30	355	397	44.8299	5.18604
SMAC_00495	contig_2.1 join(2022041..2022240,2022343..2022457,2022557..2024638) CCC06277.1	36.22	1	27	28	111	0.422096	40	35.2875	0.736139	41	27.3284	1.10785	41	27.9446	0.915021	41	33.7752	1.73839	41	26.0435	0.690813	41	37.5516	1.05203	41	43.6665				673.068	27.07	21	33	75.027	35.21	27	41	9857.28	32.96	24	37	798	88.1957	7.29834
SMAC_03700	contig_2.9 complement(join(939820..940789,940853..940951,941027..941223)) CCC09667.1	57.48	1	27	29	259	0.467831	75	49.2617	0.721281	76	34.9546	1.21222	77	30.0019	0.929338	76	34.1575	1.42045	77	29.7236	0.777767	77	32.8232	1.09834	77	31.3923				2226.26	55.82	28	80	199.123	55.82	28	89	26902.8	57.48	28	90	421	46.9846	5.43994
SMAC_03176	contig_2.7 join(588880..588942,589003..589436,589504..590299) CCC08995.1	63.49	1	27	27	225	0.513049	76	32.537	0.745464	76	22.8072	1.15431	76	24.1485	0.936349	76	23.3821	0.940754	76	24.5028	0.825672	76	25.0075	1.14262	74	22.4354				2034.57	63.49	27	72	180.371	56.51	26	75	25148.1	63.49	27	78	430	45.9114	4.99561
SMAC_04189	contig_2.15 complement(join(496600..497824,497892..498118,498198..498206)) CCC10960.1	62.55	1	27	27	159	0.537353	56	36.5507	0.726544	55	38.4768	1.3294	56	24.4863	0.943305	56	25.0055	1.42447	56	32.1036	0.90507	55	46.5628	1.08643	56	28.1938				1614.16	57.82	24	50	140.15	62.55	27	55	17804.4	62.55	27	54	486	52.5251	5.80811
SMAC_00315	contig_2.1 complement(join(1279660..1279780,1279855..1280311,1280394..1280630,1280696..1280779,1280838..1281045)) CCC06098.1	57.07	1	27	28	262	0.49437	76	46.9125	0.750755	78	30.6772	1.21772	78	20.5135	0.967091	78	36.6832	1.42316	78	27.0292	0.800428	78	34.3113	1.05752	78	28.3297				2027.52	53.8	25	78	196.712	57.07	28	93	28091.7	57.07	27	91	368	41.0488	6.84424
SMAC_05922	contig_2.24 join(343091..346168,346263..346346) CCC12184.1	33.62	1	27	27	145	0.568659	52	40.4824	0.748108	54	35.2251	1.26191	54	24.2785	0.972764	54	34.5554	1.42729	53	38.3777	0.850213	53	39.0125	0.962843	52	26.5388				1036.62	33.05	25	44	112.271	33.62	27	49	14970.8	33.05	26	52	1053	114.41	6.43018
SMAC_00605	contig_2.1 join(2413520..2413570,2413688..2413739,2413798..2414453,2414552..2415394) CCC06390.1	57.41	1	27	29	153	0.386479	52	71.5475	0.739627	52	31.9722	1.23656	53	28.8418	0.978761	52	23.3506	1.31708	53	21.1913	0.764942	52	43.5471	0.975916	53	41.7671				1392.52	50.09	24	48	123.018	56.29	28	54	16171.7	51.97	24	51	533	56.8381	8.67529
SMAC_07546	contig_2.7 join(278559..278604,278680..278955,279021..280063) CCC08910.1	70.7	1	27	27	181	0.465252	64	55.5371	0.759737	65	41.4373	1.71862	65	30.7209	0.985614	65	42.5663	1.65587	65	25.3062	0.850705	65	40.9169	1.1336	65	27.3295				1881.71	61.23	22	55	153.811	70.7	27	63	20607.6	69.38	26	63	454	49.0386	6.40479
SMAC_03780	contig_2.16 join(211058..211248,211326..212471,212532..213069) CCC11073.1	46.79	1	27	28	104	0.548609	36	29.0078	0.69517	36	36.0632	1.08767	36	32.6192	1.00853	36	36.3117	1.43306	36	28.8345	0.782167	36	39.7672	0.990341	36	55.4685				783.193	44.71	26	34	87.9968	43.43	25	34	11051.7	44.23	26	36	624	68.812	9.0415
SMAC_06611	contig_2.37 complement(join(145387..145910,146013..146040,146104..146928,147005..147103)) CCC13322.1	53.16	1	27	27	170	0.521718	60	41.9683	0.709148	60	28.6473	1.29386	60	19.6853	1.04431	60	28.2125	1.38831	60	26.623	0.889603	60	25.8168	1.16038	60	26.3011				1184.1	53.16	27	54	123.606	53.16	26	57	16227.3	53.16	27	59	491	55.3103	7.02002
SMAC_01000	contig_2.2 join(1423920..1424156,1424260..1424494,1424564..1425282) CCC06976.1 putative eps15-like putative Eps15-like protein pan1p	55.3	1	27	27	132	0.520605	48	31.9058	0.788754	48	26.2729	1.24054	48	31.5085	1.05451	48	21.2818	1.25383	48	35.639	0.867323	48	28.342	0.872029	48	48.1974				884.188	50.51	23	41	101.326	55.3	27	46	12861.2	52.78	24	45	396	45.0427	5.14795
SMAC_04353	contig_2.19 join(551045..551185,551267..551608,551681..554770) CCC04986.1	24.54	1	27	27	78	0.590296	32	30.6093	0.922047	32	24.1064	1.30963	33	24.4384	1.06164	33	26.867	1.30928	33	29.3423	0.861728	33	44.6292	0.983729	32	33.0348				486.38	18.07	19	23	57.8343	22.52	23	28	7107.93	21.85	22	27	1190	130.787	8.67529
SMAC_05316	contig_2.25 complement(join(157249..157760,157819..157905,157971..158338,158450..158475)) CCC12243.1	74.24	1	27	27	154	0.479092	58	39.2499	1.0442	60	36.0792	1.1855	60	31.3775	1.10483	60	27.7559	2.32868	60	37.4534	0.854691	60	49.1769	1.23118	60	35.5582				961.542	73.64	26	50	107.375	66.97	26	51	15061	74.24	27	53	330	36.4111	7.50342
SMAC_04198	contig_2.15 complement(join(538982..539237,539293..539942,540014..540037,540096..540252,540382..540460,540704..540716)) CCC10969.1	53.06	1	27	27	340	0.511775	151	33.9109	1.10685	151	23.3398	1.55913	151	25.4695	1.25558	151	35.5179	2.45305	151	28.7116	0.985643	151	31.1621	0.838582	150	56.4652				2174.19	40.31	18	85	174.228	53.06	27	128	36002.4	46.68	23	127	392	44.0256	10.1694
SMAC_06299	contig_2.34 complement(join(97276..97671,97790..98387,98514..98563)) CCC13081.1	70.61	1	27	27	156	0.598762	58	38.8928	0.909602	59	36.6392	1.64426	59	19.6429	1.26452	59	24.1934	1.78931	59	29.4144	0.89927	59	34.1126	0.967904	59	27.5265				1229.86	65.99	23	52	109.781	70.61	26	54	14523.7	61.96	24	50	347	38.9467	6.66846
SMAC_05898	contig_2.24 complement(join(260138..262670,263054..263270,263402..263563,263645..264257,264564..264632)) CCC12160.1	28.07	1	27	27	109	0.605836	40	36.1398	1.21016	40	31.4361	1.75636	40	25.9634	1.37014	40	25.6795	2.33766	40	25.428	1.06387	40	30.8254	1.03352	40	35.5956				724.845	26.65	25	34	91.2656	28.07	27	40	11040.2	27.23	25	35	1197	131.801	8.04541
SMAC_00329	contig_2.1 join(1334738..1334969,1335063..1336308,1336381..1336678) CCC06111.1	48.39	1	27	27	165	0.703698	64	50.4939	1.04821	64	36.1183	1.91952	64	35.872	1.38556	64	50.7292	2.13292	64	37.2162	0.906408	64	41.8582	0.82906	64	69.1686				1208.24	46.02	23	49	116.664	48.39	27	60	16802.9	47.21	25	56	591	64.8572	5.2876
SMAC_00633	contig_2.1 complement(join(2531309..2532071,2532153..2532694)) CCC06418.1	48.16	1	27	27	228	0.596082	83	43.2755	0.947373	83	27.8139	1.45782	84	32.2628	1.41788	84	31.1161	1.72728	84	24.7945	0.973485	83	41.5978	0.791816	82	73.9996				1412.53	44.24	25	64	161.492	48.16	26	81	23779.5	48.16	27	83	434	49.6954	5.38916
SMAC_06468	contig_2.13 join(617565..617849,617916..618118,618183..619857) CCC10589.1 putative cat3 putative catalase 3	35.69	1	27	27	115	0.724051	42	28.064	0.829261	42	24.3308	1.59086	42	26.1129	1.54753	42	28.8535	1.49871	42	25.5199	0.784916	42	45.2609	0.813472	42	42.5605				967.553	33.89	24	35	91.5602	35	25	40	11801.5	34.03	26	40	720	79.1899	6.0874
SMAC_07182	contig_2.40 join(139861..139929,139996..140473,140531..142929,142999..143730) CCC13557.1	24.98	1	27	27	126	0.778921	46	46.5022	1.39356	46	39.2575	1.65541	46	45.3215	1.71041	46	35.604	1.62588	46	64.661	1.3045	46	36.538	0.840241	46	67.5596				710.361	22.29	24	37	96.8727	24.41	26	45	11164.2	24.41	26	44	1225	130.873	9.17334
SMAC_05638	contig_2.30 complement(join(103473..103879,103958..105062,105122..105814)) CCC12677.1	38.42	1	26	27	137	0.102391	25	113.394	0.0746508	47	161.323	0.120308	48	157.434	0.0929246	46	174.803	0.106414	44	176.837	0.108926	44	167.943	0.983165	50	28.4767				1000.52	32.83	20	40	88.0195	38.42	26	50	12775.6	36.92	25	47	734	77.5182	7.91357
SMAC_09251	contig_2.79 complement(join(46333..47028,47114..47587)) CCC14454.1	66.32	1	26	26	152	0.310858	54	40.6565	0.364548	53	40.5867	0.731326	55	29.0963	0.659822	55	26.9635	0.789307	54	22.5666	0.459874	54	42.1787	1.0629	55	27.3415				1181.94	58.61	23	47	118.8	66.32	26	53	14723.2	64.78	25	52	389	43.3784	8.104
SMAC_05811	contig_2.6 join(344967..345224,345427..345552,345687..345764,345821..346506,346577..346967) CCC08567.1	44.53	1	26	26	215	0.343382	82	52.9433	0.855033	84	19.4532	1.05623	84	27.2586	0.662118	84	44.3482	2.16155	84	32.5081	0.626664	84	36.6091	1.21301	84	49.9635				1508.33	42.97	24	67	141.871	44.53	26	77	20749.9	42.97	24	71	512	56.4328	6.20166
SMAC_04084	contig_2.15 join(62348..62544,62632..66556) CCC10853.1	20.47	1	26	26	105	0.317104	39	49.7221	0.585925	39	23.5287	0.921432	39	20.0313	0.687432	38	33.7585	0.74757	39	16.8275	0.589201	39	28.4379	0.960872	39	23.3985				771.519	18.86	23	33	81.0548	20.47	26	36	9324.1	19.96	25	36	1373	150.587	6.1001
SMAC_02657	contig_2.11 complement(join(577169..578096,578158..578312,578613..578666)) CCC10078.1	59.26	1	26	26	363	0.344989	128	49.8332	0.494296	128	42.0172	0.996275	128	17.8916	0.71016	128	36.2723	0.774531	128	32.6943	0.492803	128	48.5839	0.94138	128	37.1638				2947.14	57.67	25	116	294.631	57.67	24	123	36732.7	59.26	25	124	378	41.8124	5.94775
SMAC_07575	contig_2.27 join(76874..77124,77185..77731,77795..78679,78745..78987) CCC14850.1	41.34	1	26	26	108	0.275027	41	44.6076	0.753465	41	24.6262	1.14391	41	27.3339	0.745331	41	31.0019	1.47903	41	28.6899	0.804214	41	37.5843	0.834127	41	46.3763				876.759	37.6	22	35	85.6449	39.47	24	38	10504.6	38.85	24	35	641	70.9488	6.69775
SMAC_07257	contig_2.42 complement(join(206005..206335,206386..206470,206519..207938,208207..208353)) CCC13691.1	51.52	1	26	26	107	0.395571	38	46.6738	0.619065	38	27.7944	1.11941	38	21.2856	0.764946	38	30.8034	1.22098	38	21.8357	0.614453	39	30.5853	1.01899	39	29.8631				775.581	44.24	22	33	84.9093	46.82	24	37	11028.3	48.94	24	37	660	72.7691	5.10986
SMAC_00085	contig_2.1 join(336911..337058,337135..339226,339415..339754) CCC05869.1	31.08	1	26	26	95	0.458784	35	25.4921	0.628646	35	17.8843	1.05037	35	20.927	0.813084	35	29.8777	1.0477	35	23.3253	0.701069	35	17.1046	0.898499	35	42.167				639.006	25.15	20	29	66.7176	30.38	25	34	8554.16	26.54	22	32	859	95.871	5.63037
SMAC_06144	contig_2.33 complement(join(122145..123334,123411..123816)) CCC13000.1	53.11	1	26	26	250	0.369917	97	44.6027	0.45421	97	38.4561	0.891571	97	18.4001	0.815049	97	29.6004	0.952443	97	19.0785	0.538189	96	43.3007	1.0044	97	45.8541				1841.77	51.22	24	80	179.285	51.98	25	81	26689.2	53.11	25	89	531	58.9596	6.22705
SMAC_05760	contig_2.6 join(161373..161572,161655..162073,162192..162754) CCC08515.1	61.07	1	26	26	123	0.443859	43	31.3068	0.609754	44	23.6041	1.18244	44	19.3289	0.822959	43	15.4154	1.25499	44	14.8173	0.728304	44	27.6135	1.20258	44	27.4245				735.14	49.87	22	38	95.3214	61.07	26	44	11585	59.29	25	41	393	43.2323	6.17627
SMAC_02340	contig_2.3 join(467224..467408,467482..467564,467633..468639) CCC07333.1	54.72	1	26	26	165	0.435372	57	58.8155	0.749491	57	36.6152	1.10654	57	28.1362	0.839876	57	37.3591	1.39824	57	24.4122	0.75733	57	33.163	1.08628	57	39.265				1316.72	50.47	24	54	134.83	54.72	26	57	16550.6	53.07	24	54	424	47.8688	5.80811
SMAC_06722	contig_2.3 complement(join(1299100..1299324,1299397..1301327,1301394..1302249,1302298..1302423,1302587..1302671,1302702..1302736)) CCC07520.1	26.91	1	26	26	105	0.483545	39	34.5818	0.610413	39	39.5681	1.09173	39	29.2915	0.845649	39	27.1505	1.10827	39	21.2865	0.691836	38	49.6433	0.910918	39	21.222				1086.18	23.13	20	31	95.1607	26.91	26	39	11494	26.18	25	35	1085	118.713	5.84619
SMAC_06937	contig_2.38 complement(249148..250578) CCC13441.1	52.31	1	26	26	291	0.455858	112	30.8035	0.598815	112	38.891	1.15855	112	25.2746	0.854464	112	28.0262	1.2174	112	26.4763	0.724571	111	36.8041	1.15304	112	34.9231				1886.67	51.47	24	90	202.984	48.95	24	101	28111.1	52.31	25	100	476	52.4191	5.36377
SMAC_02588	contig_2.11 join(342939..343109,343178..344311) CCC10008.1	63.82	1	26	26	223	0.446226	77	38.9192	0.789943	78	35.7257	1.12551	81	43.9312	0.863405	76	46.3973	1.9098	81	37.6113	0.74476	78	36.962	1.09531	81	26.4325				1824.39	59.22	24	70	176.277	63.82	26	79	23758.2	62.21	24	74	434	47.4444	6.62451
SMAC_00067	contig_2.1 join(263661..264069,264121..264686,264744..264887) CCC05851.1	76.08	1	26	26	331	0.413391	119	43.2321	0.762816	120	28.7761	1.20389	120	31.0483	0.863664	120	43.1562	1.46164	120	27.4124	0.730645	120	38.8662	0.805377	117	48.6647				2546.54	70.7	24	100	250.744	76.08	26	114	34209.3	73.66	25	117	372	39.4998	6.13818
SMAC_08142	contig_2.3 join(1606655..1606780,1606995..1607004,1607067..1607117,1607290..1608389) CCC07607.1	50.47	1	26	26	221	0.44209	90	38.1918	0.660975	90	33.6816	1.15408	90	21.0055	0.874144	89	39.6776	1.70385	90	30.3268	0.662269	90	40.8369	1.11502	90	31.56				1169.51	50.47	26	63	172.79	50.47	26	79	23310.4	48.83	24	79	428	46.9503	8.96826
SMAC_04549	contig_2.20 join(150110..151413,151479..151578) CCC11561.1	57.17	1	26	27	189	0.429712	67	37.7701	0.602165	67	37.2915	1.27425	67	23.7552	0.916794	67	32.4171	1.29	67	19.6003	0.775786	67	44.7221	1.13613	67	27.0262				1406.99	57.17	24	62	123.208	57.17	26	66	18381.2	57.17	25	61	467	52.3974	5.73193
SMAC_04125	contig_2.15 join(197167..197397,197530..198429) CCC10895.1	72.87	1	26	28	307	0.45546	92	58.6267	0.730241	92	31.1787	1.25091	92	32.3378	0.91774	92	42.0687	1.36555	92	30.9169	0.735033	92	36.9895	1.12762	92	33.6021				2286.11	70.21	26	101	243.919	69.68	26	106	30706.9	67.82	25	100	376	42.1093	8.77783
SMAC_08047	contig_2.50 join(56302..56418,56495..60139) CCC05180.1	25.46	1	26	26	79	0.522128	30	32.7787	0.783444	30	25.1726	1.21096	30	20.6568	0.933238	30	26.0442	1.32923	30	25.2895	0.865079	30	27.7101	1.01436	30	33.7264				562.863	22.19	21	24	63.0271	24.9	25	29	7652.26	22.59	23	26	1253	133.852	6.91748
SMAC_05360	contig_2.25 complement(join(368070..368915,368968..369188,369326..369401,369455..369673,369874..369897)) CCC12288.1	46.64	1	26	27	170	0.430019	64	43.5176	0.612727	64	32.9631	1.23353	64	22.0606	0.937233	64	33.6834	1.29694	64	17.746	0.685997	64	54.0742	0.852253	64	40.5991				958.25	39.7	22	49	108.481	46.64	26	61	16745.5	46.64	27	60	461	52.0418	6.11279
SMAC_07816	contig_2.14 complement(join(588285..588882,588942..589762)) CCC10799.1	54.03	1	26	26	138	0.430184	48	36.4384	0.721843	48	37.3353	1.18423	48	36.3293	0.95139	48	44.4446	1.14488	48	21.9547	0.682433	48	41.5466	1.09221	47	27.7265				1351.4	52.12	24	44	127.707	53.81	25	46	17632	54.03	26	48	472	50.8455	4.58936
SMAC_04017	contig_2.17 complement(join(467779..469554,469630..469683)) CCC11314.1	34.98	1	26	28	98	0.505046	36	27.9986	0.682804	36	25.4244	1.13396	36	21.3228	0.996122	36	32.2041	1.14052	36	21.783	0.788345	36	35.8618	1.00241	36	27.5037				827.637	28.57	20	29	88.5948	34.98	26	35	10232.4	33	25	34	609	66.1928	5.33838
SMAC_02399	contig_2.3 complement(join(723372..723418,723484..725527,725590..725677,725742..726082,726142..726327)) CCC07393.1	30.97	1	26	26	171	0.60091	60	40.955	1.96674	61	57.9223	1.72561	61	43.7909	1.01886	58	28.4091	7.00051	61	101.242	1.27294	61	46.6004	1.60398	61	47.8131				1604.06	28.63	23	55	142.999	30.97	26	63	18017.2	28.63	22	53	901	97.6958	5.23682
SMAC_07211	contig_2.42 join(2455..2889,2970..6635) CCC13642.1	22.25	1	26	26	71	0.562762	27	37.0754	0.784749	27	21.2697	1.20381	28	24.7415	1.0369	28	26.4627	1.28976	28	27.5117	0.88036	27	41.1798	1.03759	28	59.8991				341.576	16.76	20	20	43.8399	20.5	24	26	5537.54	20.28	23	25	1366	152.013	5.68115
SMAC_04628	contig_2.20 complement(join(447861..448339,448410..448789,449041..449164,449222..449532,449601..449659,450063..450074)) CCC11646.1 putative tub1 putative TUB1 protein	71.15	1	26	30	323	0.578371	96	28.6853	0.761862	96	26.1965	1.49	96	37.6984	1.10378	96	32.8923	1.50255	96	25.3528	0.836813	96	45.3865	1.04419	96	33.2753				2979.63	68.06	29	105	269.196	69.82	29	106	37167.3	71.15	30	112	454	50.1648	5.30029
SMAC_05913	contig_2.24 complement(join(307861..308378,308438..308579,308649..309947)) CCC12175.1	35.89	1	26	26	105	0.47992	41	41.3017	0.763012	41	27.3343	1.25634	41	22.9764	1.13893	41	24.566	1.30072	41	27.3011	0.843198	41	34.6926	0.94637	41	54.0525				669.205	30.37	22	30	60.2094	34.82	25	40	9787.17	34.97	24	35	652	71.9837	7.04932
SMAC_01003	contig_2.2 join(1431019..1431218,1431305..1433102,1433188..1433571) CCC06979.1	37.2	1	26	27	90	0.623575	33	33.0091	1.20802	33	37.5314	1.55507	33	41.1156	1.19222	33	32.9654	2.41101	33	35.6195	1.01496	33	51.1597	1.10391	33	29.0534				581.465	30.64	21	26	68.3941	36.44	26	33	8581.7	34.8	25	31	793	89.247	6.45557
SMAC_00024	contig_2.1 complement(join(99950..100518,100638..101274)) CCC05808.1	65.84	1	26	26	144	0.618005	54	35.5331	1.04831	54	24.248	2.21393	54	26.9066	1.23958	54	26.5609	1.85859	54	26.0243	0.973489	54	29.5722	1.04381	54	50.7729				1035.79	56.86	21	42	97.8988	65.84	26	53	13151	65.34	25	49	401	45.6501	5.68115
SMAC_06459	contig_2.13 648358..649638 CCC10600.1	53.05	1	26	26	161	0.606232	64	28.4616	0.846031	65	20.6092	1.62303	65	24.0493	1.2661	64	25.4486	1.81493	65	34.4969	0.941772	65	25.819	1.15444	65	27.1254				891.446	51.17	23	49	106.017	39.2	23	59	13681.5	51.17	23	53	426	47.8485	5.35107
SMAC_06684	contig_2.13 complement(join(300367..300424,300560..303771)) CCC10512.1	25.34	1	26	26	80	0.672964	31	42.8984	1.02513	31	24.9091	1.63181	31	38.4636	1.3155	31	38.7542	1.7941	31	25.6866	1.12974	31	37.3021	0.891296	31	30.6419				482.06	20.39	21	25	43.7664	21.12	21	26	8305.59	24.52	25	29	1089	119.039	9.0415
SMAC_02791	contig_2.12 complement(join(121314..121701,121760..125825,125889..125985,126042..126071,126127..126549)) CCC10214.1	16.62	1	26	28	82	0.888301	30	51.8657	1.55817	30	52.7796	1.88133	30	29.6606	1.76508	30	48.0741	2.62932	30	56.8804	1.54275	30	36.2419	0.971303	29	44.7084				480.766	12.9	21	23	55.0082	14.94	25	29	7976.55	15.54	26	30	1667	191.403	6.11279
SMAC_07302	contig_2.44 join(129466..129598,129659..130938) CCC13793.1	55.11	1	25	25	138	0.280473	51	42.7122	0.507019	52	25.7285	0.705254	52	30.9953	0.579594	51	27.1858	0.838667	52	14.7983	0.549665	52	34.0899	1.28518	52	25.4807				1078.14	50.85	21	45	111.421	52.55	24	49	12850.2	51.91	23	44	470	52.4239	6.03662
SMAC_06119	contig_2.33 join(36398..36502,36585..38327) CCC12977.1	45.37	1	25	25	129	0.363651	45	46.9675	0.430425	45	27.2573	0.969183	45	28.5851	0.67553	45	26.4584	0.993476	45	29.478	0.521004	45	49.5034	1.00111	45	42.574				1355.34	45.37	25	43	114.915	44.39	24	43	13558.1	44.23	24	43	615	64.4234	6.32861
SMAC_07294	contig_2.44 complement(join(103728..104926,104989..105541,105605..105967)) CCC13785.1	40.34	1	25	25	103	0.387931	38	27.0588	0.587505	38	27.6886	0.837994	38	33.6888	0.723848	38	38.4912	0.91	38	23.9844	0.674852	38	36.8174	0.933101	38	39.2751				675.2	36.51	21	29	82.4349	40.34	25	38	10497.6	39.35	24	36	704	77.305	6.12549
SMAC_01661	contig_2.5 complement(join(74279..74707,74818..75211,75288..75595)) CCC08111.1	64.1	1	25	26	212	0.363798	70	44.7215	0.739647	71	34.1333	0.984197	72	35.7928	0.748016	71	39.0929	1.5281	72	30.5006	0.701457	72	35.6353	1.25003	72	36.3659				1808.58	59.84	23	71	159.957	64.1	25	74	21647.9	63.83	23	67	376	40.2219	6.90283
SMAC_03233	contig_2.7 complement(join(377834..378523,378590..379057)) CCC08939.1 putative reg SU protein	69.87	1	25	25	192	0.371449	68	39.913	0.548438	70	28.8416	1.0132	70	23.1355	0.750196	69	27.0203	0.858105	70	34.0338	0.615214	70	44.4515	0.95571	70	38.1522				1729.78	68.05	24	62	161.557	63.9	24	62	21253.1	68.05	24	68	385	42.1271	5.42725
SMAC_05243	contig_2.8 join(741152..742143,742260..742548) CCC09341.1	58.69	1	25	25	143	0.401627	49	39.5992	0.563184	50	37.6224	1.10596	50	29.0808	0.776664	50	48.5579	1.19976	50	25.063	0.63036	50	56.735	1.17974	48	22.8392				1129.49	57.28	23	47	97.7643	58.69	25	48	14190.5	58.69	25	48	426	47.1322	7.23975
SMAC_06020	contig_2.32 complement(join(6312..8651,8708..9376)) CCC12878.1	32.04	1	25	25	121	0.445937	44	34.6224	0.665896	44	36.06	1.05169	44	30.5393	0.787002	44	43.3639	0.989762	44	19.603	0.72169	44	27.1538	1.06302	43	22.0499				832.244	31.04	24	36	98.6866	29.04	24	42	12202.9	32.04	25	43	1002	110.437	4.55127
SMAC_02692	contig_2.11 join(714251..716356,716413..716631) CCC10113.1	38.89	1	25	25	132	0.30512	47	61.7564	0.827918	47	28.9499	0.683673	47	35.3476	0.793098	47	46.9324	1.92688	47	30.0932	0.854799	47	57.948	1.5248	47	38.8997				1187.34	37.86	24	43	102.061	38.89	25	46	12284.3	36.43	23	43	774	85.393	5.5415
SMAC_08743	contig_2.64 join(67904..68018,68105..68397,68485..68784,68828..69721) CCC05374.1	47.47	1	25	25	111	0.426278	42	39.2567	0.877557	42	26.1612	1.04213	42	42.6943	0.828967	42	33.4415	1.48007	42	39.6148	0.754056	42	28.061	1.02981	42	41.7696				647.479	44.47	22	34	78.0903	44.65	23	39	10253.9	47.47	24	38	533	59.3583	8.23584
SMAC_05514	contig_2.26 complement(join(122775..123010,123070..123454,123847..123891)) CCC12336.1	76.47	1	25	25	221	0.555167	82	52.1467	0.946294	83	33.7399	1.62714	83	43.8914	0.866306	82	57.0368	3.14952	83	49.1468	0.909856	82	32.0037	1.00703	83	42.6191				1285.75	68.33	21	69	133.864	76.47	25	77	21726.8	64.71	19	75	221	25.1603	10.4624
SMAC_03618	contig_2.9 complement(join(628350..628906,628995..629828,629895..630111)) CCC09587.1	53.27	1	25	25	120	0.42781	41	48.4875	0.74392	42	58.2285	1.35074	42	20.8451	0.88505	41	41.6421	1.63412	42	17.3353	0.747506	42	44.2103	1.07154	42	21.425				951.251	51.78	23	39	83.7561	53.27	25	42	11910.5	51.78	24	39	535	58.8289	5.26221
SMAC_05072	contig_2.22 complement(join(103598..104789,105327..105474,105548..105873,105939..106375,106524..106955)) CCC11860.1	32.7	1	25	26	97	0.456689	38	69.2519	0.773447	38	91.0297	1.37536	38	83.5309	0.887493	38	70.3456	1.5716	38	96.072	0.806044	38	78.6422	0.872298	38	42.9596				538.408	28.91	22	31	51.5806	28.32	22	33	8299.44	30.21	22	33	844	92.9447	6.84424
SMAC_01494	contig_2.4 complement(join(1164396..1165850,1165914..1166063)) CCC07931.1	40.26	1	25	25	155	0.387186	57	40.1072	0.763647	57	39.8368	1.09057	57	24.8148	0.894888	56	32.0692	1.54038	57	47.4408	0.721955	57	25.6533	1.21732	57	27.6236				1018.5	40.07	23	51	124.166	40.26	25	54	15052.8	39.51	23	50	534	56.4718	5.63037
SMAC_03655	contig_2.9 complement(join(780578..781527,781579..782425,782493..783134,783205..783294,783351..783716,783789..783932)) CCC09623.1	27.27	1	25	25	85	0.507042	32	33.8967	0.738449	32	35.4661	1.24195	32	24.9145	0.901999	32	43.8528	1.20851	32	20.1928	0.773763	32	32.8127	0.896287	32	36.007				696.702	24.7	22	27	61.1031	23.62	22	29	8251.64	25.2	22	29	1012	113.135	5.84619
SMAC_00471	contig_2.1 join(1936817..1937014,1937155..1938601,1938659..1940512,1940579..1940604) CCC06254.1	23.76	1	25	25	114	0.476655	40	33.8217	0.696651	40	24.3139	1.13467	40	26.1112	0.91108	40	19.6067	1.14404	40	27.7328	0.793944	40	42.9396	1.11077	40	23.1901				989.571	22.83	24	35	101.769	23.76	25	40	12326.2	22.74	24	39	1174	127.044	5.42725
SMAC_00630	contig_2.1 complement(join(2519804..2519834,2519903..2520889,2520993..2521510)) CCC06415.1	52.25	1	25	25	232	0.537148	88	38.0166	0.778464	89	28.6654	1.38688	90	24.9659	0.918186	90	38.9533	1.47712	90	27.6138	0.854696	88	31.3219	1.08175	88	30.5655				1740.57	40.12	18	63	175.523	52.25	25	87	23264.2	51.08	24	82	511	55.3172	8.26514
SMAC_00076	contig_2.1 join(305240..305336,305466..305776,305838..306104,306161..307252,307312..307407) CCC05860.1	45.81	1	25	25	102	0.441148	38	38.007	0.709344	38	37.6229	1.1007	38	34.4701	0.923834	38	21.6951	1.1963	38	28.3788	0.764161	38	36.5742	0.967834	35	30.7145				833.965	42.26	22	32	99.0117	45.81	25	38	10135.2	42.26	22	32	620	69.0459	5.69385
SMAC_06496	contig_2.13 join(496586..497312,497374..498120,498206..500620,500675..504289,504347..504403,504480..504574) CCC10561.1	11.13	1	25	25	78	0.493032	27	25.4118	0.795015	28	27.1869	1.13278	28	37.9449	0.928137	28	27.6079	1.15847	28	26.8872	0.934497	28	31.8192	1.07946	28	31.0579				397.405	9.02	20	23	46.0809	11.13	25	28	6348.14	11.13	25	27	2551	288.195	5.42725
SMAC_02141	contig_2.18 join(452019..452257,452353..452453,452529..455993,456071..456570) CCC11483.1	22.87	1	25	25	84	0.560532	32	17.981	0.809072	31	19.8142	1.22809	32	16.639	0.928221	31	28.5936	1.14708	32	13.2593	0.889897	32	17.3621	1.06193	32	17.6131				550.855	17.5	19	23	65.0467	22.11	24	30	8885	22.87	25	31	1434	162.349	5.97314
SMAC_04852	contig_2.1 complement(join(2764979..2766267,2766325..2766610,2766675..2766830)) CCC06460.1 putative calcium-binding protein precursor cnx1	37.33	1	25	25	255	0.353733	101	45.7868	1.1733	107	35.2312	1.26182	107	29.2253	0.929937	107	33.7424	3.12909	107	42.8796	0.87591	107	49.0913	1.40233	107	77.8796				1949.14	36.11	23	89	184.227	37.33	25	105	17567.8	29.51	17	61	576	63.6999	4.85596
SMAC_06051	contig_2.32 join(103430..103471,103549..103643,103710..103731,103820..104056,104107..105106,105161..105399) CCC12909.1	42.65	1	25	25	167	0.466686	61	30.4873	0.728266	61	29.3176	1.31997	61	23.3233	0.944635	61	30.0828	1.4637	61	20.8159	0.795311	61	28.722	1.04542	61	33.2252				1267.1	41.36	22	53	120.77	41.54	24	58	16381	40.44	23	56	544	58.7568	6.11279
SMAC_04449	contig_2.14 join(245031..245648,245741..246121,246185..246787,246848..247000) CCC10712.1	43.32	1	25	25	130	0.508495	50	33.8586	0.758269	50	21.8191	1.22711	50	23.6868	0.959319	50	23.2522	1.29745	50	53.8293	0.819224	50	29.7404	1.02475	50	47.2729				930.939	41.95	22	39	108.059	43.32	25	48	13246.3	43.15	23	43	584	64.6226	5.57959
SMAC_07013	contig_2.36 join(58561..58657,58717..58827,58931..59064,59231..59290,59351..59420,59489..59763,59836..60522) CCC13235.1	46.96	1	25	25	168	0.52518	60	21.6891	0.653069	60	38.6564	1.36471	60	34.1256	0.965821	60	33.4296	1.36687	60	19.1571	0.74142	60	37.4163	1.04609	60	35.6779				1109.47	45.07	23	53	128.132	45.49	23	57	16597	45.7	23	58	477	53.9024	7.37158
SMAC_01794	contig_2.5 complement(join(603122..605147,605239..606437,606491..607174)) CCC08246.1	21.27	1	25	25	85	0.585447	34	32.2091	0.750059	34	35.6618	0.983187	34	21.6372	0.973316	34	18.0601	1.09852	34	27.2394	0.800015	34	22.0007	0.92809	34	50.3666				635.32	17.9	21	25	62.73	20.81	24	30	8243.29	18.59	21	30	1302	146.503	5.51611
SMAC_07639	contig_2.31 complement(join(110703..111128,111331..111648,111742..111868,111930..111967,112307..112348)) CCC12795.1	71.84	1	25	25	244	0.504773	93	34.4601	0.899124	93	32.9357	1.2986	93	36.6505	1.00709	93	34.2872	1.73382	93	43.8296	0.763292	92	31.2235	0.786444	93	56.4601				1426.45	69.3	22	73	154.113	71.84	24	88	22839.3	69.94	24	83	316	35.0946	7.25439
SMAC_04787	contig_2.21 join(463163..463408,463588..464224,464296..464378) CCC11805.1	61.37	1	25	25	185	0.463949	70	46.3387	0.900549	70	29.7778	0.873127	70	41.9393	1.04886	70	36.0347	2.07582	70	50.8843	0.896616	70	43.1955	1.29886	69	44.787				1332.44	58.88	23	61	108.824	55.14	22	65	16085.2	60.44	24	59	321	34.5955	8.70459
SMAC_06397	contig_2.35 complement(join(148418..148578,148630..150226,150286..150534,150589..150722,150780..150981)) CCC13178.1 putative RasGAP group protein	30.38	1	25	25	87	0.590797	32	33.9399	0.807729	32	39.1185	1.44874	32	25.8832	1.04955	32	26.2803	1.34705	32	27.8491	0.89356	32	35.7859	1.00574	32	23.0834				596.172	27.05	20	25	65.6708	30.38	25	31	8547.06	29.49	24	31	780	89.6493	6.52197
SMAC_07367	contig_2.45 join(131461..131661,131714..131774,131836..134135) CCC05044.1	34.23	1	25	25	73	0.573142	30	19.3617	1.04021	30	36.5081	1.4615	30	21.2718	1.05807	30	23.3025	1.8843	30	22.5647	0.980459	30	20.8788	1.24276	30	21.0959				555.763	27.55	19	22	55.0998	32.83	23	28	6443.21	30.83	20	23	853	94.1477	6.85889
SMAC_08610	contig_2.60 71963..76345 CCC14166.1	19.86	1	25	25	87	0.645199	31	29.0337	0.836766	31	25.3454	1.52802	31	29.8528	1.06277	31	25.2177	1.52794	31	27.0813	0.98233	31	45.8393	1.13597	31	25.3231				686.19	18.29	23	28	70.1555	19.45	24	30	8419.17	18.97	23	29	1460	162.636	5.14795
SMAC_06002	contig_2.6 join(653913..653927,654082..654157,654234..654350,654419..654644,654700..655167,655234..655504) CCC08650.1	58.21	1	25	25	195	0.572292	72	27.3906	0.857323	72	36.2647	1.63763	72	21.8006	1.08983	71	25.3017	1.40224	72	29.1974	0.983286	72	32.964	1.10437	72	23.8152				1748.49	53.33	21	58	161.265	58.21	25	68	21905.3	58.21	24	69	390	44.0424	5.26221
SMAC_02664	contig_2.11 join(601707..602544,602621..605942,606002..607284,607358..608019) CCC10085.1	15.04	1	25	25	97	0.501455	33	37.0398	0.828277	34	18.9134	1.17367	34	23.4111	1.11082	33	18.5258	1.07116	34	23.2954	0.86676	34	30.1141	0.84089	34	78.0846				725.262	14.55	24	32	81.8755	14.11	24	33	9611.1	14.36	24	32	2034	216.669	5.12256
SMAC_00830	contig_2.2 join(725349..725950,726018..726515,726571..727047,727101..727413) CCC06800.1	35.61	1	25	25	112	0.523311	43	42.877	0.794226	43	22.3607	1.52464	43	25.7443	1.13938	43	24.5587	1.64631	43	26.6119	0.778628	43	46.0664	0.725919	42	61.0577				802.293	34.18	23	35	91.1448	34.5	23	39	10605.6	34.5	24	38	629	71.1532	8.22119
SMAC_01589	contig_2.4 complement(join(1429391..1429831,1429890..1430221,1430312..1431053)) CCC08025.1	54.37	1	25	25	134	0.584393	50	34.5198	0.958385	50	29.5362	1.52775	50	28.228	1.17315	50	41.6567	1.63407	50	38.2578	0.933728	50	24.8022	0.85635	48	59.8815				905.242	45.24	21	40	93.7923	54.37	25	50	12304.7	50.79	23	44	504	56.5037	7.02002
SMAC_01630	contig_2.4 join(1570493..1570801,1570870..1574385,1574442..1575335,1576461..1577068,1577197..1577278,1577379..1577429) CCC08067.1	14.79	1	25	26	87	0.775586	33	57.5161	1.70345	33	82.2827	1.70228	33	71.356	1.29835	33	85.5742	3.48569	33	134.078	1.29587	33	50.749	1.114	33	36.4318				515.606	10.83	18	25	51.988	14.29	25	34	7201.08	12.48	22	28	1819	200.468	6.68311
SMAC_00364	contig_2.1 join(1486527..1486562,1486628..1486697,1486761..1487591,1487649..1487956) CCC06147.1	55.56	1	25	25	111	0.551393	42	35.4011	0.931452	42	38.8034	1.68749	42	23.5517	1.30201	42	33.7845	1.91428	42	23.7545	0.890253	42	29.5384	0.966792	42	55.0413				813.697	52.42	21	32	86.3745	53.62	24	39	12119.4	54.35	24	40	414	45.2313	6.53662
SMAC_02840	contig_2.12 join(329251..329577,329633..330192,330247..330569,330629..331729,331814..331923) CCC10262.1	28.16	1	25	25	125	0.561161	48	62.0889	0.884713	47	23.1408	1.6173	48	35.8475	1.30425	48	27.9542	1.73678	48	25.9237	0.815491	48	56.8014	0.90173	47	65.5549				809.055	24.81	18	37	96.6808	27.3	24	46	12034.7	26.55	22	42	806	89.3982	5.68115
SMAC_00737	contig_2.2 join(393919..393972,394051..394141,394474..394574,394646..394844,395106..395745,395802..395934) CCC06711.1	65.19	1	25	25	189	0.72052	69	52.1336	1.05841	68	31.034	1.67103	69	43.579	1.32099	69	31.9024	1.88593	69	36.1511	1.16139	68	38.353	1.11148	69	26.419				1530.66	61.48	22	57	163.671	65.19	25	66	20010.4	63.7	24	66	405	44.0584	6.13818
SMAC_02146	contig_2.18 complement(join(483314..484212,484266..485004,485060..485219,485277..485476,485541..486392)) CCC11488.1	28.13	1	25	25	87	0.804953	33	34.5141	1.09031	34	24.6078	1.92966	34	20.3469	1.56076	34	26.3852	1.76585	34	23.5989	1.25408	34	59.1325	0.957048	34	27.49				550.11	22.97	21	28	61.3981	25.18	23	31	7427.05	26.45	22	28	949	105.851	9.37842
SMAC_02851	contig_2.12 join(373491..373529,373587..373725,373784..376261,376379..376409,376493..376607) CCC10274.1	30.12	1	25	26	104	0.696721	35	67.2511	1.15176	35	26.1477	1.48598	35	41.8076	1.56651	36	60.3561	2.23841	36	58.3431	1.06155	36	46.5382	1.09197	34	39.8614				589.609	28.4	23	34	63.1249	29.47	25	36	9091.16	29.26	24	34	933	104.021	6.94678
SMAC_05296	contig_2.25 complement(join(63565..63940,64002..64164,64227..64388,64525..64543,64854..64871)) C-terminus not complete	73.58	1	25	25	269	0.768445	100	59.843	1.42628	101	32.6371	2.06389	101	57.7498	2.39462	101	40.4741	1.79919	101	44.9304	1.44848	101	54.2055	1.1306	101	71.3593				2163.81	73.58	23	82	206.549	67.89	24	98	28050.5	73.17	23	89	246	26.3373	8.22119
SMAC_00784	contig_2.2 complement(join(577804..577947,577994..579981,580043..580126,580229..580250)) CCC06753.1	29.4	1	25	25	81	1.02845	32	53.6265	1.7612	32	46.2185	2.32278	32	52.2195	2.85407	32	56.2417	2.89211	32	83.6236	1.70271	32	47.0509	0.880788	30	55.4523				385.921	22.68	18	23	57.3094	29.4	25	30	6907.16	26.04	22	28	745	83.4229	5.17334
SMAC_00479	contig_2.1 complement(join(1963555..1963872,1963949..1965916)) CCC06262.1	26.02	1	25	27	93	1.12905	34	42.892	2.2918	34	46.8916	2.60049	34	26.87	3.05336	34	39.5954	5.21331	34	50.368	1.95861	34	52.2449	1.1019	33	104.696				570.35	19.71	20	28	63.2446	23.65	24	33	8925.96	25.1	25	32	761	91.1975	8.99756
SMAC_06774	contig_2.3 complement(join(1467613..1468460,1468606..1468780,1469241..1469258,1469326..1469748)) CCC07572.1 acl2 ATP citrate lyase subunit 2	59.34	1	24	24	356	0.24157	129	51.3906	0.383179	129	36.2647	0.72598	135	32.6088	0.477992	132	39.6047	0.752717	135	32.6721	0.423954	129	45.8638	1.13495	135	23.9318				2566.13	59.34	24	105	279.027	59.34	24	130	35537.3	59.34	24	121	487	52.8925	5.8208
SMAC_02525	contig_2.11 complement(join(29657..29910,30062..32264,32323..32484)) CCC09945.1	27.29	1	24	25	135	0.41732	49	50.6363	0.467576	50	54.6822	0.821016	50	37.2411	0.642223	49	63.3799	0.96673	50	28.8501	0.548279	49	54.4589	0.847164	50	28.3432				1174.32	26.38	22	43	122.033	26.03	23	49	13188.4	25.69	22	43	872	97.5079	5.57959
SMAC_01165	contig_2.2 join(1983002..1983159,1983230..1984085) CCC07142.1	68.55	1	24	24	148	0.305624	54	55.5905	0.449146	55	34.5933	0.898495	55	30.5356	0.690237	55	44.8778	0.942457	55	16.6267	0.48031	55	45.9482	0.963339	55	49.8544				944.068	66.47	22	45	104.048	68.55	23	52	14884.3	68.55	24	51	337	36.1462	6.81494
SMAC_07106	contig_2.39 complement(join(140807..140947,141003..141610,141672..141759,141859..141969,142066..142097,142173..142185)) CCC13482.1	73.64	1	24	26	735	0.361866	223	38.118	0.57488	230	36.7737	1.1375	234	31.3943	0.707788	232	46.7017	1.12511	233	26.2342	0.668851	231	44.0792	1.2074	235	26.6293				6376.74	73.64	26	234	620.329	73.64	26	249	76879.5	73.64	26	252	330	34.3385	6.04932
SMAC_04370	contig_2.14 join(564464..564694,564769..564924,564983..566242) CCC10793.1	47.26	1	24	24	119	0.330078	43	49.6002	0.695723	43	37.8181	0.876742	43	34.9806	0.719883	43	45.4616	1.84057	43	29.9641	0.782952	43	46.724	1.12547	43	48.5728				1020.95	47.08	23	40	82.664	47.26	24	42	11036.9	42.34	21	37	548	61.1999	7.23975
SMAC_05810	contig_2.6 complement(join(340675..340889,340948..342351,342407..342617,342674..342881,342955..343541)) CCC08566.1	34.21	1	24	24	137	0.432514	51	41.42	0.671667	51	29.5905	1.05632	52	29.7179	0.780633	51	25.2295	1.07181	52	22.1952	0.629991	51	43.9844	0.974935	52	33.5477				850.66	31.58	22	43	88.8871	30.09	21	47	12376.5	33.41	23	47	874	97.0799	5.8208
SMAC_04649	contig_2.20 join(523454..523595,523912..524702,524791..524826) CCC11667.1	68.63	1	24	24	407	0.4011	148	30.5624	0.544327	148	32.6334	1.05	151	20.0315	0.851484	151	33.0278	1.09709	152	26.4347	0.655464	150	36.2438	1.05511	152	43.4347				3040.4	63.66	19	116	284.847	68.63	24	149	40295.3	68.63	22	142	322	36.2766	5.90967
SMAC_02914	contig_2.12 complement(join(618311..618520,618578..619377,619434..620319)) CCC10340.1	40.25	1	24	25	117	0.436173	41	47.3895	0.647178	41	25.5329	1.14956	41	28.3459	0.864963	41	34.1782	1.17774	41	21.9787	0.703425	41	41.5299	1.24538	41	21.5938				830.959	38.19	23	36	86.7176	40.1	23	41	12420.9	40.1	23	40	631	69.0017	6.354
SMAC_07645	contig_2.31 join(143864..144599,144661..148066,148126..148444,148538..148801) CCC12802.1	18.61	1	24	24	70	0.477423	26	29.4419	0.662921	26	26.4722	1.17256	26	19.9669	0.873868	26	31.8814	1.08224	26	29.6651	0.688486	26	46.0699	0.955724	26	51.1285				573.708	15.76	19	21	59.8087	17.22	22	24	7303.92	18.11	23	25	1574	175.613	6.40479
SMAC_08139	contig_2.3 complement(join(1612120..1614039,1614107..1614265,1614333..1614380)) CCC07610.1	43.5	1	24	24	155	0.488695	52	19.9013	0.655377	53	37.1656	1.14855	54	20.0773	0.884036	54	33.2293	1.24044	54	20.2703	0.790103	54	38.7532	1.03134	53	24.522				1429.57	42.51	23	52	136.304	39.27	22	50	16252.3	42.66	23	53	708	76.421	6.34131
SMAC_04947	contig_2.8 75904..81417 CCC09188.1	16.82	1	24	24	70	0.514221	26	42.0186	0.776209	26	34.842	1.21732	26	21.3719	0.902289	26	52.944	1.10189	26	26.0621	0.853476	26	24.68	0.892205	26	29.0797				421.322	14.21	19	21	52.5575	16.82	24	26	5911.33	15.24	21	23	1837	207.793	8.54346
SMAC_04779	contig_2.21 complement(join(429447..430589,430651..430800)) CCC11797.1	59.53	1	24	24	182	0.479944	70	33.5135	0.801265	71	31.838	1.27215	71	24.1842	0.925633	71	22.1673	1.97834	71	25.5363	0.934529	70	33.3393	1.32185	71	22.2376				1582.39	57.21	23	63	147.959	57.91	23	67	15538.6	56.05	22	52	430	45.3136	8.68994
SMAC_04316	contig_2.19 complement(join(408655..409116,409183..409848,409915..409974)) CCC04949.1	70.13	1	24	25	169	0.390182	61	55.1707	0.570844	61	34.9615	1.07762	61	40.3822	0.951962	61	38.9113	1.21626	61	25.2719	0.572924	61	57.0865	0.952072	61	63.3132				1213.76	62.53	22	48	144.76	70.13	25	64	18422.2	68.35	24	57	395	42.9731	6.01123
SMAC_04506	contig_2.14 complement(join(26000..26050,26115..26440,26496..27212,27288..27367,27451..27497)) CCC10655.1	44.58	1	24	25	253	0.510022	95	30.5629	0.771064	95	27.0883	1.06467	95	27.6665	0.952523	95	33.3731	1.44007	95	26.7841	0.79963	95	33.5983	1.27327	95	29.2301				1694.87	34.98	17	74	210.743	43.1	22	91	26359.3	39.16	22	88	406	46.1093	4.43701
SMAC_07080	contig_2.39 join(38415..39362,39438..39691,39757..40131,40191..40218) CCC13456.1	29.59	1	24	24	101	0.521194	38	24.9114	0.682022	38	29.9538	1.19004	38	19.2076	0.957842	38	15.7283	1.16783	38	31.7548	0.762578	38	29.3818	1.14396	38	27.9488				559.3	29.4	22	31	67.7574	28.09	21	35	10034.1	29.59	23	35	534	59.83	8.49951
SMAC_07419	contig_2.1 complement(join(3152102..3152365,3152429..3152686,3152847..3153122)) CCC06570.1	71.7	1	24	24	307	0.478213	119	26.3347	0.85092	121	25.9671	1.40588	121	28.7928	0.964643	121	36.3815	2.03915	121	40.7502	0.839511	120	36.2706	1.01305	121	34.5001				2497.9	69.43	22	97	257.901	71.7	24	106	32314.9	69.43	23	104	265	28.7386	10.4038
SMAC_00555	contig_2.1 join(2224894..2225479,2225573..2226111,2226158..2226562) CCC06340.1	48.13	1	24	24	97	0.46642	36	48.1498	0.754816	36	40.7784	1.18577	36	29.4144	1.00519	36	21.9667	1.14988	36	47.4889	0.754197	36	35.4626	1.02002	36	33.3706				896.047	42.63	20	31	77.5431	48.13	23	34	10138	45.38	22	32	509	54.7299	5.40186
SMAC_08951	contig_2.70 complement(79405..81171) CCC14364.1	39.46	1	24	25	148	0.435666	50	28.8524	0.572762	50	26.4263	1.17419	50	22.6233	1.01505	50	16.2263	0.935327	50	19.1648	0.745207	50	28.2071	1.05532	50	33.8074				971.319	36.56	23	49	101.419	38.44	24	49	14497.5	39.12	24	50	588	65.267	6.21436
SMAC_05865	contig_2.24 join(165746..165761,166286..166443,166568..166598,166654..167511,167578..167681) CCC12127.1	73.45	1	24	24	111	0.599132	42	44.8595	0.700872	42	52.5432	1.54119	42	38.5719	1.0445	42	58.4581	1.50179	42	31.9137	0.804025	42	50.6923	1.03557	42	22.8343				697.43	70.88	22	32	103.224	73.45	24	40	12281	72.68	23	39	388	43.0455	7.88428
SMAC_04731	contig_2.21 join(277418..277512,277587..278081,278138..280655,280723..281064) CCC11749.1	24.46	1	24	24	79	0.516237	29	38.4901	0.855583	29	25.1834	1.28155	29	17.994	1.0875	29	22.6405	1.2383	29	22.5419	0.909209	29	33.7177	0.97441	29	31.9398				571.864	20.02	19	23	59.601	24.46	24	29	6953.98	23.06	22	27	1149	127.688	5.2876
SMAC_01848	contig_2.5 complement(join(827722..830187,830271..830491,830576..830648)) CCC08300.1	32.54	1	24	24	88	0.588047	32	38.3395	1.00374	32	19.4066	1.60343	32	36.7279	1.14907	31	21.4434	1.7039	32	27.0335	1.09135	32	38.167	1.12894	32	31.3445				619.366	26.55	19	25	75.503	30.03	23	31	9263.61	32.54	24	32	919	101.514	5.17334
SMAC_03924	contig_2.17 join(77144..77164,77421..77556,77741..77794,77872..78130,78205..78343) CCC11219.1	68.32	1	24	24	194	0.578354	84	39.2262	1.07119	84	29.2729	1.81715	84	34.7834	1.16865	84	33.1435	2.60879	84	36.363	1.11703	84	33.6406	1.12157	84	63.1173				669.39	56.93	16	57	100.47	62.38	23	73	15694.2	58.42	19	64	202	22.8845	10.3892
SMAC_01799	contig_2.5 complement(join(617885..619346,619413..623117,623177..623475)) CCC08251.1 putative chitin synthase 6	14.33	1	24	24	77	0.756061	29	40.162	1.15603	29	43.4606	1.66726	29	34.2367	1.19128	29	46.5157	1.85832	29	44.7521	1.29462	29	50.9866	1.08135	29	27.0052				496.628	13.01	20	23	61.0992	14	23	28	7109.5	13.12	21	26	1821	202.9	5.93506
SMAC_07512	contig_2.7 join(143026..143037,143471..143612,143664..144317,144417..144483,144548..144647) CCC08875.1	54.63	1	24	24	139	0.500017	52	43.5101	0.820508	52	24.7031	1.52272	52	33.5441	1.23015	52	43.6951	1.71403	52	31.8571	0.832776	52	39.1965	0.896525	52	52.06				908.155	54.63	23	43	97.411	54.63	24	51	13384.2	54.32	21	45	324	35.6409	7.66455
SMAC_07250	contig_2.42 complement(join(164985..165314,165367..165929,165995..166115)) CCC13684.1	66.77	1	24	24	164	0.549596	60	43.0418	0.870077	60	25.0751	1.71554	61	32.229	1.23276	60	31.6933	1.50493	61	24.3504	0.838544	61	38.4785	0.973512	60	47.795				1286.16	64.99	23	49	127.056	66.77	24	58	16985.3	66.77	24	57	337	38.6078	7.59131
SMAC_04349	contig_2.19 join(539299..539673,539731..540421,540489..542515,542581..543294) CCC04982.1 putative lrg1 putative LRG1 protein	21.85	1	24	25	96	0.538865	33	57.141	0.881165	34	30.9424	1.50335	34	22.9198	1.25085	34	33.5859	1.46083	34	23.3063	0.893801	34	46.1966	0.815011	32	59.8671				545.811	18.14	19	26	62.7211	20.43	23	34	9142.03	20.9	24	36	1268	138.179	7.10791
SMAC_00018	contig_2.1 complement(join(69727..72124,72193..72866,73154..73405)) CCC05802.1	24.03	1	24	25	87	0.59183	28	33.0584	0.968622	28	22.2964	1.41516	28	30.9627	1.26384	28	21.8307	1.59968	28	24.3077	1.04477	28	30.7358	1.0407	28	31.1814				724.516	23.4	24	29	70.3524	23.49	24	29	9431.96	23.22	24	29	1107	120.433	5.26221
SMAC_02108	contig_2.18 complement(join(309482..310108,310297..310408,310951..310958)) CCC11451.1	75	1	24	26	252	0.591837	95	33.258	1.29824	95	30.8703	1.85394	95	32.8593	1.32167	95	36.9739	3.17617	95	44.8667	1.29002	95	54.9103	1.22173	95	47.7905				1567.75	58.87	17	79	192.271	69.76	23	87	23700.6	67.74	23	86	248	28.6387	10.0522
SMAC_04858	contig_2.1 join(2780495..2780803,2780884..2782443) CCC06466.1	53.86	1	24	24	157	0.708535	56	52.2784	1.18892	56	27.1401	1.62065	56	36.5689	1.51792	56	27.2103	1.50124	56	27.292	1.06559	56	48.7467	0.849193	54	72.7024				1250.27	52.89	23	51	130.766	52.73	23	54	17083.4	52.89	23	52	622	67.6594	6.55127
SMAC_09086	contig_2.71 complement(15369..17600) CCC05412.1	32.44	1	24	24	107	0.893067	40	26.6884	1.33705	40	31.34	1.84239	40	36.4231	1.67295	40	40.503	2.53414	40	32.0894	1.48512	40	45.7059	1.18019	40	32.4847				618.267	24.76	18	32	78.0974	32.44	24	40	9155.11	27.32	21	35	743	84.5751	6.11279
SMAC_05522	contig_2.26 complement(join(150106..150896,151055..151951,152040..154593)) CCC12344.1	17.76	1	24	24	98	0.925451	35	68.2112	1.4909	35	53.0022	1.64457	35	42.4661	1.8512	35	87.6846	3.09636	35	75.3572	1.69359	35	73.1047	1.10053	34	38.6968				747.386	15.99	21	31	76.7757	17.76	24	35	9792.08	16.56	22	32	1413	158.192	9.45166
SMAC_07332	contig_2.45 complement(join(34439..35503,35560..35741,35798..36160,36221..36299)) CCC05009.1 putative msc1 putative MSC1 protein	39.32	1	23	23	109	0.292529	42	52.9002	0.639836	42	38.7629	0.8104	42	27.4277	0.609942	42	28.9967	1.15932	42	37.0648	0.635478	42	45.286	1.0723	42	48.218				533.216	38.08	21	32	84.2066	39.32	23	42	8813.33	39.15	21	35	562	61.9261	6.88818
SMAC_02551	contig_2.11 complement(join(177361..177462,177526..180156,180243..180344)) CCC09971.1	29.24	1	23	23	86	0.347342	31	44.0236	0.588591	32	21.0186	0.996539	32	44.6038	0.618649	32	39.1059	1.24126	32	38.6095	0.583126	32	27.6463	1.04141	32	17.0051				811.643	25.74	20	29	65.566	28.6	22	30	8649.47	26.8	20	27	944	104.72	4.79248
SMAC_01356	contig_2.4 join(610866..610908,610992..612349,612409..612741) CCC07790.1	47.83	1	23	25	116	0.33525	41	28.5712	0.638611	42	31.2012	0.948915	42	24.1439	0.618929	42	32.9807	1.25096	42	25.0888	0.623213	41	30.8218	1.02287	41	43.8308				732.897	44.19	21	35	72.0225	45.06	23	39	11024.4	45.23	23	42	577	64.0454	7.76709
SMAC_05859	contig_2.24 complement(join(149737..150021,150086..151168)) CCC12122.1	53.63	1	23	23	137	0.27369	50	39.9687	0.63857	51	29.0977	1.07739	51	20.2647	0.636145	51	28.428	1.34419	51	26.5577	0.736241	51	34.0651	1.07887	50	29.4103				1019.79	48.79	20	43	100.276	53.63	23	50	12874.5	49.89	20	44	455	49.8083	6.3667
SMAC_00502	contig_2.1 join(2039415..2041112,2041177..2041221) CCC06284.1	42.93	1	23	23	106	0.324081	39	48.5168	0.53661	39	44.145	0.862834	39	33.4235	0.677055	39	35.7716	0.606767	39	25.4364	0.515433	39	49.8912	1.12331	39	24.0082				1153.78	39.83	21	34	83.8472	42.93	23	37	10438	41.9	22	35	580	62.12	6.75635
SMAC_00229	contig_2.1 complement(join(996124..996349,996413..996876,996998..997180)) CCC06013.1	77.93	1	23	24	314	0.370781	121	40.6144	0.576395	124	35.3592	1.08329	124	24.3762	0.749695	124	31.9546	1.0956	124	22.7551	0.684185	124	30.0454	1.20599	124	30.2767				2272.78	73.79	21	90	215.92	73.79	22	102	34918.6	77.93	24	122	290	32.6346	5.43994
SMAC_08457	contig_2.58 complement(join(10508..10714,10768..10997,11012..11259,11320..11506,11573..11861)) CCC14116.1	54.92	1	23	23	108	0.337628	41	64.5223	0.554725	41	35.8549	0.967335	41	29.2061	0.759491	41	41.833	1.2421	41	18.6043	0.638581	41	39.2975	1.0021	41	31.5324				749.812	50.78	18	31	80.7878	53.63	22	40	10506.9	54.4	21	37	386	43.2742	5.97314
SMAC_06351	contig_2.34 complement(join(293247..293520,293576..294311,294417..294453)) CCC13133.1	79.6	1	23	23	143	0.418565	51	49.7164	0.567798	51	45.3172	1.0431	51	22.5034	0.76082	51	43.9817	1.21771	51	27.5587	0.642496	51	44.7199	1.2115	51	23.8079				1337.18	77.59	22	48	101.929	79.6	23	50	14313.3	77.59	21	45	348	36.8744	8.71924
SMAC_07268	contig_2.44 complement(join(14623..15624,15709..15954)) CCC13759.1	56.39	1	23	23	179	0.372169	64	35.9725	0.664898	65	38.6318	1.12082	67	25.8038	0.782116	67	29.6429	1.77575	67	23.6488	0.774795	67	30.6681	1.2875	67	25.7936				1665.27	54.94	22	58	129.133	49.4	22	61	18516.5	54.94	22	60	415	43.9386	8.00146
SMAC_01042	contig_2.2 complement(1580336..1581586) CCC07019.1	68.03	1	23	23	213	0.390202	77	76.443	0.642031	77	37.7054	1.07554	78	42.5938	0.796091	77	49.6217	1.32325	78	36.1625	0.603418	77	57.6542	0.939153	77	39.9061				2126.49	65.87	21	67	201.92	68.03	22	74	24146.7	68.03	23	72	416	44.3173	6.81494
SMAC_07643	contig_2.31 join(129915..130130,130196..130252,130333..130426,130495..130632,130691..131838) CCC12800.1	47.45	1	23	25	201	0.440755	60	38.5509	0.76551	61	24.5187	1.17744	61	17.025	0.802027	61	30.7414	1.82692	61	25.2302	0.811284	61	32.0536	1.19375	61	25.8366				1270.05	44.18	23	60	153.756	44.91	24	66	21687.6	47.45	25	75	550	60.1308	9.0415
SMAC_07393	contig_2.1 complement(join(3220278..3220332,3220403..3221349)) CCC06596.1	57.36	1	23	23	104	0.436844	38	28.8282	0.626617	39	34.7786	1.18903	40	22.5947	0.814113	40	41.2529	1.75009	40	30.9253	0.673366	40	25.4057	1.15821	40	37.7439				666.65	55.26	20	34	75.1254	57.36	23	39	8710.18	52.85	18	31	333	36.7318	6.65381
SMAC_02597	contig_2.11 join(379294..379318,379410..379497,379596..379667,379725..379758,379823..380036,380118..380209,380280..380441,380522..380608) CCC10018.1	84.05	1	23	23	145	0.437221	52	31.5695	0.634972	52	21.0906	1.25832	52	22.3343	0.826562	52	41.1301	1.17072	52	17.6409	0.683067	52	39.9291	1.10626	52	23.6453				1315.86	78.21	20	45	107.734	83.27	22	51	15257.4	79.38	21	49	257	28.216	6.52197
SMAC_05307	contig_2.25 join(118099..118117,118247..118848,118943..119341) CCC12234.1	65.19	1	23	23	104	0.341602	37	61.596	0.511978	37	11.687	0.934027	38	31.2714	0.829046	37	35.7068	1.02907	38	23.2098	0.464892	37	58.2328	1.04783	38	37.8056				620.367	61.65	19	31	76.7893	65.19	23	37	10927.1	63.42	21	36	339	37.074	6.30322
SMAC_04965	contig_2.8 complement(join(143791..146796,146865..147032)) CCC09206.1	25.17	1	23	24	79	0.450746	30	27.6848	0.769553	30	27.0987	1.20047	30	35.5821	0.830774	30	31.9738	1.27766	30	32.9898	0.823002	30	22.4131	1.0354	29	29.3981				396.875	17.79	16	21	48.7215	23.27	21	28	7629.1	24.03	23	30	1057	119.414	5.23682
SMAC_04070	contig_2.15 complement(join(13663..13843,13911..14776,14830..17022)) CCC10839.1	25.12	1	23	24	80	0.445436	29	30.5816	0.641981	29	29.3296	1.1214	29	15.3278	0.842591	29	43.1835	1.17176	29	33.5341	0.813969	29	38.6996	1.08466	29	32.7678				460.116	22.34	21	24	54.0458	24.56	23	29	7052.09	23.17	22	27	1079	121.587	6.18896
SMAC_04158	contig_2.15 join(355510..355773,355869..356630,356681..357250,357311..358768) CCC10929.1	27.24	1	23	23	81	0.512468	28	22.7086	0.660866	29	30.0869	1.1043	29	30.518	0.853323	29	25.4264	1.08119	29	30.7451	0.748412	29	37.6263	1.13735	29	25.6065				465.712	21.14	18	23	55.9166	27.24	23	29	7963.53	27.24	23	29	1017	112.865	6.11279
SMAC_06935	contig_2.38 join(241309..241431,241519..243051) CCC13438.1	52.45	1	23	23	101	0.430336	32	50.4996	0.589877	35	51.2656	1.06747	35	34.4921	0.871782	34	50.8497	1.33268	35	27.7373	0.62456	34	36.8467	0.979344	35	33.3665				908.365	52.45	23	32	82.7573	52.45	23	35	10846.2	51.18	22	34	551	59.4119	5.51611
SMAC_02441	contig_2.3 join(913800..913834,913924..913946,914012..914239,914289..914335,914393..914479,914542..915375,915432..915497) CCC07435.1	60.82	1	23	23	166	0.411461	59	54.4702	0.629104	59	26.9436	1.08593	60	34.8579	0.874029	60	30.4114	1.10952	60	26.3024	0.594301	59	59.4922	0.791041	59	76.1506				1271.55	56.26	20	50	131.219	60.82	23	58	17362.4	59.45	22	58	439	47.8062	7.09326
SMAC_02921	contig_2.12 complement(join(638696..640148,640200..640708,641330..641347)) CCC10347.1	42.64	1	23	23	106	0.441663	38	36.6603	0.59871	38	31.3165	1.11471	38	16.9778	0.89948	38	21.9053	0.942918	38	33.4155	0.719825	38	20.5223	0.98101	38	45.2277				882.966	39.15	20	32	89.5647	42.64	23	38	11339.3	41.73	22	36	659	73.9524	5.5542
SMAC_05429	contig_2.6 complement(join(1248449..1249644,1249722..1249867,1250108..1250290,1250384..1250411,1250666..1250834)) CCC08789.1	45.72	1	23	23	147	0.464904	49	34.2802	0.656124	50	33.9068	1.02658	50	33.0316	0.907636	50	41.7039	1.47342	50	35.5554	0.701029	50	38.8327	0.941126	50	34.7065				1376.39	44.68	22	47	136.309	45.72	23	50	16697.6	45.72	23	50	573	64.3003	6.78564
SMAC_05357	contig_2.25 complement(join(353321..353405,353529..356148,356214..356430)) CCC12285.1	24.56	1	23	23	88	0.445019	30	41.1428	0.657992	31	28.8232	1.06659	31	18.1168	0.945969	31	21.4851	0.946669	31	28.6675	0.686434	31	40.7411	1.03826	31	38.5725				478.265	22.92	20	27	66.7098	24.56	23	31	8175.8	23.84	22	30	973	109.478	6.07471
SMAC_01847	contig_2.5 join(825285..825328,825587..825839,825907..826740,826796..827236) CCC08299.1	46.46	1	23	23	154	0.452084	56	42.8504	0.785528	56	33.8986	1.18079	56	33.9289	0.966212	56	30.4463	1.41742	56	27.0541	0.733739	56	36.0719	0.880321	56	54.4398				1336.07	43.21	21	50	125.381	46.46	23	53	16133.1	46.08	21	51	523	56.1168	7.02002
SMAC_00855	contig_2.2 join(859495..859578,859726..859779,859927..860013,860087..860209,860270..861061) CCC06826.1	58.31	1	23	23	273	0.496122	102	30.3296	0.8627	101	26.5692	1.38505	103	26.9978	0.973695	103	30.535	2.06057	102	33.3182	0.8028	103	31.8926	1.17289	102	35.4855				2053.38	58.31	22	88	191.162	58.31	23	95	27301.9	58.31	22	90	379	40.9024	8.11865
SMAC_07829	contig_2.14 complement(join(639937..640591,640648..641105,641161..642134,642218..642260)) CCC10812.1	49.79	1	23	23	89	0.484968	32	36.174	0.766311	33	37.5565	1.24976	33	27.6326	0.974898	32	33.4923	1.43773	33	27.3411	0.842761	32	27.0044	1.07373	33	30.6671				844.512	46.83	21	30	65.0627	36.39	19	29	8732.61	49.79	23	30	709	77.7207	5.77002
SMAC_03590	contig_2.9 complement(join(506946..508291,508428..508482)) CCC09559.1	43.56	1	23	23	126	0.495714	45	26.7225	0.680156	45	25.1246	1.04121	45	21.5477	0.990324	45	19.959	1.11331	45	33.0514	0.720354	45	34.0511	1.06584	45	49.5312				898.56	43.35	21	38	90.3907	43.56	23	44	12766.5	43.56	23	44	466	52.2253	6.23975
SMAC_08326	contig_2.9 complement(join(1814..2110,2168..2560,2622..2942,3097..3339)) CCC09419.1	47.48	1	23	23	166	0.361635	63	48.0589	0.855071	64	22.086	1.11445	64	27.5252	1.01541	64	35.383	1.74283	64	24.015	0.644335	63	37.8498	0.931757	63	72.9003				1140.83	46.28	20	55	113.286	45.56	21	60	14759.5	43.41	19	51	417	45.3998	8.23584
SMAC_00542	contig_2.1 complement(join(2172728..2173413,2173517..2173601)) CCC06327.1	74.22	1	23	23	157	0.477942	58	34.8148	0.635002	58	26.2735	1.20574	58	28.2821	1.01843	58	25.6435	1.3438	58	30.6266	0.742629	58	43.7907	1.06632	58	45.0301				1048.9	71.88	21	50	115.71	71.88	21	54	14359.7	74.22	23	53	256	29.0527	5.32568
SMAC_09047	contig_2.62 complement(join(48955..50025,50318..50629)) CCC14191.1	45.87	1	23	23	134	0.483045	49	38.1657	1.09016	51	50.5963	1.40798	51	41.207	1.03038	51	47.6728	2.81074	51	31.4943	0.766977	51	51.6948	0.833668	50	93.0405				1038.7	45.65	21	45	101.444	41.96	21	48	12378.3	42.17	19	41	460	48.5966	6.32861
SMAC_02076	contig_2.18 join(191434..191998,192525..193370,193420..193559,193614..194423) CCC11418.1	24.3	1	23	23	119	0.549671	44	29.3557	0.803349	44	33.9437	1.29995	44	29.9584	1.04178	44	24.2661	1.31454	44	26.926	0.880867	44	40.3967	1.09293	44	32.5285				756.816	22.39	19	36	77.5244	24.3	22	42	11898.8	23.28	21	41	786	84.666	6.81494
SMAC_00146	contig_2.1 complement(join(600770..601393,601456..604253,604326..604446,604582..604584)) CCC05931.1	23.45	1	23	23	81	0.569436	29	35.4686	0.876499	29	23.9283	1.32713	29	18.2222	1.04525	29	31.2955	1.21899	29	24.6619	0.980126	29	39.358	0.992961	29	31.4936				403.655	21.34	20	25	48.2721	23.45	23	28	6829.76	22.86	22	28	1181	130.004	5.61768
SMAC_03192	contig_2.7 join(547761..548591,548646..549215) CCC08979.1	44.64	1	23	23	103	0.371428	41	45.9514	0.706696	41	34.5648	1.21366	41	23.844	1.07719	41	21.2514	1.27739	41	31.0799	0.645941	41	50.3668	0.908439	41	67.0934				717.688	33.48	17	29	69.5267	42.7	22	39	9518.35	41.42	20	35	466	51.1768	6.82959
SMAC_05724	contig_2.6 join(5745..5773,5864..5877,5956..5969,6033..6059,6127..6443,6508..7104,7169..7424) CCC08479.1	53.24	1	23	23	236	0.489339	87	49.7534	0.781717	88	23.2488	1.36376	88	29.3149	1.1036	88	25.793	1.44859	88	34.8683	0.784805	88	44.0184	1.16303	88	49.5398				1669.1	47.72	19	77	164.739	53.24	23	83	23330.9	53.24	21	76	417	46.8446	5.56689
SMAC_06093	contig_2.32 complement(join(243545..243571,243636..246380,246453..246509)) CCC12951.1 putative stu2 putative STU2 protein	23.25	1	23	23	83	0.636479	31	27.8802	0.857722	31	30.3804	1.38404	31	23.72	1.10367	31	26.4992	1.48986	31	21.5118	0.887794	31	50.1866	1.01353	31	17.3723				650.697	19	20	27	58.3943	23.25	23	31	7413.91	21.34	19	25	942	102.05	8.42627
SMAC_02656	contig_2.11 join(570591..570958,570985..575775,575838..576162) CCC10077.1	15.54	1	23	24	69	0.620942	25	46.2517	0.899151	25	25.8463	1.50581	25	24.1659	1.11509	25	36.3418	1.40217	25	27.5642	1.06214	25	30.1322	1.0482	25	18.6078				348.923	12.42	19	20	53.1879	14.61	22	24	6423.97	14.89	23	25	1827	201.341	7.40088
SMAC_04662	contig_2.21 complement(join(36137..36425,36481..38693)) CCC11679.1	25.93	1	23	23	99	0.669342	37	42.2988	0.976528	37	47.7029	1.60645	37	43.0587	1.11714	37	62.0102	1.84605	37	30.1344	1.03111	37	54.0824	1.04259	36	32.4176				654.958	23.41	19	31	54.2042	25.21	22	34	8704.94	24.01	21	34	833	92.7416	6.56592
SMAC_05797	contig_2.6 complement(join(296507..296515,296581..297336,297424..297555)) CCC08553.1 putative dst1 putative DST1 protein	59.73	1	23	23	90	0.496919	35	59.1015	0.829373	35	17.8113	1.33301	35	22.9325	1.16794	35	15.0755	1.35179	35	21.3532	0.841687	35	38.4602	1.09766	35	59.4936				460.315	52.01	19	27	67.019	59.73	23	34	8477.21	57.38	21	29	298	33.0072	9.49561
SMAC_03955	contig_2.17 complement(join(189472..189962,190023..192044,192105..192408)) CCC11250.1 putative dynamin-related protein	29.64	1	23	24	84	0.709027	27	34.5035	1.39524	27	46.6886	1.74379	26	32.6837	1.18341	27	44.9544	2.75039	27	55.1549	1.30421	27	41.6357	1.2106	27	41.4308				644.617	27.72	21	26	60.5279	28.78	23	31	7450.69	27.72	22	27	938	103.979	8.76318
SMAC_07821	contig_2.14 complement(602495..605776) CCC10804.1	24.15	1	23	24	82	0.617474	29	31.9877	0.976231	29	29.5517	1.46596	29	28.6382	1.21657	29	36.6838	1.69297	29	25.4451	0.985594	29	34.4921	0.999686	29	26.8999				628.325	20.31	19	24	61.8944	23.51	23	29	8606.42	23.51	23	29	1093	119.963	6.99072
SMAC_02360	contig_2.3 complement(join(557650..557813,557876..557949,558013..562698,562779..562960)) CCC07353.1	16.52	1	23	24	81	0.77303	27	40.085	1.04982	27	19.4955	1.68701	27	20.7375	1.30354	27	29.1271	1.65769	27	40.3347	1.08699	27	25.5461	0.839988	27	32.77				591.33	15.52	22	26	55.6435	16.52	24	28	7177.88	15.99	23	27	1701	189.766	6.55127
SMAC_02310	contig_2.3 complement(join(350783..351257,351341..351495,351611..351817)) CCC07301.1	72.66	1	23	23	280	0.613085	100	31.208	1.30346	104	26.1631	1.64973	104	38.797	1.30795	104	27.0059	2.48962	104	39.5692	1.35132	104	31.9457	1.395	103	39.9202				1971.35	67.63	21	91	181.117	69.78	21	91	28209	70.5	22	98	278	30.0946	8.22119
SMAC_03109	contig_2.7 complement(join(891183..891320,891380..893923,893992..894063)) CCC09062.1	25.63	1	23	23	99	0.659195	36	56.3532	1.31553	36	60.1633	1.88567	36	40.6895	1.31251	36	43.7158	2.48459	36	39.0185	1.10372	36	62.0687	0.937402	36	36.3194				624.506	22.25	20	31	68.1666	24.65	22	35	9589.03	23.99	22	33	917	102.525	7.72314
SMAC_06524	contig_2.28 complement(join(51106..54397,55208..58063,58171..58247,58341..58376)) CCC12444.1	11.7	1	23	23	76	0.476329	27	61.3574	0.834815	29	37.3222	1.39639	29	28.2992	1.41765	29	16.6451	1.8782	28	19.6125	0.72828	29	51.6261	0.585501	28	138.397				560.544	10.5	19	23	53.4241	10.93	21	26	7133.36	11.36	22	27	2086	230.463	7.63525
SMAC_09309	contig_2.10 complement(join(966110..966244,966301..966660,966753..967124,967199..967497,967597..967677,967827..967840,967928..967959)) CCC09938.1	43.72	1	23	23	133	0.670213	53	49.4905	0.925713	53	36.5097	1.88666	53	33.7335	1.42536	53	32.7072	1.53701	53	29.824	1.01537	53	36.7637	0.811956	53	64.4124				742.919	37.67	20	44	88.3538	42.33	21	44	12029.9	42.09	21	45	430	47.7285	5.93506
SMAC_05844	contig_2.24 complement(join(98307..98591,98664..99443)) CCC12106.1	55.08	1	23	23	105	0.6427	40	41.7532	1.01085	41	25.4295	2.05254	41	36.0448	1.52401	41	25.3638	2.08391	41	44.5968	1.27439	41	31.9538	1.11285	40	45.5743				644.757	52.54	20	34	81.9861	55.08	21	38	9345.28	52.26	20	33	354	38.9991	6.60986
SMAC_03530	contig_2.9 complement(join(293389..294402,294555..295115,295828..296387,296455..297217,297379..297481,297567..298015)) CCC09499.1	17.84	1	23	23	84	0.762881	30	34.1757	1.23131	30	37.4217	2.0334	30	35.3997	1.65744	30	32.9881	2.16405	30	37.3227	1.20646	30	39.1925	0.944357	30	37.237				400.192	15.93	19	25	54.35	17.84	23	30	7576.62	17.67	22	29	1149	131.04	6.66846
SMAC_07471	contig_2.46 complement(join(65423..65764,65794..66832,66982..67151)) CCC13835.1	45.16	1	23	23	93	0.890591	34	50.0134	1.65166	34	61.3779	2.15857	34	69.4962	1.93178	34	84.8513	3.44717	34	54.8013	1.54112	34	46.1747	1.05911	34	36.2744				694.926	43.6	22	31	73.3071	45.16	23	34	8607.81	41.09	20	28	516	56.7438	9.15869
SMAC_04297	contig_2.19 join(297673..298905,298987..300261,300315..300617) CCC04930.1	30.34	1	23	23	84	0.707682	31	43.281	1.33703	31	40.1897	1.89379	31	51.9158	2.12779	30	46.9918	2.07809	31	42.6777	1.1373	31	52.392	0.830442	29	71.0406				626.443	28.53	20	26	64.4818	25.21	20	28	8715.05	29.7	22	30	936	101.219	8.32373
SMAC_08410	contig_2.57 join(70970..72375,72504..73740) CCC14099.1 putative mei5 putative MEI5 protein	25.68	1	22	22	70	0.336845	25	30.4793	0.524535	25	36.8307	0.805809	25	19.7692	0.628625	25	27.5081	0.896092	25	18.4664	0.57159	25	32.267	1.0017	25	21.4449				495.017	23.07	19	22	55.0689	25.68	22	25	6809.82	24.89	21	23	880	96.8328	5.10986
SMAC_12808	contig_2.67 complement(join(3758..3998,4106..4297,4371..6381,6452..6638,6773..7099,7177..7480,7536..7621)) CCC14292.1	17.22	1	22	22	69	0.284308	27	40.6894	0.510481	27	29.4775	0.716334	27	36.4087	0.643767	27	26.4384	0.857251	27	36.9169	0.489955	27	33.5191	0.977477	27	38.0743				362.048	13.54	16	19	59.4776	17.22	22	26	6416.37	15.52	19	24	1115	125.867	6.39209
SMAC_08750	contig_2.64 join(74540..75962,76017..76637,76786..77711) CCC05376.1	27.4	1	22	22	81	0.356689	29	30.5891	0.450876	29	41.4853	0.908353	29	16.8697	0.657846	29	16.4588	0.93554	29	21.0667	0.618459	29	40.1912	1.07298	29	28.0096				558.658	24.57	20	25	63.4058	25.08	21	28	7944.65	26.69	21	28	989	110.957	4.66553
SMAC_04272	contig_2.19 complement(join(204134..204749,204809..205343,205557..205851)) CCC04905.1	52.18	1	22	22	122	0.357817	42	46.984	0.607014	44	43.3075	0.936321	44	27.7579	0.690666	44	38.1923	1.18688	44	26.2588	0.640561	44	39.6635	1.12167	44	34.9564				1335.26	52.18	21	40	112.129	52.18	22	43	12219.3	50.52	21	39	481	54.1972	5.63037
SMAC_03633	contig_2.9 complement(join(694127..694612,694708..695274,695486..695908)) CCC09602.1	51.12	1	22	22	189	0.332217	65	42.4179	0.523798	68	32.8653	0.932409	68	33.6903	0.724393	68	41.5519	1.19224	68	33.6778	0.564902	68	25.1024	1.09951	68	31.087				1404.7	51.12	22	64	174.696	51.12	22	65	19394.5	49.69	20	60	491	53.9048	6.26514
SMAC_03273	contig_2.10 join(73746..73866,73973..74104,74161..74280,74333..74476,74548..76067) CCC09713.1	34.96	1	22	22	83	0.381475	32	32.5889	0.505351	32	27.5321	0.877191	32	22.8534	0.732776	32	25.8108	0.900766	32	16.9017	0.648396	32	32.849	0.916591	32	39.4764				533.381	26.7	16	24	58.8206	33.63	20	28	8490.63	34.96	22	31	678	73.2281	5.08447
SMAC_08906	contig_2.69 complement(join(20011..20309,20378..22122,22171..22712)) CCC14317.1	29.5	1	22	22	82	0.399379	33	47.687	0.961486	33	34.3077	1.07156	33	36.1034	0.742916	33	40.4003	2.11999	33	39.5178	0.779131	32	51.5303	1.26278	33	50.0907				597.798	25.32	17	25	57.9738	26.25	20	30	7565.2	28.22	20	27	861	96.2041	5.5415
SMAC_06007	contig_2.6 complement(join(671120..671547,671615..673285,673380..673785)) CCC08655.1	28.66	1	22	22	77	0.366707	29	37.3396	0.631291	31	13.7002	0.974286	31	30.0445	0.760757	31	14.8519	1.04049	31	16.791	0.610251	31	40.8295	1.025	27	29.9439				411.972	24.1	16	20	42.1339	27.94	21	29	7242.92	28.06	20	28	834	92.3716	5.80811
SMAC_02300	contig_2.3 join(316244..318954,319028..319781) CCC07290.1	20.1	1	22	22	79	0.439934	29	22.9753	0.599676	29	25.2544	0.908178	29	17.6165	0.778017	29	23.0328	0.945654	29	19.1488	0.662827	29	35.2563	1.0019	29	23.4757				629.776	17.85	19	24	60.5875	17.94	20	26	8258.99	20.1	22	29	1154	126.456	6.15088
SMAC_04617	contig_2.20 complement(join(406450..406568,406664..408271,408347..408542,408666..408743)) CCC11635.1	37.09	1	22	23	67	0.485455	27	35.2474	0.662458	27	30.1157	1.12998	27	24.6046	0.779206	27	33.4865	1.14218	27	21.9188	0.763911	27	29.6406	1.00839	27	26.0756				463.039	32.13	18	23	48.6129	28.68	17	21	6153.71	31.53	18	23	666	73.5751	6.50732
SMAC_09161	contig_2.74 23926..26478 CCC14950.1	23.65	1	22	22	97	0.355707	34	30.9727	0.529032	34	21.0698	0.969684	34	19.2034	0.797934	34	20.7839	0.891099	34	17.5094	0.598618	34	24.9041	1.0361	34	43.4958				636.147	20.35	19	31	84.0378	22.94	21	33	10151.3	23.65	22	33	850	91.5444	6.771
SMAC_04241	contig_2.19 join(99909..99952,100201..100241,100347..100444,100531..101182,101273..101859,101949..101972) CCC04874.1	46.15	1	22	22	129	0.397241	47	42.7563	0.588963	47	30.4773	1.01889	47	26.0082	0.802786	47	19.1994	1.02064	47	25.6276	0.70815	47	25.9862	1.10706	47	33.8075				1123.06	42.83	20	40	105.768	43.87	21	44	14011.7	46.15	22	45	481	54.3389	6.29053
SMAC_01952	contig_2.5 join(1247013..1247027,1247048..1248254,1248316..1248884) CCC08408.1	39.09	1	22	22	184	0.393917	65	36.5884	0.659882	65	28.6117	0.848545	65	23.1413	0.803154	65	24.6032	1.00578	65	22.6546	0.628749	65	37.6971	1.19758	65	46.236				1494.88	35.74	20	60	154.532	38.09	21	64	20151.8	36.41	20	60	596	64.3775	5.84619
SMAC_05597	contig_2.26 join(410906..411901,411957..412316) CCC12420.1	50.11	1	22	22	96	0.362058	37	49.3415	0.55908	37	29.6943	0.931428	37	22.6478	0.806801	37	28.4144	0.989982	37	23.9514	0.611404	37	52.0867	0.75616	37	77.6903				753.071	43.9	19	28	54.1876	45.68	21	32	10687.4	50.11	22	36	451	50.8465	6.13818
SMAC_06262	contig_2.3 complement(join(52783..52878,52941..53108,53238..53600,53675..53681,53742..53821,54044..54049)) CCC07220.1	62.34	1	22	23	177	0.509645	65	32.6621	0.748815	67	37.577	0.942408	67	26.6678	0.834031	67	29.6988	1.46409	67	36.6192	0.739897	67	42.1177	0.924661	67	35.7761				1054.45	53.97	17	51	102.473	59.83	22	65	17285.5	62.34	21	61	239	27.262	10.5942
SMAC_01454	contig_2.4 join(987355..987538,987602..992976) CCC07890.1	12.85	1	22	22	65	0.539111	24	36.6875	0.677262	24	31.7985	1.06559	24	30.4038	0.868751	24	30.5197	1.16988	24	34.0786	0.798803	24	38.0073	1.05569	24	22.3247				461.51	10.53	18	19	43.5449	12.42	21	23	6305.52	12.42	21	23	1852	205.479	6.32861
SMAC_04234	contig_2.19 join(59704..59916,59984..61582,61638..63980,64036..64242,64316..64603,64663..65859) CCC04866.1 putative stt4 putative STT4 protein	13.6	1	22	23	79	0.559878	26	29.4453	0.813878	28	19.1548	1.32115	28	28.1272	0.868911	28	41.6883	1.49712	28	33.5712	0.854289	28	38.5681	1.04099	28	18.3346				591.491	12.99	21	26	60.9696	12.11	19	25	7984.28	13.3	22	28	1948	216.074	6.81494
SMAC_00212	contig_2.1 complement(join(916157..917544,917646..917736,917803..917937)) CCC05996.1	47.3	1	22	22	140	0.404811	52	29.8255	0.70818	52	24.7959	1.08573	52	31.5712	0.871012	52	27.0813	1.26868	52	29.582	0.750844	52	27.5543	1.09692	52	32.737				1313.48	46.74	21	44	137.952	47.3	22	50	15787.8	46.74	21	46	537	58.3128	7.66455
SMAC_05394	contig_2.6 join(1124787..1124851,1125042..1125140,1125255..1125663) CCC08754.1	71.58	1	22	22	237	0.415024	88	33.522	0.833537	93	26.007	1.23063	93	27.1286	0.871209	93	34.1929	1.6758	93	44.5192	0.779754	91	32.6045	1.00491	87	41.2926				1405.34	67.89	19	78	147.714	67.89	21	82	19613.2	71.58	22	77	190	21.794	10.228
SMAC_05971	contig_2.6 complement(join(513706..513877,513951..516256,516328..516366)) CCC08616.1	27.45	1	22	22	66	0.497954	25	24.988	0.690254	26	28.6634	1.09695	26	26.7081	0.879091	26	31.0777	1.10782	26	13.2491	0.854336	26	32.53	1.0137	26	28.4328				313.871	16.83	14	17	47.7198	25.06	21	25	5994.57	26.37	21	24	838	96.1886	7.02002
SMAC_03111	contig_2.7 complement(join(884142..884169,884230..884897,884959..885237,885510..885541,885634..885832)) CCC09060.1	54.11	1	22	23	238	0.418154	84	41.4385	0.680243	83	30.0691	1.18561	84	22.8157	0.882418	84	29.9763	1.84287	84	38.4137	0.829296	84	47.6291	1.2808	84	27.1559				1855.22	50.12	20	71	191.574	54.11	23	86	25300.6	53.62	22	81	401	44.4367	8.5874
SMAC_07234	contig_2.42 complement(join(102828..104095,104156..104274,104331..104376,104434..104560)) CCC13668.1	44.32	1	22	22	131	0.430779	46	20.7168	0.808401	46	33.7467	1.53565	46	23.0613	0.885971	46	24.8864	1.5009	46	29.4278	0.904165	46	26.2543	1.01192	46	35.6189				1328.03	41.62	20	42	123.394	44.32	22	46	14574.6	40.27	19	43	519	57.876	5.96045
SMAC_08078	contig_2.52 join(36335..36542,36655..38063) CCC13957.1	44.61	1	22	22	177	0.466387	70	42.3756	0.940464	70	38.7269	1.6406	70	41.1591	0.910522	70	47.0705	1.9542	70	34.7845	0.772125	70	47.3739	0.973884	70	37.2671				1275.53	36.99	16	48	133.184	39.59	21	65	18936	44.61	22	64	538	58.3347	6.80029
SMAC_01363	contig_2.4 complement(join(636300..637373,637438..637449)) CCC07797.1 putative hrr25 putative HRR25 protein	53.19	1	22	22	156	0.407611	55	26.715	0.623776	57	26.1429	1.08257	57	16.7656	0.926386	57	25.4832	1.20105	57	20.3	0.679616	57	31.3935	1.05671	56	35.9844				836.858	52.08	19	45	108.093	53.19	22	57	15194.6	53.19	21	54	361	41.2721	9.43701
SMAC_06284	contig_2.34 46367..47434 CCC13066.1	66.76	1	22	22	145	0.428191	51	33.1364	0.590394	51	36.6192	1.17593	51	23.7726	0.991487	51	27.1036	1.15075	51	29.0003	0.632489	51	40.0129	1.04347	51	46.0822				1003.73	64.79	21	46	120.238	66.76	22	49	15487.2	66.76	22	50	355	39.5838	5.8335
SMAC_03225	contig_2.7 join(416030..416040,416144..416216,416311..416376,416437..417297,417348..418526) CCC08947.1	33.2	1	22	22	73	0.501413	29	40.2074	0.771258	29	17.2143	1.33915	29	13.3321	1.05104	29	29.187	1.35449	29	21.7072	0.764809	29	47.5021	0.973537	28	33.5701				501.12	27.02	17	22	48.1964	31.82	21	25	6828.41	30.32	20	26	729	81.7966	5.93506
SMAC_07226	contig_2.42 join(77342..77431,77529..77717,77771..77818,77874..78159,78211..78944,79005..79118) CCC13659.1	43	1	22	22	93	0.544934	34	30.6283	0.908021	34	17.9329	1.32546	34	24.5729	1.07528	34	31.3005	1.47878	34	21.9252	0.938776	34	30.1808	1.01925	34	37.5251				590.346	40.74	20	30	53.9095	40.74	20	32	8163.97	38.27	20	31	486	53.791	7.53271
SMAC_00470	contig_2.1 join(1931642..1931651,1931752..1934413,1934470..1934869) CCC06253.1	19.55	1	22	22	65	0.553069	26	29.9199	0.848907	26	19.4067	1.43933	26	22.7187	1.07614	26	20.0609	1.41601	26	19.3563	0.995205	26	28.3372	1.12359	26	24.8504				319.496	16.91	18	21	44.4216	17.79	19	22	5894.98	18.28	20	22	1023	114.717	6.58057
SMAC_00949	contig_2.2 complement(join(1236346..1237354,1237408..1241522,1241595..1242626)) CCC06925.1	11.31	1	22	22	60	0.699241	25	44.3656	0.91049	25	29.7136	1.4563	25	23.55	1.09153	25	31.7515	1.49139	25	34.6379	0.957178	25	28.6089	0.985373	25	32.8415				251.176	9.26	15	16	37.7099	8.39	17	21	5323.47	10.78	21	23	2051	229.572	6.44287
SMAC_08133	contig_2.3 complement(1629591..1631591) CCC07616.1	30.93	1	22	23	85	0.520487	33	45.0395	0.826629	33	27.3151	1.22375	33	30.279	1.09328	33	42.2766	1.4142	33	39.0269	0.797621	33	35.5151	1.03844	33	39.9836				617.141	25.68	16	24	70.8453	30.03	21	32	9176.31	29.73	21	29	666	74.3288	9.17334
SMAC_00788	contig_2.2 join(589747..589932,589994..590938,591011..591271) CCC06757.1	37.15	1	22	22	101	0.38685	39	28.5717	0.840278	39	20.9015	1.35244	39	29.875	1.12579	39	28.8979	1.80141	39	20.9523	0.645953	39	34.5706	0.744768	39	46.5064				668.502	36.93	20	30	77.092	37.15	21	38	9269.47	36.72	20	33	463	49.6682	5.24951
SMAC_02306	contig_2.3 join(339230..339430,339507..340535) CCC07297.1	51.59	1	22	22	152	0.629077	55	30.4797	0.932467	54	32.5738	1.68292	55	28.3816	1.13071	55	43.4994	1.93761	56	37.2961	1.05886	56	25.8109	1.12724	55	34.2916				823.678	42.79	17	45	99.4225	51.59	22	55	14700.1	49.39	21	52	409	46.6174	8.41162
SMAC_06340	contig_2.34 complement(join(258886..259023,259090..260153,260234..260336,260591..260650)) CCC13122.1	53.3	1	22	22	142	0.586413	51	63.8906	0.818312	52	32.8467	1.66634	52	33.6747	1.13954	52	60.1691	1.67017	52	34.298	0.952974	52	47.9306	1.12507	52	20.2088				1215.88	52.42	20	43	119.13	53.3	21	49	15342.9	53.3	22	50	454	50.0599	6.27783
SMAC_03033	contig_2.7 join(1166028..1166081,1166202..1166665,1166767..1167325) CCC09141.1	48.88	1	22	22	173	0.74124	65	24.7005	0.899416	65	21.2391	1.55357	65	18.5653	1.14789	65	22.9754	1.74073	65	25.5426	0.987569	65	21.8596	1.07545	65	25.5941				1085.72	44.41	18	52	120.441	48.88	21	60	17037	46.37	20	61	358	40.2944	6.53662
SMAC_03501	contig_2.9 complement(join(188061..189214,189285..191377,191436..192013)) CCC09471.1	19	1	22	22	65	0.650369	26	29.991	1.64598	26	26.9826	1.37017	26	20.9254	1.20846	26	23.4349	3.06995	26	42.896	1.18486	26	26.1077	1.2931	26	70.8486				347.429	15.54	18	22	42.763	15.78	19	22	5315.49	15.46	17	21	1274	142.271	7.18115
SMAC_07833	contig_2.14 join(665105..668512,668564..670426) CCC10816.1	14.92	1	22	22	67	0.621803	24	47.2526	1.00981	24	38.796	1.42843	24	21.0185	1.26804	24	32.9957	1.68164	24	56.296	1.07294	24	37.5709	1.18821	24	28.1778				480.837	12.36	18	19	43.0057	14.92	22	24	6596.85	14.92	22	24	1756	191.472	6.49365
SMAC_03749	contig_2.16 complement(join(113835..115332,115395..115456)) CCC11043.1	44.51	1	22	22	87	0.741308	33	46.5816	1.00345	33	27.4416	1.67283	33	30.4615	1.29329	33	47.6863	1.76187	33	28.6504	1.13202	33	40.6344	1.14223	33	24.5587				578.556	39.31	19	25	60.7174	44.51	21	32	8064.1	43.16	20	30	519	58.6247	6.25244
SMAC_02381	contig_2.3 join(651446..651872,651941..652887,652953..653395,653457..653528,653597..653699) CCC07373.1	43.44	1	22	22	100	0.584674	35	31.8945	1.44192	37	47.6226	1.72789	37	41.236	1.30627	37	28.2908	4.29374	37	93.9665	1.32788	37	47.0253	1.69327	37	45.6121				974.402	41.63	21	33	84.648	43.44	22	35	10872.2	40.27	19	32	663	73.3281	8.29443
SMAC_04919	contig_2.1 join(3008814..3009296,3009374..3012610) CCC06526.1	19.61	1	22	22	61	0.814656	22	40.4057	1.08532	23	21.2056	1.73122	23	36.2691	1.36129	22	33.171	1.81613	23	36.6958	1.21373	23	34.3561	1.00268	23	35.8767				264.756	16.38	17	18	36.1267	19.13	21	22	5310.7	18.48	20	21	1239	138.837	8.04541
SMAC_00095	contig_2.1 join(397515..397817,397932..398969,399039..399122) CCC05879.1	34.81	1	22	22	139	0.736451	51	28.6575	0.994317	52	16.8924	1.60303	52	26.9619	1.42448	52	29.3685	1.50892	52	32.0066	1.05117	52	27.9546	1.08662	52	26.7447				997.518	34.18	19	44	103.773	33.54	21	47	15022.2	33.54	21	48	474	54.4442	5.22412
SMAC_03645	contig_2.9 complement(join(737185..739293,739367..739774)) CCC09613.1	29.47	1	22	22	81	0.909934	30	39.0173	1.34219	30	24.9736	2.32882	30	27.9591	1.99518	30	44.9765	2.76326	30	30.8455	1.44211	30	38.2064	1.10324	30	35.398				500.097	25.66	18	24	61.6609	29.47	22	30	7525.82	27.68	20	27	838	89.4717	9.0708
SMAC_05650	contig_2.30 join(146288..146399,146856..147326,147382..147647) CCC12690.1 tih trihydroxynaphtalene reductase	71.63	1	21	22	137	0.0705377	32	89.0066	0.115772	40	100.303	0.157663	42	89.7067	0.124118	43	99.7828	0.143707	41	51.755	0.132271	41	73.9436	1.09818	46	19.775				868.892	70.21	20	41	87.6057	67.73	21	47	13987.1	68.79	21	49	282	30.0244	7.73779
SMAC_03046	contig_2.7 complement(join(1120668..1122014,1122076..1122275,1122339..1122626,1122687..1122738)) CCC09128.1	39.33	1	21	22	77	0.107501	23	71.7332	0.19143	29	48.7383	0.282575	29	64.7883	0.185071	29	61.7094	0.25849	28	19.4289	0.2161	29	41.9586	1.187	29	30.0373				589.262	32.64	16	21	56.8879	39.33	22	29	7629.21	37.1	20	27	628	69.66	6.55127
SMAC_08696	contig_2.55 join(3991..5494,5556..7001,7115..7454,7510..7910,8114..8236,8293..9198,9325..11276) CCC05205.1	12.24	1	21	25	67	0.291114	22	49.7287	0.647095	23	24.3042	0.896141	23	17.5393	0.602324	23	29.6564	0.997539	23	30.8035	0.789131	23	37.5008	1.34159	23	24.596				294.728	7.29	13	15	33.4222	11.88	24	27	5231.36	11.34	22	25	2223	249.327	7.51807
SMAC_01203	contig_2.2 join(2110695..2110991,2111069..2111128,2111448..2112542) CCC07178.1	48.45	1	21	21	127	0.319386	47	52.9634	0.456003	48	43.6126	0.928264	48	22.715	0.624277	48	41.4612	1.07038	48	25.8572	0.55753	47	46.6886	1.15425	48	23.2512				1188.27	44.51	18	42	111.554	48.45	21	44	13567.3	45.76	19	41	483	52.4189	8.80713
SMAC_02379	contig_2.3 complement(join(643664..644491,644570..644930,645008..645090,645177..645231,645290..645327)) CCC07371.1	49.56	1	21	21	184	0.308227	63	46.3277	0.483979	64	38.5185	0.849233	65	17.6327	0.647497	65	37.8061	0.810141	65	27.4036	0.540529	65	37.1857	1.19692	65	27.3048				1431.65	48.24	18	59	148.313	49.56	21	64	18932.4	49.56	21	61	454	48.8768	6.03662
SMAC_03939	contig_2.17 join(125994..126392,126595..126870,126933..127244,127378..127803,127869..127952) CCC11234.1	52.01	1	21	21	149	0.367925	53	29.7322	0.517826	53	33.7792	0.904552	53	41.0379	0.677776	53	28.0255	0.882604	53	25.1156	0.622115	53	26.9693	1.07859	53	22.5976				1114.33	51.81	19	44	128.161	52.01	21	53	15384.7	52.01	21	52	498	54.6439	6.48096
SMAC_00711	contig_2.2 join(302598..302788,302884..303067,303154..303324) CCC06685.1	73.48	1	21	21	567	0.308802	220	42.7209	0.46429	222	30.9288	1.0496	222	19.7963	0.691564	222	25.5203	0.831434	222	24.2755	0.485709	222	40.9525	1.06698	222	42.8011				3008.96	73.48	20	167	372.173	73.48	21	202	58546.8	73.48	20	198	181	19.9093	8.70459
SMAC_04515	contig_2.20 join(12438..12524,12832..12986,13054..15439) CCC11526.1	26.51	1	21	21	100	0.33275	35	62.1929	0.57374	36	41.1346	1.21644	36	31.7583	0.695496	36	38.474	0.717318	36	16.503	0.616707	36	41.1174	0.921418	36	38.8913				830.473	25.71	20	34	71.3833	26.51	21	34	8514.52	26.51	21	32	875	95.558	5.04639
SMAC_00215	contig_2.1 join(930965..935512,935598..935684) CCC05999.1 putative histidine kinase group protein	16.58	1	21	22	76	0.380017	28	41.2388	0.532257	28	23.1021	0.898744	28	14.6732	0.720347	28	21.3334	0.947489	28	17.3286	0.598454	28	29.8997	1.06052	28	34.9885				510.133	13.86	17	21	55.0848	16.58	22	29	7146.71	16.19	21	26	1544	169.626	5.63037
SMAC_00432	contig_2.1 complement(join(1766683..1766811,1766868..1766968,1767021..1767685,1767780..1767844)) CCC06215.1	57.05	1	21	21	133	0.419061	48	39.8266	0.571938	47	45.5677	1.02258	48	30.2522	0.762508	47	48.3514	1.06426	49	25.2562	0.644255	48	50.9213	0.968923	48	25.701				996.07	51.1	18	41	105.324	57.05	21	47	12967.8	51.1	18	45	319	36.4849	7.29834
SMAC_07415	contig_2.1 complement(join(3165613..3165819,3165889..3166763,3166895..3167206,3167290..3167395)) CCC06575.1	42.28	1	21	21	92	0.461353	34	41.9438	0.608586	35	37.9528	1.14317	35	29.1794	0.782897	35	41.243	1.19182	35	21.8198	0.724284	35	33.6875	0.992475	35	29.5783				757.8	42.28	20	32	59.7578	40.88	19	30	9335.28	38.48	18	30	499	54.9898	5.79541
SMAC_05857	contig_2.24 complement(135643..139107) CCC12119.1	21.23	1	21	21	79	0.4121	30	50.9036	0.588532	30	33.8931	0.94461	30	34.621	0.785285	30	27.3389	1.02155	30	34.0292	0.701519	30	35.7202	0.848739	30	54.3155				533.094	19.93	18	23	58.1246	21.23	21	29	6913.43	21.23	20	27	1154	128.318	8.49951
SMAC_02589	contig_2.11 join(347259..347533,347673..347839,347905..348500) CCC10010.1	50.72	1	21	21	117	0.28346	45	62.722	0.577066	45	31.9718	0.919698	45	36.268	0.79161	45	32.7369	1.31706	45	22.7744	0.556809	45	44.0452	1.21684	45	44.1078				993.341	44.64	16	37	94.5159	50.72	21	44	10665	44.93	15	36	345	37.2556	8.98291
SMAC_05910	contig_2.24 join(302834..302884,303104..304471,304543..304674) CCC12172.1	50.78	1	21	21	114	0.35893	41	73.7679	0.728107	41	45.2453	1.1976	41	28.9707	0.816046	41	57.6497	2.07285	41	30.036	0.834327	41	44.3091	1.24347	41	35.2742				1042.65	46.71	18	34	89.2523	50.78	21	40	12812.9	48.26	20	40	516	55.3246	7.85498
SMAC_02307	contig_2.3 complement(join(342533..343132,343223..343494,343579..343768)) CCC07298.1	62.89	1	21	21	160	0.44118	55	37.2352	0.699762	55	35.565	1.10476	55	42.2681	0.822123	55	46.772	1.49013	55	30.4582	0.757137	55	43.6125	1.16498	55	29.0536				1635.71	62.89	21	54	140.224	59.21	20	52	18928.7	62.89	21	54	353	39.1942	6.40479
SMAC_06156	contig_2.33 join(171055..171361,172231..173630) CCC13013.1	44.01	1	21	21	74	0.476391	27	34.8577	0.780215	27	28.7367	1.25514	27	12.1875	0.828983	27	33.6849	1.17614	27	22.8587	0.814506	27	33.6842	1.13323	27	21.6602				620.978	41.73	19	24	58.0413	44.01	21	27	6502.31	40.49	18	23	568	61.8633	6.87354
SMAC_02251	contig_2.23 complement(join(289355..289438,289547..290365)) CCC12029.1	61.67	1	21	21	130	0.450368	48	23.5368	0.604878	48	30.4558	0.995818	48	19.2526	0.833336	48	31.7817	1.05356	48	21.73	0.675564	48	33.0892	1.09656	48	38.285				914.405	54	18	42	97.8305	54.67	19	46	12121.2	61.67	21	42	300	32.9293	6.3667
SMAC_01924	contig_2.5 join(1148440..1148442,1148469..1149133,1149189..1149214,1149381..1150069,1150132..1150221) CCC08378.1	47.96	1	21	21	153	0.390716	53	56.5639	0.659392	53	50.859	1.12866	54	37.1006	0.836284	53	64.6313	1.34951	54	24.7921	0.698464	53	52.2565	0.95924	54	32.455				1132.24	47.76	19	46	114.172	47.96	21	52	16260.7	47.96	21	55	490	54.1375	5.05908
SMAC_03703	contig_2.9 complement(join(947682..948362,948472..948595,948677..948726,948830..948997)) CCC09670.1	50	1	21	21	191	0.482598	69	40.6393	0.61644	69	44.259	1.34063	69	19.1522	0.851206	69	46.6292	1.37523	69	30.2987	0.64525	69	58.609	1.12914	69	29.3388				1280.63	44.71	18	59	133.84	50	21	68	19118.2	49.12	20	64	340	37.6559	5.96045
SMAC_06373	contig_2.35 complement(join(52602..53827,53892..55428,55449..55625,55692..56000)) CCC13154.1	21.26	1	21	21	81	0.431342	30	29.0731	0.707895	30	23.4311	1.20263	30	22.1395	0.88146	30	10.7537	1.24533	30	19.2299	0.781041	30	53.2535	0.938631	30	37.1246				574.681	18.39	17	24	67.793	21.26	21	29	7612.88	19.5	19	28	1082	120.009	6.7417
SMAC_04815	contig_2.1 join(2570330..2573750,2573811..2574340) CCC06426.1 pro40 PRO40 protein	16.87	1	21	21	87	0.471025	32	26.1217	0.648793	32	32.1426	1.24431	32	21.9218	0.883559	32	32.486	1.093	32	25.2248	0.740834	32	25.8908	1.10141	32	21.2537				569.768	14.36	15	24	66.3747	16.87	21	32	8245.26	16.19	20	31	1316	141.386	8.17725
SMAC_03747	contig_2.16 complement(104481..105824) CCC11041.1	48.99	1	21	21	77	0.473373	28	17.9801	0.813662	27	16.3025	1.2594	28	16.0132	0.896113	28	19.3854	1.38069	28	21.726	0.821563	28	22.3456	0.961591	28	29.2598				424.211	48.32	20	26	47.6608	43.4	19	26	6853.4	47.43	20	25	447	48.4659	7.50342
SMAC_12755	contig_2.3 complement(join(1505197..1505692,1505762..1507036,1507092..1507174)) CCC07583.1	26.26	1	21	21	142	0.431509	53	22.0559	0.541778	53	36.858	1.02032	53	20.4263	0.898562	53	21.7565	1.22165	53	21.394	0.766932	53	25.6418	1.09067	53	35.5101				850.579	26.26	20	44	100.47	26.26	21	47	15094.3	26.26	20	51	617	68.9556	7.02002
SMAC_04581	contig_2.20 complement(join(272997..274452,274516..274652)) CCC11596.1	48.87	1	21	21	112	0.505855	39	27.5631	0.701381	39	27.0834	1.1799	39	32.2323	0.906811	39	29.0161	1.20663	39	26.0621	0.835667	39	24.711	1.12073	39	40.3925				1146.2	46.42	20	38	100.848	46.42	20	38	11983.6	47.17	19	36	530	56.9845	6.02393
SMAC_01971	contig_2.5 join(1330983..1331647,1331736..1332226,1333345..1333586,1333686..1334636) CCC08427.1	28.13	1	21	21	71	0.472381	26	44.2807	0.715314	26	31.7607	1.12105	26	22.8705	0.908583	26	34.3243	1.22751	26	22.7175	0.758168	26	48.6861	1.05174	26	30.1832				484.229	24.17	17	21	51.4174	27.11	20	25	6759.38	27.37	20	25	782	87.3215	6.771
SMAC_09303	contig_2.10 938003..939031 CCC09932.1	74.56	1	21	21	151	0.588728	52	37.2767	0.884738	53	37.104	1.96796	54	40.771	0.927525	54	45.6019	1.68747	54	39.8651	0.950387	52	35.6701	1.06542	54	34.74				1427.98	72.81	19	45	149.414	74.56	21	54	17345.4	72.81	20	52	342	37.4757	7.32764
SMAC_05655	contig_2.30 complement(join(181091..181240,181294..182457)) CCC12695.1	54.46	1	21	21	114	0.497284	41	33.9299	0.608418	42	25.1443	1.13141	42	26.4744	0.940784	42	21.1671	1.22872	42	18.2101	0.628704	42	36.7672	0.891382	41	44.8997				891.577	49.2	18	32	90.4177	54.46	21	41	12409.5	54.46	21	41	437	48.0735	5.32568
SMAC_06902	contig_2.38 join(115590..116594,116669..117524,117599..118263) CCC13404.1	37.57	1	21	22	83	0.630554	27	30.9441	0.928742	27	47.3888	1.43733	27	43.5871	0.944911	27	49.3831	1.21842	27	40.287	0.824349	27	51.3767	1.12893	27	26.8654				718.192	37.22	21	27	66.2676	32.46	19	27	8822.06	36.62	21	29	841	91.3746	6.66846
SMAC_07366	contig_2.45 complement(join(128418..129337,129405..129858,129909..130526)) CCC05043.1	38.46	1	21	22	111	0.481731	38	31.3669	0.724752	38	32.7515	1.23645	38	16.1558	0.949528	38	25.269	1.27535	38	26.2462	0.752601	38	37.8823	1.00414	38	40.5892				982.952	34.09	19	33	94.525	38.46	22	40	12315.6	35.14	20	38	663	72.9746	6.72705
SMAC_02927	contig_2.12 join(656161..656355,656441..657511) CCC10353.1	38.48	1	21	21	136	0.501202	47	24.7023	0.731649	48	24.7141	1.28974	48	17.4285	0.954176	48	20.5325	1.39784	48	20.7381	0.812003	48	26.9118	1.06007	48	32.274				1206.28	38.48	21	45	105.514	38.48	21	48	14529.7	36.82	18	43	421	46.0552	4.75439
SMAC_01828	contig_2.5 complement(join(746403..747275,747355..747381)) CCC08280.1	64.88	1	21	21	82	0.468243	32	24.624	0.711259	32	22.7368	1.36459	32	12.2516	0.954225	32	21.1179	1.55829	32	23.7217	0.791238	32	23.4714	1.08218	32	37.2014				617.135	61.54	18	27	61.4512	60.2	19	28	7608.87	57.86	18	27	299	32.4803	6.81494
SMAC_02439	contig_2.3 join(907773..907938,907988..909825) CCC07433.1	32.23	1	21	21	78	0.473839	28	33.4063	0.687367	28	30.073	1.15315	28	21.352	0.966039	28	16.6654	1.19495	28	22.1071	0.812413	28	43.8318	0.946405	28	46.9965				419.552	30.88	19	24	48.5292	32.23	21	27	7300.26	32.23	21	27	667	74.6854	5.46533
SMAC_05543	contig_2.26 complement(join(215996..216481,216529..217560)) CCC12365.1	33.47	1	21	21	78	0.400033	31	54.6114	0.848868	31	19.2671	1.19035	31	16.6294	0.967536	31	20.7028	1.59082	31	17.5396	0.743544	31	28.3171	1.09034	31	53.0296				513.054	31.09	17	25	48.1002	33.47	21	30	6153.39	30.3	18	23	505	55.059	9.18799
SMAC_05742	contig_2.6 join(89528..89772,89838..91721,91817..91907) CCC08497.1	33.29	1	21	21	84	0.522139	29	33.2067	0.734687	29	33.4981	1.17003	29	31.4803	0.974945	29	29.0314	1.18416	29	22.7295	0.801924	29	41.3293	1.0252	29	22.9511				680.719	31.94	19	27	67.2751	33.29	21	29	8253.77	33.29	21	28	739	82.7318	7.03467
SMAC_05952	contig_2.6 complement(join(444897..445247,445306..445847,446085..446166)) CCC08596.1	71.91	1	21	21	102	0.462644	38	32.9225	0.686956	38	21.5038	1.21201	38	25.1309	0.978593	38	30.1143	1.2794	38	29.1091	0.746819	38	30.87	1.03387	38	36.8196				696.882	67.59	19	32	70.2202	71.91	21	38	9391.46	69.75	20	32	324	35.5122	5.07178
SMAC_00389	contig_2.1 join(1567818..1567914,1568011..1570459,1570597..1570832,1570885..1573244,1573321..1573812) CCC06171.1	11.24	1	21	21	67	0.469599	24	29.1972	0.725255	24	29.5528	1.18364	24	14.1161	0.986988	24	32.0543	1.22295	24	23.0103	0.85118	24	22.8466	0.908225	24	21.0476				431.473	9.27	17	20	45.3703	11.24	21	24	5841.4	10.92	20	23	1877	207.946	6.85889
SMAC_05023	contig_2.8 complement(join(434972..435307,435380..435776,435837..435877)) CCC09265.1	65.76	1	21	21	156	0.367575	60	50.9816	0.662854	61	30.6559	1.24638	61	28.6775	0.987999	61	21.5329	1.08812	61	22.4446	0.666505	61	44.6373	0.879246	61	85.3252				881.944	63.04	18	47	89.7698	63.81	19	56	13370.4	61.09	18	53	257	28.6532	6.22705
SMAC_06618	contig_2.37 join(165773..165938,166025..170226) CCC13329.1	15.95	1	21	21	68	0.525078	24	28.0906	0.773435	24	24.688	1.28099	24	19.9134	1.00709	24	16.8425	1.37404	24	24.734	0.789418	24	22.0641	0.925763	24	42.2974				381.348	15.4	20	22	50.909	15.95	21	24	6067.05	15.46	20	22	1455	160.264	7.40088
SMAC_00938	contig_2.2 complement(join(1199777..1200023,1200090..1200326,1200406..1200776,1200846..1200923)) CCC06913.1	70.97	1	21	21	194	0.602736	74	29.5084	0.768801	74	26.2503	1.26554	74	28.3141	1.01907	73	38.1966	1.4223	74	26.3635	0.877124	74	32.4881	1.07431	74	21.6619				1583.64	68.71	20	60	142.504	70.97	21	64	20593.9	70.97	21	70	310	35.2782	5.43994
SMAC_00815	contig_2.2 join(673557..673578,673655..673792,673856..675414,675483..675698) CCC06785.1	30.43	1	21	21	93	0.485274	34	31.0266	0.778626	34	31.9096	1.3693	34	26.6992	1.02156	34	25.6599	1.37597	34	26.2266	0.859733	34	39.678	0.867223	34	38.9241				627.521	25.93	17	28	67.3373	30.43	21	34	8591.98	30.12	20	31	644	71.4834	8.20654
SMAC_06543	contig_2.28 135194..136810 CCC12463.1	47.21	1	21	21	145	0.491699	50	46.8606	0.811678	51	27.2385	1.33924	51	18.8448	1.02405	51	43.9505	1.25647	51	15.3217	0.874428	51	26.5102	1.0265	51	21.7383				1091.1	45.35	19	43	111.112	47.21	21	51	14676.5	47.21	21	51	538	58.8356	5.99854
SMAC_00859	contig_2.2 873239..876646 CCC06830.1	19.65	1	21	22	60	0.549023	24	59.9067	0.740175	24	29.1663	1.25399	24	30.444	1.05371	24	26.7486	1.23617	24	29.1182	0.863739	24	20.9321	1.02897	24	37.7666				323.543	13.83	15	16	47.6833	18.41	20	23	5654.49	16.92	18	21	1135	123.364	8.98291
SMAC_06968	contig_2.29 join(88775..88781,88952..92157) CCC12561.1	19.81	1	21	21	57	0.568079	23	44.019	0.877726	23	17.2427	1.36049	23	22.8546	1.06659	23	30.9573	1.51753	23	25.0327	0.895091	23	29.3478	1.07598	23	28.5438				333.402	15.23	15	16	40.9506	19.81	21	23	4376.45	16.17	17	18	1070	119.446	8.82178
SMAC_06723	contig_2.3 complement(join(1304746..1305224,1305278..1306169,1306294..1306320)) CCC07521.1	42.15	1	21	21	139	0.531865	51	49.6568	0.821578	52	26.1277	1.13187	52	23.987	1.06987	52	22.3249	1.12023	52	30.7226	0.7582	52	47.246	0.772669	45	71.0314				1264.27	41.94	20	40	98.1871	42.15	21	48	14719.3	42.15	21	51	465	50.8026	5.08447
SMAC_08747	contig_2.64 complement(join(90809..93879,93975..94075,94162..94178)) CCC05379.1	20.53	1	21	21	77	0.608453	26	37.3421	0.853499	26	26.3243	1.42009	26	22.0794	1.07962	26	26.6363	1.52617	26	18.2414	0.910539	26	21.7351	1.03376	26	41.8151				611.348	19.02	18	24	61.8288	20.53	21	27	7497.77	20.53	21	26	1062	118.358	7.10791
SMAC_06522	contig_2.28 complement(43264..46173) CCC12442.1	23.22	1	21	21	68	0.576452	26	44.6134	0.88292	26	37.3244	1.25124	26	31.995	1.1055	26	31.8288	1.26511	26	29.3096	0.946043	26	32.1044	0.798752	26	72.3736				558.723	21.78	19	23	53.7682	21.47	19	24	6453.65	19.92	17	21	969	108.791	6.65381
SMAC_05562	contig_2.26 complement(join(296607..296888,297120..299370,299452..299456)) CCC12385.1	30.77	1	21	22	90	0.519269	30	60.6173	1.07193	32	33.4802	1.79646	32	34.616	1.11094	32	56.5359	1.77357	32	32.234	0.991161	32	49.8482	0.789408	30	77.3101				501.862	24.02	19	26	55.8638	26.04	20	31	8091.12	30.77	22	33	845	93.5449	5.35107
SMAC_00736	contig_2.2 complement(390253..391371) CCC06710.1	58.06	1	21	21	136	0.425708	48	53.601	0.748049	49	33.6918	1.21755	49	35.8975	1.11834	49	32.5238	1.57916	49	22.7895	0.572809	49	47.373	0.801401	43	75.4108				1122.11	58.06	21	48	97.8641	58.06	21	45	13320	55.38	19	43	372	41.3386	5.60498
SMAC_02843	contig_2.12 complement(join(340299..340867,340934..341336,341597..341656)) CCC10266.1	59.77	1	21	21	110	0.498272	44	36.99	1.60518	44	32.0307	1.79403	44	33.7545	1.12362	43	33.4714	4.19602	44	29.9669	1.36533	44	26.9737	1.53507	44	35.707				1041.43	54.81	18	38	88.947	57.73	20	42	10066.1	51.02	15	30	343	37.5367	9.29053
SMAC_07056	contig_2.36 join(239670..241670,241732..242070) CCC13277.1	28.63	1	21	22	63	0.610731	23	50.1268	0.916674	23	20.3404	1.23675	23	32.4411	1.12597	23	15.0526	1.4196	23	18.3501	0.984333	23	36.7453	1.02303	23	45.9639				429.099	20.92	16	18	49.5456	27.86	21	23	5939.86	26.83	20	22	779	87.3862	7.04932
SMAC_03404	contig_2.10 join(588099..589933,589992..590091) CCC09848.1	40.22	1	21	21	80	0.627256	30	46.2327	1.79993	30	85.9913	1.73713	30	45.9648	1.12991	30	68.6317	5.8886	30	47.2558	1.34851	30	54.7794	1.79656	30	44.5707				696.323	34.63	17	25	63.4953	40.22	21	30	8180.07	32.14	17	25	644	71.4156	7.1958
SMAC_09463	contig_2.5 join(6011..6082,6153..6288,6365..6548,6644..7389,7459..7799) CCC08094.1	50.61	1	21	28	146	0.489499	44	30.9709	0.774754	44	36.7907	1.135	44	36.0739	1.13537	44	28.8634	1.10631	44	30.3045	0.811401	44	34.4509	0.975027	44	44.682				1229.91	46.34	25	46	116.329	49.19	27	53	13852.9	48.98	27	47	492	52.0545	8.98291
SMAC_00695	contig_2.2 join(240686..240767,241020..241071,241137..241212,241370..241536,241603..241636,242182..243525) CCC06669.1	40.75	1	21	21	84	0.656742	29	34.4835	0.671332	29	39.2517	1.44046	29	22.5271	1.21638	29	30.7021	1.91752	29	24.2919	0.864233	29	30.5748	1.18681	29	36.1273				719.886	36.64	20	28	67.0299	40.75	21	29	7770.46	39.38	20	27	584	64.8604	6.17627
SMAC_04274	contig_2.19 complement(join(210923..210976,211068..211245,211347..211650,211945..211990)) CCC04907.1	82.9	1	21	21	237	0.568068	85	49.0642	1.32422	86	34.5203	2.23648	86	43.1596	1.29321	86	35.5743	2.70285	86	61.9133	1.30227	86	42.9944	1.17538	85	31.0085				2275.55	76.68	17	75	198.921	79.79	18	83	26975.3	82.9	20	79	193	21.7688	9.48096
SMAC_08388	contig_2.28 308715..310700 CCC12505.1	33.59	1	21	21	68	0.68093	24	54.0521	1.05332	24	40.3326	1.38157	24	41.0645	1.31855	24	40.0428	1.70649	24	61.4012	1.06552	24	41.9561	0.924083	24	31.6416				443.448	30.56	19	22	47.3277	32.68	20	23	6288.55	32.38	20	23	661	72.8044	5.65576
SMAC_07378	contig_2.45 join(170918..171569,171632..172534,172607..175949,176029..176488) CCC05055.1	12.72	1	21	21	72	0.634394	26	26.6669	0.952488	26	31.2192	1.75406	26	20.7897	1.33399	26	25.1754	1.64151	26	31.8612	1.04875	26	32.9163	1.03394	26	37.3666				400.954	11.15	18	22	53.8014	12.72	21	26	6174.51	12.38	20	24	1785	195.113	6.3667
SMAC_07225	contig_2.42 complement(67362..68552) CCC13658.1	51.52	1	21	21	156	0.689479	56	50.3167	1.11731	57	31.8131	2.01331	57	32.1772	1.36409	57	53.5843	1.90858	57	30.1446	1.19684	56	36.8281	1.07709	57	21.9722				1439.34	50	19	53	121.572	51.52	21	53	15770.7	48.48	19	50	396	43.7369	5.5415
SMAC_06441	contig_2.13 join(728420..732509,732569..732795,732860..733438) CCC10619.1 putative hos4 putative HOS4 protein	13	1	21	24	48	0.641571	21	22.3912	1.14122	21	26.671	1.73163	21	42.2928	1.64616	21	31.1823	1.85341	21	24.8454	1.08881	21	30.3638	0.765212	21	99.6582				148.946	6.99	11	11	21.5483	11.65	19	19	4144.6	10.67	18	18	1631	184.745	9.45166
SMAC_04407	contig_2.14 join(419305..419365,419520..419992,420064..421144,421203..422089) CCC10756.1	24.13	1	21	21	104	0.864756	37	43.7274	1.23592	37	33.3388	2.38316	37	31.9231	1.80884	37	37.6946	2.25875	37	38.415	1.40455	37	30.092	1.07107	37	46.5052				681.514	22.21	18	31	87.3249	24.13	21	37	10224.1	24.13	21	36	833	93.206	5.13525
SMAC_02537	contig_2.11 complement(join(84631..84937,84994..86542,86596..86933,87001..87044)) CCC09957.1	31.41	1	21	21	122	0.871016	45	60.7937	1.14181	45	37.8912	2.03706	45	37.6005	1.81062	45	46.2799	2.26125	45	45.3925	1.24517	44	30.1453	0.946628	45	24.4107				943.393	27.38	18	37	88.3768	30.07	20	42	12598.9	29.53	19	43	745	84.1559	6.15088
SMAC_02116	contig_2.18 join(348193..349669,350171..350299,350371..350526,350584..350654) CCC11459.1	38.69	1	21	22	137	1.74587	43	120.143	2.25917	43	85.7604	4.61256	44	123.56	2.43914	43	95.0673	5.05183	44	118.717	2.10087	44	93.8225	1.159	44	28.7776				979.688	37.54	21	44	97.7469	34.59	21	46	12799.8	37.54	21	47	610	66.5483	9.33447
SMAC_00652	contig_2.2 complement(88870..90168) CCC06627.1	45.6	1	20	20	117	0.176317	38	41.842	0.235215	41	38.0841	0.372705	42	32.5727	0.37714	41	25.4493	0.517935	42	46.9838	0.308627	42	45.5016	1.11404	42	34.0359				1260.27	42.82	17	37	101.907	45.6	20	41	12494.6	44.21	19	39	432	45.852	7.10791
SMAC_05391	contig_2.6 complement(join(1114352..1115112,1115190..1115501,1115585..1115741,1115925..1116026,1117025..1117144,1117210..1117635)) CCC08751.1	33.12	1	20	20	110	0.288875	37	49.3722	0.426475	39	39.9945	0.742559	40	25.6103	0.528471	39	32.5025	0.827077	40	31.4062	0.482245	39	42.4778	1.10291	40	21.5258				859.107	28.48	17	34	89.5571	29.44	18	37	11388.1	33.12	20	39	625	68.7757	7.13721
SMAC_03010	contig_2.7 join(1242701..1243144,1243213..1243365,1243421..1243775,1243829..1243860) CCC09165.1	57.8	1	20	20	103	0.240695	38	63.3	0.321649	38	32.0509	0.629658	38	27.678	0.532425	38	25.9961	0.601656	38	26.5438	0.351241	38	53.7061	1.16635	38	25.5065				569.316	52.91	17	32	82.2651	57.8	20	37	9476.99	55.66	19	34	327	37.5641	6.34131
SMAC_05399	contig_2.6 complement(join(1148508..1148561,1148629..1149112,1149197..1149699)) CCC08759.1	70.52	1	20	20	94	0.254164	33	59.3151	0.409537	33	53.794	0.669539	33	38.9538	0.557132	33	39.6169	0.778478	33	30.9449	0.424605	33	56.9176	0.910667	33	51.3183				1020.02	70.52	19	32	96.5549	68.79	19	31	10465.5	70.52	20	31	346	38.3485	4.90674
SMAC_06980	contig_2.29 join(133592..135238,135293..135599,135655..136775) CCC12573.1	18.26	1	20	20	124	0.310811	43	43.9446	0.476071	43	26.3383	0.850238	43	42.2384	0.572784	43	20.5405	0.773876	43	28.5819	0.515347	43	29.267	0.989154	43	24.5199				723.478	17.48	19	41	60.1781	17.68	19	42	10109.9	18.26	20	41	1024	116.497	5.50342
SMAC_01344	contig_2.4 complement(559540..561438) CCC07778.1	34.81	1	20	20	76	0.283939	27	21.1374	0.488261	27	23.3885	0.72719	27	19.9151	0.590208	27	33.3493	0.700646	27	19.961	0.44984	27	36.7067	1.13788	27	36.3244				498.76	31.33	18	24	51.7181	33.86	19	26	7483.82	34.81	20	26	632	70.7891	5.03369
SMAC_01577	contig_2.4 complement(join(1396405..1397535,1397609..1397629)) CCC08013.1	55.87	1	20	20	86	0.222854	31	58.4585	0.541946	31	34.2038	0.89527	33	27.2003	0.670372	33	36.4792	1.40204	33	18.827	0.584628	33	43.0046	1.0771	33	56.2288				666.579	51.7	17	27	72.14	54.31	19	31	8693.55	51.96	17	28	383	40.4006	6.0874
SMAC_05521	contig_2.26 join(147395..147608,147676..148061,148130..148296,148355..148754,148821..148991) CCC12343.1	41.35	1	20	20	84	0.348874	31	33.9372	0.553344	31	14.356	0.818005	31	19.0681	0.687563	31	23.5569	0.818872	31	18.3938	0.598987	31	30.037	0.991339	31	27.6303				474.054	39.55	18	26	61.8974	40.22	18	28	9076.82	38.2	19	30	445	50.9602	5.46533
SMAC_05289	contig_2.25 31848..32738 CCC12215.1	60.14	1	20	20	94	0.263913	35	54.0139	0.502311	35	47.728	0.653301	36	31.3892	0.689054	36	24.5538	0.946664	36	20.5836	0.47459	36	65.9052	1.01455	36	56.7798				600.51	52.7	16	26	62.9346	60.14	20	34	9395.33	57.77	19	34	296	33.5734	5.42725
SMAC_00446	contig_2.1 join(1829171..1829269,1829343..1829959,1830036..1830486) CCC06229.1	56.19	1	20	20	98	0.331618	37	25.9157	0.530398	36	31.7721	0.935267	37	22.4032	0.69924	37	19.9725	1.20488	37	19.8793	0.604401	37	36.1407	1.23968	37	19.4974				831.287	50.52	17	31	69.9973	54.64	19	35	9072.88	50	17	32	388	44.0988	8.07471
SMAC_06926	contig_2.38 complement(join(209916..210309,210382..211034)) CCC13429.1	54.31	1	20	20	81	0.272583	29	64.0453	0.401242	29	48.4038	0.911414	30	12.7625	0.744938	29	23.075	1.01007	29	22.6488	0.446699	29	58.4215	0.824158	29	52.669				492.277	47.99	18	28	46.3972	43.1	18	27	6993.94	50	18	26	348	38.5245	6.88818
SMAC_01699	contig_2.5 complement(222752..223453) CCC08150.1	75.54	1	20	20	114	0.341029	40	38.5677	0.517903	40	46.627	1.14348	40	26.677	0.74596	40	49.0437	1.0759	40	22.9626	0.627312	40	27.7786	1.17884	40	18.9805				954.356	75.54	19	38	96.9382	75.54	20	39	11639.9	75.11	19	37	233	25.1301	6.13818
SMAC_07424	contig_2.1 complement(3132360..3134063) CCC06565.1	39.33	1	20	20	90	0.400947	33	46.2193	0.607328	34	29.4408	0.931496	34	21.0946	0.746353	34	46.6216	1.00071	34	27.0449	0.57734	34	51.9929	0.874643	34	39.8243				631.674	36.51	16	26	69.123	39.33	20	34	9218.11	38.1	18	30	567	59.9046	6.69775
SMAC_02411	contig_2.3 join(779369..779520,779635..779747,779842..780282,780357..781030) CCC07405.1	44.66	1	20	20	118	0.376484	42	39.5412	0.498746	42	28.09	0.921574	43	37.642	0.748056	43	44.3837	1.00203	43	16.0471	0.551217	42	48.2783	0.991906	43	57.7236				1037.54	42.27	19	38	96.6276	44.66	20	41	13144.2	44.66	20	39	459	50.3183	6.22705
SMAC_03432	contig_2.10 complement(join(696201..697361,697439..697530,697609..697615)) CCC09876.1	46.06	1	20	20	146	0.380551	53	40.4043	0.732365	53	23.3906	0.964567	53	19.8265	0.759505	53	30.761	1.39704	53	25.8668	0.731521	53	24.7388	1.22319	53	23.8484				1097.49	46.06	20	48	108.779	46.06	19	51	15172.4	46.06	20	47	419	43.5985	6.99072
SMAC_04671	contig_2.21 66923..67840 CCC11688.1	65.57	1	20	20	267	0.457026	104	30.3282	0.629941	104	24.9668	1.03537	104	20.7091	0.777734	104	33.6237	1.26037	104	33.4477	0.721664	104	32.687	1.03662	104	35.9885				2212.05	57.38	17	72	169.808	65.57	19	98	29175	65.57	20	97	305	31.9873	5.89697
SMAC_07143	contig_2.40 complement(10231..12549) CCC13519.1	26.55	1	20	20	69	0.331977	24	52.5271	0.554226	24	34.4987	1.00164	24	21.8138	0.781809	24	29.8949	1.05359	24	19.3415	0.691961	24	33.2209	1.01747	24	26.2318				532.468	24.09	18	21	50.9921	26.55	20	24	7077.67	26.55	20	24	772	85.7223	5.36377
SMAC_01573	contig_2.4 complement(join(1386986..1387875,1387959..1388217)) CCC08009.1	50.52	1	20	20	100	0.441709	37	37.9809	0.614134	37	42.5191	1.3179	37	26.6438	0.788496	36	38.5284	1.42808	37	21.3118	0.762555	37	31.5428	1.09294	37	20.8355				910.797	40.58	16	30	84.7819	48.95	19	36	10729.8	48.69	19	34	382	42.1571	7.84033
SMAC_04094	contig_2.15 complement(join(88537..89794,89875..90128)) CCC10863.1	46.52	1	20	20	125	0.391661	45	40.1415	0.491118	46	44.6481	1.02376	46	21.8443	0.799562	46	21.4164	0.998876	46	25.9127	0.586247	46	41.9113	0.997488	46	41.5465				910.984	44.93	19	41	94.2738	41.35	18	43	12115.9	41.35	18	41	503	54.111	7.60596
SMAC_12795	contig_2.5 complement(join(940064..940579,940654..941643,941755..942009)) CCC08324.1	45.73	1	20	20	88	0.412281	30	27.0167	0.635274	31	31.4209	1.02464	31	25.3952	0.802216	31	21.0651	0.979672	31	22.0645	0.63521	30	36.4742	1.11988	30	15.927				751.32	45.73	18	28	66.2207	45.73	19	30	9937.56	45.73	20	30	586	61.8378	5.47803
SMAC_08304	contig_2.9 complement(join(71971..74046,74133..74291)) CCC09441.1	33.87	1	20	21	83	0.512003	28	16.7368	0.69981	28	22.1276	0.944341	28	24.138	0.808578	28	34.2046	1.13003	28	21.9702	0.764619	28	23.0744	1.17545	28	24.2552				726.65	33.06	19	25	78.6692	33.87	20	29	9050.35	33.87	21	29	744	81.5175	4.79248
SMAC_00722	contig_2.2 join(350950..351972,352069..352908) CCC06696.1	30.97	1	20	20	112	0.347158	44	65.6779	0.582834	43	61.2145	1.10723	44	32.3952	0.832223	44	60.5452	1.17166	44	36.871	0.559307	44	35.2264	0.884638	44	56.7853				1006.93	23.55	13	31	84.8979	30.97	20	44	11503	26.77	16	37	620	65.4359	8.6167
SMAC_07507	contig_2.46 join(188171..188554,188634..189661,189716..191468,191532..192185,192253..192432) CCC13870.1	16.82	1	20	20	62	0.436756	24	33.7716	0.678308	24	18.2564	0.983288	24	24.4473	0.838018	24	24.2774	1.10839	24	21.9799	0.68739	24	29.5008	1.00312	24	30.1076				515.01	14.19	17	21	54.9193	15.92	18	22	6276.45	13.96	15	19	1332	145.65	5.59229
SMAC_06923	contig_2.38 complement(join(199650..200380,200474..200905,201141..201165)) CCC13426.1	48.35	1	20	22	141	0.423766	51	36.853	0.652012	51	31.8782	1.12854	51	22.3124	0.854733	51	25.0673	1.09116	51	21.6578	0.761297	51	50.5233	1.02931	51	23.5686				1028.64	41.77	16	43	104.213	43.29	19	48	15029.3	45.57	19	50	395	44.433	6.02393
SMAC_08161	contig_2.53 complement(join(34509..34734,34793..35216,35282..35812,35873..35948,36030..36056,36201..36241,36498..36522)) CCC13995.1 putative tub3 putative TUB3 protein	64.37	1	20	24	388	0.451259	113	52.2928	0.685826	114	42.9514	1.28948	114	36.7757	0.85502	113	61.7098	1.27561	114	29.7675	0.834494	113	31.5635	1.1271	114	33.4615				3491.33	64.37	24	124	345.398	64.37	24	130	45099.5	64.37	24	134	449	49.9482	5.18604
SMAC_06526	contig_2.28 join(68674..68943,69008..69165,69225..69756,69810..69975,70028..70119) CCC12446.1 mek2 MEK2 protein	49.38	1	20	20	103	0.412439	39	38.5707	0.669597	39	26.7127	1.12749	39	19.2991	0.86235	39	33.2857	1.14949	39	20.7209	0.669467	39	40.3781	0.875587	39	37.8909				718.496	40.25	15	28	77.2669	49.38	20	38	10587.4	47.9	19	37	405	45.5652	6.30322
SMAC_06278	contig_2.34 complement(join(26679..27445,27522..27813,27864..27881)) CCC13060.1	59.5	1	20	20	118	0.489554	44	29.0897	0.663837	44	37.7276	1.06331	44	52.877	0.875835	44	35.2029	1.21159	44	26.8008	0.781445	44	36.7887	1.24301	44	23.1109				1004.55	48.04	15	35	81.3636	59.5	20	43	12168.6	57.54	19	40	358	38.6865	5.56689
SMAC_01458	contig_2.4 join(1007302..1007322,1007575..1008623,1008678..1008765) CCC07894.1	52.47	1	20	21	225	0.471265	76	29.7847	0.866277	78	35.1895	1.32329	80	38.4781	0.882504	78	32.0767	2.02151	80	38.7533	0.90694	78	38.099	1.21807	80	29.9603				2038.04	50.91	20	73	196.932	50.91	20	79	23284.4	52.47	21	73	385	42.0226	8.41162
SMAC_06557	contig_2.28 join(176895..176915,177112..177241,177341..178117,178211..178428) CCC12478.1	58.79	1	20	20	190	0.361243	72	27.1661	0.598004	72	22.5281	1.05916	73	21.813	0.890281	72	20.6674	1.01262	73	20.9529	0.633714	71	31.0256	0.62589	74	90.4908				1537.84	54.59	18	60	129.413	56.96	18	61	20163.6	56.96	18	69	381	40.3032	6.52197
SMAC_03269	contig_2.10 complement(join(60598..60911,60972..61751,61976..62021)) CCC09709.1	53.3	1	20	22	128	0.476348	45	29.7225	0.665704	45	20.2717	1.19188	45	17.6592	0.891048	45	22.8448	1.23051	45	18.0547	0.83269	45	22.5993	1.11746	45	25.6682				871.94	51.19	20	39	84.108	49.6	20	44	13771.8	51.19	20	45	379	40.5781	6.1001
SMAC_08176	contig_2.53 complement(join(72031..72840,73045..73143,73521..73553)) CCC14009.1	51.76	1	20	20	202	0.539154	65	48.98	1.90002	75	62.7389	1.34876	73	49.6309	0.896235	70	68.6078	8.36462	75	107.445	1.00239	74	44.1104	2.38259	75	109.429				1478.57	50.16	18	62	113.878	51.76	20	74	20095.2	47.28	18	66	313	33.8227	9.84717
SMAC_04673	contig_2.21 join(71325..71410,71470..71731,71792..71854,71929..72276,72379..74448,74519..75315,75374..76643) CCC11690.1	14.16	1	20	21	67	0.394825	23	47.6932	0.550185	24	45.3168	0.64096	24	25.4792	0.901444	24	26.0325	1.18331	24	18.9614	0.593408	24	42.2497	1.22222	24	35.0525				457.201	13.06	19	21	42.6183	13.37	20	24	6166.24	13.18	19	22	1631	179.775	5.08447
SMAC_08046	contig_2.50 complement(join(52652..52732,52888..55223,55345..55393)) CCC05179.1	30.09	1	20	20	60	0.582701	22	30.3525	0.924475	22	29.5502	1.61064	22	25.2583	0.914413	22	39.246	1.87803	22	21.9142	0.978719	22	16.9336	1.12924	22	14.3843				471.456	26.92	18	19	48.3709	28.87	19	21	5916.37	29.11	19	20	821	91.8579	5.79541
SMAC_06180	contig_2.33 complement(join(259666..260643,260704..260852,260909..260978,261067..261198)) CCC13037.1	42.31	1	20	20	103	0.310984	37	54.4302	0.738863	37	30.4996	1.05464	37	30.7078	0.9319	37	23.6923	1.38832	37	34.3144	0.705241	37	54.5345	0.989111	37	30.5568				670.803	40.5	17	33	78.7583	42.31	20	36	10246.3	40.5	18	34	442	49.7051	9.39307
SMAC_00611	contig_2.1 join(2440916..2441011,2441172..2441626,2441778..2442030) CCC06396.1	70.41	1	20	20	196	0.451445	73	51.8453	0.660605	73	36.4082	1.32611	73	23.1562	0.939685	73	43.6611	1.17754	73	30.0295	0.731843	73	43.4761	1.07754	73	30.0956				1444.6	67.04	18	59	136.755	70.41	20	72	18935	68.16	18	65	267	29.9602	5.5415
SMAC_00327	contig_2.1 complement(join(1318574..1323955,1324059..1324520)) CCC06109.1 putative rim15 putative RIM15 protein	12.58	1	20	20	69	0.459254	24	46.9936	0.70032	24	36.1516	1.18199	24	27.8287	0.940044	24	33.9005	1.20308	24	18.0963	0.812079	24	24.9806	1.0055	24	33.6788				385.36	12.07	19	22	45.4565	12.58	20	24	5828.23	12.02	19	23	1947	211.499	6.27783
SMAC_01944	contig_2.5 complement(join(1225971..1226147,1226247..1226512,1226594..1226666)) CCC08400.1	69.59	1	20	20	177	0.4183	64	53.2722	0.668212	67	19.2606	1.07603	69	31.7908	0.940739	67	33.4832	1.19312	67	22.7336	0.571387	67	55.4469	0.776219	63	86.2612				1520.01	69.01	17	58	135.163	69.59	19	59	18578.7	69.59	19	60	171	19.9119	4.60205
SMAC_02805	contig_2.12 join(216379..216713,216800..218288) CCC10228.1	37.23	1	20	20	123	0.412792	46	43.9981	0.818263	46	33.8864	1.3153	46	22.5929	0.945204	46	28.4915	1.946	46	30.2791	0.777137	46	29.4478	1.06564	46	46.9818				966.926	31.96	18	39	88.5964	35.26	18	43	12269.6	36.24	19	41	607	66.7443	8.95361
SMAC_01050	contig_2.2 join(1603176..1603185,1603258..1603480,1603572..1603866,1603928..1603984) CCC07027.1	78.87	1	20	20	155	0.427071	58	25.5947	0.678759	58	38.9494	1.07964	58	27.2999	0.957108	58	24.6261	1.22972	59	25.0379	0.738918	59	38.0653	1.29043	59	34.4187				958.066	77.84	19	47	88.1803	74.74	18	55	14695.5	77.84	19	53	194	21.5742	6.23975
SMAC_08203	contig_2.43 complement(join(10677..10729,11492..12549,12624..12740,12806..12936,13011..13081,13134..13155)) CCC13700.1	32.3	1	20	20	77	0.497469	30	26.2826	0.620898	30	31.2249	1.15534	30	15.2002	0.959849	30	23.09	1.17722	30	17.8711	0.71266	30	32.4243	1.12865	30	27.99				379.55	31.06	18	25	60.9638	29.81	18	27	6407.51	26.92	18	25	483	54.2599	5.47803
SMAC_04337	contig_2.19 complement(join(498757..498761,498904..499015,499072..500551,500630..500838)) CCC04970.1	35.77	1	20	20	94	0.555142	35	33.1808	0.740353	36	29.5821	1.2001	36	19.1579	0.964078	36	27.3023	1.22219	36	19.4195	0.822888	35	48.7797	1.12171	35	18.362				618.458	34.78	19	29	73.5451	34.61	19	33	8561.31	34.78	19	32	601	66.9566	5.92236
SMAC_01917	contig_2.5 join(1123933..1125274,1125348..1125808,1125895..1126437) CCC08371.1	30.99	1	20	20	81	0.514872	29	43.7903	0.769969	29	30.8227	1.25262	30	19.4852	0.965362	30	41.7007	1.27161	30	26.8383	0.834903	29	38.8454	0.983657	30	40.2557				711.97	26.5	16	23	71.902	30.99	20	30	8731.28	29.07	18	28	781	85.4384	7.1958
SMAC_12614	contig_2.40 join(209083..209417,209483..211980,212042..212283) CCC13576.1	20.7	1	20	20	54	0.507201	21	23.9405	0.826966	21	30.2572	1.18298	21	35.7469	0.969139	21	38.988	1.5816	21	35.2333	0.892432	21	45.3784	1.05117	21	22.7009				316.98	16.8	15	15	41.7902	20.7	20	21	4541.48	18.75	17	18	1024	112.936	5.96045
SMAC_05546	contig_2.26 complement(join(226043..226896,227291..227687)) CCC12368.1	43.99	1	20	20	130	0.398733	47	70.6956	0.673592	47	31.845	1.04008	47	34.7365	0.978709	47	21.5232	1.10463	47	26.2048	0.739531	47	61.8906	0.926895	47	58.27				1008.89	40.63	17	40	94.0883	43.99	19	45	13098.8	42.31	18	45	416	45.0896	4.86865
SMAC_05872	contig_2.24 186359..187411 CCC12134.1	43.14	1	20	20	116	0.461355	41	28.4754	0.739084	42	24.5831	1.27513	42	27.3598	0.982988	42	24.7336	1.31693	42	18.0576	0.851895	42	31.7697	0.97563	42	33.78				851.046	42	18	37	80.8205	43.14	20	42	9756.46	42.86	19	37	350	39.4369	7.13721
SMAC_05176	contig_2.8 complement(join(1022531..1023155,1023231..1023531,1023635..1023836)) CCC09407.1	49.6	1	20	20	148	0.484924	55	29.183	0.609158	55	31.1371	1.194	55	22.5422	0.984256	55	38.5364	1.08525	55	28.2792	0.712841	55	32.8846	0.843754	55	82.1087				1231.44	47.73	19	44	116.409	49.6	20	51	16229.3	49.6	20	53	375	42.1476	5.96045
SMAC_00610	contig_2.1 join(2435010..2435073,2435438..2435571,2435649..2436035,2436091..2436160,2436226..2437609,2437661..2439077) CCC06395.1	21.11	1	20	20	83	0.601747	29	42.3028	0.854193	30	31.1104	1.46218	30	19.6403	0.98672	30	29.9939	1.66293	30	22.9453	0.887701	30	39.427	0.941038	30	33.6743				507.085	20.5	19	28	59.6639	21.11	20	28	7250	21.11	20	27	1151	126.979	8.29443
SMAC_03134	contig_2.7 complement(join(734752..734981,735038..735676,735943..736778,736862..737277)) CCC09037.1	31.87	1	20	20	76	0.433589	27	39.2035	0.705933	27	35.8067	1.16941	27	22.3813	0.990479	27	20.4636	1.20847	27	16.8285	0.766876	27	30.5329	1.01178	27	28.1394				585.18	29.6	18	24	62.6253	31.87	20	27	7549.54	29.89	18	25	706	79.2906	6.75635
SMAC_06591	contig_2.37 32080..34230 CCC13300.1	29.61	1	20	20	57	0.697688	23	43.5471	0.760944	23	25.225	1.02134	23	12.8921	0.992986	23	30.5807	1.08812	23	23.3879	0.652258	23	51.1673	0.785907	23	26.3058				309.697	22.77	14	16	46.9855	25.84	18	21	5665	25.7	17	20	716	81.6902	6.30322
SMAC_05601	contig_2.26 complement(join(425891..427418,427483..428339,428433..428477)) CCC12424.1	29.17	1	20	22	85	0.46412	28	49.6912	0.810862	28	22.8703	1.13468	28	19.5681	0.993673	28	28.0893	1.61044	28	23.7157	0.726579	28	54.2727	1.2498	28	30.1749				727.08	26.45	18	26	68.727	29.17	22	31	8300.29	26.58	19	28	809	87.2414	6.11279
SMAC_05150	contig_2.22 complement(join(457414..457664,457729..458026,458080..458561,458624..458638,458703..458880)) CCC11937.1	43.24	1	20	22	101	0.38283	40	56.6235	0.746755	40	32.3611	1.20657	40	21.1216	1.00676	40	22.4749	1.20764	40	28.6398	0.701411	39	47.5459	0.977786	40	61.3339				618.638	33.17	15	31	55.8129	35.14	17	33	9301	39.8	19	37	407	44.4506	6.3667
SMAC_02795	contig_2.12 complement(join(141418..143210,143354..143443,144248..144311)) CCC10218.1	32.56	1	20	20	103	0.49097	37	23.33	0.735623	37	35.8851	1.2296	37	20.7674	1.01008	37	24.395	1.2448	37	29.9313	0.818461	37	35.5295	0.942516	37	25.7292				670.818	31.48	19	35	65.4274	32.56	19	35	9702.32	31.33	18	33	648	70.3154	9.45166
SMAC_01211	contig_2.4 complement(join(12436..13479,13558..13851)) CCC07643.1	42.25	1	20	21	144	0.49698	52	26.5654	0.761403	52	33.9904	1.09706	52	34.0262	1.01145	52	27.5011	1.37729	52	29.6657	0.744223	52	39.3745	1.06354	52	54.3481				1027.44	42.25	21	46	110.926	42.25	21	52	14014	40.45	20	46	445	50.486	8.55811
SMAC_00407	contig_2.1 complement(join(1639981..1640285,1640353..1641387,1641510..1641889,1642085..1642227)) CCC06189.1	41.13	1	20	20	96	0.515945	32	36.6861	0.712784	34	27.8398	1.48787	34	29.7383	1.01891	34	32.8859	1.46516	34	27.6768	0.833182	34	50.6062	1.00514	34	37.6885				701.069	37.26	16	29	80.5784	37.9	19	33	10211.4	41.13	20	34	620	69.6932	5.61768
SMAC_08845	contig_2.13 complement(join(817151..818287,818361..818410,818557..818641,818743..818775)) CCC10638.1	55.3	1	20	20	115	0.651746	41	29.102	0.817077	42	11.78	1.38501	42	26.4257	1.01951	42	35.6306	1.45181	42	24.7528	0.948458	42	18.9193	1.20924	42	21.5344				1088.46	55.3	20	39	87.7874	53.92	18	37	12290.9	55.3	20	39	434	48.6388	5.51611
SMAC_01879	contig_2.5 join(973277..973342,973598..974027,974093..974349) CCC08332.1	66.4	1	20	20	234	0.342755	86	61.7273	0.560085	86	37.8357	1.13199	86	38.0854	1.02793	86	28.1307	1.06487	86	39.1189	0.572511	86	65.1973	0.639156	85	130.894				1736.12	63.2	18	71	171.151	66.4	19	83	24267.4	64	18	80	250	27.6595	4.88135
SMAC_01503	contig_2.4 join(1195908..1196120,1196192..1196492,1196566..1197107,1197158..1198069) CCC07940.1	38.93	1	20	20	80	0.557594	33	31.4375	0.833536	33	24.6951	1.36695	34	28.5659	1.04567	34	44.315	1.21914	34	37.5784	0.961572	34	26.1973	1.14312	34	35.3861				515.032	34.2	16	23	63.6316	34.35	17	27	8320.14	37.25	17	30	655	72.0424	4.58936
SMAC_04507	contig_2.14 complement(join(22949..24059,24128..24417)) CCC10654.1	43.13	1	20	20	130	0.59196	48	25.4665	0.818739	48	30.2144	1.27573	48	21.6699	1.05422	48	33.7147	1.59312	48	31.5647	0.908047	48	29.6887	1.08272	48	23.5736				1149.5	42.27	18	39	116.898	43.13	20	48	13167.7	41.2	18	43	466	50.9205	6.40479
SMAC_00690	contig_2.2 complement(join(218645..219782,219835..220961,221012..223273)) CCC06664.1	14.32	1	20	20	67	0.526169	24	33.4097	0.797603	25	21.7922	1.36065	25	25.0027	1.06239	25	29.2974	1.16745	25	21.3866	0.828377	25	36.5281	0.944157	25	37.7236				408.731	11.27	16	19	31.2741	14.32	20	25	5580.15	13	18	23	1508	165.712	7.85498
SMAC_06315	contig_2.34 complement(join(167684..167747,167803..168824,168884..168987,169089..169125)) CCC13097.1	55.15	1	20	20	88	0.545452	33	33.8044	0.821774	33	37.8708	1.42917	33	46.0779	1.07176	33	60.4735	1.78638	33	38.3032	0.657656	33	47.1602	1.03176	33	35.3849				748.92	49.02	17	29	60.6384	47.55	17	30	8964.62	55.15	19	29	408	42.5594	9.0415
SMAC_05990	contig_2.6 join(596371..596421,596623..597999) CCC08636.1	40.63	1	20	21	240	0.434268	87	47.0312	0.837689	87	31.6257	1.16774	87	21.5828	1.07886	87	27.2513	2.10873	87	43.2052	0.932726	87	44.1424	1.02573	87	44.6186				1428.81	36.63	18	66	138.037	40.63	21	90	24364	38.32	19	84	475	51.9998	9.53955
SMAC_02497	contig_2.3 join(1133193..1133283,1133355..1134328) CCC07495.1	53.67	1	20	20	87	0.477578	32	36.2644	0.667028	32	24.8882	1.19595	32	13.7716	1.07903	32	11.3785	1.44088	32	29.8346	0.765344	32	37.4407	0.868414	32	76.2423				545.991	53.11	19	28	69.9111	51.98	19	28	8651.94	53.67	20	31	354	38.9425	5.93506
SMAC_01279	contig_2.4 complement(join(279320..279718,279777..281465)) CCC07712.1 putative os5 putative OS5 protein	41.73	1	20	20	74	0.562631	28	39.3363	0.870736	28	26.3078	1.40834	28	23.3573	1.15974	28	31.1136	1.41304	28	33.1825	0.998042	28	27.8293	0.904945	28	34.1008				663.721	31.8	15	22	67.2841	37.99	19	27	7675.94	38.13	17	25	695	72.8257	5.84619
SMAC_05070	contig_2.22 join(97361..97438,97532..98992) CCC11858.1	35.94	1	20	20	80	0.64277	30	34.0877	0.870328	30	24.6557	1.5061	30	24.925	1.17268	30	29.1127	1.56344	30	22.4913	1.01441	30	29.0459	1.07927	30	29.8519				413.498	28.71	14	23	56.1335	34.38	19	29	7321.23	32.81	18	28	512	55.5971	9.29053
SMAC_00184	contig_2.1 complement(join(760117..763863,763929..764135)) CCC05968.1 putative rad50 putative RAD50 protein	16.32	1	20	21	61	0.565798	22	55.8008	0.842945	22	35.6426	1.35597	22	29.3962	1.17529	22	21.0018	1.35872	22	32.3173	0.919726	22	35.4166	1.03144	22	31.5754				432.759	13.06	15	17	39.407	16.32	20	22	6102.19	15.87	20	22	1317	151.113	6.29053
SMAC_01977	contig_2.5 complement(join(1347303..1347608,1347667..1348041,1348080..1348709,1348784..1348858,1348917..1349105)) CCC08433.1	42.94	1	20	20	185	0.589575	67	35.1644	0.862184	67	32.0952	1.50375	67	31.115	1.20906	67	26.7578	1.57951	67	37.5266	0.952729	67	41.8484	0.885069	67	30.075				1719.44	40.08	18	60	172.411	41.79	19	64	20567	39.69	17	61	524	55.9347	4.81787
SMAC_01360	contig_2.4 complement(join(622283..622889,622942..625457,625536..625958)) CCC07794.1	19.64	1	20	20	76	0.693771	26	24.3239	0.990313	27	35.5484	1.75336	27	17.8941	1.2208	27	31.8372	1.80312	27	22.0391	1.01446	27	51.4976	1.00974	27	23.7149				528.329	16.51	16	23	48.3824	19.64	20	27	7028.89	18.97	19	26	1181	128.893	5.42725
SMAC_05595	contig_2.26 join(403332..404399,404470..404633,404910..404973) CCC12418.1	43.39	1	20	20	122	0.719954	44	29.0503	1.02441	44	29.7059	1.51752	44	24.1685	1.25162	44	28.7617	1.82416	44	20.5721	1.08667	44	26.7589	1.04848	44	21.8974				902.125	41.3	19	38	106.163	43.39	20	42	12901.6	43.39	20	42	431	47.5244	6.06201
SMAC_02254	contig_2.23 join(300217..301195,301275..302436,302496..302742) CCC12032.1	27.8	1	20	20	86	0.668481	31	36.8086	1.04646	31	25.5762	1.75277	31	38.8161	1.26209	31	45.0094	1.63655	31	34.1515	0.976286	31	39.0054	1.05345	31	32.1662				588.19	25.91	18	26	64.6655	27.8	20	31	8515.31	26.54	18	29	795	86.5675	9.48096
SMAC_02260	contig_2.23 join(319432..319490,319702..319868,319927..321241,321311..321545) CCC12038.1	42.3	1	20	22	112	0.788377	34	41.6696	1.13748	34	22.3747	1.89264	34	33.538	1.32008	34	34.3686	1.83522	34	30.8228	1.33516	34	40.4196	1.08753	34	25.6063				632.366	42.3	22	37	81.8783	42.3	22	37	10406.8	42.3	22	38	591	66.2759	7.26904
SMAC_00192	contig_2.1 join(827888..828892,828955..829548,829604..830472,830524..831115,831194..831517) CCC05977.1	22.18	1	20	21	72	0.758767	27	31.0281	1.35842	27	24.3509	1.72668	27	22.3111	1.5874	27	32.923	1.70848	27	39.0845	1.31068	27	23.1737	0.934822	27	40.4284				545.785	16.77	14	20	66.2507	20.76	19	25	8131.52	20.5	19	27	1127	123.242	9.70068
SMAC_04980	contig_2.8 join(216706..218800,218861..219174,219232..219405,219465..220713,220803..221431) CCC09221.1	16.69	1	20	20	72	0.71257	26	33.7385	1.13142	26	23.2236	2.16062	26	35.9886	1.60861	26	42.2001	2.47399	26	29.9351	1.3482	26	51.5983	1.03252	26	30.9026				638.125	16.22	19	23	58.6027	15.81	18	23	7783.31	16.69	20	26	1486	160.642	5.32568
SMAC_02370	contig_2.3 complement(join(616246..618833,618908..619015,619045..619216)) CCC07362.1	21.05	1	20	20	69	0.888169	26	83.936	1.41351	26	48.7446	1.87254	26	92.4062	1.62212	26	62.2902	2.45242	26	82.7476	1.41766	25	46.776	0.970633	26	29.0164				429.491	16.23	14	20	44.7141	20.42	18	24	6568.69	21.05	20	25	955	106.675	6.29053
SMAC_01298	contig_2.4 complement(join(357923..358646,358701..360074,360171..360430)) CCC07731.1	29.68	1	20	20	76	0.735685	30	41.4781	0.857323	30	39.4783	1.42393	30	30.4548	1.65424	30	50.4878	1.45607	30	26.1781	0.966946	30	38.47	0.897766	28	56.7813				449.593	17.32	12	19	42.6147	26.5	19	28	7063.93	28.41	19	29	785	88.9573	7.57666
SMAC_08848	contig_2.13 join(825980..825991,826269..826797,826860..826957,827014..827139) CCC10641.1	74.02	1	20	20	290	0.879313	111	57.0905	1.70651	115	64.7287	2.68571	115	57.0303	1.67043	115	65.833	4.50149	115	93.9399	1.70182	115	62.8894	1.12471	114	40.5809				1805.49	61.02	14	86	232.022	74.02	20	109	29962.7	65.35	17	95	254	27.2847	10.9751
SMAC_00921	contig_2.2 join(1137291..1137566,1137628..1138382,1138439..1138541) CCC06896.1	53.85	1	20	20	87	0.863003	31	62.502	1.27764	31	28.9748	2.25897	31	24.9176	1.95575	31	45.8579	2.51947	31	40.9146	1.23684	31	39.6911	0.959127	31	31.9711				584.176	53.85	20	29	60.4113	53.85	20	29	8613.08	53.58	19	29	377	41.7929	8.74854
SMAC_03824	contig_2.16 complement(join(376286..377724,377786..378422,378471..378854,378910..379020)) CCC11117.1	27.22	1	20	20	79	0.906609	28	33.1329	1.57405	28	40.0994	2.33367	28	52.8333	2.00669	28	44.8015	2.70128	28	49.3144	1.56666	28	47.9159	1.15548	28	36.2209				808.518	24.88	18	25	63.768	27.22	20	28	9048.21	26.29	19	26	856	95.1869	9.31982
SMAC_08244	contig_2.56 complement(join(2977..4446,4651..4891,4950..4985,5101..5117)) CCC05235.1	43.61	1	20	20	107	0.979429	40	50.992	1.58515	40	33.5896	2.15309	40	36.8072	2.01294	40	43.1112	1.39842	40	44.7834	1.4399	40	34.7819	1.15636	38	45.8717				785.695	39.18	17	34	78.4158	43.61	20	36	11838	41.06	18	37	587	60.4552	9.40771
SMAC_00622	contig_2.1 complement(2500946..2503138) CCC06407.1	29.73	1	20	20	46	1.03666	20	45.6874	1.52803	20	31.0001	2.3084	20	64.6832	2.13701	20	36.0851	2.89043	20	52.1803	1.49515	20	40.2401	1.0846	20	25.8715				214.205	15.07	11	12	26.8581	26.3	19	19	4046.3	23.7	15	15	730	83.0344	8.95361
SMAC_02793	contig_2.12 complement(join(133957..135045,135102..135218,135275..136463,136528..136679,136736..136750)) CCC10216.1	22.98	1	20	21	61	1.176	21	67.7133	1.84125	21	76.4563	2.02244	21	44.4177	2.58569	21	118.335	3.94928	21	89.6472	1.73985	21	71.9156	1.09181	19	31.3854				294.765	15.83	14	16	35.4937	21.92	19	21	5638.84	22.98	21	24	853	101.123	8.33838
SMAC_06095	contig_2.32 256524..257150 CCC12953.1 app abundant perithecial protein	65.87	1	19	19	105	0.0501692	19	152.257	0.0748974	29	124.535	0.0859128	35	131.336	0.0774343	31	147.768	0.0861185	30	119.56	0.0648665	29	117.26	0.936	41	37.5579				824.199	62.98	16	38	62.1248	59.13	16	31	10669	62.98	18	36	208	22.8342	4.66553
SMAC_03236	contig_2.7 complement(join(370736..370919,370990..372434)) CCC08936.1	34.13	1	19	19	94	0.176732	34	84.7064	0.419629	34	46.2558	0.698539	34	19.6239	0.451077	34	49.8121	0.788868	34	19.5978	0.411932	34	37.6507	0.883988	34	63.7384				748.107	32.84	16	29	77.4694	34.13	19	34	9519.04	32.84	17	31	542	58.3611	5.57959
SMAC_03433	contig_2.10 complement(join(699118..699254,699322..700109,700181..700311)) CCC09877.1	64.96	1	19	19	185	0.315081	66	68.4118	0.367908	66	57.9355	0.653176	66	23.6416	0.556519	66	41.0244	0.908315	66	26.3002	0.509755	66	50.4006	1.12988	66	24.5639				1500.73	64.96	19	59	148.551	64.96	19	62	20047.4	64.96	19	64	351	38.2581	5.75732
SMAC_07928	contig_2.29 join(378428..378434,378559..378602,378746..378892,378972..379868) CCC12630.1	60.99	1	19	19	127	0.310737	45	70.8095	0.405375	45	61.1752	1.02877	45	33.4365	0.572109	45	55.5088	1.10209	45	31.0897	0.52002	44	99.4283	0.981356	45	20.8327				1150.42	57.42	17	41	117.099	60.99	19	45	13551.5	59.34	18	41	364	40.0921	6.94678
SMAC_03290	contig_2.10 165329..167899 CCC09733.1	25.58	1	19	20	81	0.327808	28	41.0029	0.542104	28	34.4845	0.954003	28	27.8525	0.594129	28	30.0849	1.08456	28	23.9257	0.644362	28	37.5431	1.13884	28	28.4071				715.584	25.58	20	28	69.5624	24.77	19	28	7657.12	23.13	17	25	856	93.0239	5.47803
SMAC_02626	contig_2.11 complement(join(476679..477265,477341..478706)) CCC10047.1	32.92	1	19	19	70	0.33738	26	29.5441	0.408669	26	36.3324	0.877904	26	21.4602	0.606145	26	28.3764	1.00485	26	22.6965	0.560859	26	23.1202	0.959815	26	40.1246				555.702	29.69	15	20	62.4139	32.92	19	26	6946.2	32.92	19	24	650	67.9988	6.04932
SMAC_01166	contig_2.2 complement(join(1984476..1984910,1985049..1985405,1985500..1985734,1986140..1986168)) CCC07143.1	58.69	1	19	19	121	0.360328	43	26.4174	0.505632	43	27.3131	0.926556	43	13.4858	0.637302	43	20.3781	0.864307	43	24.8973	0.640586	43	28.8999	1.22726	43	25.568				970.275	56.41	18	39	97.747	58.69	19	42	12986	58.69	19	40	351	38.0256	7.1958
SMAC_02504	contig_2.3 complement(join(1177762..1178204,1178275..1178900,1178987..1179261)) CCC07500.1	49.66	1	19	19	240	0.357498	84	55.0506	0.544661	84	53.6257	1.01759	85	31.7456	0.63992	84	51.9168	1.08283	85	23.3727	0.586949	84	63.3881	1.11812	85	28.2022				1950.11	44.52	17	74	212.9	48.1	18	82	26439.2	49.66	19	84	447	47.8776	6.99072
SMAC_07082	contig_2.39 complement(join(46212..47174,47250..47321,47584..47604,47784..47834)) CCC13458.1	55.98	1	19	19	129	0.301126	45	46.6158	0.436829	45	31.0921	0.730548	46	51.3399	0.657068	46	40.658	0.954949	46	30.7987	0.467434	46	55.6383	1.09274	46	39.5082				1195.09	55.98	18	42	112.71	55.98	19	46	14126.6	55.98	17	41	368	38.6651	5.71924
SMAC_06928	contig_2.38 join(214455..214604,214660..215883) CCC13431.1	53.39	1	19	19	118	0.252066	41	68.6293	0.422756	41	41.3557	0.761959	42	36.6703	0.672119	40	46.4088	0.97005	42	18.1995	0.450634	41	57.9019	1.08916	42	28.2491				1083.45	47.26	17	39	100.502	44.42	17	39	12879.5	53.39	19	40	457	50.2892	5.13525
SMAC_07719	contig_2.47 10120..11319 CCC05062.1	41.35	1	19	19	146	0.35887	52	38.7896	0.429278	53	35.3327	0.933155	53	17.6886	0.696843	53	28.5137	0.845626	53	25.556	0.448592	53	40.6359	0.930914	53	51.8198				825.044	39.85	16	43	96.3923	41.35	19	51	14008.5	41.35	19	52	399	43.8649	5.61768
SMAC_07435	contig_2.1 complement(join(3104479..3104806,3104920..3105243,3105338..3105363)) CCC06554.1	69.78	1	19	19	336	0.317998	118	36.9317	0.452457	120	41.7502	0.883438	120	27.468	0.702291	120	23.1733	0.764068	120	18.9297	0.572119	120	37.2259	1.12478	120	31.4894				2643.52	66.22	17	111	266.264	69.78	19	113	33115.8	66.22	16	112	225	25.099	6.41748
SMAC_05988	contig_2.6 join(591149..591198,591276..591417,591535..592191) CCC08634.1	88.65	1	19	19	146	0.352729	55	39.323	0.472411	55	46.8989	0.894048	55	28.341	0.705631	55	35.5493	0.991422	55	20.5095	0.479255	54	43.018	0.85012	55	36.6458				1252.08	84.75	16	42	118.285	80.14	18	52	17039.5	85.11	17	52	282	30.0134	6.44287
SMAC_05504	contig_2.26 join(83634..83746,83864..83996,84067..84133,84199..84513,84576..85189) CCC12327.1 putative mak1 putative MAK1 protein	42.13	1	19	20	208	0.441421	78	33.6632	0.556483	77	23.9878	1.07034	78	37.4449	0.759106	78	21.4353	1.18429	78	32.5243	0.714763	78	29.0442	1.16396	78	21.6575				1428.02	41.89	19	61	157.518	42.13	20	72	22946.6	41.89	18	75	413	46.8594	5.70654
SMAC_08603	contig_2.60 complement(join(45041..45822,45887..48104)) CCC14160.1	22.22	1	19	19	77	0.455369	29	23.4378	0.599795	29	32.2421	1.06919	29	21.1963	0.759822	29	29.7211	1.18942	29	13.7761	0.764019	29	29.4688	0.936642	29	23.2555				529.445	20.72	17	23	56.9115	22.22	19	27	7349.44	21.52	18	27	999	108.689	7.95752
SMAC_00944	contig_2.2 join(1220844..1221269,1221347..1222426) CCC06920.1	41.12	1	19	20	100	0.361601	36	63.159	0.688687	36	34.9209	0.859686	36	27.7303	0.781729	36	35.2974	1.48488	36	19.284	0.631431	36	54.0453	1.10852	36	43.2508				841.853	38.52	18	34	87.303	38.52	19	34	10007.4	38.32	17	32	501	55.876	6.1001
SMAC_02726	contig_2.11 819675..822830 CCC10147.1 putative PI phosphatase group protein	19.98	1	19	19	52	0.495693	20	19.6151	0.640487	21	14.4892	1.05342	21	20.4807	0.782031	21	10.043	1.01592	21	21.4897	0.804871	21	18.547	1.02636	21	37.2107				238.444	13.61	12	13	29.7683	19.31	18	20	4712.56	18.65	17	19	1051	116.217	5.07178
SMAC_02848	contig_2.12 join(362793..363264,363482..364620) CCC10271.1	45.34	1	19	19	102	0.440557	34	32.1286	0.492949	36	39.3071	1.0992	37	13.6285	0.786684	35	35.6645	1.09981	37	20.5782	0.725931	36	28.1656	1.07783	36	16.2476				1022	43.66	17	32	91.0631	43.1	17	34	12267.6	44.22	18	36	536	57.1082	6.41748
SMAC_02004	contig_2.5 join(1463118..1463155,1463311..1463381,1463467..1464081,1464149..1464177) CCC08460.1	77.6	1	19	19	309	0.402593	105	52.4565	0.507628	109	52.977	1.11682	109	31.9791	0.790393	108	43.7399	1.14826	109	33.5128	0.616642	106	57.9056	1.01534	109	40.921				3172.55	76.4	17	105	274.762	64.4	16	104	34702.5	76.4	16	100	250	27.392	5.36377
SMAC_04402	contig_2.14 join(441461..441739,441830..442172,442229..442794,442868..443221) CCC10761.1	36.45	1	19	19	147	0.536518	55	21.3198	0.657031	55	32.3932	1.04991	55	23.5413	0.797424	54	25.8943	1.37946	55	21.6366	0.671876	55	24.9013	1.05576	55	34.7482				961.25	33.92	17	45	103.152	35.28	18	54	12804.3	34.5	17	48	513	55.418	6.91748
SMAC_00901	contig_2.2 join(1043496..1044265,1044337..1045708,1045768..1045899) CCC06875.1	28.01	1	19	19	104	0.457307	37	54.664	0.611773	37	37.0664	1.12871	37	37.3611	0.801951	37	41.11	1.32675	37	20.6897	0.799284	37	32.8139	1.00926	37	49.0494				908.529	26.16	17	32	84.3314	28.01	18	36	11728.7	28.01	19	36	757	82.5455	9.14404
SMAC_08474	contig_2.58 join(70503..70517,70589..70652,70719..72740,72802..73087,73144..73253,73318..73646) CCC14133.1	24.97	1	19	19	57	0.45186	23	47.3673	0.71659	23	31.7099	1.25499	23	38.4331	0.802388	23	38.1394	1.27769	23	33.8606	0.737375	23	48.3381	0.960854	23	21.4017				414.432	18.49	15	17	48.2408	23.27	18	22	5291.31	20.94	15	18	941	106.677	5.77002
SMAC_04839	contig_2.1 complement(join(2709610..2709650,2709716..2710558,2710649..2710871)) CCC06448.1	49.73	1	19	19	99	0.376336	38	34.1842	0.618654	38	29.9677	1.02734	38	21.7429	0.809989	38	41.0113	1.16702	38	17.4125	0.572251	38	38.5258	0.751829	38	86.7198				455.082	45.38	16	28	70.2178	47.83	18	35	9838.25	47.83	18	36	368	40.3604	7.00537
SMAC_04634	contig_2.20 join(465908..466076,466139..466459,466525..466891,467429..467496,467671..468079,468146..468503,468554..469387) CCC11652.1	21.4	1	19	19	76	0.385673	28	39.8297	0.705189	29	36.999	1.12791	30	31.9301	0.812366	30	22.2086	1.30558	30	33.8596	0.740225	28	41.0927	1.11535	30	45.7404				408.606	17.12	13	22	44.7635	21.4	19	28	6383.49	19.62	15	26	841	92.7362	5.8335
SMAC_02954	contig_2.12 743077..747948 CCC10383.1	12.08	1	19	20	61	0.536315	23	21.7719	0.730782	23	22.6885	1.13804	23	14.8239	0.824567	23	21.1297	1.00382	23	10.6919	0.828899	23	26.4809	0.973639	23	28.1183				407.908	9.49	15	18	43.5022	11.34	18	21	5903.67	11.71	19	22	1623	184.339	5.5542
SMAC_03244	contig_2.7 complement(join(349932..350855,350936..351055)) CCC08929.1	44.38	1	19	19	194	0.437148	71	47.5805	0.637508	71	26.8745	1.13734	71	18.8198	0.834454	71	23.8369	1.04503	70	17.0415	0.694175	71	31.8844	1.0448	71	35.4132				1145.87	44.38	18	61	108.139	44.38	19	68	18063.5	44.38	18	65	347	40.2103	5.05908
SMAC_02191	contig_2.23 join(83831..83930,84439..85559,85648..86627,86698..87742) CCC11969.1	20.54	1	19	19	86	0.512032	29	26.952	0.704954	29	24.8286	1.24818	29	19.9855	0.873508	29	23.16	1.21841	29	19.9747	0.784408	29	21.9264	1.04307	29	23.1822				690.53	19.98	18	28	65.9232	19.98	18	28	8924.26	20.54	19	30	1081	119.055	6.53662
SMAC_08892	contig_2.68 complement(join(62409..63907,63973..63991)) CCC05398.1	44.16	1	19	19	85	0.453815	32	38.5527	0.647079	32	36.3775	1.1558	32	27.2127	0.899072	32	28.6911	1.12957	32	21.4318	0.745084	32	29.397	1.12044	32	39.5589				590.536	40.99	17	26	64.8446	42.57	18	31	7444.4	40.79	17	28	505	57.1837	5.0083
SMAC_04139	contig_2.15 complement(join(261213..261273,261357..262234,262319..262852)) CCC10909.1	41.84	1	19	19	93	0.367778	32	34.5754	0.805628	34	28.1915	1.22963	34	18.186	0.902197	34	23.3301	1.52887	34	21.6705	0.818422	34	25.6423	0.732929	34	52.4051				660.442	39.18	17	28	76.7327	41.84	19	32	9299.99	41.84	19	33	490	52.9556	5.80811
SMAC_05148	contig_2.22 join(452139..452523,452581..453589,453668..453824) CCC11935.1	44.57	1	19	20	72	0.526566	26	36.9444	0.727172	26	35.7822	1.22725	26	26.7372	0.904939	26	31.572	1.33057	26	23.4172	0.889905	26	23.2335	1.20276	26	13.9442				512.082	40.89	18	24	55.3701	38.76	18	25	6747.57	41.67	18	23	516	56.4683	5.13525
SMAC_03754	contig_2.16 join(125447..125851,125914..126798,126863..126976) CCC11048.1	40.26	1	19	19	129	0.359773	49	63.492	0.624917	49	36.2985	1.02615	50	26.013	0.908215	50	25.5635	1.05347	50	18.1549	0.681109	50	59.4812	1.06106	50	38.508				1117.81	37.9	16	39	112.755	37.69	17	47	13750.6	36.4	16	43	467	50.9886	5.70654
SMAC_03527	contig_2.9 join(279579..282446,282508..283041,283305..283520) CCC09497.1 putative wc1 putative white collar 1 protein	14.77	1	19	19	75	0.506939	30	30.2638	0.716135	30	29.3927	1.28411	30	15.7627	0.92763	30	34.8525	1.22971	30	18.8404	0.843346	30	27.1519	1.07623	30	26.986				562.689	10.95	12	20	72.9922	14.77	19	30	7552.4	13.11	16	25	1205	131.94	8.33838
SMAC_01604	contig_2.4 join(1493359..1493629,1493772..1494001,1494088..1494396,1494475..1494840,1494893..1495146,1495204..1496695) CCC08040.1	24.05	1	19	19	58	0.482985	21	40.4672	0.761772	21	29.7632	1.14746	21	31.0359	0.941286	21	37.3825	1.27906	21	39.5466	0.770703	21	45.6805	1.02519	20	29.9073				486.522	21.17	16	19	38.4942	22.1	17	20	5618.01	21.38	16	19	973	110.704	6.21436
SMAC_05995	contig_2.6 complement(join(623108..623193,623261..623785,623857..625540,625618..626538)) CCC08642.1	19.33	1	19	19	59	0.449596	24	49.2165	0.688006	25	49.9258	1.08075	25	34.5861	0.94158	25	47.1054	1.89424	25	33.4408	0.680859	25	68.218	0.959854	25	49.2446				309.384	12.61	10	14	33.2973	18.77	18	23	5670.96	17.46	16	22	1071	117.02	7.51807
SMAC_00087	contig_2.1 join(345714..345851,345941..347533) CCC05871.1	35.76	1	19	19	61	0.474905	24	35.307	0.791867	24	22.3808	1.19678	24	11.7207	0.952277	24	22.3052	1.769	24	31.324	0.837401	24	28.9933	1.12833	24	22.9942				312.211	28.3	13	16	41.1926	35.76	19	23	6014.77	34.72	18	22	576	62.9819	7.00537
SMAC_00402	contig_2.1 join(1621146..1621553,1621636..1622318,1622388..1622478,1622567..1622799,1622871..1623852) CCC06184.1	20.18	1	19	19	83	0.620426	29	22.6356	1.01527	29	19.4657	1.52499	29	32.2891	0.959414	29	25.8208	1.54008	29	20.098	0.858034	29	26.2088	1.07314	29	26.0533				734.688	20.05	18	28	69.2551	20.18	19	29	8132.24	19.92	17	26	798	85.3011	7.81104
SMAC_05116	contig_2.22 complement(join(318746..319958,320167..321140,321214..321228)) CCC11904.1	32.47	1	19	19	78	0.606007	26	25.7613	0.914335	28	26.5967	1.32386	28	24.5112	0.976358	28	31.8245	1.99623	28	28.6729	1.03327	27	20.0298	1.23309	27	22.5821				587.948	30.01	17	24	56.5682	32.47	19	27	7529.66	31.11	18	27	733	78.9933	6.68311
SMAC_01182	contig_2.2 join(2043516..2043671,2043746..2046085) CCC07159.1	23.35	1	19	20	54	0.51268	21	28.3453	0.736346	21	10.7417	1.04103	21	19.9742	0.987385	21	10.7327	1.20756	21	10.0431	0.795718	21	34.8652	1.07388	21	20.1497				325.902	16.13	12	13	46.3388	22.62	19	21	5556.49	23.1	19	20	831	92.8889	6.15088
SMAC_03098	contig_2.7 complement(join(951062..951163,951241..954150)) CCC09073.1	29.31	1	19	20	61	0.627753	21	22.9755	0.945677	21	21.5555	1.3401	21	24.0885	1.0095	21	34.4866	1.31047	21	40.1546	0.935224	21	41.4927	1.0039	21	51.2488				437.969	28.71	19	20	56.722	25.82	18	20	6974.67	27.92	19	21	1003	107.236	9.26123
SMAC_05583	contig_2.26 complement(join(357325..358755,358815..358999,359086..359112,359251..359276,359392..359442,359735..359760)) CCC12406.1	38.73	1	19	19	77	0.51555	30	59.2775	0.6819	30	45.7772	1.26514	30	22.9035	1.02447	30	57.2502	1.58386	30	32.6732	0.751469	30	74.5669	1.29129	30	20.1283				689.684	33.73	16	25	65.7674	36.14	17	27	8607.52	35.11	16	25	581	65.572	6.23975
SMAC_06531	contig_2.28 complement(join(84761..85122,85183..86481,86542..86575)) CCC12450.1	35.99	1	19	19	98	0.403212	36	39.9782	0.702038	36	49.68	1.32163	36	22.7013	1.05828	36	42.8744	1.27713	36	16.6882	0.668011	36	57.7467	0.862157	35	53.3163				759.239	32.62	16	31	59.8798	31.91	18	32	10469.9	35.99	18	35	564	63.3293	5.61768
SMAC_02949	contig_2.12 complement(join(733706..734381,734431..735317)) CCC10378.1	39.81	1	19	19	81	0.548804	29	36.039	0.919108	29	46.7558	1.24832	29	21.4594	1.06535	29	40.1897	1.97856	29	28.3944	0.880852	28	40.1852	0.9572	29	50.3042				751.666	39.81	19	28	66.0733	38.65	18	28	7163.71	36.92	16	25	520	58.1709	8.49951
SMAC_02450	contig_2.3 join(939280..939400,939505..939528,939646..939697,939767..939781,939899..941803,941884..942001) CCC07444.1	33.06	1	19	19	97	0.660967	35	37.2719	1.4647	35	50.801	1.5474	35	44.0813	1.07193	35	38.6735	3.92524	35	68.6847	1.11326	35	34.9191	1.49489	35	62.3893				894.041	31.99	18	31	74.3728	33.06	19	35	9833.54	31.99	18	31	744	81.393	6.20166
SMAC_03533	contig_2.9 complement(join(303810..303821,303889..306475,306687..306799)) CCC09502.1	28.79	1	19	19	96	0.530995	37	34.3279	0.848372	37	36.7752	1.32563	37	29.1805	1.09103	37	24.4999	1.40168	37	16.1663	0.889934	37	27.5432	0.835177	37	58.3111				631.502	25.91	16	29	53	28.79	19	35	9478.85	27.46	17	32	903	96.9197	8.23584
SMAC_05805	contig_2.6 complement(join(323901..325240,325322..325379)) CCC08561.1	37.85	1	19	19	84	0.561474	33	28.2319	0.763579	33	40.8834	1.39389	33	23.6484	1.09519	33	32.801	1.38172	33	28.9552	0.848573	33	29.3955	0.852018	33	39.32				574.691	35.27	16	27	58.8969	33.98	16	28	7699.76	37.63	18	29	465	51.6388	5.36377
SMAC_00854	contig_2.2 complement(join(854814..855773,855840..857932,858027..858354)) CCC06825.1	22.02	1	19	20	75	0.616288	26	41.3778	0.904429	26	33.9145	1.44094	26	20.7689	1.09688	26	34.4022	1.43147	26	44.35	0.986138	26	43.0742	0.942363	26	74.5587				520.937	19.63	18	21	55.3052	22.02	20	27	6949.06	22.02	20	27	1126	124.376	6.46826
SMAC_03697	contig_2.9 join(923268..923845,923905..924238,924296..925849) CCC09664.1	22.66	1	19	19	55	0.513895	22	39.1513	0.863672	22	19.182	1.33887	22	16.9549	1.16274	22	30.0979	1.38228	22	27.812	0.844192	22	16.4254	0.784552	22	63.7634				318.032	16.93	13	14	36.0746	22.41	18	20	5410.99	22.66	18	21	821	92.7548	5.26221
SMAC_08404	contig_2.57 complement(45775..47568) CCC14093.1	32.16	1	19	19	110	0.598557	41	41.6338	0.861819	41	33.5458	1.38786	41	40.1956	1.16675	41	31.1322	1.58464	41	41.2151	0.815672	41	48.1	1.02851	41	41.8576				1053.68	28.81	16	36	82.3326	31.16	18	38	10774.4	30.82	17	36	597	65.4952	6.82959
SMAC_05480	contig_2.6 join(1429176..1429558,1429626..1435191,1435270..1435761) CCC08839.1	8.9	1	19	19	66	0.607229	29	13.8618	1.00291	29	46.605	1.06706	29	28.8885	1.17441	29	44.82	0.766467	29	43.6889	1.12706	29	16.242	0.82158	29	24.1576				240.049	6.94	14	14	28.0963	7.83	16	26	5423.1	8.34	18	26	2146	239.369	8.36768
SMAC_08888	contig_2.68 complement(join(40917..43250,43286..53170,53224..55956)) CCC05394.1	4.58	1	19	20	58	0.77417	20	28.8834	0.978387	20	20.5945	1.46029	20	20.9503	1.19906	20	30.4214	1.60859	20	24.2667	1.06101	20	32.7842	1.16123	20	28.4277				311.653	3.59	15	16	37.2651	4.39	19	20	5792.27	4.58	20	22	4983	557.698	5.09717
SMAC_00356	contig_2.1 complement(join(1456109..1456115,1456175..1456932,1456997..1457170)) CCC06140.1	59.62	1	19	19	306	0.605466	117	38.4339	1.2436	117	32.2062	1.65481	118	34.185	1.21147	116	41.3638	2.73245	118	55.1304	1.10911	117	49.6807	1.16297	118	36.699				2880.8	57.69	18	108	219.694	57.69	18	108	28920.3	53.53	16	90	312	33.3482	4.95752
SMAC_01319	contig_2.4 join(455371..455484,455573..455887) CCC07752.1	64.08	1	19	19	162	0.602135	57	39.2677	1.35884	59	29.3813	1.79078	59	47.6586	1.23396	59	38.0441	3.54326	59	71.7645	1.29221	59	48.8627	1.33518	59	34.3693				1543.01	56.34	15	54	153.711	64.08	18	58	17443.3	57.75	15	50	142	15.8979	10.5796
SMAC_04834	contig_2.1 complement(2694577..2696013) CCC06443.1	43.51	1	19	19	72	0.655273	28	50.7126	0.870466	28	38.4187	1.45776	28	26.0447	1.25593	28	22.4058	1.50689	28	17.7785	0.982737	28	45.9257	0.899472	28	51.2754				617.605	38.28	16	22	58.7847	40.79	17	24	7446.06	40.38	17	26	478	53.6525	6.80029
SMAC_05830	contig_2.6 join(398671..398995,399052..401186,401262..401843) CCC08586.1	23.79	1	19	20	77	0.617159	25	53.0062	1.17572	25	32.8483	1.56102	25	54.4068	1.26024	25	33.0923	2.08028	25	44.1984	1.12975	25	27.949	0.795912	25	59.0323				388.026	21.52	18	21	46.0021	23.79	20	28	6952.29	23.79	20	28	1013	111.544	7.38623
SMAC_05373	contig_2.25 join(427210..428122,428178..428275,428339..430636) CCC12302.1	22.05	1	19	19	60	0.650444	22	37.9566	0.971544	23	22.5336	1.48628	23	14.2657	1.28786	22	19.5498	1.37343	23	25.0365	1.17738	23	14.8627	1.02693	22	25.6962				365.503	18.78	17	19	35.1201	20.15	18	20	4855.76	21.32	18	21	1102	118.499	9.0415
SMAC_01909	contig_2.5 join(1084357..1084380,1085006..1085043,1085153..1085339,1085397..1085618) CCC08361.1	67.95	1	19	19	158	0.494534	64	59.9007	1.18644	64	27.6137	1.75338	64	57.2853	1.2985	64	44.7323	2.76235	64	36.0222	0.906123	64	60.1253	1.02079	64	65.8397				827.419	67.95	19	50	92.401	64.1	18	60	13330.1	64.1	16	48	156	17.7577	10.5503
SMAC_01724	contig_2.5 complement(join(324181..325008,325074..325271,325328..326005,326068..326529,326588..326857,326925..327425)) CCC08176.1	24.95	1	19	19	64	0.745656	23	35.6251	1.06741	23	41.7931	1.86022	23	24.5556	1.31608	23	40.649	1.83698	23	33.5043	1.27742	23	32.0752	1.05982	23	21.82				394.16	24.23	18	22	41.6458	22.19	17	20	5820.33	24.95	19	22	978	109.395	6.72705
SMAC_05105	contig_2.22 join(278084..278167,278235..279776) CCC11893.1	39	1	19	19	131	0.523631	49	35.4581	1.12034	49	38.2023	2.15121	49	27.3956	1.3289	48	28.828	2.43877	49	30.1908	1.1288	49	42.2818	1.54862	49	56.3185				1002.9	36.23	16	39	74.3135	33.83	18	48	12719.1	39	18	44	541	57.9295	4.75439
SMAC_01723	contig_2.5 complement(join(318524..321906,321993..322037,322129..322147)) CCC08175.1	14.29	1	19	19	52	0.718683	20	19.1533	1.02283	20	37.6069	1.6465	20	21.022	1.33306	20	32.0859	1.47292	20	20.1439	1.06578	20	23.3515	1.0037	20	24.8471				234.982	11.76	14	14	30.251	13.68	18	19	4548.95	14.2	18	19	1148	129.888	5.49072
SMAC_01942	contig_2.5 complement(join(1218960..1219199,1219256..1220221)) CCC08397.1	45.14	1	19	19	144	0.577332	59	34.5682	0.900823	59	33.3106	1.64142	59	47.6411	1.33668	59	30.0909	1.6672	59	29.1281	0.914088	59	31.7818	0.931974	59	46.5237				823.93	41.4	17	45	115.943	45.14	19	53	12912.4	44.64	18	46	401	43.452	5.31299
SMAC_02011	contig_2.5 complement(join(1482467..1482640,1482712..1484385,1484442..1484585,1484999..1485178)) CCC08467.1	28.08	1	19	19	62	0.803167	23	31.5047	1.17257	23	28.819	1.66813	23	31.3779	1.39325	23	19.0074	2.06112	23	26.4554	1.28569	23	24.466	0.869519	23	55.9176				442.117	24.48	15	19	42.0024	28.08	19	22	5905.12	26.97	18	21	723	82.1424	6.88818
SMAC_03092	contig_2.7 complement(join(964685..965622,965710..966426,966573..966618)) CCC09079.1	28.8	1	19	19	76	0.951942	29	48.8291	1.17335	29	67.2239	1.48805	29	39.9216	1.40807	29	37.2945	1.5419	29	47.9713	1.16682	29	60.784	0.995057	29	43.9907				486.632	25.8	17	22	47.0284	28.8	18	26	6971.03	28.8	19	28	566	64.8661	6.85889
SMAC_06280	contig_2.34 join(31181..31435,31518..33190,33249..33309) CCC13062.1	27.49	1	19	19	63	0.706869	24	40.1156	1.0597	24	24.4562	1.72851	24	38.3786	1.42163	24	29.0951	1.7108	24	28.2599	0.932605	24	30.3796	0.914603	24	43.1373				474.438	23.56	14	17	51.998	27.49	19	24	6414.29	26.28	18	22	662	73.3978	5.63037
SMAC_12609	contig_2.26 join(262879..264543,264600..265937) CCC12378.1	23.6	1	19	19	67	0.780253	24	40.1692	1.08839	24	24.0594	1.80146	25	24.3282	1.45504	24	31.4545	1.66514	25	33.6514	1.26238	25	20.1973	1.07168	25	22.0228				613.206	20.6	16	21	62.0648	22.9	18	23	7648.34	22.9	18	23	1000	107.675	8.33838
SMAC_07604	contig_2.27 join(210478..210626,210679..210904,210955..211074,211158..212594) CCC14878.1	30.33	1	19	19	115	0.624899	42	31.0508	1.58204	42	31.5286	1.74545	42	29.6395	1.48148	42	32.3293	2.11266	42	49.0951	1.64561	42	26.3419	1.45646	42	28.5828				902.523	29.7	18	38	87.4159	30.33	19	42	10074.6	30.33	19	35	643	71.8461	6.3667
SMAC_09140	contig_2.43 join(157851..158964,159020..160275) CCC13739.1	31.31	1	19	20	92	0.803045	32	38.8213	1.22261	32	37.642	2.08722	32	39.659	1.515	31	31.685	2.23271	32	31.6563	1.32402	32	39.8876	1.10011	31	26.2494				762.05	26.62	16	27	72.6442	29.78	18	31	9780.98	30.42	19	34	789	88.25	6.94678
SMAC_04423	contig_2.14 join(335140..336145,336208..337172) CCC10739.1	29.57	1	19	19	65	0.690896	24	52.4823	1.06562	24	26.7959	1.903	24	27.1473	1.54673	24	35.538	2.09297	24	29.3161	1.13955	24	32.0024	1.00476	24	38.3031				430.039	24.09	16	20	42.0358	29.57	19	24	5789.44	28.51	18	21	656	73.4732	5.90967
SMAC_07220	contig_2.42 complement(join(47130..47590,47716..48416,48475..49742,49808..50113)) CCC13653.1 putative het-c one putative heterokaryon incompatibility protein	24.59	1	19	20	98	0.657237	34	48.947	1.10555	34	33.0769	1.28926	34	38.0755	1.58201	34	66.7823	2.3449	34	82.3112	1.17388	33	52.3537	0.803175	32	53.0365				498.264	20.09	17	31	60.0542	20.31	18	32	8800.07	24.37	19	35	911	97.0084	7.44482
SMAC_00867	contig_2.2 join(910728..910828,910942..911075,911159..913380) CCC06838.1	25.31	1	19	19	83	1.09677	30	48.6542	1.86195	30	87.5486	2.20525	30	77.4036	2.18133	30	113.837	2.98152	30	108.818	1.73688	30	50.1335	1.18487	30	38.4191				432.44	20.78	16	25	63.6316	25.31	19	30	7691.62	20.05	16	28	818	88.8736	8.93896
SMAC_03877	contig_2.16 complement(join(628900..629319,629375..629471,629524..629600,630054..630220,630276..630281,630350..630478,630683..630734)) CCC11171.1	50.48	1	19	19	81	1.2068	27	117.43	2.09393	28	112.778	2.62019	28	111.603	2.55655	28	120.887	5.67554	28	272.14	2.33865	28	114.493	1.51339	27	71.0435				737.517	49.52	17	26	70.307	49.21	17	27	8396.86	46.98	18	28	315	36.5199	9.45166
SMAC_02563	contig_2.11 join(211628..211763,212000..212051,212116..212356,212418..212743,212802..212968,213030..213097) CCC09983.1	57.14	1	19	19	135	1.37262	47	66.4433	2.39617	46	91.4084	3.71836	48	114.437	2.73869	48	77.8484	5.08387	48	146.524	2.02198	48	76.1877	1.28766	48	58.7239				998.067	49.85	15	41	114.074	57.14	19	49	13849.3	53.19	17	45	329	34.3728	10.0815
SMAC_02862	contig_2.12 complement(join(408823..409951,410006..410043)) CCC10285.1	57.73	1	18	18	111	0.0603077	31	137.353	0.180502	38	66.929	0.162805	38	84.5228	0.204391	38	72.1577	0.338418	41	40.6899	0.217752	35	91.369	1.36041	41	22.5622				1143.54	54.38	15	33	96.1944	57.73	18	40	12015.6	56.19	16	38	388	42.4795	6.72705
SMAC_06449	contig_2.13 join(691829..691947,692015..693383) CCC10610.1	46.06	1	18	18	87	0.182515	32	46.7112	0.301396	33	46.2927	0.528109	33	26.4019	0.392003	33	53.9729	0.594164	33	36.1063	0.325996	33	36.4723	1.02019	33	18.9084				817.306	44.85	17	29	85.0924	44.65	17	31	9025.73	41.82	16	27	495	53.5633	5.65576
SMAC_03607	contig_2.9 join(587331..587392,587487..588609) CCC09576.1	62.94	1	18	18	111	0.288021	37	70.1242	0.331996	38	93.9908	0.798493	39	38.0091	0.471048	37	111.524	0.889883	39	23.152	0.419205	38	64.3568	1.00699	39	22.194				1393.62	61.17	17	37	103.903	62.94	18	37	13209.4	62.94	18	37	394	41.6658	5.26221
SMAC_02234	contig_2.23 complement(join(237398..237535,237593..237700,237772..238293,238354..238464,238518..238871)) CCC12012.1	59.76	1	18	19	129	0.291404	43	35.0516	0.528538	45	34.5363	0.913031	45	14.805	0.566608	44	22.3272	1.07019	45	19.444	0.570032	45	34.8693	1.07321	45	27.635				1449.26	58.29	18	41	135.826	57.8	18	44	16339.9	56.34	17	44	410	43.9867	6.39209
SMAC_00174	contig_2.1 complement(719677..720462) CCC05958.1	65.13	1	18	18	124	0.404987	43	42.8107	0.508288	43	45.3999	1.08925	43	20.7585	0.680685	43	58.2641	1.12245	43	26.58	0.561891	43	41.6727	1.04282	43	25.9888				927.379	65.13	18	39	109.53	65.13	18	43	12921.3	65.13	18	42	261	28.6767	5.38916
SMAC_04456	contig_2.14 join(221226..221390,221454..221472,221549..221898,221960..223237) CCC10705.1	28.86	1	18	18	123	0.348074	45	53.3693	0.583517	45	23.2685	0.976429	45	20.6414	0.71288	45	28.3188	0.716788	45	22.322	0.543387	45	34.5399	0.689593	45	73.1183				899.62	24.54	14	40	73.8528	26.04	17	42	11069.5	25.7	15	41	603	63.4577	6.06201
SMAC_00989	contig_2.2 complement(join(1314675..1315456,1315519..1315680,1315765..1315797,1315983..1316091)) CCC06946.1	45.98	1	18	18	186	0.31534	67	33.8524	0.659706	67	24.37	0.955608	67	18.2402	0.713531	67	21.3532	1.25379	67	57.9699	0.691915	67	24.3722	1.21711	67	35.1591				1487.78	45.71	17	58	161.252	45.98	17	65	19905.3	45.98	18	63	361	38.7411	7.31299
SMAC_02127	contig_2.18 complement(join(405852..405958,406028..406847)) CCC11470.1	54.87	1	18	18	156	0.323139	55	37.8869	0.477344	55	57.963	0.840219	56	28.5722	0.715606	56	28.6207	0.818698	56	29.4166	0.550178	56	63.701	1.09585	56	50.3928				1065.41	50.65	16	51	107.291	52.6	17	53	15161.2	52.92	15	52	308	34.5322	6.53662
SMAC_02353	contig_2.3 complement(join(510811..510993,511125..513185,513246..513380)) CCC07346.1	22.6	1	18	18	62	0.364343	22	35.231	0.465638	22	31.7508	0.971569	22	15.0331	0.716651	22	23.3445	0.932309	22	26.1191	0.568923	22	27.5723	0.855609	22	38.0971				326.075	21.34	17	20	49.3437	22.6	18	21	5770.55	21.72	17	21	792	90.0265	6.62451
SMAC_06963	contig_2.29 join(66480..66551,66680..66736,66843..68039,68110..68136) CCC12555.1	38	1	18	18	122	0.385898	42	39.5191	0.582135	42	29.5849	1.05008	42	21.0461	0.75373	42	42.8586	1.00392	42	22.1556	0.673572	42	45.3965	1.06688	42	18.8931				924.667	37.11	17	39	76.1051	38	18	41	12270.5	38	18	42	450	49.8146	6.7124
SMAC_04155	contig_2.15 complement(join(349473..350345,350430..350780)) CCC10926.1	47.67	1	18	18	89	0.295445	32	61.338	0.646956	32	57.0062	1.02062	32	38.2627	0.77188	32	51.4862	1.61719	32	32.0664	0.658393	32	55.2473	1.0068	32	29.969				544.836	43.73	15	26	64.3888	47.67	18	32	8564.2	47.67	18	31	407	43.6043	7.21045
SMAC_07975	contig_2.48 149539..150555 CCC13905.1	47.63	1	18	18	73	0.385228	27	33.9458	0.51483	27	38.8394	0.932857	27	13.7775	0.792757	27	20.9142	0.626032	27	27.4946	0.521283	27	47.164	0.98161	27	32.9752				466.411	42.6	15	21	50.8044	47.63	18	27	6924.56	44.38	17	25	338	37.0172	6.37939
SMAC_06812	contig_2.6 join(921954..922007,922136..923005,923094..923390) CCC08717.1	56.65	1	18	18	102	0.428755	33	41.5599	0.613326	35	27.7022	1.28101	36	18.0855	0.792928	36	35.0693	1.22742	36	23.8475	0.596005	35	55.1585	1.13515	36	30.6647				932.33	56.65	17	32	87.4993	56.65	18	34	12019.4	56.65	18	36	406	43.3275	7.21045
SMAC_06334	contig_2.34 complement(join(235869..236217,236291..236428,236492..236544,236619..236831,236896..236904,236966..237022)) CCC13116.1	72.79	1	18	18	129	0.343127	45	51.9612	0.515151	45	50.8078	1.12848	45	16.6966	0.797143	45	40.0449	1.15444	45	16.5397	0.552155	45	53.1345	1.01759	45	37.8411				1098.96	70.22	16	42	104.852	72.79	18	45	12952	70.22	16	42	272	29.9211	6.55127
SMAC_00180	contig_2.1 complement(join(744606..746381,746445..746540)) CCC05964.1	36.28	1	18	18	91	0.342429	33	32.465	0.705117	35	30.6893	1.00949	35	22.6613	0.82502	35	34.7671	0.737651	35	17.6995	0.633988	35	36.4908	0.806917	35	56.9372				784.687	36.28	18	29	63.2116	36.28	18	31	9346.11	36.28	18	31	623	66.5383	9.21729
SMAC_06621	contig_2.37 join(175529..175566,175700..175811,175922..176569) CCC13332.1	59.62	1	18	18	196	0.483951	70	30.2173	0.708959	70	38.552	1.29655	70	26.2253	0.833797	70	30.6697	1.30009	70	28.1292	0.706736	70	40.8907	1.16109	70	30.8777				1617.13	59.62	16	64	142.257	59.62	17	68	20460.1	59.62	18	64	265	28.9615	5.50342
SMAC_02633	contig_2.11 complement(join(501169..501297,501540..501891,501946..502244,502298..502893,502974..503256,503319..503675,503765..503788)) CCC10054.1	26.8	1	18	18	92	0.369384	31	37.2842	0.724782	34	28.6444	1.30272	34	23.5807	0.842316	34	44.7638	1.33198	34	32.4639	0.800903	33	25.571	1.04389	33	17.9905				767.118	25.18	16	29	70.1955	25.77	17	33	9375.82	25.18	16	30	679	76.9648	6.84424
SMAC_03525	contig_2.9 complement(join(266163..266907,266977..267443,267520..267942)) CCC09495.1	31.43	1	18	19	110	0.481479	39	46.7518	0.703413	39	26.9772	1.13439	39	23.9459	0.849139	39	25.7034	1.11328	39	22.595	0.780875	39	41.5722	1.07888	39	28.0391				764.719	31.25	18	35	77.5139	31.43	19	38	9829.4	30.15	18	37	544	58.4271	6.90283
SMAC_00134	contig_2.1 complement(join(544078..544167,544230..544529,544608..545009,545113..545292)) CCC05919.1	53.56	1	18	20	123	0.460995	41	43.0644	0.717221	41	28.3001	1.18926	41	31.7368	0.849759	41	46.4408	1.23489	41	18.5821	0.753267	41	34.708	1.19086	40	24.4198				920.644	52.32	19	38	99.5633	50.15	18	40	14735.8	53.56	20	45	323	37.1377	6.07471
SMAC_00662	contig_2.2 join(123400..123429,123518..124580,124721..125151) CCC06637.1	43	1	18	19	97	0.406509	34	30.9731	0.763337	35	34.0741	1.10927	35	35.7757	0.857234	35	35.859	1.76941	35	24.5746	0.752166	35	34.9424	1.23223	35	28.247				858.516	40.04	17	31	90.7644	41.81	18	34	11305.7	43	19	32	507	54.5599	8.07471
SMAC_01191	contig_2.2 complement(join(2080258..2080448,2080526..2080842,2080926..2081194,2081264..2081305)) CCC07168.1	77.57	1	18	18	205	0.521674	74	39.0532	0.769488	76	32.7457	1.69969	75	49.3912	0.867781	75	38.716	1.54	75	22.0509	0.86652	76	49.2553	1.08678	75	26.7988				1703.46	73.9	16	64	158.028	76.47	17	66	20614.8	77.57	18	75	272	28.9332	6.55127
SMAC_01246	contig_2.4 complement(join(163016..163083,163142..164134,164318..164345)) CCC07679.1	50.28	1	18	18	110	0.464838	37	30.1901	0.65672	38	28.4723	1.16691	39	32.541	0.874533	39	40.4153	1.19314	39	26.1796	0.750183	39	48.3475	1.18117	39	32.0762				786.927	50.28	18	33	94.9093	50.28	18	40	12708.2	48.34	17	37	362	38.8931	6.55127
SMAC_04690	contig_2.21 join(131906..131945,132022..132164,132244..134469) CCC11707.1	25.56	1	18	18	55	0.431775	19	32.891	0.70609	19	21.4947	1.13988	20	20.5674	0.876812	20	20.101	1.09861	20	20.805	0.803292	20	19.9199	0.911265	20	48.6671				392.053	22.82	16	18	43.3808	19.33	16	18	5244.95	25.44	17	19	802	88.963	5.0083
SMAC_03789	contig_2.16 join(249532..249842,249935..249951,250041..250501,250583..250618) CCC11082.1	60.95	1	18	18	108	0.536768	39	36.2198	0.593848	39	32.7097	1.07884	39	13.2351	0.882016	39	24.1091	1.20704	39	19.5313	0.786211	39	22.5964	1.34482	39	17.3339				864.376	56.57	16	33	92.4253	60.95	18	39	11664.4	56.57	16	36	274	29.1453	6.11279
SMAC_05027	contig_2.8 446661..448082 CCC09269.1	36.58	1	18	18	94	0.459885	35	30.6571	0.756457	35	44.3732	1.23072	35	24.291	0.888805	35	26.2264	1.76359	35	31.5254	0.86133	35	28.0471	1.24436	35	29.981				597.234	32.77	16	28	65.0394	36.58	18	33	9181.44	36.58	18	33	473	51.1711	8.67529
SMAC_06573	contig_2.28 complement(join(254771..254851,254916..255124,255534..255657)) CCC12495.1	99.27	1	18	18	247	0.356051	100	40.9168	0.579241	99	37.4938	1.08297	100	23.5048	0.896648	99	35.6643	1.05442	100	20.8301	0.545829	100	43.073	1.0422	100	36.3245				1466.37	99.27	16	75	174.435	92.7	17	89	25063.3	99.27	18	83	137	15.1535	6.16357
SMAC_02977	contig_2.12 complement(join(852161..852575,852628..852941,852994..853243,853302..853580,853654..853764,853832..853937,854004..854081,854173..854227)) CCC10406.1	33.46	1	18	18	107	0.433442	37	39.2495	0.713803	37	36.9561	0.981195	38	26.1656	0.898946	38	32.1314	1.05257	38	23.9317	0.624769	37	40.1393	0.86364	38	50.4097				540.685	32.34	15	31	75.5973	33.46	18	38	11002.1	33.46	18	38	535	59.8822	5.93506
SMAC_04844	contig_2.1 complement(join(2722279..2722413,2722470..2722675,2722743..2722896,2722991..2723083,2723254..2723307)) CCC06453.1	63.85	1	18	18	216	0.491514	81	27.772	0.718614	83	21.6967	1.3016	83	23.4828	0.901444	82	25.3315	1.16761	83	44.3147	0.80696	82	29.5852	1.24121	83	30.2218				1259.6	60.56	15	69	119.003	62.91	17	73	19147.8	63.85	17	74	213	24.0482	6.91748
SMAC_02464	contig_2.3 join(1002458..1003444,1003548..1003884,1003964..1004167,1004336..1006125,1006310..1006402) CCC07460.1 putative RasGEF group protein	16.37	1	18	18	48	0.429707	19	54.2056	0.716967	19	38.5733	0.98693	19	35.909	0.902807	18	22.7593	1.12234	19	21.7554	0.772055	19	49.9394	0.89321	19	28.3172				342.28	12.59	13	14	34.2703	16.37	18	18	4494.83	14.17	15	16	1136	125.615	6.02393
SMAC_04462	contig_2.14 join(203081..203216,203295..206977) CCC10699.1	17.53	1	18	18	55	0.539769	20	32.9494	0.67005	20	25.4564	1.11678	20	18.061	0.907418	20	22.4995	1.06839	20	21.1892	0.825262	20	22.7107	0.934242	20	25.6039				382.963	15.33	15	17	46.7275	16.9	17	19	5202.36	16.67	17	19	1272	139.702	5.24951
SMAC_05434	contig_2.6 join(1270269..1270647,1270700..1271453,1271584..1271742,1271800..1272558,1272621..1272954) CCC08794.1	29.35	1	18	18	61	0.450644	22	38.9163	0.782115	22	31.8363	1.08203	22	21.9351	0.916944	22	51.9975	1.14178	22	25.1473	0.830766	22	39.9406	0.879591	22	44.0781				612.86	28.09	16	20	52.5514	29.35	18	22	6193.87	26.7	16	19	794	86.5542	5.13525
SMAC_08688	contig_2.63 complement(join(79150..80722,80796..80971)) CCC14230.1	30.24	1	18	18	71	0.577996	26	23.2635	0.723378	26	21.836	1.22108	26	21.5558	0.922865	26	32.7976	1.28002	26	17.8647	0.879872	26	19.4938	1.2257	26	15.4971				717.667	26.98	15	22	61.9439	30.24	18	26	6989.69	30.24	17	23	582	64.0685	5.90967
SMAC_02624	contig_2.11 complement(join(472806..474077,474163..474297)) CCC10045.1	41.24	1	18	18	78	0.440302	31	44.7364	0.862221	31	30.8006	1.30885	31	15.4717	0.928317	31	30.8683	1.58801	31	33.2637	0.871089	31	35.461	1.29393	31	22.0519				615.39	37.18	15	25	64.3122	41.24	17	29	7265.01	38.46	16	24	468	51.5452	8.104
SMAC_01412	contig_2.4 join(797657..797695,797757..798692) CCC07847.1	56.48	1	18	18	137	0.461828	54	46.8853	0.537705	54	29.6858	0.9631	54	29.0857	0.942289	54	44.4233	1.1829	54	17.4073	0.578112	54	41.5636	0.88759	54	80.5463				966.059	54.01	16	38	92.9143	56.48	18	51	13732.6	56.48	18	48	324	34.6731	7.56201
SMAC_08338	contig_2.7 join(44085..44448,44666..46467) CCC08851.1	33.01	1	18	18	55	0.453773	20	55.3603	1.54338	20	49.6226	1.67298	20	65.7603	0.952353	20	61.3978	2.63969	20	67.4712	1.51638	20	68.5523	1.19875	20	64.5656				270.477	28.99	15	16	38.397	31.35	17	19	4829.09	31.9	17	20	721	82.0892	5.87158
SMAC_02936	contig_2.12 join(685525..685815,685949..687157) CCC10364.1	41.68	1	18	19	65	0.493088	24	36.9446	0.679185	24	31.1832	1.21527	24	18.1662	0.973759	24	31.2356	1.43942	24	27.5791	0.818939	24	40.2487	1.13692	24	31.4037				409.064	32.67	13	18	48.0104	34.47	17	23	6266.64	38.68	18	24	499	55.6346	5.49072
SMAC_05765	contig_2.6 complement(join(174115..175267,175354..175622)) CCC08521.1	44.19	1	18	18	74	0.633304	28	34.6764	0.839299	28	30.4106	1.59724	28	17.0666	0.976459	27	29.3665	1.48015	28	36.3801	0.994373	28	27.285	1.07654	28	18.6152				740.395	32.14	12	21	63.6875	39.53	17	26	8448.24	44.19	18	27	473	51.6121	5.63037
SMAC_12117	contig_2.28 complement(join(187523..188458,188523..189666,189711..190627)) CCC12481.1	18.44	1	18	18	65	0.558247	24	22.944	0.734377	24	26.1529	1.31602	24	18.9349	0.978089	24	24.3766	1.28507	24	23.1821	0.790005	24	44.6284	0.873858	24	39.6821				397.924	16.53	16	20	51.3164	18.34	17	22	6340.6	18.34	17	23	998	109.928	4.81787
SMAC_04571	contig_2.20 join(237425..237676,237769..238257,238329..238748,238813..238987,239058..239389) CCC11586.1	34.05	1	18	19	57	0.459532	22	25.8706	0.880857	22	21.2238	1.30163	22	20.8739	0.983287	22	18.8169	2.09743	22	34.179	0.894185	22	26.9812	1.17298	22	32.661				347.587	27.39	14	16	36.07	31.35	17	21	5377.59	30.09	16	20	555	61.6577	7.85498
SMAC_04481	contig_2.14 join(121979..122371,122434..125852,125867..127016) CCC10680.1	12.1	1	18	18	51	0.536449	18	23.4909	0.680747	18	21.7251	0.844139	18	18.6515	0.993541	18	41.6524	0.964976	18	26.7188	0.663704	18	20.1352	0.913158	18	51.705				345.937	11.25	16	16	35.2635	11.74	17	17	5026.14	12.1	18	18	1653	183.5	6.55127
SMAC_04679	contig_2.21 complement(join(102336..102466,102555..102932,103499..103595)) CCC11696.1 putative RhoGDI group protein	88.56	1	18	18	273	0.467342	110	38.8903	0.748327	111	25.4701	1.23488	111	20.4098	1.02997	111	21.3327	1.10866	111	20.736	0.83452	111	38.195	1.11095	111	44.0247				2173.38	84.58	14	89	133.698	77.11	16	80	34181.8	82.09	14	104	201	22.391	5.50342
SMAC_02511	contig_2.3 1211207..1212448 CCC07508.1	45.28	1	18	18	94	0.704471	34	23.8763	0.922627	34	37.8886	1.44503	34	17.7597	1.04322	34	27.1535	1.6481	34	21.5134	0.989045	34	26.3821	1.24375	34	25.9764				861.491	41.89	16	27	79.5165	45.28	18	33	10215.5	45.28	18	34	413	46.327	5.40186
SMAC_04885	contig_2.1 join(2867186..2867734,2867785..2868119,2868184..2868709) CCC06492.1	41.15	1	18	18	152	0.520775	54	43.6925	0.843156	54	28.9504	1.45361	54	24.57	1.04824	54	33.02	1.54446	54	29.3677	0.870697	54	36.9238	0.884336	47	37.1324				1136.57	39.87	17	44	109.104	41.15	18	54	15295.6	41.15	18	54	469	49.056	6.87354
SMAC_06654	contig_2.13 complement(join(186916..187577,187626..188118,188154..188810)) CCC10479.1	37.65	1	18	18	76	0.512608	28	34.96	0.912739	28	21.8359	1.12595	29	35.1642	1.05045	28	12.4852	1.21893	29	15.6251	0.859915	28	20.4798	0.852675	29	47.4748				505.343	29.35	16	25	60.0613	37.65	18	27	6887.5	37.65	17	24	603	64.8293	5.71924
SMAC_00239	contig_2.1 complement(join(1032583..1032675,1032793..1033525,1033602..1033936)) CCC06023.1	43.01	1	18	19	81	0.589109	30	31.1069	0.787052	30	25.7781	1.61727	30	24.6312	1.08235	30	34.1115	1.80734	30	29.9077	0.980122	30	27.6657	1.18161	30	33.0034				412.197	35.49	12	21	46.4244	43.01	18	30	7692.1	43.01	19	30	386	42.7927	8.5874
SMAC_00456	contig_2.1 join(1882628..1882706,1882776..1884676) CCC06239.1	27.01	1	18	18	56	0.555726	22	38.198	0.772926	22	22.0773	1.30616	22	25.5733	1.09577	22	21.5584	0.946183	22	16.9859	0.772751	22	53.2372	0.980172	22	25.8582				242.135	22	13	14	35.1643	26.1	17	21	5197.75	27.01	18	21	659	74.2555	4.67822
SMAC_00961	contig_2.2 join(1276837..1277017,1277120..1277440,1277499..1279327) CCC06938.1	27.32	1	18	18	70	0.695956	26	18.3047	0.87162	26	33.3239	1.38047	26	37.0948	1.0999	26	18.278	1.66747	26	47.2557	1.00032	26	31.619	1.06915	26	37.9488				416.404	24.1	15	19	54.9792	27.32	18	26	6778.2	27.32	18	25	776	87.9588	5.79541
SMAC_07501	contig_2.46 complement(join(160660..161050,161125..163343)) CCC13864.1	21.63	1	18	18	53	0.539237	20	31.8331	0.811395	20	24.1495	1.4347	20	14.3976	1.10123	20	21.7657	1.3148	20	22.9303	0.87284	20	21.5123	0.903498	20	41.168				245.629	18.64	14	14	33.0546	21.63	18	20	5300.82	20.83	17	19	869	98.7902	6.60986
SMAC_09545	contig_2.31 join(2223..2423,2685..2824,2922..3058,3127..3139,3207..3639,3699..3938) CCC12764.1	64.08	1	18	20	212	0.390036	73	40.3432	0.600759	73	37.3586	1.17392	73	31.7011	1.10325	73	37.3418	1.14792	73	36.2297	0.818762	73	38.1937	0.971867	73	47.6027				1625.92	64.08	18	68	188.224	64.08	20	73	22782.9	64.08	20	71	387	42.3986	5.0083
SMAC_06589	contig_2.37 complement(join(24010..24941,25018..25230,25296..25653)) CCC13298.1	34.8	1	18	18	115	0.547272	40	42.8436	0.939361	40	21.7989	1.32425	40	22.0338	1.10484	40	19.5932	1.432	40	20.6411	0.993087	40	34.8124	1.04453	40	42.0434				680.515	32.6	17	37	74.2986	29.6	17	38	11744	34.8	18	40	500	55.3381	6.56592
SMAC_00747	contig_2.2 join(425509..425526,425674..426349,426424..427286) CCC06720.1 spg20 SPG20 protein	42.86	1	18	18	78	0.6576	28	40.5369	0.929744	28	31.8614	1.45999	28	36.1525	1.13748	28	31.921	1.77394	28	52.223	1.06777	28	36.8002	1.22039	28	26.3238				564.589	42.86	18	27	59.9439	39	17	26	7224.48	41.31	16	25	518	54.6054	6.97607
SMAC_06758	contig_2.3 complement(join(1417606..1417957,1418031..1420709,1420774..1420815,1420873..1420921,1420982..1421087)) CCC07556.1	20.28	1	18	18	69	0.522288	25	35.3011	0.852506	26	37.8489	1.56891	26	22.7142	1.16448	25	47.5959	1.5205	26	30.9174	0.888664	26	32.483	1.00398	26	36.1213				420.107	17.49	15	20	42.7255	20.28	18	26	6670.94	18.14	16	23	1075	118.029	8.67529
SMAC_05445	contig_2.6 join(1311116..1312208,1312273..1312547,1312615..1314321) CCC08805.1	21.19	1	18	18	47	0.677533	19	30.9688	1.08039	19	26.7374	1.53821	19	15.8464	1.16536	19	24.3268	2.02871	19	27.9644	1.10943	19	28.4924	1.09713	19	23.1412				229.64	11.72	10	10	30.2133	21.19	18	19	4429.16	20.21	17	18	1024	113.905	6.44287
SMAC_04364	contig_2.19 complement(join(585212..585364,585428..585763,586038..586157)) CCC04997.1	56.44	1	18	18	226	0.551764	83	33.9323	1.12062	87	54.8452	1.88226	87	41.0007	1.23577	85	51.0383	3.04705	87	58.2839	1.21992	84	58.2229	1.19321	86	42.1563				1775.21	49.01	16	76	157.8	51.98	17	85	18716.5	52.97	16	65	202	22.4623	10.1694
SMAC_00497	contig_2.1 join(2028842..2028932,2029101..2030728) CCC06279.1	36.19	1	18	18	72	0.535603	26	36.3514	0.924989	26	19.4497	1.10819	26	34.9676	1.23831	26	14.2248	0.907622	26	24.2647	0.873755	26	24.5181	1.09874	26	35.2958				512.547	32.87	16	23	56.5765	34.27	17	24	7534.77	34.27	17	25	572	58.9514	9.77393
SMAC_03012	contig_2.7 join(1238165..1238346,1238608..1238781,1238881..1239742) CCC09163.1	49.88	1	18	18	68	0.59517	25	48.7447	0.85177	25	23.7189	1.36937	25	45.8816	1.25556	26	42.004	1.75293	25	31.2661	0.931386	26	55.7407	1.06736	26	30.0687				495.902	36.79	13	20	43.0881	49.88	18	26	6161.33	44.2	16	22	405	45.6202	6.27783
SMAC_05319	contig_2.25 complement(join(167835..170594,170653..172943,173012..173723,174167..174235)) CCC12246.1	11.17	1	18	18	54	0.696488	20	34.4377	1.27775	20	28.2595	1.48524	20	18.7039	1.27675	20	28.5095	1.96274	20	38.5653	1.03063	20	29.966	1.01764	20	43.3108				423.242	9.47	15	17	38.0084	10.65	17	19	4652.59	10.24	16	18	1943	212.133	6.43018
SMAC_05194	contig_2.8 join(978104..978437,978500..979413) CCC09389.1	41.2	1	18	18	94	0.517012	35	48.5784	0.974632	35	25.3232	1.41278	35	32.4079	1.32234	35	35.6526	1.84008	35	22.1351	0.984295	34	60.0397	0.921565	35	62.1422				668.573	37.11	15	28	69.2113	41.2	17	33	9755.02	41.2	17	33	415	45.1203	6.37939
SMAC_00908	contig_2.2 complement(join(1066821..1068425,1068487..1068626,1068688..1068973,1069046..1069083,1069153..1069192)) CCC06882.1	26.5	1	18	18	68	0.782019	27	49.1348	1.09037	27	42.501	1.7248	27	48.5729	1.32314	27	30.1388	1.82781	27	42.9019	1.18932	27	48.5991	1.00803	27	29.3585				344.662	19.09	12	19	56.1011	26.5	18	25	6659.86	26.35	17	24	702	79.3839	8.04541
SMAC_07872	contig_2.49 complement(join(47299..47636,47706..49332)) CCC05134.1	35.02	1	18	18	73	0.753956	25	30.761	1.08402	26	19.2183	1.54147	26	20.258	1.40281	26	18.5209	1.51542	26	21.0911	1.13321	26	26.6443	1.13703	26	25.6539				664.482	31.04	16	22	61.6846	35.02	18	26	7978.78	33.94	17	25	654	70.896	7.44482
SMAC_02396	contig_2.3 join(710000..710074,710217..714008) CCC07390.1	18.87	1	18	19	57	0.923329	19	21.9194	1.334	20	62.6567	2.0201	20	32.8597	1.41752	20	116.487	2.5414	20	61.7385	1.43169	20	51.6273	1.0066	20	32.8534				489.774	17.16	16	17	45.8112	17.78	17	19	5923.09	18.32	18	21	1288	140.257	7.1958
SMAC_12601	contig_2.10 complement(join(76520..76921,77025..77085,77156..77253,77337..77383,77481..77514,77617..77619)) CCC09714.1	62.62	1	18	18	192	0.663765	71	78.2467	1.4691	71	74.7026	1.47917	71	66.628	1.42698	71	61.7646	2.8235	71	75.6596	1.24538	71	67.4123	1.28193	71	57.4504				1725.89	57.94	16	61	147.007	61.21	17	71	18731.8	54.67	16	60	214	23.6621	10.9312
SMAC_06703	contig_2.13 join(398464..398611,398666..400677) CCC10532.1	26.56	1	18	18	76	0.771562	29	59.3032	1.21713	28	51.4151	2.61421	28	42.7148	1.43124	28	68.6566	2.46746	28	59.43	1.69314	28	57.0969	1.17086	28	32.2677				492.299	23.5	16	22	64.3789	26.56	18	28	6757.29	24.62	16	26	719	76.945	8.92432
SMAC_08269	contig_2.56 join(92496..92692,92782..92809,92878..93394,93459..94129) CCC05259.1	40.21	1	18	18	89	0.722245	35	39.8311	1.07405	35	39.1923	1.32012	35	50.9843	1.59901	35	27.5136	2.08955	35	31.0676	1.0209	34	46.0541	0.93063	35	44.6245				773.989	36.6	14	28	69.3663	36.81	16	33	8699.33	40.21	18	28	470	49.4399	5.45264
SMAC_01613	contig_2.4 join(1525979..1526068,1526128..1526202,1526342..1526545) CCC08049.1	76.23	1	18	18	225	0.698582	97	55.3155	1.48659	99	48.1961	2.51066	99	42.4903	1.7773	99	74.4773	4.27023	99	48.939	1.29011	99	43.2293	0.788294	99	52.1685				1027.89	72.95	14	72	83.8348	76.23	18	79	18741.4	67.21	15	74	122	14.0426	10.2866
SMAC_07944	contig_2.48 complement(join(26267..27217,27273..27674,27722..28342)) CCC13875.1	29.68	1	18	18	59	1.04027	22	55.9466	1.54046	22	49.5216	1.87568	22	42.2176	1.98439	22	37.6561	2.61851	22	45.9653	1.68471	22	39.5995	0.958018	22	38.4156				247.887	22.83	15	18	39.6842	24.51	16	20	4711.08	28.77	17	21	657	74.2971	8.33838
SMAC_04352	contig_2.19 complement(join(548412..548492,548614..548922,549057..549653)) CCC04985.1	49.09	1	18	18	84	0.894337	32	64.8422	2.00418	33	73.6659	2.60354	33	54.2981	2.25732	33	96.4276	5.19234	33	53.7857	1.62072	33	73.3197	1.13297	32	43.9076				703.538	46.65	16	26	57.7032	43.6	16	30	8898.75	48.78	16	28	328	35.9132	10.3159
SMAC_01511	contig_2.4 complement(join(1218433..1218476,1218562..1219013,1219076..1220196,1220256..1220351)) CCC07948.1	32.28	1	17	17	76	0.169975	29	59.4848	0.269719	29	74.693	0.451759	29	47.5745	0.32732	29	44.663	0.44942	29	35.3644	0.307095	29	64.3732	1.12667	29	23.0266				678.753	25.09	14	21	54.0428	32.28	17	28	8138.02	32.28	17	27	570	63.6571	6.43018
SMAC_04850	contig_2.1 join(2756715..2756765,2756828..2757353,2757403..2758067,2758696..2760141) CCC06458.1	25.81	1	17	17	116	0.206648	42	64.4988	0.40544	43	47.3712	0.50339	43	27.3913	0.456312	42	33.8401	0.639043	43	33.7511	0.404658	43	43.2126	0.993786	43	31.8004				938.827	19.89	13	34	96.7262	22.57	15	41	11541.1	25.14	16	41	895	94.6562	4.98291
SMAC_06488	contig_2.13 join(539580..540006,540361..540854) CCC10569.1	64.71	1	17	18	100	0.276079	36	41.8026	0.368781	36	35.7501	0.65045	37	24.6526	0.552216	36	45.3168	0.7156	37	31.6458	0.422387	37	46.3543	1.03163	37	36.6503				746.039	57.84	13	27	79.6483	64.71	18	37	10865.2	62.42	16	36	306	34.249	5.42725
SMAC_07279	contig_2.44 join(44296..44743,44902..45541,45602..45920) CCC13770.1	34.83	1	17	17	64	0.371407	22	34.7088	0.528157	22	21.3364	0.917977	22	20.1895	0.645157	22	24.1386	0.783086	22	19.4186	0.614759	22	32.446	1.13838	22	14.7909				464.341	33.55	15	20	52.488	34.83	17	22	6690.94	33.55	16	22	468	52.3325	5.60498
SMAC_01351	contig_2.4 join(592766..593125,593197..594223,594258..594436) CCC07785.1	39.54	1	17	18	486	0.333873	175	54.4525	0.563223	174	43.3571	0.873216	178	35.182	0.672224	174	55.0743	1.14455	179	48.2402	0.51735	172	56.9855	0.92259	179	38.8363				4074.36	37.62	16	158	329.196	32.05	17	173	49955.2	38.96	17	155	521	55.6456	6.0874
SMAC_02039	contig_2.18 join(51732..51914,52247..52344,52402..52517,52574..54066) CCC11381.1	33.39	1	17	17	65	0.399267	25	33.115	0.744612	24	26.7458	0.968367	25	20.0002	0.687033	25	24.3372	0.931525	25	17.4843	0.653425	25	31.3638	1.06366	25	31.6301				509.069	27.82	13	20	47.4021	29.09	15	23	6232.12	31.48	15	22	629	67.4009	6.53662
SMAC_02395	contig_2.3 join(708362..708394,708476..708599,708689..708995,709089..709503) CCC07389.1	67.47	1	17	17	89	0.392061	33	60.3461	0.655361	33	47.1291	0.774829	33	28.6644	0.694635	33	59.0769	1.66238	33	28.3836	0.581626	33	56.5676	1.02517	33	46.097				629.725	64.38	16	29	62.1799	67.47	17	31	8288.33	65.07	16	29	292	32.7303	5.14795
SMAC_04881	contig_2.1 join(2858054..2858095,2858199..2858918,2858986..2859003) CCC06488.1	62.16	1	17	17	128	0.436293	46	37.7486	0.554043	46	27.5974	1.15705	46	28.4113	0.695625	46	43.9081	1.20915	46	32.9794	0.660437	46	46.569	1.10028	46	23.0983				1059.58	59.85	16	42	108.265	59.85	16	42	14162.1	59.85	16	44	259	28.5983	4.64014
SMAC_05938	contig_2.24 join(427092..427284,427356..428077) CCC12200.1	69.41	1	17	17	72	0.203208	25	94.9097	0.767222	25	16.5707	0.79521	25	28.0719	0.712499	25	25.1447	0.956022	25	19.8308	0.68648	25	35.443	1.38998	25	44.743				935.373	69.41	17	24	56.5338	69.41	17	25	8864.43	60.53	16	23	304	29.33	9.39307
SMAC_02332	contig_2.3 complement(join(427843..429123,429182..430294,430350..430352)) CCC07323.1	23.68	1	17	17	59	0.336554	22	45.0968	0.605967	22	41.562	0.678979	22	27.6257	0.736254	22	17.7578	1.11852	22	18.272	0.667955	22	39.8426	1.31065	22	24.8687				509.859	21.68	15	20	48.5001	23.68	17	21	5588.27	19.55	14	18	798	88.3561	5.89697
SMAC_04291	contig_2.19 270814..272214 CCC04924.1	39.7	1	17	17	101	0.404278	36	46.6077	0.713091	36	44.1848	1.15827	36	27.034	0.736457	36	51.1581	1.53067	36	23.6313	0.776842	36	50.1687	1.28581	36	29.1973				763.586	39.7	17	35	73.698	39.7	17	33	9511.89	38.63	16	33	466	49.5865	8.92432
SMAC_09518	contig_2.54 complement(2897..4621) CCC14034.1	32.75	1	17	18	63	0.49292	22	28.8512	0.735209	22	40.266	1.14138	22	26.7236	0.742459	22	45.0605	1.25795	22	23.3015	0.818577	22	35.255	1.02112	22	24.6223				506.158	29.79	15	19	57.3293	31.71	17	22	6263.66	30.31	17	22	574	64.8437	6.63916
SMAC_04042	contig_2.17 complement(join(552319..553465,553520..554185,554272..555242)) CCC11339.1	22.01	1	17	17	54	0.417338	19	34.9675	0.683189	19	31.7352	1.24722	19	21.0342	0.749157	19	39.6802	1.1825	19	29.5171	0.62623	19	42.0576	1.08084	19	14.1167				442.245	21.14	16	17	45.6757	22.01	17	19	5332.89	21.14	16	18	927	101.24	6.25244
SMAC_01326	contig_2.4 join(477108..477268,477358..478288) CCC07759.1	47.93	1	17	17	80	0.362081	28	33.7663	0.426809	28	39.2571	0.979081	28	19.7489	0.759027	28	54.9452	1.33918	28	24.3214	0.700747	28	27.1766	1.1405	28	39.427				677.323	45.18	15	25	61.6744	41.32	16	27	8071.76	47.93	16	28	363	39.2812	6.45557
SMAC_01473	contig_2.4 complement(join(1068050..1068415,1068821..1069593,1069871..1069940)) CCC07909.1	51.99	1	17	17	95	0.398776	34	44.2632	0.523428	34	48.2778	0.89357	34	19.4818	0.775929	34	24.4807	1.06415	34	19.4167	0.656793	34	46.6986	1.34428	34	26.3492				867.731	51	16	29	75.5129	47.26	16	32	10599.5	51.99	17	34	402	43.9454	6.02393
SMAC_00783	contig_2.2 complement(575781..577145) CCC06752.1	46.48	1	17	17	62	0.423656	20	22.9421	0.834944	22	16.7541	1.0832	22	31.879	0.781566	21	26.8872	1.76224	22	17.0831	0.745843	22	36.7159	1.06728	22	45.6816				643.653	44.71	16	21	58.8548	46.48	17	22	5952.31	41.85	15	19	454	48.0249	9.15869
SMAC_05937	contig_2.24 join(424701..425119,425197..425809) CCC12199.1	55.69	1	17	17	102	0.487617	36	23.0246	0.793681	37	46.1923	1.22364	37	25.2149	0.789006	36	36.5031	0.984937	37	14.644	0.86844	37	37.6566	1.14862	37	22.2759				695.994	48.98	15	30	90.3671	55.69	17	37	10549.5	53.64	16	35	343	37.1967	8.41162
SMAC_05001	contig_2.8 join(335649..335871,335948..336246,336545..337600) CCC09242.1	32.19	1	17	17	46	0.356573	18	57.6401	0.637736	18	22.264	1.01624	18	27.909	0.789264	18	30.8603	1.27356	18	18.5156	0.669989	18	35.7952	1.02355	18	55.7049				139.768	24.38	13	13	32.5242	32.19	17	18	3724.13	28.38	14	15	525	57.9511	6.87354
SMAC_04477	contig_2.14 join(143654..143752,143930..144380,144469..144686) CCC10684.1	45.49	1	17	17	115	0.33018	44	52.5373	0.376332	44	33.8319	0.846103	44	33.5314	0.818184	44	16.7725	1.03984	44	20.2517	0.487387	44	44.0113	0.89019	44	44.161				640.888	45.49	15	35	71.4851	42.35	16	42	10041	45.49	17	38	255	29.0146	7.03467
SMAC_06265	contig_2.3 join(29123..29372,29427..31573,31661..31729) CCC07217.1	19.98	1	17	17	70	0.416143	25	34.4887	0.651283	25	24.6236	0.941147	25	14.1592	0.820825	25	17.9704	0.870689	25	13.7759	0.693168	25	25.0782	1.159	25	19.3935				457.442	19.73	16	22	57.0287	19.98	17	25	6887.87	19.98	16	23	821	90.1587	5.19873
SMAC_00671	contig_2.2 join(158654..158876,159016..159757,159827..159845) CCC06646.1	57.8	1	17	17	79	0.481431	29	37.2835	0.55556	30	50.5722	1.10595	30	21.8979	0.828765	30	23.9857	1.04097	30	17.2838	0.584037	29	40.8366	1.24281	30	22.5731				841.815	55.35	15	25	57.8946	51.68	15	26	8992.62	57.8	17	28	327	36.5026	5.30029
SMAC_04821	contig_2.1 join(2629775..2629829,2629931..2629972,2630037..2630572,2630634..2631110) CCC06430.1	47.7	1	17	17	97	0.480811	36	29.032	0.613713	36	32.8828	1.01715	36	14.5622	0.832098	36	27.634	0.853865	36	25.7298	0.695806	36	30.0631	1.02361	36	36.4554				490.709	44.17	15	27	75.786	47.7	17	35	10207.8	47.7	17	35	369	41.5664	6.46826
SMAC_01336	contig_2.4 523082..524392 CCC07769.1	41.74	1	17	17	86	0.408203	29	41.2555	0.741729	30	40.0215	1.21511	31	28.7025	0.835343	30	25.9376	2.03015	31	36.6734	0.664676	31	39.4672	1.08838	31	50.6702				779.363	39.22	16	28	68.7364	41.74	17	30	8923.75	41.74	17	28	436	47.0795	9.39307
SMAC_02648	contig_2.11 complement(join(551755..551773,551878..552791,552860..553449,553604..553769)) CCC10069.1 putative serine/threonine-protein phosphatase 2B catalytic subunit protein	29.18	1	17	18	141	0.42218	52	31.2385	0.613205	52	34.4427	1.05518	52	17.6145	0.843865	52	29.8669	1.03287	52	25.4147	0.670965	52	41.6149	1.05362	52	26.7748				814.222	28.29	16	41	102.738	27.05	16	49	13390.5	28.11	17	51	562	64.3039	5.92236
SMAC_01502	contig_2.4 complement(join(1193634..1194330,1194396..1194649,1194752..1194811)) CCC07939.1	58.93	1	17	17	121	0.443942	46	45.7319	0.745562	46	30.3129	1.11478	46	27.8828	0.857292	45	47.782	1.34	46	45.0318	0.797897	46	46.6262	1.2484	46	38.1964				1104.83	55.65	16	38	93.2851	47.02	15	42	13147.1	53.87	14	41	336	37.4058	5.69385
SMAC_00646	contig_2.2 join(74392..74394,74486..74533,74605..74723,74788..75535) CCC06621.1	56.39	1	17	17	86	0.460829	31	37.63	0.49187	31	48.9011	1.00914	31	33.726	0.866383	31	33.319	1.03542	31	36.9153	0.552933	31	55.5349	0.595576	31	84.5507				679.537	55.08	16	29	72.4255	45.25	15	29	8214.78	56.39	17	28	305	33.5296	6.52197
SMAC_01476	contig_2.4 complement(join(1087934..1089525,1089606..1089969,1090304..1091320)) CCC07912.1	22.32	1	17	17	65	0.424578	23	41.31	0.618539	23	29.2551	1.29555	23	19.8806	0.869238	23	21.4683	1.26235	23	17.5782	0.765883	23	24.5033	1.43752	23	24.1309				556.303	22.32	17	22	53.7447	22.32	17	22	6496.11	21.41	16	21	990	106.272	5.37646
SMAC_04499	contig_2.14 complement(join(44814..44852,44918..45182,45241..45405,45483..45726,45789..46227,46333..46413,46526..46675)) CCC10662.1	33.7	1	17	17	86	0.466186	32	28.9549	0.632938	32	32.0882	1.05645	32	24.4661	0.870264	32	32.9642	1.10168	32	25.5037	0.71998	32	16.2996	1.09786	32	20.8593				627.433	30.43	14	25	71.6909	33.7	17	31	9000.88	33.7	17	30	460	52.4832	6.27783
SMAC_08333	contig_2.7 complement(join(23667..25734,25799..26217,26277..26429)) CCC08846.1	19.11	1	17	17	50	0.473001	19	32.8105	0.701988	19	36.5619	1.10693	19	25.0008	0.87447	19	50.514	1.3917	19	22.9719	0.708295	19	28.4938	1.0022	19	27.4211				294.676	15.02	13	13	39.9805	18.32	16	18	5068.04	19.11	17	19	879	96.601	6.48096
SMAC_08383	contig_2.28 join(322630..323447,323531..323754,323812..323951,324015..324107,324162..324909,324987..325138) CCC12510.1	33.15	1	17	17	56	0.483298	20	45.8281	0.679769	20	41.9832	1.27819	20	33.5441	0.874764	20	69.766	1.58249	20	18.3571	0.70848	20	53.0268	1.01151	20	27.4358				456.433	30.25	15	18	49.7325	33.15	17	20	5680.63	29.56	15	18	724	79.3081	5.43994
SMAC_03510	contig_2.9 complement(join(217747..218624,218709..218976)) CCC09480.1	46.98	1	17	17	89	0.492378	31	49.1748	0.548982	32	57.4689	1.09436	33	35.6907	0.886526	32	37.4914	1.12516	33	34.552	0.731821	32	55.3495	1.08971	33	28.2978				674.806	44.62	16	29	81.3075	45.14	16	31	9665.07	42.78	15	29	381	43.7365	5.42725
SMAC_03614	contig_2.9 616631..617275 CCC09583.1	69.16	1	17	17	100	0.463431	37	16.4272	0.647196	37	35.1274	1.08089	37	19.1333	0.89366	37	31.4885	0.973546	37	31.7416	0.793576	37	40.4766	1.05191	37	30.7544				792.228	69.16	17	32	72.3906	69.16	15	33	10282.4	60.75	15	35	214	24.4564	6.21436
SMAC_05026	contig_2.8 complement(join(444077..445256,445313..445974)) CCC09268.1	29.85	1	17	18	82	0.480902	28	32.671	0.763947	28	31.9201	1.15821	28	22.539	0.899009	28	38.5452	2.01228	28	15.438	0.732203	28	45.7946	1.1302	28	20.6257				672.907	27.73	16	24	61.9344	29.85	18	28	8415.97	29.85	18	30	613	66.3381	8.54346
SMAC_04303	contig_2.19 complement(join(340461..341010,341091..341926)) CCC04936.1	47.29	1	17	17	122	0.394379	44	31.317	0.612713	44	25.6137	1.09392	44	23.1076	0.901359	44	30.0007	0.7405	44	27.8514	0.68832	44	37.5277	1.21232	44	31.4733				1108.93	43.82	15	36	105.371	47.29	17	43	13715.7	47.29	17	43	461	50.0465	6.48096
SMAC_08249	contig_2.56 complement(join(18712..19594,19671..20164)) CCC05240.1	45.2	1	17	17	96	0.38042	36	34.3992	0.790686	36	21.8066	1.36076	36	24.1486	0.905365	36	24.1572	1.82829	36	28.5149	0.769165	36	26.3874	1.08717	36	28.1475				750.023	42.14	15	31	66.3265	43.89	16	31	10097.2	45.2	17	34	458	49.4496	7.78174
SMAC_05397	contig_2.6 join(1138479..1138940,1138989..1144560,1144619..1144773) CCC08757.1	9.51	1	17	19	60	0.420797	19	73.3425	0.754199	19	48.8449	0.877051	19	48.9249	0.90613	19	31.644	1.19155	19	38.4345	0.717735	19	48.0063	0.775968	19	88.382				219.76	8.87	17	19	35.6933	9.21	18	20	4806.32	9.51	19	21	2062	225.093	5.37646
SMAC_02849	contig_2.12 complement(join(365796..366145,366354..366419,366495..366908,366992..367280)) CCC10272.1	50	1	17	17	118	0.523564	43	20.5234	0.634448	43	21.0417	1.01637	43	21.2862	0.9146	43	23.9475	1.15746	43	30.5964	0.791126	43	20.7507	1.1498	43	39.4177				864.248	46.51	15	38	66.8787	47.85	16	39	10578.3	48.39	16	41	372	40.727	5.64307
SMAC_09701	contig_2.118 join(1718..3284,3341..3613,3672..3794,3866..3889,4134..4399) CCC14579.1	22.53	1	17	18	52	0.384429	22	30.9022	0.840888	22	30.8982	1.09808	22	22.7239	0.914955	22	25.9049	1.72672	22	22.3335	1.00443	22	41.0147	1.21049	22	36.2002				318.672	17.87	13	16	27.3623	20.93	16	20	4133.15	18	13	16	750	86.8905	6.93213
SMAC_09186	contig_2.75 complement(51404..52441) CCC05436.1	46.96	1	17	17	56	0.477554	20	38.3414	0.540452	21	31.0924	0.98662	21	27.9749	0.920854	21	30.5514	1.06727	21	21.276	0.705819	21	37.1646	0.954389	21	33.1387				388.275	42.9	13	16	51.7283	46.96	17	21	6155.47	45.22	15	19	345	37.4537	6.45557
SMAC_06307	contig_2.34 complement(join(134081..134236,134312..134774,134849..135199,135374..135981)) CCC13089.1	33.14	1	17	17	73	0.437135	30	33.763	0.685872	30	30.1978	1.25537	30	21.1452	0.923805	30	38.7623	1.29229	30	31.8889	0.723687	30	40.2112	0.948084	29	44.7824				453.936	28	12	19	39.7768	30.48	16	29	6371.5	30.29	13	25	525	56.1147	5.89697
SMAC_06329	contig_2.34 join(226193..226381,226493..227294,227402..227760) CCC13111.1	38.53	1	17	17	79	0.474035	27	25.4339	0.701159	27	30.0614	1.12829	27	19.4479	0.930115	27	18.3815	1.18709	27	20.2837	0.777549	27	16.789	1.03413	27	55.7662				635.855	38.53	17	25	52.1077	38.53	17	27	8544.08	38.53	17	27	449	48.6398	4.86865
SMAC_04681	contig_2.21 join(109265..109372,109428..109601,109834..110568) CCC11698.1	65.98	1	17	18	109	0.471601	40	33.7133	0.729012	39	24.1012	1.12354	40	22.8542	0.939342	40	25.8713	1.66823	40	39.0123	0.891227	40	21.2498	1.16312	39	29.6422				859.921	62.43	16	32	80.308	65.98	18	41	9866.76	59.76	15	36	338	36.1676	8.57275
SMAC_08770	contig_2.65 complement(join(61247..61481,61543..63386)) CCC14258.1	38.01	1	17	17	129	0.383909	46	53.8014	0.925007	48	38.3372	1.41	48	38.7964	0.959349	46	35.5482	1.60247	48	30.9184	1.01448	46	36.3035	1.45671	48	29.8384				1123.88	33.96	15	40	107.537	34.97	16	43	13754.5	38.01	17	46	692	75.5478	5.69385
SMAC_00373	contig_2.1 join(1513688..1513751,1513819..1515209) CCC06155.1	39.05	1	17	17	83	0.449291	30	36.2353	0.702795	30	40.5086	1.38269	30	22.6498	0.962568	30	36.1632	1.2622	30	27.4714	0.891477	30	31.6653	1.14772	30	36.8161				546.82	37.81	15	25	60.9683	37.19	16	29	8467.62	39.05	17	29	484	53.8413	6.18896
SMAC_03320	contig_2.10 join(272270..272366,272593..273543,273604..274265) CCC09764.1	32.86	1	17	20	81	0.405746	28	41.0504	1.07217	28	41.8018	1.42878	28	26.608	0.989096	28	24.5219	2.64248	28	29.7237	1.01096	28	30.8439	1.03351	28	55.2538				614.268	29.35	16	26	49.9694	28.65	16	26	8739.85	31.11	18	29	569	62.81	5.03369
SMAC_05524	contig_2.26 join(161333..161417,161475..161682,161744..161894,161954..162454) CCC12346.1	66.56	1	17	18	115	0.386913	44	43.9242	0.761829	44	25.3127	1.25304	44	25.7534	0.990282	44	18.8309	1.03593	44	19.06	0.694728	44	39.0778	0.729865	43	105.819				920.767	56.37	14	35	88.6735	61.15	17	40	13272.4	62.42	16	40	314	34.575	5.93506
SMAC_04680	contig_2.21 join(106242..106308,106372..107716,107771..107816) CCC11697.1	45.77	1	17	17	80	0.610237	30	26.3157	1.00366	30	34.9201	1.43382	30	26.5154	1.01661	30	41.9681	1.50072	30	56.6305	1.02562	30	32.207	1.18769	30	27.3455				790.36	38.56	14	25	74.0684	45.77	17	29	9062.99	42.68	15	26	485	52.6525	5.57959
SMAC_06811	contig_2.6 complement(join(923661..923857,923971..924217,924279..924412,924480..924507,924677..924945,925051..925108)) CCC08718.1	53.87	1	17	17	116	0.443357	41	41.1304	0.739501	41	29.2504	1.44423	41	22.3793	1.0234	41	24.219	1.42587	41	23.5504	0.805831	41	41.4736	1.07666	41	50.486				768.543	53.87	17	37	77.2611	53.87	17	40	10784.8	53.87	17	39	310	34.4138	6.55127
SMAC_09332	contig_2.85 join(25528..25894,25988..27836,27921..27969) CCC14489.1	27.85	1	17	18	74	0.578549	26	39.1607	0.80833	26	38.1022	1.3841	26	32.9163	1.03632	26	64.7786	1.50729	26	27.3497	0.916887	26	40.2965	1.13301	26	17.1914				513.121	26.92	16	23	61.522	26.79	17	27	7401.51	26.66	16	24	754	81.9798	5.13525
SMAC_05996	contig_2.6 complement(join(629544..629657,629720..630363,630507..630627,630720..630803)) CCC08644.1	45	1	17	17	73	0.481397	30	34.8389	0.733235	30	28.3154	1.41769	30	24.5157	1.05118	30	22.6597	1.37388	30	25.0696	0.765578	30	38.358	0.971314	30	47.5584				413.749	32.19	13	20	29.0676	36.88	16	27	6643.06	45	17	26	320	36.1726	7.51807
SMAC_05962	contig_2.6 complement(join(476361..476902,476975..477648,477719..477907,477982..478018,478089..478881)) CCC08606.1	22.98	1	17	17	67	0.708684	25	22.5552	1.04693	25	33.5396	1.68442	25	22.8601	1.0679	25	47.8938	1.81343	25	20.5655	1.02745	25	33.2366	0.946382	25	24.5648				550.993	21.64	16	24	52.2012	22.98	17	24	5632.89	20.3	14	19	744	82.3142	6.49365
SMAC_04808	contig_2.1 join(2542439..2543146,2543204..2543416) CCC06420.1	61.76	1	17	17	330	0.580621	124	40.3644	0.793243	125	42.6074	1.44668	125	28.2124	1.06894	125	41.8063	1.69289	125	31.2179	0.925973	125	50.8776	1.07609	125	27.207				2228.5	61.76	17	104	229.068	61.76	17	114	32436.3	61.76	17	112	306	33.721	6.53662
SMAC_06606	contig_2.37 join(123917..123947,124426..124754,124830..125067,125335..125612) CCC13317.1	55.67	1	17	17	186	0.515946	69	38.8452	0.700791	69	41.3534	1.64126	69	45.7111	1.07725	69	29.0971	1.53137	69	27.335	0.724744	69	51.6659	0.93837	69	55.0183				1244.02	53.61	16	60	134.574	55.67	17	64	17063.9	54.98	16	62	291	33.0797	5.85889
SMAC_02237	contig_2.23 join(250937..251068,251179..253804,253875..254035) CCC12015.1	16.05	1	17	17	47	0.528401	17	15.7517	0.826092	17	23.131	1.30201	17	18.903	1.08356	17	20.1811	1.44594	17	28.7951	0.874318	17	13.9298	0.891273	17	34.4702				215.368	12.45	12	13	31.3494	15.33	16	17	4321.05	15.33	16	17	972	107.453	9.11475
SMAC_12585	contig_2.2 complement(join(920981..921013,921103..921222,921286..921861,921959..922036,922100..922186)) CCC06841.1	65.66	1	17	17	122	0.623566	46	38.5142	0.982531	46	28.5334	1.53749	46	28.4897	1.11125	46	35.769	2.18987	46	40.9057	0.95746	46	33.5859	1.1976	46	41.0444				809.859	60.94	15	39	86.9141	56.23	16	43	11604.4	60.94	15	40	297	32.7639	6.18896
SMAC_00926	contig_2.2 complement(join(1150282..1150739,1150799..1151381,1151486..1151710)) CCC06901.1	39.67	1	17	17	65	0.649098	23	29.549	1.25476	23	21.034	1.71698	23	35.6416	1.11141	23	31.659	3.19493	23	44.876	1.33281	23	27.6734	1.33185	23	19.9916				468.091	39.43	16	21	44.3549	39.67	17	23	5631.65	38	16	21	421	46.9567	8.29443
SMAC_04199	contig_2.15 complement(join(542182..544091,544146..544302,544362..544454,544516..544695,544769..544851,544913..545116,545191..545224)) CCC10970.1 putative rcm1 putative regulator of conidia morphology	20.88	1	17	17	113	0.496449	41	44.009	0.788346	42	25.7836	1.31022	44	21.2	1.11686	43	17.495	1.04857	44	34.8309	0.940864	42	30.1665	0.869252	42	36.5292				505.095	17.95	14	30	65.7362	19.98	16	39	12013.8	20.88	17	44	886	99.0256	6.771
SMAC_07470	contig_2.46 join(63044..63696,63762..63910,64162..64286,64376..64597) CCC13834.1	48.95	1	17	17	78	0.47132	28	48.6945	0.803409	29	22.9582	1.30393	29	22.8898	1.11703	29	20.9352	1.38338	29	19.2043	0.693006	29	29.7958	0.703732	29	54.934				681.327	48.69	16	26	68.0005	48.95	17	27	7904.23	48.95	16	25	382	42.1064	5.87158
SMAC_06301	contig_2.34 join(106810..106989,107079..107233,107321..107362,107438..107532,107718..108163,108254..108493) CCC13083.1	40.26	1	17	18	184	0.603469	62	35.2236	0.865201	62	32.4265	1.62744	63	43.1216	1.12112	62	29.3452	1.35651	63	29.2312	0.840868	63	51.3971	0.922486	63	43.6097				1224.33	39.48	16	56	111.475	40.26	18	63	18383.1	40.26	18	65	385	42.2835	4.77979
SMAC_05315	contig_2.25 complement(join(152660..153196,153265..155147,155212..155522,155867..155895)) CCC12242.1	20.02	1	17	18	57	0.539288	21	42.2448	0.678971	21	32.7992	1.40418	21	23.3321	1.13643	21	18.7016	1.42702	21	24.1995	0.748833	21	49.2876	0.966504	21	42.0924				379.44	16.43	14	17	42.9213	19.37	17	21	5878.77	17.08	15	19	919	101.815	7.91357
SMAC_00236	contig_2.1 join(1016944..1017319,1017397..1017548,1017624..1017944) CCC06020.1	47.87	1	17	17	81	0.571734	32	38.914	1.69142	32	36.3519	1.75545	32	31.8372	1.14245	32	48.8277	5.93708	32	45.0159	1.16757	32	41.0813	1.93261	32	39.7485				436.026	41.49	13	23	44.744	47.87	17	32	7124.06	41.84	13	26	282	31.6439	8.95361
SMAC_04471	contig_2.14 complement(join(170666..171121,171208..171443,171515..171557)) CCC10690.1	46.72	1	17	17	89	0.462576	31	58.6118	0.723498	31	23.2622	0.948838	31	34.8322	1.14305	31	37.7113	1.63175	31	36.4007	0.696517	31	32.1129	0.672675	31	119.592				734.95	42.62	15	28	78.3925	46.72	17	31	9317.82	43.85	16	30	244	26.0206	4.52588
SMAC_08954	contig_2.23 complement(join(2241..2968,3026..4078,4136..4782,4893..4978,5056..5148,5213..5266)) CCC11951.1	23.81	1	17	17	75	0.649347	27	18.3213	0.849963	27	32.7203	1.40993	27	23.2	1.15594	27	32.989	1.40846	27	32.4965	0.944747	27	25.8323	1.06875	27	33.6068				567.131	22.12	15	22	51.0201	23.14	16	26	7467.43	23.81	17	27	886	96.5625	6.49365
SMAC_09267	contig_2.81 join(17692..17812,17864..17959,18014..18693,18747..19779,19834..20663) CCC14461.1	20.78	1	17	17	95	0.516688	33	33.1552	1.23058	33	34.1123	1.21392	33	22.7926	1.16092	33	13.4231	1.93011	33	45.2896	0.955222	33	34.2735	0.914493	33	56.6519				619.758	20.78	17	31	52.2945	20.78	17	31	8597.31	20.78	17	33	919	97.8568	5.50342
SMAC_06560	contig_2.28 complement(join(191653..194303,194399..194542,194715..194769)) CCC12482.1	18.97	1	17	17	46	0.536629	17	28.0557	0.887883	17	16.4208	1.1612	17	21.7757	1.16442	17	22.623	1.22468	17	35.0832	0.858026	17	25.1393	0.826713	17	50.2947				276.806	17.7	15	15	28.7524	17.07	15	15	3899.1	18.34	16	16	949	103.038	7.04932
SMAC_01309	contig_2.4 join(407742..407975,408048..409014,409076..409602,409684..409986) CCC07742.1	30.18	1	17	17	63	0.666707	23	37.266	0.920731	23	22.233	1.6932	23	33.72	1.19878	23	32.1131	1.74104	23	23.4414	1.07901	23	30.8824	1.00342	23	33.7505				595.298	24.85	13	19	46.089	30.18	17	23	6718.24	27.96	15	21	676	72.8557	8.55811
SMAC_03998	contig_2.17 377543..381025 CCC11295.1	19.22	1	17	18	55	0.657397	19	29.6175	1.10264	20	30.8476	1.30909	20	26.616	1.22779	20	20.69	1.8944	20	34.1879	1.14784	20	33.6056	1.13311	20	37.2914				501.328	18.1	16	19	46.3221	17.84	16	19	5505.97	16.72	15	17	1160	130.849	5.77002
SMAC_09495	contig_2.51 complement(join(152416..152580,152655..154962,155028..155209)) CCC13948.1	20.36	1	17	17	69	0.732777	25	16.4448	1.03105	25	19.3273	1.59322	25	14.0918	1.23201	25	22.6704	1.39293	25	17.0495	1.07977	25	21.3623	1.11772	25	27.3042				361.369	17.76	15	21	51.2906	20.36	17	25	5771.59	20.36	17	23	884	99.0082	7.03467
SMAC_09320	contig_2.84 complement(30388..32439) CCC14478.1	30.31	1	17	17	77	0.713824	28	19.3315	0.89627	28	34.0955	1.67431	28	19.4212	1.25643	28	30.2237	1.57631	28	25.8674	1.06255	28	30.3088	1.24903	28	16.0675				528.235	26.35	15	23	56.3994	29.43	16	27	7585.09	30.31	17	27	683	76.1078	8.93896
SMAC_08032	contig_2.13 join(164025..164084,164160..164182,164296..169008,169064..170408) CCC10476.1	8.94	1	17	17	53	0.646561	19	27.1962	1.06441	19	18.2743	1.40359	19	27.384	1.25695	19	31.0608	1.40762	19	28.7809	1.06132	19	36.161	1.01833	19	24.3327				317.64	8.6	16	18	35.9093	8.65	16	18	4736	7.92	15	17	2046	225.806	6.21436
SMAC_06506	contig_2.13 complement(join(462327..462352,462411..463730,463799..464315)) CCC10551.1	34.52	1	17	17	80	0.66116	29	57.3763	1.01911	29	27.1005	1.32955	29	36.6755	1.26928	29	36.8924	1.59119	29	46.9833	1.0533	29	54.9376	1.0385	29	35.8586				604.84	23.55	13	23	66.689	34.52	17	29	8195.83	34.52	17	28	620	66.6841	8.27979
SMAC_02857	contig_2.12 join(396734..396844,397182..398012) CCC10280.1	52.08	1	17	17	229	0.379793	82	60.6168	0.747839	83	29.2675	1.16533	83	42.3606	1.27846	83	23.0272	1.08814	83	40.2681	0.736557	83	62.2552	0.461655	83	154.306				1320.89	51.12	16	76	138.768	52.08	17	78	21595.2	52.08	17	75	313	35.1852	9.0708
SMAC_04867	contig_2.1 2809927..2813574 CCC06474.1	17.12	1	17	17	59	0.650199	23	42.9541	0.90137	23	31.7064	1.06685	23	38.9043	1.28144	23	21.1296	1.36098	23	45.0758	1.05826	23	38.9518	0.920277	23	36.481				318.17	13.66	13	17	39.9239	15.39	16	21	5311.34	16.38	16	21	1215	133.478	6.58057
SMAC_02144	contig_2.18 complement(join(474383..476146,476196..478591,478683..478971)) CCC11486.1	12.15	1	17	17	49	0.676904	18	48.1176	0.934855	18	37.384	1.55374	18	40.5999	1.29046	18	33.2395	1.52891	18	37.6801	0.94955	18	49.4122	1.08041	18	39.6464				250.175	10.32	14	14	30.7176	12.15	17	18	4153.21	11.67	16	17	1482	167.044	7.38623
SMAC_02481	contig_2.3 join(1080742..1081558,1081617..1081916,1081977..1082358,1082425..1082800) CCC07477.1	31.89	1	17	17	56	0.651447	22	30.3886	0.833852	22	33.6956	1.49072	22	21.038	1.31873	22	34.2113	1.45374	22	35.1094	0.949564	22	41.0663	0.9366	22	39.5968				274.695	23.88	13	16	42.7494	30.93	16	20	5706.54	30.93	16	20	624	68.7347	8.73389
SMAC_00657	contig_2.2 join(101498..101544,101731..101797,101884..101996,102062..104340,105116..108027) CCC06632.1	12.02	1	17	17	46	0.531862	18	46.0613	1.0301	18	44.2946	1.18657	18	43.9371	1.32551	18	35.8063	1.49245	18	56.2182	0.9021	18	35.07	1.00217	18	28.7106				320.639	8.92	12	13	28.8862	9.75	14	15	4694.63	12.02	17	18	1805	190.181	8.80713
SMAC_00291	contig_2.1 join(1198671..1199524,1199594..1199885) CCC06074.1	51.71	1	17	17	59	0.628228	21	18.1125	1.15051	21	15.0277	1.68619	21	25.0829	1.33783	21	23.1262	1.6047	21	19.5573	1.10263	21	16.9159	1.0856	21	28.2969				381.885	44.36	14	18	51.4339	51.71	17	21	6055.93	49.87	16	20	381	41.8232	5.08447
SMAC_08597	contig_2.60 complement(22119..23468) CCC14154.1	42.76	1	17	17	83	0.971247	31	32.623	1.06957	31	40.6024	2.0781	31	34.5154	1.36082	31	33.7673	1.81468	31	59.9041	1.15303	31	33.8798	0.941914	31	31.2188				769.253	37.86	13	24	70.5485	41.43	16	30	8945.93	42.54	16	29	449	49.3613	5.03369
SMAC_05582	contig_2.26 complement(join(354523..354672,354743..355245,355675..355705,355836..355958,356274..356318)) CCC12405.1	68.55	1	17	17	93	0.62781	38	46.5866	1.48867	38	52.6778	1.49637	38	52.0116	1.38797	38	62.9573	4.83397	38	74.4713	1.17754	38	51.0901	1.64677	38	115.451				996.633	66.43	16	35	75.4173	62.9	15	34	7601.54	54.77	12	24	283	29.8972	9.02686
SMAC_05649	contig_2.30 136262..137719 CCC12689.1	31.75	1	17	17	92	0.715557	34	35.9034	1.32229	34	36.527	2.10907	34	34.0478	1.41156	34	31.2906	2.27864	34	32.1195	1.39405	34	46.023	1.28752	34	37.1058				684.47	30.1	15	29	73.987	31.75	17	33	8433.19	30.31	16	30	485	53.0651	9.11475
SMAC_08441	contig_2.51 join(59693..59821,59965..60043,60105..62132,62187..62407,62477..62608) CCC13932.1	20.3	1	17	17	60	0.745921	21	25.7319	1.45114	21	26.7558	1.82047	21	27.0996	1.4329	21	24.2613	3.847	21	27.2455	1.18157	21	39.1026	0.925509	20	91.4507				439.535	16.82	14	17	48.1544	20.3	17	22	5860.51	20.3	17	21	862	98.0566	5.43994
SMAC_05029	contig_2.8 complement(join(455965..456288,456375..457513,457575..458568)) CCC09271.1	22.74	1	17	17	81	0.773951	31	29.0533	1.16967	32	33.2202	1.56006	32	46.0291	1.43505	32	51.9638	1.89604	32	40.8041	1.27918	32	37.7381	1.0588	32	37.4606				389.794	13.94	10	19	65.612	22.74	17	32	8122.89	21.03	15	30	818	91.4251	9.65674
SMAC_00826	contig_2.2 join(704261..704315,704478..705495,705564..706074) CCC06796.1	30.55	1	17	17	57	0.788017	21	45.4564	1.15746	21	36.3027	1.86098	21	47.0522	1.49644	21	38.9143	1.70692	21	57.6278	1.15596	21	43.1108	0.958262	21	34.0674				347.061	27.32	14	17	39.5128	30.55	17	21	5154.31	29.22	15	19	527	59.4347	5.45264
SMAC_06421	contig_2.35 complement(join(230491..232729,232973..233122,233289..233302)) CCC13202.1	25.25	1	17	17	87	0.874277	30	36.9836	1.35353	30	22.0229	2.08539	30	39.4563	1.5555	30	25.5364	2.24697	30	64.6513	1.53929	30	36.1733	1.0096	30	32.3012				617.052	25.25	17	27	78.6309	25.25	17	30	9147.14	25.25	17	30	800	87.5474	6.69775
SMAC_06903	contig_2.38 complement(join(120769..121772,121822..123295)) CCC13405.1	28.24	1	17	17	56	0.860722	20	35.6149	1.21646	20	29.3618	2.10337	20	58.1111	1.60589	20	44.1858	1.92234	20	35.9333	1.44251	20	33.5643	1.01925	20	34.7924				372.864	25.7	16	19	34.5163	23.52	16	19	5372.72	26.18	16	18	825	91.0144	8.88037
SMAC_06302	contig_2.34 complement(join(110333..110800,110866..111501,111567..111632)) CCC13084.1	49.87	1	17	17	63	0.772956	25	25.455	1.10641	25	33.8667	1.91149	25	22.3571	1.63717	25	20.8938	2.04005	25	22.3569	0.949538	25	51.3605	1.0218	25	47.4465				459.199	41.9	13	19	52.4621	48.33	16	24	5447.73	41.65	13	20	389	43.0122	9.53955
SMAC_06365	contig_2.35 join(29685..29728,29784..31494) CCC13147.1	37.67	1	17	18	124	0.897724	41	64.4997	1.16445	42	48.7634	2.4326	42	41.2916	1.68141	41	46.7216	2.62363	42	45.1986	1.31386	42	54.376	1.06933	42	45.4385				1061.76	36.64	17	39	107.775	37.67	18	42	13187.5	37.67	18	43	584	65.6123	8.52881
SMAC_04153	contig_2.15 complement(join(336055..336608,336707..339086,339157..344250)) CCC10924.1	6.88	1	17	17	42	0.917719	17	52.2603	1.53748	17	26.0531	1.77584	17	37.8383	1.89027	17	37.287	2.25894	17	43.4615	1.22892	17	45.4114	0.965833	17	14.0475				198.376	5.53	12	12	33.2481	5.76	15	15	3703.2	6.21	15	15	2675	296.159	9.21729
SMAC_08294	contig_2.9 complement(join(112994..113281,113348..113781,113846..113897,113963..114139,114204..114288,114358..114365,114484..114536,114596..114800)) CCC09451.1	54.04	1	17	17	268	1.28218	95	64.337	2.0867	95	66.8921	3.80667	95	95.4034	2.23278	94	80.2993	4.83711	95	122.177	2.01766	94	68.682	1.2828	94	46.3205				2643.13	54.04	17	84	225.546	49.19	16	90	32239.7	54.04	17	94	433	45.3929	6.90283
SMAC_04476	contig_2.14 join(145379..145803,145874..146091,146289..146512,146577..146903,146960..147628) CCC10685.1	29.03	1	17	17	70	0.922242	25	49.336	1.89683	25	42.7853	2.40993	25	73.3344	3.35001	25	51.3591	2.78165	25	90.1509	1.47782	25	34.6891	0.677551	23	57.101				600.168	26.29	14	22	53.8881	27.42	16	23	8183.79	27.9	15	25	620	66.0095	8.54346
SMAC_06098	contig_2.32 join(283147..283401,283465..285066) CCC12956.1	31.39	1	16	16	164	0.109452	60	105.447	0.297965	63	56.7723	0.337264	63	46.0142	0.304356	62	71.1681	0.455478	63	35.35	0.369099	63	71.927	1.42217	63	21.2963				1160.96	26.05	14	50	122.422	27.35	15	59	15150.9	31.39	16	55	618	67.8251	7.81104
SMAC_03841	contig_2.16 join(448836..449492,449546..450076,450129..451265) CCC11134.1	22.87	1	16	17	62	0.201158	22	38.0663	0.498187	22	33.0225	0.821531	22	25.3446	0.466327	22	48.3971	0.649939	22	23.3899	0.541693	22	28.4098	1.03823	22	22.8611				711.433	20.03	13	19	59.6773	22.09	16	22	6947.57	21.06	14	21	774	83.5486	7.28369
SMAC_05696	contig_2.30 complement(320470..321729) CCC12737.1	33.89	1	16	16	104	0.476588	38	37.2389	0.767067	38	25.8045	1.25333	38	19.8996	0.537124	38	25.6066	0.828833	38	22.0931	0.46476	38	29.6423	0.668107	38	28.3167				843.06	32.7	15	34	79.5832	29.59	14	33	11512.1	33.89	16	37	419	45.9086	6.1001
SMAC_04591	contig_2.20 join(296754..296792,296886..297213,297374..297516) CCC11606.1	97.04	1	16	16	157	0.212211	60	40.4632	0.395605	59	44.2017	0.766492	61	26.5873	0.552012	59	36.9499	0.59876	61	23.3801	0.370677	60	56.7467	0.830637	61	55.2015				1139.84	97.04	14	49	99.4019	92.9	15	54	14710	92.9	14	54	169	18.0222	6.17627
SMAC_07057	contig_2.36 join(242738..242807,242940..243262,243330..243851) CCC13278.1	49.34	1	16	16	64	0.368233	23	26.6868	0.491112	23	28.0357	0.919166	23	37.2479	0.600298	23	26.2043	0.958055	23	16.3643	0.581183	23	20.527	1.11312	23	30.3974				536.919	46.05	14	21	46.375	46.71	15	22	5940.31	43.75	14	21	304	34.6919	6.91748
SMAC_05789	contig_2.6 join(273486..273553,273658..273707,273776..273851,273947..274281,274329..274951) CCC08545.1	52.22	1	16	17	100	0.383424	35	80.5475	0.435008	35	53.9391	0.885051	36	41.2413	0.66102	36	59.3142	1.12459	36	40.4695	0.376105	35	94.4966	1.07178	36	42.1248				1013.17	44.13	13	31	87.7776	52.22	17	37	10755	46.74	14	32	383	39.7168	7.73779
SMAC_07075	contig_2.39 join(28464..30147,30219..30784) CCC13452.1 putative phospholipase C	26.57	1	16	16	67	0.39734	24	19.2941	0.632565	24	24.9329	1.07028	24	25.4259	0.696773	24	35.2172	1.05408	24	38.5404	0.649798	24	25.0376	0.923295	24	37.3959				576.22	22.56	13	21	61.2611	24.97	15	23	7263.75	25.23	15	23	749	81.6218	6.354
SMAC_08386	contig_2.28 complement(311895..313235) CCC12507.1	36.55	1	16	16	78	0.413759	28	29.2141	0.53934	27	18.7841	0.980954	28	19.1216	0.697736	28	38.3318	0.994111	28	15.4276	0.666221	27	43.7483	1.11478	28	21.6621				635.55	33.18	14	24	70.684	36.55	16	28	7926.57	35.2	15	26	446	47.1896	5.74463
SMAC_06655	contig_2.13 complement(join(190641..191188,191253..191365,191466..191537,191654..191667)) CCC10480.1	64.11	1	16	16	123	0.297619	48	52.4466	0.464884	48	38.2189	0.885054	48	28.1913	0.699327	48	42.8014	1.12706	48	25.1099	0.428827	48	64.2202	0.953233	46	54.4467				1007.01	63.31	15	39	102.219	61.29	14	40	13215.6	64.11	16	44	248	27.1625	4.83057
SMAC_04650	contig_2.20 complement(join(525787..525803,525869..526750,527026..527134)) CCC11668.1	42.09	1	16	16	67	0.425217	24	31.459	0.65233	24	25.2522	1.09784	24	21.6675	0.705192	24	56.9286	1.17779	24	17.7895	0.699489	24	22.6075	1.10514	24	30.5222				518.597	41.49	15	22	51.3153	38.81	14	21	6690.67	42.09	16	24	335	37.8101	6.12549
SMAC_08739	contig_2.64 complement(join(51523..51569,51652..52921)) CCC05370.1	40.18	1	16	16	56	0.406148	21	19.4697	0.676576	21	20.4375	1.12102	20	28.9747	0.712053	20	38.6698	1.88597	21	31.0178	0.834747	20	44.0873	1.27606	21	20.1992				487.568	37.21	15	20	32.1831	37.44	14	19	4685.32	35.84	13	17	438	47.7344	8.07471
SMAC_09107	contig_2.72 complement(join(33226..33710,33954..34265,34332..34536)) CCC14378.1	38.14	1	16	16	125	0.326375	45	49.8853	0.634905	46	24.4004	0.842202	46	41.9695	0.718992	46	30.0399	1.45127	46	26.0516	0.49911	46	37.5533	0.663044	45	122.492				956.799	35.74	15	41	92.5822	38.14	16	44	11291.5	35.44	13	40	333	38.0437	9.5249
SMAC_00017	contig_2.1 complement(join(66839..66967,67046..68196,68285..68381)) CCC05801.1	39.74	1	16	16	94	0.311544	35	43.8862	0.413429	34	47.7676	0.840622	35	26.8562	0.722462	35	34.6405	0.956476	35	23.2006	0.495635	34	74.078	0.977014	35	43.2355				899.118	37.12	14	28	78.5031	36.9	15	32	10955.5	38.43	15	34	458	50.6907	5.5542
SMAC_02891	contig_2.12 complement(join(509690..513522,513597..514272)) CCC10315.1 putative histidine kinase group protein	12.65	1	16	16	57	0.390187	20	89.3994	0.52003	19	24.3631	0.911028	20	47.4072	0.754418	20	32.9567	0.98745	20	12.5658	0.587146	20	52.6334	0.841507	20	60.9491				513.158	12.05	15	18	46.4664	12.65	16	19	5750.38	12.65	16	20	1502	165.152	5.57959
SMAC_03307	contig_2.10 237266..238555 CCC09751.1	38.69	1	16	17	67	0.423384	24	44.8957	0.551448	24	32.2175	0.938563	24	19.6893	0.772536	24	19.7705	1.02136	24	24.3586	0.684224	24	30.2107	1.17591	24	26.985				478.867	33.33	13	21	55.3829	38.69	17	25	6408.49	31.47	13	21	429	46.9867	6.07471
SMAC_05305	contig_2.25 111655..113067 CCC12232.1	37.66	1	16	16	71	0.306179	30	50.8909	0.579519	30	36.597	0.90956	30	21.5616	0.77326	30	35.9675	0.945483	30	39.731	0.570668	30	28.8232	0.794979	30	48.1371				510.142	35.74	15	27	52.1435	37.66	16	22	6447.77	36.17	15	22	470	51.0149	6.7124
SMAC_07896	contig_2.49 join(157714..158542,158595..158938) CCC05159.1	43.59	1	16	16	56	0.353708	20	38.7559	0.633773	20	23.3716	1.15338	20	25.9014	0.773428	20	35.3493	1.23436	20	29.9881	0.625462	20	35.1895	0.952854	20	39.888				320.373	39.23	14	17	34.015	43.59	16	20	4752.93	43.59	16	19	390	42.9855	7.38623
SMAC_01215	contig_2.4 join(19880..20257,20505..21266) CCC07647.1	49.08	1	16	16	132	0.415192	47	42.2717	0.786355	47	58.708	1.25832	47	29.741	0.801193	47	61.15	2.35595	47	28.6404	0.751615	46	61.5448	1.29315	47	23.657				1095.61	49.08	15	42	109.951	49.08	15	46	13835.6	49.08	16	44	379	40.7821	6.7124
SMAC_04292	contig_2.19 complement(join(272962..273516,273595..274365)) CCC04925.1	43.31	1	16	16	69	0.439589	26	44.3776	0.585591	26	39.0312	1.12751	26	10.4016	0.803937	26	33.0086	1.20957	26	19.111	0.816157	26	19.8668	1.09646	26	29.1123				643.116	33.33	12	21	59.2383	38.78	15	23	7937.9	41.95	15	25	441	49.9852	5.56689
SMAC_04800	contig_2.21 join(500261..500453,500522..500860,500921..501159) CCC11818.1	58.59	1	16	17	129	0.439038	47	28.7557	0.638912	47	28.6393	1.09534	47	23.4942	0.809713	47	43.655	1.02496	47	32.1647	0.690405	47	29.9744	1.17004	47	17.1144				946.432	52.34	14	36	101.735	56.64	16	47	13339.8	58.59	17	46	256	29.4547	5.22412
SMAC_05598	contig_2.26 join(413980..414243,414305..414756,414824..415181) CCC12421.1	59.94	1	16	16	93	0.465139	32	25.2374	0.622745	32	47.6745	1.2569	32	25.442	0.80978	32	43.7127	1.3416	32	23.2827	0.716621	32	27.9987	1.01035	32	48.2105				789.289	59.94	16	32	73.6412	59.94	16	31	9060.66	57.98	15	30	357	39.1591	7.48877
SMAC_02105	contig_2.18 complement(join(303415..303464,303525..303830,303891..303954,304247..304279)) CCC11448.1	72.67	1	16	16	209	0.429311	78	58.1117	0.938005	78	44.0298	1.35341	78	34.0146	0.812108	78	39.8362	2.18815	78	42.6103	0.973487	78	55.247	1.11707	78	32.8684				1465.33	64.67	13	62	147.994	72.67	16	78	18435.3	68.67	14	69	150	16.7767	8.96826
SMAC_00871	contig_2.2 complement(join(925687..926562,926622..926666)) CCC06843.1	55.88	1	16	16	77	0.424385	28	30.877	0.690902	28	33.7109	1.09395	28	19.4666	0.814259	28	17.2728	1.07948	28	20.3063	0.7178	28	30.0249	1.10437	28	26.9424				629.97	55.88	16	25	46.6008	48.37	15	26	7585.88	52.29	15	26	306	33.2071	5.71924
SMAC_08107	contig_2.52 complement(join(157592..159011,159064..159293)) CCC13986.1	39.53	1	16	17	67	0.379385	24	62.7293	0.647718	24	31.2928	1.04968	24	29.07	0.816771	24	32.8092	1.02614	24	17.9572	0.664154	24	45.2282	1.19356	24	28.0475				442.432	37.34	15	21	53.0074	38.43	16	23	6500.36	35.15	16	23	549	61.4976	4.81787
SMAC_02296	contig_2.23 join(457704..457715,457878..459432,459489..461002) CCC12075.1	20.57	1	16	16	69	0.436728	24	36.2226	0.639343	24	30.4559	0.971896	24	31.4015	0.822143	24	19.8845	1.17476	24	21.5887	0.724937	24	34.6709	1.02909	24	36.5957				664.539	18.42	15	22	53.2197	18.42	15	23	6906.59	19.69	15	24	1026	114.593	5.22412
SMAC_02737	contig_2.11 join(853643..854693,854761..854924) CCC10159.1	40.1	1	16	16	63	0.425771	23	16.7164	0.545594	23	32.2479	0.735415	23	19.9739	0.825933	23	16.1201	0.796698	23	21.8725	0.658335	23	16.3427	0.959388	23	19.2022				413	35.4	13	19	44.9364	40.1	16	22	6267.18	40.1	16	22	404	45.5712	5.99854
SMAC_02202	contig_2.23 complement(join(116608..116640,116794..116961,117041..118417)) CCC11980.1	33.52	1	16	16	87	0.461476	28	44.7728	0.721663	30	42.5745	1.27394	31	28.9857	0.828091	31	42.1525	1.53996	31	30.1439	0.781311	30	45.4073	1.15539	31	35.2301				759.804	32.38	15	30	64.8391	33.52	16	30	7898.45	29.9	14	27	525	57.8085	6.354
SMAC_03792	contig_2.16 join(257735..257927,258010..258179,258246..258815,258884..259217,259356..259735) CCC11085.1	39.42	1	16	16	82	0.511696	29	36.518	0.619437	29	37.8285	1.14919	29	24.4907	0.828175	29	24.1578	1.08915	29	16.7337	0.740777	29	37.5918	1.06079	29	27.8215				809.435	37.77	15	24	69.1318	39.42	16	29	8650.49	39.42	16	29	548	60.6978	5.18604
SMAC_01843	contig_2.5 complement(join(812549..813295,813380..813682)) CCC08295.1	64.47	1	16	16	146	0.436447	48	37.3502	0.715904	49	51.0807	1.17661	50	42.379	0.834958	49	63.3269	1.95309	50	39.1277	0.808004	48	29.4792	1.08918	50	54.0912				1363.31	64.47	16	47	121.264	64.47	16	50	16577.6	62.46	15	49	349	36.0911	6.40479
SMAC_05728	contig_2.6 join(24132..24182,24308..24377,24460..24970,25225..25780) CCC08483.1	53.16	1	16	16	124	0.419071	46	34.021	0.670929	46	23.5738	1.19283	47	20.8948	0.83673	47	35.3008	1.23524	47	19.3672	0.701812	47	30.7783	1.02611	47	35.7506				970.535	52.91	15	40	91.5917	50.89	15	40	13090.6	51.14	15	44	395	42.1259	4.83057
SMAC_00482	contig_2.1 join(1972426..1972612,1972681..1974149,1974205..1975260) CCC06265.1	18.05	1	16	16	48	0.395753	18	36.371	0.686468	18	37.4802	0.919897	18	23.9895	0.837352	18	28.522	0.96221	18	23.1705	0.629102	18	29.9674	0.545373	18	87.8625				346.722	16.83	15	16	49.4851	16.94	15	17	4972.79	14.95	13	15	903	99.7209	5.63037
SMAC_01455	contig_2.4 join(994577..995180,995242..996347) CCC07891.1	31.11	1	16	16	81	0.392706	29	22.3516	0.659537	29	25.3418	0.906278	29	14.9351	0.848816	29	20.1611	0.919852	29	15.2879	0.657765	29	30.921	0.618546	29	121.79				725.128	27.07	13	24	56.6622	31.11	16	28	8108.23	31.11	16	29	569	62.6234	4.71631
SMAC_06755	contig_2.3 join(1407720..1407763,1407833..1407852,1407954..1408004,1408146..1408772,1408844..1408962) CCC07553.1	65.73	1	16	16	135	0.432127	51	41.9349	0.697887	50	32.8298	1.34472	51	24.1931	0.86858	51	37.6349	1.27728	51	27.7637	0.756765	51	35.2248	1.13121	51	20.4014				1122.85	60.84	13	44	116.241	63.64	15	46	13533.2	65.73	14	45	286	30.906	5.42725
SMAC_04020	contig_2.17 complement(join(476782..477790,477853..479683,479749..479953)) CCC11317.1 putative scal-like putative Sca1-like protein	17.36	1	16	17	65	0.41912	22	18.9698	0.719588	22	22.9969	1.16066	22	11.9879	0.874709	22	22.791	1.04716	22	25.2077	0.823613	22	16.7038	0.805132	22	41.3054				413.356	16.67	16	22	41.3607	17.36	17	22	5718.14	16.57	16	21	1014	111.809	5.70654
SMAC_06706	contig_2.13 complement(join(405486..406622,406689..407543)) CCC10535.1	34.09	1	16	17	86	0.374381	29	43.7278	0.598716	29	18.7444	1.05279	29	27.2053	0.878229	29	17.248	1.16457	29	35.9102	0.713104	29	31.5104	1.14287	29	35.5519				853.584	34.09	17	30	66.3662	33.18	16	28	8685.37	34.09	17	28	663	72.8434	4.93213
SMAC_01330	contig_2.4 complement(join(501306..501438,501498..502792)) CCC07763.1	46.32	1	16	16	80	0.417434	27	46.8492	0.614794	27	28.2087	1.16911	27	18.8999	0.880496	27	27.4433	1.22998	27	23.379	0.605025	27	61.2332	1.10435	27	44.4852				714.397	43.37	15	26	63.2228	46.32	16	27	8371.86	46.32	16	27	475	53.6389	6.20166
SMAC_02438	contig_2.3 complement(join(905528..906388,906488..906598)) CCC07432.1	44.27	1	16	16	96	0.414723	37	37.5307	0.555801	37	35.1305	1.13648	37	25.2322	0.892672	37	30.8696	1.15849	37	34.4833	0.593014	37	54.3987	1.007	37	31.5814				749.246	36.22	12	29	67.8497	42.41	15	35	9445.3	39.63	14	32	323	35.6274	6.80029
SMAC_04642	contig_2.20 complement(join(492030..492188,492248..492424,492489..492673,493103..493106)) CCC11660.1	63.79	1	16	16	131	0.536275	49	36.6374	1.08436	49	44.843	1.90462	50	39.9515	0.914033	50	32.4097	2.61776	50	45.2881	0.971353	50	36.7045	1.10272	50	36.3579				1052.13	58.05	13	40	95.3609	62.64	15	46	14376.9	57.47	14	45	174	20.3601	10.6235
SMAC_01583	contig_2.4 join(1409103..1409310,1409378..1411119,1411191..1411364) CCC08019.1 putative sac1 putative SAC1 protein	27.72	1	16	17	47	0.516168	18	26.1532	1.25554	18	44.697	1.42392	18	16.9721	0.916946	18	58.5167	4.03173	18	22.7559	0.903242	18	28.4513	1.36517	18	33.7802				260.835	19.38	12	13	32.8775	26.59	16	18	4335.48	24.19	14	16	707	79.8181	9.30518
SMAC_00164	contig_2.1 complement(join(678494..678505,678564..679257,679311..679708,679768..680283,680334..680394,680455..680948)) CCC05949.1	25.97	1	16	16	50	0.554762	19	43.4855	0.844641	19	12.677	1.1601	19	22.9022	0.920044	19	33.4488	1.23759	19	27.9894	0.977194	19	18.5996	1.16347	19	16.2803				471.353	21.96	12	14	43.351	23.9	14	17	5068.95	25.97	16	19	724	80.4889	4.88135
SMAC_03770	contig_2.16 complement(join(184600..184684,184745..185766,185846..185848)) CCC11063.1	61.52	1	16	16	154	0.417781	56	52.8412	0.692762	58	33.8384	1.11518	58	25.728	0.92381	58	26.8283	1.0084	58	31.144	0.700579	57	44.7104	0.954946	58	45.6344				2082.35	61.52	16	48	136.637	59.35	15	51	19859	52.3	15	55	369	36.9758	5.33838
SMAC_04218	contig_2.19 complement(join(6860..7727,7793..8112,8182..8253)) CCC04849.1	34.61	1	16	17	78	0.322863	29	32.8653	0.539607	29	47.2939	1.05495	29	26.0125	0.927522	29	38.472	1.07601	29	23.6334	0.530013	29	30.3418	0.78697	29	43.8338				636.152	30.07	13	24	62.8503	33.17	16	28	7590.2	32.94	15	26	419	45.7753	6.93213
SMAC_01911	contig_2.5 join(1088358..1088859,1088928..1090090) CCC08363.1	26.53	1	16	16	197	0.512584	84	18.3115	0.711292	82	18.3421	1.26214	84	22.7126	0.932901	83	25.0108	1.1429	84	28.2931	0.764644	84	16.6432	0.805163	83	31.8315				1336.29	24.19	14	56	133.311	24.73	15	62	22465.5	25.45	15	79	554	62.1044	5.36377
SMAC_08567	contig_2.2 join(2145887..2145905,2146210..2146999,2147071..2147086) CCC07186.1	51.82	1	16	16	95	0.495927	36	58.5454	0.678326	36	27.6837	1.04952	37	43.0172	0.936675	36	30.239	1.33278	37	19.9893	0.756467	35	29.2238	1.03112	36	31.8352				621.719	48.18	14	28	62.1228	51.82	16	34	9793.52	48.54	14	33	274	30.2923	5.19873
SMAC_03096	contig_2.7 958029..960794 CCC09075.1	20.74	1	16	16	42	0.499965	17	46.575	0.817788	17	9.02989	1.22563	17	18.7389	0.939316	17	26.7924	1.51693	17	29.2297	0.730571	17	27.1269	0.809342	17	30.542				295.05	16.07	11	12	29.9102	18.68	14	15	4069.84	19.76	15	15	921	100.587	6.34131
SMAC_02058	contig_2.18 join(121200..121212,121269..121313,121451..121901,121959..122416,122482..122960) CCC11400.1	37.42	1	16	16	79	0.508383	26	59.1985	0.694535	28	44.315	1.30055	28	35.6166	0.946727	28	46.4562	1.33526	28	39.8787	0.717913	27	52.0152	0.896844	28	60.8363				604.561	37.21	15	26	63.8344	37.42	16	27	7610.83	37.21	15	26	481	51.6345	5.22412
SMAC_06637	contig_2.37 join(219767..219802,220024..220158,220225..220809,220880..221701,221789..222238) CCC13348.1	34.52	1	16	16	70	0.407166	25	37.779	0.778847	25	30.2271	0.777869	25	42.6417	0.964771	25	43.2846	0.871302	25	41.9652	0.648365	25	38.9729	1.10322	25	31.0268				497.172	32	15	23	57.6682	34.52	16	24	6556.15	34.52	16	23	675	74.2893	7.47412
SMAC_08245	contig_2.56 6624..8828 CCC05236.1	23.98	1	16	16	52	0.585608	21	35.8315	0.81724	21	21.6727	1.37585	21	26.7441	0.966782	21	39.3666	1.39993	21	25.8703	0.941367	21	26.5662	0.998479	20	34.5276				309.743	23.02	15	16	38.1588	22.21	14	17	4930.88	23.16	15	19	734	82.6973	5.12256
SMAC_08178	contig_2.53 join(78063..78156,78214..78259,78526..78709,78791..79108) CCC14011.1	62.91	1	16	16	229	0.465964	79	42.506	0.896843	81	35.2121	1.21936	81	42.9902	0.972636	81	32.1589	1.90545	81	34.6066	0.879885	80	58.5267	0.99498	81	47.5023				1787.58	62.91	16	76	185.733	54.46	15	76	22887.7	62.91	15	77	213	23.6934	9.21729
SMAC_08246	contig_2.56 join(9958..10051,10166..10365) CCC05237.1	85.57	1	16	16	82	0.416485	33	21.1823	0.630436	33	17.7307	1.00869	33	29.3167	0.983798	33	20.0798	0.750394	33	16.5329	0.622612	33	27.3582	1.2395	33	24.2899				493.27	78.35	14	25	50.5815	85.57	16	31	7655	78.35	14	26	97	10.7084	5.57959
SMAC_01581	contig_2.4 complement(join(1403872..1405812,1405967..1406080)) CCC08017.1	25	1	16	16	47	0.489612	19	26.5201	1.73583	19	50.491	1.29007	19	26.8222	0.984792	19	29.6416	4.97852	19	128.827	1.00185	19	33.9632	1.44302	19	75.5901				337.06	17.98	11	13	31.4924	25	16	17	4707.64	25	16	17	684	74.4821	6.26514
SMAC_06165	contig_2.33 complement(join(204811..204888,204950..205317,205385..205489,205891..205894)) CCC13022.1	68.48	1	16	16	179	0.536461	68	46.0739	0.946998	69	42.2193	1.45798	69	36.1968	0.985798	69	36.7345	2.48788	69	42.077	0.819173	69	49.7583	1.08878	69	37.7554				1511.99	60.33	14	63	169.266	61.96	14	60	20063.5	52.17	12	56	184	20.7106	11.6782
SMAC_00940	contig_2.2 complement(join(1207094..1208408,1208470..1208632,1208710..1208758)) CCC06915.1	32.68	1	16	16	62	0.52522	21	35.152	0.601314	21	24.3327	0.96512	21	11.6513	0.987574	21	23.1229	1.05186	21	15.4156	0.715494	21	29.7093	1.02662	21	21.2821				605.88	32.68	16	20	41.2997	32.68	16	21	6280.88	32.68	16	21	508	55.7505	5.85889
SMAC_03039	contig_2.7 complement(join(1146894..1149004,1149060..1149225)) CCC09135.1	24.01	1	16	16	55	0.481221	20	36.2681	0.925852	20	29.0757	1.81616	20	26.9688	0.987977	20	40.7796	1.1987	20	25.3924	0.976253	20	51.8909	1.46134	20	20.3632				441.991	21.64	14	17	41.0916	24.01	16	20	5157.71	22.3	14	18	758	82.1263	7.00537
SMAC_02491	contig_2.3 join(1108272..1108287,1108845..1109130,1109205..1109229) CCC07488.1	67.59	1	16	16	110	0.355035	48	59.3655	0.711974	48	31.2214	1.21755	48	34.2467	1.00388	48	32.7884	0.774886	48	22.3338	0.659731	48	43.0232	1.19005	48	32.042				480.545	58.33	13	31	52.3927	56.48	13	39	10372.2	62.04	15	40	108	11.7479	9.18799
SMAC_06751	contig_2.3 join(1392097..1392211,1392275..1392423,1392501..1393486,1393550..1393590,1393663..1393850) CCC07549.1	34.96	1	16	16	69	0.525831	24	30.4712	1.01625	24	22.1707	1.38771	24	29.8908	1.00987	24	28.5137	2.22063	24	16.7291	0.915702	24	30.3302	1.19514	24	34.4527				411.309	32.93	14	22	44.6912	33.74	15	23	6837.01	34.96	16	24	492	56.1145	9.01221
SMAC_01914	contig_2.5 complement(join(1103327..1104186,1104245..1104977,1105048..1105390,1105453..1107761)) CCC08366.1	14.21	1	16	16	56	0.62596	19	23.7127	0.803403	19	10.7553	1.3615	19	32.4128	1.0229	19	28.0468	1.18439	19	29.1542	0.963019	19	31.4152	0.98419	19	22.565				378.786	14.21	16	18	46.9806	14.21	16	19	5273.99	14.21	16	19	1414	156.381	5.16064
SMAC_09128	contig_2.73 join(33716..33906,33979..36598) CCC14400.1	20.94	1	16	16	56	0.659661	22	28.0248	0.844335	22	28.1564	1.30649	22	25.3668	1.03306	22	23.7319	1.16383	22	12.8631	0.972145	22	29.492	1.0185	22	22.9694				495.432	15.71	11	15	46.5139	19.98	15	21	5513.06	20.19	15	20	936	101.005	5.92236
SMAC_00541	contig_2.1 join(2171179..2171361,2171422..2172303) CCC06326.1	43.79	1	16	16	145	0.467094	56	33.0208	0.667297	56	35.3273	1.32923	56	28.3164	1.03474	56	19.5671	1.45891	56	30.9162	0.810938	56	26.3395	1.13479	56	37.1097				878.226	41.24	14	45	102.482	43.79	16	53	13752.8	41.81	15	47	354	39.5885	7.25439
SMAC_03429	contig_2.10 join(679970..680012,680143..681544,681599..681751,681827..684065,684144..684428) CCC09873.1	11.94	1	16	16	51	0.679733	20	29.9578	0.861478	20	17.9909	1.40538	20	20.789	1.04077	20	27.0842	1.26789	20	16.5769	0.933072	20	30.0936	0.968422	20	33.0043				237.618	8.96	11	13	30.428	11.94	16	20	4320.21	10.92	14	18	1373	149.572	6.72705
SMAC_06726	contig_2.3 join(1313284..1313508,1313582..1315381) CCC07524.1	31.31	1	16	16	51	0.59054	17	44.4397	0.682972	18	28.3364	1.12678	18	26.2547	1.04253	18	28.1261	1.51306	18	34.7671	0.730714	18	48.0698	1.08197	18	18.8723				441.632	30.12	15	17	45.1369	31.31	16	18	4880.2	28.64	14	16	674	74.2536	6.34131
SMAC_05977	contig_2.6 complement(join(539450..540118,540342..540566,540711..540713)) CCC08622.1	42.28	1	16	16	122	0.523306	47	19.6887	0.839147	47	21.1294	1.37397	47	16.4001	1.04693	47	18.3659	1.27134	47	21.3706	0.813223	47	20.7116	1.14999	47	22.5034				960.462	38.93	14	34	91.4913	42.28	16	45	12794.2	41.61	15	43	298	32.3981	5.24951
SMAC_07848	contig_2.14 complement(join(723334..724572,724666..725334,725397..725543,725604..725714,725774..725911,725997..726119)) CCC10831.1	18.56	1	16	16	47	0.482225	18	41.1286	0.775049	18	24.183	1.2684	18	24.703	1.04957	18	26.2085	1.39453	18	26.7161	0.733889	18	41.7112	0.990144	18	29.0414				375.908	17.57	15	17	41.0388	17.7	15	17	3731.88	13.74	11	13	808	86.9086	7.21045
SMAC_06414	contig_2.35 complement(join(199101..199307,199370..199896,199961..200642,200708..201253)) CCC13195.1	23.43	1	16	16	69	0.572979	27	29.5766	0.784058	27	26.275	1.27949	27	33.2498	1.0506	27	29.2621	1.2799	27	31.1483	1.00783	27	24.052	0.906351	27	62.9397				418.957	18.68	13	20	43.9575	23.43	16	26	6220.32	20.83	14	23	653	70.4255	5.69385
SMAC_06705	contig_2.13 complement(join(404085..404347,404410..404781,404899..404917)) CCC10534.1	63.13	1	16	16	176	0.482908	67	45.2984	1.04625	67	54.1418	1.4992	68	44.0669	1.08748	68	54.2111	2.50786	68	45.9804	0.738992	68	61.8199	1.16535	68	45.7142				1167.45	59.45	15	61	137.432	63.13	16	64	14910	55.76	14	51	217	24.1111	9.92041
SMAC_08196	contig_2.53 142550..149179 CCC14029.1 putative RhoGEF group protein	8.15	1	16	16	44	0.62064	16	24.0815	0.921253	16	29.9133	1.29948	16	38.2887	1.09114	16	36.6726	1.32699	16	25.8504	0.980185	16	22.7151	1.00352	16	50.4724				228.146	6.84	13	13	33.5988	8.15	16	16	4174.93	7.83	15	15	2209	244.873	6.44287
SMAC_04373	contig_2.14 553840..554934 CCC10790.1	46.15	1	16	16	80	0.349866	25	62.7334	0.806404	26	42.3674	1.23102	26	56.502	1.09478	26	56.0552	1.30461	26	41.3547	0.792307	26	60.1498	0.998166	25	52.2509				835.459	41.48	15	26	72.4715	46.15	16	27	8538.74	46.15	16	27	364	37.2748	8.85107
SMAC_07517	contig_2.7 complement(join(155522..155547,155622..156957,157105..157140)) CCC08880.1	28.6	1	16	16	61	0.649286	22	20.4547	0.923554	22	21.4218	1.54237	22	25.04	1.11226	22	27.1811	1.70434	22	30.608	1.10484	22	18.0265	1.03479	22	10.8463				440.851	28.6	15	18	52.9993	28.6	16	22	6839.59	28.6	16	21	465	52.4427	7.37158
SMAC_02292	contig_2.23 complement(join(443812..444131,444205..445138,445199..445669)) CCC12071.1	33.97	1	16	16	83	0.457212	31	23.9117	0.913346	32	21.2311	1.21093	32	14.5346	1.14298	32	24.6654	2.70987	32	27.1253	0.907899	31	15.6908	0.968755	32	55.5189				441.72	32.06	14	25	60.7077	33.97	16	32	6825.09	33.97	16	26	574	62.9725	6.90283
SMAC_06239	contig_2.3 complement(join(124713..124868,124968..125102,125173..125370,125631..125658,125770..125840)) CCC07244.1 putative rho1 putative RHO1 protein	55.9	1	16	16	165	0.555646	62	24.6266	1.22001	62	30.5119	1.4944	63	25.1796	1.18778	63	27.1065	2.60072	63	31.8684	1.11614	62	28.9247	1.2687	63	32.4985				897.178	52.82	14	52	118.636	55.9	16	63	14061.3	49.23	14	50	195	21.9574	7.37158
SMAC_03818	contig_2.16 join(360302..360577,360671..362266) CCC11111.1	26.81	1	16	17	75	0.465129	28	39.8159	0.74919	29	31.8755	1.39967	29	24.3139	1.20009	29	18.6965	1.48366	29	19.7308	0.716774	29	35.0064	0.912344	29	46.5136				480.755	22.95	14	23	52.6331	26.81	16	26	7052.01	25.36	16	26	623	67.1029	4.90674
SMAC_02452	contig_2.3 join(945525..946240,946316..947468) CCC07446.1	35.05	1	16	16	59	0.544762	21	25.0874	1.75619	21	56.6801	1.74654	21	36.8001	1.21291	21	48.1157	3.28327	21	85.4567	1.36568	21	46.885	1.79797	21	48.1415				509.784	35.05	16	20	44.4854	35.05	16	21	5680.01	33.76	15	18	622	67.2092	8.96826
SMAC_02833	contig_2.12 join(300578..300616,300707..300973,301036..302883) CCC10255.1	26.64	1	16	16	87	0.693718	32	26.5973	0.857734	32	29.458	1.54594	32	38.7874	1.26934	32	28.5243	1.55729	32	33.0774	0.941651	32	34.6504	1.01654	32	22.6625				545.312	25.66	15	28	62.3998	22.32	14	28	9029.39	26.64	16	31	717	76.2031	5.12256
SMAC_03786	contig_2.16 join(236137..236156,236316..236964,237132..237356) CCC11079.1	59.6	1	16	16	115	0.72853	43	35.5388	0.976068	44	23.409	1.53283	44	25.3944	1.28707	43	15.3421	1.48349	44	26.5203	1.11497	43	22.3848	1.01455	44	34.8857				848.219	54.88	14	36	86.8046	47.81	15	40	11802.9	57.58	15	39	297	32.3042	8.73389
SMAC_08069	contig_2.50 complement(join(139486..139601,139672..142483,142545..142699,142867..143059)) CCC05201.1	17.42	1	16	17	59	0.730808	19	29.5668	1.17054	19	21.7153	1.84615	19	9.90073	1.41282	19	17.7828	1.62601	19	16.2012	1.15652	19	25.1487	0.970656	19	38.7581				320.201	14.94	15	17	40.1531	17.42	17	21	5426.85	17.42	17	21	1091	120.362	6.59521
SMAC_04786	contig_2.21 join(461199..461246,461392..461704,461782..462146,462261..462626) CCC11804.1	54.82	1	16	16	73	0.697917	26	20.4567	0.946849	26	22.133	1.50821	26	25.8737	1.43505	26	18.8225	1.47365	26	29.9944	1.13009	26	21.0723	1.2031	26	28.123				580.584	49.59	15	23	54.566	54.82	16	26	6821.18	49.59	15	24	363	38.7907	7.6792
SMAC_08128	contig_2.3 join(1658196..1660351,1660403..1661601,1661693..1662528) CCC07621.1	12.82	1	16	16	63	0.76765	22	23.1921	1.09715	22	25.6257	1.51359	22	48.121	1.43576	22	31.7566	1.53872	22	33.1145	1.24762	22	33.1422	0.958642	22	42.7409				454.078	10.96	14	20	55.4517	12.82	16	21	6358.63	12.82	16	22	1396	153.734	6.39209
SMAC_09469	contig_2.93 complement(join(17611..19847,19910..20105,20190..20252)) CCC05532.1	23.1	1	16	17	52	0.675203	19	24.2267	1.01004	19	27.1964	1.66544	19	27.7423	1.46062	19	40.9448	1.8097	18	32.4077	1.0088	18	23.3055	0.930313	18	26.0635				298.445	17.21	13	16	31.6041	18.05	14	17	4866.16	22.02	16	19	831	91.2619	5.73193
SMAC_00751	contig_2.2 443960..445687 CCC06724.1	32.7	1	16	16	68	0.970104	25	37.7891	1.25546	25	35.2576	2.02891	25	27.4779	1.50667	25	27.8049	2.16264	25	39.6244	1.21576	25	28.9287	0.917042	25	29.7435				568.835	32.17	15	21	60.9559	32.7	16	24	7258.95	32.7	16	23	575	64.1533	5.89697
SMAC_07943	contig_2.48 complement(join(8987..9109,9175..10458,10580..11188)) CCC13874.1 putative amino acid ADP-ribosylation protein	24.44	1	16	16	66	0.746672	24	19.5205	1.20029	24	27.1224	1.9461	24	20.9628	1.51375	24	30.2364	2.06472	24	29.9034	1.21991	24	25.6085	1.07999	24	27.0096				445.552	22.35	14	22	49.2054	24.44	16	23	6176.67	22.65	14	21	671	75.2057	5.59229
SMAC_07844	contig_2.14 join(709952..710071,710164..712635) CCC10827.1	18.19	1	16	16	43	0.579994	18	29.245	1.16549	18	36.3628	1.35807	18	28.3732	1.56054	18	32.5601	1.9652	18	35.1798	1.09332	18	36.6266	0.870949	18	48.2355				296.331	15.99	12	13	37.0318	18.19	16	18	3762	13.79	11	12	863	95.567	5.64307
SMAC_08053	contig_2.50 complement(join(82580..82947,83377..83518)) CCC05186.1	76.33	1	16	16	160	0.565554	52	36.7819	0.997886	54	35.1802	1.90985	54	55.2532	1.78807	54	29.3171	1.3315	54	37.7426	1.26218	54	56.3222	0.877741	50	89.2955				1243.72	76.33	16	52	119.327	76.33	16	54	17240.2	76.33	16	54	169	17.3795	7.32764
SMAC_02460	contig_2.3 complement(join(982485..983112,983168..983831,983887..985285)) CCC07455.1	19.87	1	16	16	61	0.915462	24	42.5357	1.33286	24	36.4686	2.25227	24	61.8852	1.98717	24	32.6501	2.22458	24	90.9223	1.45179	24	32.9201	0.857763	24	48.964				378.475	15.4	12	20	37.023	18.97	15	22	5552.22	17.97	12	19	896	95.8317	7.00537
SMAC_12073	contig_2.3 complement(join(686095..686389,686440..687080,687132..687296,687359..687411,687476..687497,687678..688172)) CCC07381.1	27.16	1	16	16	56	0.927695	19	62.8461	1.74303	19	46.0248	2.4949	19	39.6518	2.63995	19	39.3814	3.29031	19	52.2003	1.57288	19	49.9354	0.816926	19	34.9928				270.56	23.38	13	16	34.3557	27.16	16	20	5305.38	27.16	16	20	556	60.703	8.52881
SMAC_00366	contig_2.1 complement(join(1490869..1491383,1491441..1491588,1491651..1491717,1491775..1491820,1491885..1491916,1491976..1492010,1492309..1492416,1492511..1492567)) CCC06149.1	40.9	1	16	16	75	1.56131	26	94.4867	2.67599	26	89.0081	4.14981	26	101.107	3.44503	26	97.3453	4.26252	27	106.475	2.74316	26	55.626	1.15833	25	48.1252				518.59	34.33	12	22	68.8471	40.9	16	28	7578.72	37.01	14	25	335	36.8533	9.77393
SMAC_02101	contig_2.18 join(297408..297450,297506..297603,297672..298055) CCC11445.1 sdh scytalone dehydratase	54.6	1	15	15	103	0.0844173	12	260.042	0.0478122	31	176.964	0.088152	31	158.005	0.0618477	31	136.263	0.0589452	34	121.839	0.062607	30	193.575	1.38204	38	37.9141				538.152	54.6	13	30	70.4386	54.6	15	36	9697.46	54.6	14	37	174	20.1289	6.63916
SMAC_03183	contig_2.7 complement(join(566996..567307,567395..568084)) CCC08988.1	53.75	1	15	15	62	0.249475	25	45.3914	0.591995	25	41.9449	0.644487	25	22.4501	0.464997	25	46.099	1.16241	25	35.6444	0.614244	24	29.0027	0.958242	25	34.8541				440.723	46.85	12	16	34.3353	51.95	14	24	6070.18	53.75	14	22	333	36.4816	5.74463
SMAC_07270	contig_2.44 join(20091..20126,20265..21683) CCC13761.1	40.08	1	15	15	60	0.220152	21	47.4242	0.300799	22	32.4336	0.431789	22	23.0694	0.46888	21	17.3624	0.527801	22	20.7814	0.27837	22	52.6814	0.920788	22	26.3813				448.432	36.57	12	19	40.195	37.6	13	19	6654.22	40.08	15	22	484	52.3489	5.38916
SMAC_05656	contig_2.30 complement(183283..184197) CCC12696.1	68.09	1	15	16	97	0.223818	35	69.747	0.59978	36	32.758	0.971869	36	17.8237	0.484482	34	34.3133	1.41362	36	16.5695	0.584766	36	34.0856	1.12149	36	39.0755				1032.66	61.18	13	30	78.2716	64.14	14	34	10822.1	63.16	14	33	304	33.7583	7.18115
SMAC_01090	contig_2.2 join(1761071..1761162,1761244..1761730,1761816..1762217) CCC07066.1	50	1	15	15	81	0.244968	29	47.6459	0.300182	29	39.0093	0.883704	29	18.7185	0.525319	29	37.594	0.881712	29	28.4	0.294107	29	45.421	0.66552	29	83.9437				664.411	43.56	12	25	64.6918	50	14	27	8402.35	50	15	29	326	36.2255	6.94678
SMAC_00808	contig_2.2 complement(join(650253..650341,650400..650562,650627..650857)) CCC06778.1	77.5	1	15	15	127	0.234698	46	50.813	0.415251	46	40.8256	0.679615	46	33.7841	0.556127	46	44.7683	0.624506	46	19.419	0.505399	46	39.9515	1.2142	46	34.8702				1061.57	72.5	12	39	95.832	77.5	15	46	13364.9	73.13	13	42	160	18.1353	6.21436
SMAC_06595	contig_2.37 complement(join(39119..40182,40248..40410,40462..40488)) CCC13304.1	40.29	1	15	15	54	0.300109	19	50.957	0.53662	20	53.2355	0.885861	20	31.4292	0.562064	19	63.8092	1.03071	20	19.2344	0.51553	17	53.2467	0.962514	19	39.9145				461.184	38.85	13	18	40.971	38.61	14	18	5139.29	35.01	13	18	417	46.0079	6.84424
SMAC_08658	contig_2.61 complement(join(94902..95415,95620..95834)) CCC05344.1	71.49	1	15	15	155	0.209094	55	63.2658	0.294358	54	42.837	0.579962	55	27.5242	0.563677	55	27.4283	0.339802	55	43.709	0.343372	55	48.7728	1.11981	55	60.4894				1629.84	71.49	15	46	119.418	71.49	15	54	18818.3	71.49	15	55	242	26.4432	5.36377
SMAC_09041	contig_2.62 complement(join(11388..11431,11499..11693,11759..12160,12215..12391,12453..12496,12568..12677,12802..12824,12891..12923,12981..13056,13180..13182)) CCC14185.1	38.32	1	15	16	196	0.213802	69	71.2236	0.442845	71	41.4869	1.12921	72	24.345	0.564201	71	34.0366	1.02545	72	23.0375	0.559	71	30.4943	1.31095	72	25.6614				1308.77	38.32	16	64	148.23	38.32	16	68	19656.8	38.32	16	64	368	40.888	5.60498
SMAC_01410	contig_2.4 complement(790942..792615) CCC07845.1	37.16	1	15	15	60	0.286102	20	32.5049	0.392431	21	32.0144	0.896208	21	19.7917	0.564876	21	44.3709	0.698137	21	17.7031	0.482382	21	32.781	0.977647	21	49.2967				389.957	31.42	14	19	42.5426	31.42	14	20	5940.67	37.16	15	21	557	60.7148	5.51611
SMAC_04665	contig_2.21 join(45939..46030,46155..46997,47060..47366) CCC11682.1	45.04	1	15	15	108	0.35754	39	61.6496	0.602522	40	40.6418	1.04307	40	25.1592	0.584421	40	88.4951	2.05566	40	31.5477	0.596899	40	51.4936	1.13645	40	31.249				892.863	38.74	14	35	90.3944	38.74	14	39	10010.4	42.86	13	34	413	44.862	6.82959
SMAC_08849	contig_2.13 join(828142..828193,828385..829339,829414..829453) CCC10642.1	52.87	1	15	15	119	0.335557	42	37.7936	0.492433	42	29.7462	1.00172	42	30.5189	0.661572	42	35.2708	1.08959	41	27.8051	0.58821	42	38.4876	1.17538	42	22.0604				1195.03	48.56	13	39	95.0906	50.86	14	41	13255.1	52.87	15	39	348	37.7361	5.24951
SMAC_07797	contig_2.41 complement(join(126306..126401,126459..127291,127369..127543,127656..127886)) CCC13615.1	40.32	1	15	15	90	0.251905	33	74.1273	0.880413	34	36.396	1.18313	34	27.3428	0.676235	33	48.7888	2.83602	34	27.7421	0.523634	33	61.2394	1.25548	34	46.7928				731.158	37.39	12	30	61.7346	38.96	13	32	9273.1	36.04	12	28	444	45.7183	9.05615
SMAC_07037	contig_2.36 complement(join(151278..152117,152174..152321,152422..152726)) CCC13259.1	40.47	1	15	15	55	0.36563	20	48.477	0.550214	20	24.707	0.823919	20	30.6116	0.700694	20	43.214	1.27368	20	16.2642	0.477182	20	43.4211	0.900012	20	37.2903				607.006	40.47	15	20	51.2974	36.51	14	19	5153.15	36.51	12	16	430	46.123	7.54736
SMAC_05766	contig_2.6 complement(join(176636..176752,176815..177138)) CCC08522.1	55.48	1	15	15	117	0.20321	45	86.8033	0.486017	46	31.5352	0.657654	46	44.2292	0.703869	46	30.5883	0.309944	46	60.2966	0.417685	46	56.0977	0.835207	46	117.083				722.781	55.48	13	33	79.5007	55.48	15	43	11155.8	55.48	14	41	146	16.1308	6.69775
SMAC_08016	contig_2.13 complement(join(102591..105591,105667..106368,106432..106697)) CCC10463.1	13.31	1	15	15	52	0.388728	18	41.7975	0.848137	19	34.8652	1.03459	19	26.7065	0.718127	19	50.4816	2.09643	19	39.8982	0.79081	19	33.1208	1.24187	19	18.6725				480.208	11.72	13	17	40.4642	13.31	15	18	5217.04	12.71	14	17	1322	139.653	5.26221
SMAC_02584	contig_2.11 join(328796..328804,328877..329608) CCC10004.1	58.54	1	15	15	90	0.343371	32	43.2217	0.595381	32	46.8806	1.48527	32	30.0225	0.725143	32	55.83	1.30845	32	27.0444	0.807503	32	23.6113	0.887766	32	36.9975				721.521	58.54	15	29	60.7481	58.54	14	30	8732.61	58.54	15	31	246	27.0728	4.98291
SMAC_07382	contig_2.45 213202..214647 CCC05059.1	45.95	1	15	15	69	0.336143	24	56.2363	0.553799	24	25.3312	0.908071	24	32.5512	0.726465	24	43.3395	0.896622	24	25.143	0.545915	24	24.7943	0.96715	24	25.3694				828.055	45.95	15	23	67.9126	45.95	15	23	7874.83	45.95	15	23	481	51.7198	7.48877
SMAC_08145	contig_2.3 complement(join(1599448..1599776,1599834..1600236)) CCC07604.1	49.38	1	15	15	85	0.399812	31	37.3295	0.571581	31	35.617	0.905616	31	23.772	0.732006	31	49.1766	1.19684	31	30.3404	0.713523	31	19.6015	1.28121	31	25.3898				686.225	48.56	14	29	61.4468	43.62	13	26	8866.55	48.97	14	30	243	27.432	5.87158
SMAC_05551	contig_2.26 complement(join(239842..239859,239924..240674,240725..242691,242784..245891,245960..246133)) CCC12373.1	9.03	1	15	17	43	0.471233	17	33.2766	0.623915	16	21.2441	0.965451	17	28.0841	0.752222	17	25.7118	0.996152	17	9.0478	0.813451	16	23.8446	1.24345	17	10.4692				214.2	4.94	9	10	23.3979	7.98	16	17	3707	8.23	15	16	2005	219.175	4.99561
SMAC_07274	contig_2.44 30917..32548 CCC13765.1	25.78	1	15	15	49	0.383608	19	43.9172	0.49486	19	23.7197	1.12653	19	25.4119	0.75388	19	18.0062	0.891671	19	26.3992	0.612822	19	47.04	0.840935	19	56.3029				319.304	21.55	13	15	38.8125	25.05	14	17	4725.21	23.39	13	17	543	62.2429	6.23975
SMAC_02554	contig_2.11 complement(join(185414..186170,186359..186465)) CCC09974.1	55.75	1	15	16	66	0.374605	23	48.8958	0.627636	23	40.4935	0.983562	23	32.6616	0.757973	23	34.2685	1.47879	23	38.208	0.663441	23	44.0199	1.03273	23	27.7557				507.753	52.26	12	20	56.717	54.7	15	23	6811.22	55.75	16	23	287	29.3684	9.15869
SMAC_05132	contig_2.22 join(377368..377751,377907..378641) CCC11919.1	39.52	1	15	15	72	0.337901	28	41.0244	0.598416	28	19.6697	0.986984	28	24.267	0.790718	28	38.3053	1.0153	28	18.1654	0.530094	28	53.8623	0.648196	28	109.58				532.114	35.75	13	21	50.2075	35.48	13	25	7413.89	39.52	15	26	372	40.4067	5.57959
SMAC_02777	contig_2.12 complement(57790..60423) CCC10199.1	18.81	1	15	15	43	0.517296	17	11.4816	0.724258	17	20.4284	1.10745	17	14.9298	0.791691	17	23.7728	1.12601	17	15.0429	0.820957	17	41.0695	1.04585	17	17.2481				285.173	13.68	10	12	26.0154	18.81	15	16	3714.94	18.13	14	15	877	97.0375	6.12549
SMAC_03246	contig_2.7 join(342067..342302,342708..343183,343261..343562) CCC08927.1	39.17	1	15	15	82	0.402346	29	30.7611	0.56094	29	19.558	1.11571	29	15.8669	0.794641	29	22.1882	0.939967	29	21.0016	0.633801	29	16.8222	1.06179	29	22.2168				554.575	39.17	15	26	56.8876	39.17	15	29	7223.77	39.17	15	27	337	36.8997	5.51611
SMAC_02203	contig_2.23 join(119146..119176,119470..119857,119914..120244) CCC11981.1	67.87	1	15	16	148	0.401317	55	38.717	0.649234	57	31.6008	1.14436	57	20.7657	0.795934	57	27.5719	1.13502	57	36.8518	0.685583	56	36.5042	0.971607	57	35.0496				967.618	63.05	14	42	86.5976	67.87	15	52	13730.3	67.87	15	54	249	27.3662	7.84033
SMAC_07352	contig_2.45 join(86283..87040,87116..87338) CCC05029.1	68.4	1	15	15	91	0.409809	33	50.8138	0.699763	34	36.2992	0.940097	34	40.8482	0.796102	33	52.6511	1.24275	34	29.992	0.786253	33	33.3673	0.910251	34	27.8056				745.133	63.8	14	27	74.487	68.4	15	32	10370.6	68.4	15	32	326	35.8174	6.39209
SMAC_04100	contig_2.15 complement(join(110413..110869,110957..111287,111354..111492)) CCC10870.1	48.05	1	15	15	65	0.353797	23	84.5119	0.694857	23	62.7525	1.05059	23	24.7351	0.796299	23	30.9588	1.5638	23	33.6109	0.707899	23	69.4033	0.951331	23	49.8191				535.532	46.43	14	20	54.0209	48.05	15	23	6043.22	45.45	14	22	308	32.3995	8.00146
SMAC_06122	contig_2.33 join(48200..48368,48494..49063,49167..49195,49281..49366,49465..49641,49787..49898) CCC12980.1	52.37	1	15	15	70	0.380785	25	41.8732	0.611295	26	47.317	1.18619	26	32.0341	0.798719	26	42.0902	1.34496	26	18.3433	0.641668	25	58.2645	0.894996	26	52.8559				726.96	45	12	20	67.5585	52.37	15	25	8402.24	52.37	14	25	380	40.3581	6.81494
SMAC_06817	contig_2.6 complement(906712..907713) CCC08712.1	43.54	1	15	15	134	0.32363	49	32.7037	0.441109	49	36.0985	0.776844	49	29.2064	0.800519	49	19.4872	0.529404	49	31.1217	0.595337	49	48.2751	1.13487	49	32.0196				985.043	41.44	14	42	112.399	37.54	14	45	14949.7	41.44	14	47	333	37.5872	5.17334
SMAC_05066	contig_2.22 join(76610..76633,76710..77723) CCC11853.1	34.49	1	15	15	410	0.378513	143	34.4731	0.643674	144	27.302	0.894378	146	26.3228	0.805645	144	21.6337	0.880817	146	19.6112	0.735001	144	23.7278	1.41742	145	25.6237				2488.05	34.49	15	140	269.372	34.49	15	139	38132.4	33.62	13	131	345	37.2662	9.24658
SMAC_03391	contig_2.10 complement(join(521483..522495,522568..522772)) CCC09835.1	37.04	1	15	15	85	0.403006	32	51.1916	0.661686	32	48.0809	0.93901	32	30.7853	0.817684	32	29.7299	1.76492	32	31.4439	0.655559	32	38.3407	1.03673	32	39.9149				836.14	31.85	11	24	75.8239	37.04	15	32	9251.67	37.04	15	29	405	45.067	8.32373
SMAC_05058	contig_2.22 join(51173..51211,51297..51425,51501..52598,52658..52732,52805..52822) CCC11845.1	35.18	1	15	15	53	0.459486	21	46.4558	0.700334	21	33.0279	1.14669	21	39.2491	0.82826	21	37.518	1.35676	21	23.061	0.800732	21	45.4946	0.95017	21	41.8235				346.223	28.54	12	16	38.8094	33.85	14	20	4995.9	32.52	13	17	452	51.0384	7.21045
SMAC_06023	contig_2.32 complement(18116..19273) CCC12881.1	36.36	1	15	15	57	0.379603	21	37.692	0.583444	21	25.5175	0.755072	21	40.5603	0.831341	21	19.0559	0.945125	21	27.0436	0.594394	21	42.4847	1.07604	21	30.6451				605.456	32.21	11	17	49.0047	36.36	15	21	6464.89	34.81	14	19	385	42.7765	5.37646
SMAC_03709	contig_2.9 complement(join(973202..973630,973688..974032,974085..975659)) CCC09676.1	20.46	1	15	16	59	0.467766	21	33.4859	0.681205	21	29.1776	1.19205	21	27.85	0.840422	21	30.8865	1.01485	21	18.6437	0.790017	21	47.0391	1.07444	21	30.8746				422.551	16.37	12	17	43.1854	20.46	16	22	5309.88	18.8	14	20	782	88.871	5.14795
SMAC_01528	contig_2.4 complement(1266307..1267419) CCC07965.1	47.03	1	15	16	69	0.41605	26	36.1453	0.562052	26	42.7863	0.903815	26	29.7695	0.849347	26	21.8589	1.09335	26	23.6263	0.649193	26	26.1199	1.11027	26	28.4583				395.42	45.14	15	24	53.2295	47.03	16	24	5989.99	40.54	13	21	370	41.7462	6.91748
SMAC_05877	contig_2.24 complement(join(209292..211585,211638..213030)) CCC12139.1	12.79	1	15	15	52	0.444436	19	42.389	0.703848	19	44.826	0.908686	19	31.6629	0.860825	19	38.8598	0.926684	19	20.7231	0.75874	19	36.1682	1.05498	19	27.641				337.273	10.02	11	15	39.7948	12.79	15	19	5014.17	12.21	14	18	1228	134.477	5.33838
SMAC_08713	contig_2.55 complement(join(78630..79163,79223..79336,79391..79980,80048..80153)) CCC05221.1	43.18	1	15	15	67	0.413299	24	46.5862	0.661278	24	36.8134	1.05366	24	23.8025	0.866874	24	36.7474	0.898607	24	33.6876	0.692759	24	32.5035	1.00782	24	37.6251				571.836	41.83	14	21	46.3863	43.18	15	23	6724.67	41.83	14	23	447	51.4011	7.28369
SMAC_07126	contig_2.39 join(198148..198184,198323..198616,198687..200404,200425..200860,200955..201353,201422..201555) CCC13502.1	15.62	1	15	15	58	0.501898	21	37.5679	0.730308	21	64.9851	1.22404	21	22.1217	0.885665	21	37.1777	1.48257	21	22.2049	0.717665	21	40.2256	0.834718	21	35.0048				361.614	12.94	12	16	40.8571	15.62	15	21	5757.4	15.62	15	21	1005	109.115	7.00537
SMAC_05580	contig_2.26 complement(join(350226..350369,350455..351581,351667..351712)) CCC12403.1	31.96	1	15	15	86	0.392711	31	63.7303	0.700732	30	22.8139	1.1527	31	37.0729	0.888938	31	37.7336	1.14307	31	23.7326	0.765468	30	44.7942	1.09382	30	30.909				649.358	30.59	14	27	69.8888	31.96	15	31	8171.13	30.59	14	28	438	47.8543	6.37939
SMAC_00313	contig_2.1 join(1270803..1270832,1270943..1271090,1271214..1271833) CCC06096.1	56.6	1	15	15	118	0.329816	42	39.8009	0.551788	42	66.9617	1.23891	42	39.3852	0.890514	42	73.9723	1.38744	42	28.5753	0.535418	42	64.7141	0.920765	42	49.1669				1387.17	55.47	14	37	102.153	56.6	15	40	14713.2	56.6	15	41	265	29.6339	5.75732
SMAC_08299	contig_2.9 complement(join(96275..96975,97037..97116,97248..97285,97344..98233,98291..98951,99019..99186,99254..99416,99592..99659)) CCC09446.1	16.92	1	15	16	59	0.514495	22	30.0968	0.70005	22	37.4206	1.17968	22	19.8229	0.90342	22	29.6722	1.24304	22	44.8177	0.817742	22	26.3463	0.917358	22	28.0017				303.942	12.36	11	16	38.8198	16.92	16	21	5373.99	15.84	15	22	922	101.351	5.70654
SMAC_02997	contig_2.12 complement(join(922285..922712,922769..922980,923040..923125)) CCC10426.1	68.88	1	15	16	108	0.407534	39	38.5918	0.807359	39	25.3165	1.1544	39	30.6881	0.906006	39	25.7864	0.72637	39	14.0102	0.718912	39	37.6094	1.11967	39	45.1004				834.216	64.73	14	34	84.4018	65.98	14	35	12313.1	65.98	15	39	241	26.7341	6.96143
SMAC_00307	contig_2.1 1254327..1255637 CCC06090.1	39.68	1	15	15	53	0.493945	21	30.1038	0.762542	21	41.6985	1.26885	21	28.0484	0.906178	21	29.4129	1.43244	21	30.2405	0.732038	21	40.4892	1.0485	21	32.0157				320.266	29.13	11	16	30.4877	38.3	14	19	4839.13	35.78	13	18	436	47.5626	5.09717
SMAC_05775	contig_2.6 complement(join(210047..210376,210505..210716,210809..210824)) C-terminus not complete	73.66	1	15	15	99	0.387442	36	37.1203	0.625574	36	28.5592	1.05712	36	20.7966	0.911491	36	18.5321	0.826282	36	21.6351	0.656529	36	39.0851	0.950062	36	37.229				654.286	73.12	14	30	77.1462	73.66	15	35	9495.5	73.12	14	34	186	21.0788	5.23682
SMAC_07827	contig_2.14 complement(join(630939..631001,631095..631409,631528..631983,632057..632365)) CCC10810.1 putative actin-2 protein	42.63	1	15	17	62	0.545729	20	21.7865	0.749706	20	22.7415	1.27007	20	23.7378	0.912619	20	28.5685	1.18959	20	39.1918	0.913697	20	19.982	1.15519	20	10.4746				495.098	37.37	13	17	51.6689	42.63	16	23	6226.97	42.63	16	22	380	42.3702	6.48096
SMAC_02410	contig_2.3 complement(join(776605..777459,777536..777790)) CCC07404.1	37.13	1	15	15	65	0.485832	24	40.9894	0.670753	25	19.3217	1.19421	25	16.2429	0.912813	25	26.3274	1.17116	25	15.6222	0.71058	24	40.7387	1.03167	25	22.6753				459.149	35.23	13	19	47.4954	34.96	14	22	6734.58	37.13	15	24	369	41.5208	5.43994
SMAC_07053	contig_2.36 complement(join(226411..227244,227317..227433)) CCC13274.1	47.47	1	15	15	83	0.365969	29	50.3039	0.745451	31	29.4554	1.1144	30	36.1948	0.922419	30	31.625	1.91786	31	28.7316	0.622343	31	68.5429	1.02497	29	40.7813				500.138	37.03	13	27	52.1816	38.29	14	30	6898.36	40.19	11	26	316	33.9117	8.04541
SMAC_02210	contig_2.23 join(135973..136144,136270..137000) CCC11988.1	41.67	1	15	15	138	0.506866	49	34.1661	0.868411	49	22.8223	1.44267	49	23.4596	0.933175	49	25.5747	2.25296	49	27.8402	0.913365	49	34.007	1.21481	49	23.9407				902.714	37.67	14	47	93.9615	41.67	15	48	12068.5	38.67	14	43	300	32.1137	9.20264
SMAC_02265	contig_2.23 complement(join(335062..335620,335700..335911,335983..336361,336476..336611,336735..337020)) CCC12043.1	39.96	1	15	15	54	0.5459	20	31.7034	0.764882	20	44.7048	1.23132	20	23.0766	0.936174	20	24.0148	1.21775	20	18.3942	0.887313	20	36.5309	1.12349	20	22.4503				355.268	39.96	15	19	41.1935	39.96	14	17	5075.8	37.28	14	18	523	55.636	5.80811
SMAC_04368	contig_2.14 complement(join(570002..570884,570946..571167,571653..571735)) CCC10795.1	32.91	1	15	15	64	0.582055	22	25.6024	1.09601	22	43.557	1.2588	22	17.6492	0.936199	22	59.5863	2.13632	22	47.2539	0.923876	22	44.635	1.14181	22	30.3974				531.95	32.41	14	21	57.613	32.91	15	22	6456.76	32.91	15	21	395	43.0162	6.84424
SMAC_00891	contig_2.2 complement(join(1005208..1005317,1005382..1006006,1006066..1007745,1007800..1008337,1008434..1008447)) CCC06865.1	21.66	1	15	16	54	0.514984	17	54.6655	0.637063	18	40.6682	0.997623	18	44.7195	0.939557	17	34.4297	1.16154	18	14.7412	0.755762	16	29.6073	0.972437	18	21.8548				478.923	21.05	15	18	38.3615	17.81	14	17	5461.48	21.66	16	19	988	110.775	6.17627
SMAC_01609	contig_2.4 join(1511708..1511864,1511962..1512206,1512289..1512354,1512423..1512512) CCC08045.1	71.89	1	15	16	225	0.547919	79	40.5205	0.751783	78	29.1518	1.17761	80	33.5819	0.952935	79	42.5567	1.4179	80	29.0393	0.831542	77	33.5537	1.03851	80	20.7471				1548.05	71.35	14	72	164.445	71.89	16	78	22438.1	71.89	16	75	185	20.9659	5.71924
SMAC_06162	contig_2.33 complement(join(190685..191464,191509..193257,193319..193606,193663..195270)) CCC13019.1	11.6	1	15	15	39	0.632722	15	17.9586	0.845244	15	18.8864	1.25459	15	22.2749	0.955506	15	22.8711	1.28268	15	18.2762	0.82783	15	28.88	0.96897	15	24.0953				168.337	8.07	10	10	27.7691	11.6	15	15	3475.32	10.92	14	14	1474	164.376	8.49951
SMAC_02818	contig_2.12 join(253165..253276,253358..253889,254030..254351) CCC10241.1	50.16	1	15	15	84	0.549288	28	37.1699	0.791655	29	30.2839	1.2876	29	37.4011	0.970313	29	35.3372	1.20473	29	26.6825	0.816462	28	28.5006	1.26021	29	17.0032				726.997	48.6	14	26	64.6636	50.16	15	30	8541.65	48.6	14	28	321	35.2607	7.37158
SMAC_00836	contig_2.2 join(739544..740906,740959..741209,741261..741871,741930..741972) CCC06806.1	21.19	1	15	15	48	0.625545	17	28.68	0.852385	17	20.7534	1.53776	17	16.0423	0.980389	17	26.9695	1.50423	17	31.589	0.880946	17	28.6835	1.1258	17	18.7982				366.929	19.74	14	16	37.6931	21.19	15	17	4705.11	18.54	13	15	755	82.6592	5.35107
SMAC_03797	contig_2.16 complement(join(287405..289669,289727..289897,289974..290024)) CCC11090.1	23.91	1	15	15	55	0.557511	20	18.6237	0.750227	20	12.3205	1.29863	20	24.1297	0.98475	20	27.6063	1.18381	20	24.0326	0.89764	20	19.472	1.14185	20	19.8408				353.56	21.38	13	16	37.6374	23.91	15	20	5352.57	22.22	14	19	828	96.4664	5.64307
SMAC_01214	contig_2.4 join(16941..17191,17270..18167) CCC07646.1	44.76	1	15	15	58	0.44947	21	33.1642	1.15015	21	29.9901	1.6941	21	19.0426	0.985151	21	30.2561	2.66588	21	29.9096	0.851545	21	38.8173	0.816976	21	86.0839				517.583	42.67	14	19	52.0806	44.76	15	21	5400.28	40.05	13	18	382	42.5292	6.58057
SMAC_00661	contig_2.2 119704..122811 CCC06636.1	17.58	1	15	15	45	0.412223	17	43.8414	0.699142	17	29.1326	1.0485	17	16.2639	0.985305	17	24.3663	1.04961	17	23.4343	0.763526	17	30.8506	1.08893	17	40.4517				312.81	14.49	12	13	29.5671	17	14	16	4419.9	17	14	16	1035	112.497	6.97607
SMAC_02016	contig_2.5 join(1501608..1502230,1502306..1502834) CCC08471.1	41.78	1	15	15	55	0.581803	20	50.6041	0.722997	20	36.5189	1.16015	20	16.9792	0.997554	20	25.7767	1.26178	20	21.8282	0.765567	20	62.95	1.03977	19	30.0565				426.417	39.69	12	17	38.7599	41.51	14	19	5804.63	41.78	15	19	383	43.1871	6.11279
SMAC_03761	contig_2.16 complement(join(149906..150548,150679..150692)) CCC11054.1	61.93	1	15	15	93	0.519021	36	36.624	0.815227	37	30.8335	1.36476	37	35.4725	0.999745	37	30.2198	1.54136	37	34.7208	0.779593	37	34.1734	1.04236	37	29.0807				608.308	60.09	13	26	71.5235	61.93	15	32	9889.37	61.47	13	35	218	24.1397	6.69775
SMAC_08633	contig_2.61 26292..28928 CCC05319.1	19.13	1	15	15	56	0.479094	19	21.64	0.806715	20	17.1086	1.29144	20	26.864	1.00232	20	34.7589	1.27781	20	30.2506	0.783752	20	14.3698	0.981833	20	30.6806				391.749	16.06	13	18	31.2074	16.06	13	18	5196.21	19.13	15	20	878	97.2183	4.60205
SMAC_01126	contig_2.2 join(1859806..1860009,1860073..1860267,1860342..1861157) CCC07102.1	29.7	1	15	15	196	0.565555	73	23.7534	0.852561	73	34.0967	1.34792	73	26.2641	1.00502	73	38.1109	1.29288	73	31.3068	0.918452	73	25.7228	1.17138	73	30.9939				1398.06	28.96	14	61	129.813	29.7	15	70	18890.4	29.7	15	65	404	45.3547	5.80811
SMAC_04643	contig_2.20 join(493831..494405,494478..494765,494834..495245,495325..495408) CCC11661.1	30.53	1	15	15	46	0.531225	17	44.9787	0.829521	18	50.4599	1.49014	18	21.5889	1.01177	17	46.7059	1.47387	18	32.3566	0.811069	18	45.3666	0.981916	18	39.2722				225.766	26.33	12	14	25.8399	30.53	15	17	3528.82	28.98	13	15	452	51.5856	8.41162
SMAC_04095	contig_2.15 join(91679..92797,92846..93145) CCC10864.1	34.53	1	15	15	55	0.56997	19	36.2022	0.915779	20	49.3352	1.3015	20	29.1121	1.01759	20	49.8609	2.01453	20	36.9415	0.940115	20	36.6148	0.978731	20	24.8194				300.211	29.24	12	16	35.3021	34.53	15	20	4647.68	27.54	12	19	472	53.7621	9.08545
SMAC_02770	contig_2.12 join(30260..30335,30398..30976,31052..31434) CCC10192.1	46.67	1	15	15	79	0.563778	27	23.9194	0.703416	29	40.8735	1.21334	29	26.9683	1.02108	29	35.0844	1.37539	29	33.6324	0.868824	29	36.5856	1.17123	29	19.1604				679.594	41.16	13	26	67.218	41.45	14	27	8302.66	46.38	14	26	345	36.7614	6.40479
SMAC_02561	contig_2.11 join(208207..208228,208288..208301,208397..209356) CCC09981.1	44.71	1	15	15	59	0.481335	21	25.7314	0.74955	21	18.039	1.24015	21	15.4731	1.02722	21	33.0971	1.15441	21	16.4923	0.762586	21	37.3885	0.954731	21	44.1471				505.866	40.18	13	19	49.8432	44.71	15	20	6005	44.71	15	20	331	37.0085	5.04639
SMAC_06257	contig_2.3 join(61647..61787,61851..62489) CCC07225.1	54.44	1	15	15	112	0.601304	39	33.6745	0.804803	39	21.1706	1.33365	39	30.9691	1.032	39	21.612	1.28514	39	19.3202	0.926158	39	28.7146	1.05911	38	21.3438				918.117	51.35	14	36	80.6636	50.19	14	37	12111.4	54.44	15	39	259	28.6021	4.57666
SMAC_02347	contig_2.3 join(490037..490177,490366..490677,490934..491026,491124..491237) CCC07340.1	71.69	1	15	15	127	0.559746	45	52.8279	1.4738	46	87.8974	1.54624	46	54.7277	1.03737	46	82.7517	6.49815	46	97.6593	1.13211	46	61.8809	1.79624	46	74.3031				1315.7	71.69	15	45	105.841	71.69	15	45	11587.4	70.32	14	37	219	22.8275	9.80322
SMAC_02562	contig_2.11 complement(join(209975..210130,210221..210408,210605..210818,211007..211009)) CCC09982.1	67.2	1	15	15	214	0.540471	77	64.7478	0.854757	78	35.8223	1.65631	79	39.7462	1.04207	78	50.7892	3.20871	79	42.7195	0.855858	79	64.2106	1.032	79	56.3325				1555.83	60.22	12	70	126.438	63.44	13	73	18652.8	67.2	15	71	186	20.9151	10.814
SMAC_04450	contig_2.14 join(241230..241421,242010..242192,242253..243058,243120..244341) CCC10711.1	23.25	1	15	15	82	0.650543	27	19.8508	0.80739	27	22.3028	1.25143	27	26.934	1.04571	27	22.6427	1.05768	27	22.5988	0.933682	27	32.8346	1.00338	26	19.4104				633.642	22.13	14	25	57.7898	23.25	15	29	8071.64	22.13	14	28	800	86.1941	6.771
SMAC_04275	contig_2.19 join(213182..213871,213945..214086,214145..214296) CCC04908.1	40.98	1	15	15	67	0.547086	26	23.5841	0.798827	27	16.5948	1.19333	27	16.5379	1.04633	27	13.3231	1.09734	27	18.5485	0.881644	27	20.2724	1.03434	27	28.3261				334.091	36.7	12	18	37.1939	39.14	14	24	6246.03	38.53	13	25	327	37.5704	7.13721
SMAC_04344	contig_2.19 complement(join(523326..524297,524380..524458,524519..524631)) CCC04977.1	40.83	1	15	15	55	0.734068	21	22.1286	0.846782	21	21.1698	1.44214	21	37.8297	1.0626	21	28.7343	1.425	21	34.4096	1.00732	21	31.3972	1.06229	21	19.3299				453.314	32.04	11	16	48.6482	39.02	14	20	5422.15	39.02	14	19	387	42.6622	7.69385
SMAC_00465	contig_2.1 join(1922518..1922557,1922653..1922672,1922795..1923100,1923231..1923428) CCC06248.1	72.73	1	15	15	71	0.447006	25	57.1011	0.692499	24	46.5007	1.11069	25	50.0938	1.06287	25	40.0573	1.4989	25	47.3602	0.725123	24	46.9227	0.966288	25	68.3815				499.433	72.73	15	24	53.5214	59.36	14	24	6591.71	72.19	14	23	187	20.7957	8.07471
SMAC_08676	contig_2.63 join(31094..31117,31175..33022) CCC14218.1	26.16	1	15	15	44	0.532796	18	33.7812	0.766028	18	27.7193	1.27268	18	20.2732	1.06786	18	12.8227	1.17019	18	16.7373	0.740777	18	27.1441	1.085	18	45.2348				328.241	17.01	8	11	27.4557	24.88	14	17	4311.41	26	13	16	623	69.0057	4.7417
SMAC_00627	contig_2.1 complement(join(2512086..2512283,2512379..2514229)) CCC06412.1	17.74	1	15	15	95	0.516204	35	40.775	0.795958	35	22.465	1.45559	35	18.3901	1.06946	35	21.5373	1.45031	35	20.0528	0.78243	35	27.7215	0.911362	35	53.1704				777.014	15.69	11	28	72.3295	17.74	15	35	10284.4	16.72	13	32	682	67.2009	8.48486
SMAC_01427	contig_2.4 complement(847286..848503) CCC07862.1	38.77	1	15	15	68	0.477065	25	33.8359	0.696665	25	21.1942	1.43516	25	23.0501	1.07368	25	22.3942	1.27056	25	22.1749	0.822858	25	31.997	0.944457	25	47.3429				366.348	38.77	15	22	48.2533	37.04	14	22	6790.81	38.77	14	24	405	45.1996	5.57959
SMAC_00261	contig_2.1 join(1089978..1092372,1092649..1093062,1093120..1093469) CCC06044.1	18.06	1	15	15	51	0.540523	19	32.4388	0.771688	19	29.1374	1.05103	19	19.0033	1.08444	19	43.8282	1.25717	19	24.4961	0.787417	19	31.1348	1.00005	19	31.9526				413.463	17.11	14	17	32.18	17.4	14	17	4666.35	17.11	14	17	1052	113.646	5.66846
SMAC_06183	contig_2.33 complement(276308..277465) CCC13040.1	37.14	1	15	15	58	0.531217	20	32.688	0.884927	20	24.4136	1.29354	20	17.3913	1.09626	20	20.2323	1.33211	21	36.2617	0.877171	20	59.8745	0.789076	20	64.7729				466.228	32.99	12	18	46.0428	35.06	14	19	6095.57	37.14	15	21	385	41.2703	5.98584
SMAC_05393	contig_2.6 complement(join(1123741..1124071,1124262..1124309,1124369..1124472)) CCC08753.1	61.88	1	15	16	109	0.427163	41	41.6013	1.09117	41	37.2206	1.55779	41	47.9022	1.09829	41	33.9859	2.32535	41	42.0411	1.00685	41	29.6237	0.834678	40	62.1514				523.407	49.38	10	33	84.0816	61.88	16	41	8664.05	56.25	12	35	160	18.241	10.4185
SMAC_03542	contig_2.9 complement(join(347283..347666,347727..347980,348040..348480,348536..348725,348782..349381,349447..349599)) CCC09511.1	32.24	1	15	16	77	0.518703	28	35.7877	0.795702	29	37.9481	1.31088	29	37.0936	1.13334	29	64.9585	1.4037	29	24.4894	0.877046	28	46.4013	1.20806	29	42.197				493.51	27.79	13	25	45.4922	27.49	14	26	6402.23	26.89	13	26	673	73.8107	8.93896
SMAC_03398	contig_2.10 complement(join(551538..551707,551813..553665,553807..554995,555057..555161,555228..555270)) CCC09842.1	16.71	1	15	15	43	0.494862	17	31.9684	0.81028	17	56.1686	1.33738	17	55.1095	1.13349	17	37.3598	1.16767	17	29.6442	0.932293	17	38.9126	0.836937	16	38.999				261.989	10.46	9	11	27.762	15.01	14	16	4239.31	15.91	14	16	1119	119.586	9.37842
SMAC_02208	contig_2.23 complement(join(131857..133067,133123..133393)) CCC11986.1	34.28	1	15	15	56	0.667675	21	15.5664	1.00392	21	22.3021	1.36206	21	12.9601	1.15121	21	16.4505	1.4761	21	38.2371	1.00784	21	20.1489	1.15997	21	24.2878				399.209	26.37	11	15	44.3344	32.45	14	20	5807.27	34.28	15	21	493	56.0556	5.5542
SMAC_07805	contig_2.41 complement(join(151089..152270,152388..153479,153537..153812)) CCC13623.1	19.43	1	15	15	73	0.659458	24	39.9134	0.838585	25	31.891	1.53116	25	20.9617	1.15804	25	24.8164	1.53284	25	42.9113	0.867769	25	46.1537	0.840067	25	45.0803				638.804	17.79	13	23	51.7549	19.43	15	26	7057.95	17.79	13	24	849	95.986	4.75439
SMAC_03421	contig_2.10 join(655428..655668,655730..656516,656576..657035,657064..657420) CCC09865.1	28.01	1	15	15	65	0.46789	22	56.9093	0.872964	22	23.9737	1.27083	22	37.7835	1.17254	22	42.3418	1.63435	22	22.7092	0.915015	22	55.4055	0.91744	22	52.0208				517.062	28.01	15	21	58.2633	28.01	15	22	7074.29	28.01	15	22	614	66.7291	6.84424
SMAC_06321	contig_2.34 complement(join(191837..191938,192065..192399,192502..192828,192870..193863,193923..194801,194858..194983)) CCC13103.1 putative ste20 putative STE20 protein	17.93	1	15	15	57	0.631224	22	26.8021	1.05951	22	31.4564	1.62271	21	38.3986	1.2154	21	52.8027	1.91217	22	43.3255	0.973694	22	38.804	0.881236	22	45.1757				331.934	14.02	12	16	33.7868	15.76	14	21	5254.19	16.41	13	20	920	99.9759	9.72998
SMAC_00437	contig_2.1 complement(join(1778394..1778419,1778486..1778708,1778860..1779311,1779399..1779429)) CCC06220.1	56.38	1	15	15	92	0.611009	37	40.1975	1.90941	37	36.7339	1.50291	37	31.1446	1.23119	36	24.4961	6.31813	37	42.797	1.2179	37	33.2302	2.29502	37	71.0406				700.824	47.33	12	32	69.7126	56.38	15	37	6631.98	37.04	9	23	243	26.5251	9.23193
SMAC_02877	contig_2.12 join(467881..467948,468249..468421,468613..468842) CCC10301.1	76.28	1	15	15	309	0.56393	112	32.6447	0.906886	111	22.1466	1.25344	112	22.1611	1.24502	111	24.3921	1.16338	112	24.203	0.895611	111	33.744	1.19868	112	38.6056				2628.22	71.79	13	98	239.503	76.28	15	109	34623.6	71.79	14	102	156	16.9699	7.40088
SMAC_05976	contig_2.6 join(531035..532392,532446..539007) CCC08621.1	5.72	1	15	15	46	0.762711	16	22.4398	1.03803	16	21.1778	1.75669	16	35.2772	1.25213	16	26.5413	1.56605	16	64.247	1.17128	16	19.7846	1.03133	16	12.976				216.474	5.46	14	14	23.9449	5.72	15	16	3909.31	5.72	15	16	2639	296.361	6.88818
SMAC_02458	contig_2.3 complement(join(978358..978725,978791..978947,979200..979286)) CCC07453.1	57.14	1	15	15	146	0.558849	58	47.6035	1.06675	58	26.0778	1.65824	58	64.5756	1.26155	58	27.0133	2.56308	58	39.9092	1.02413	58	57.2304	0.991492	58	68.1727				642.052	45.81	12	41	89.1908	57.14	15	58	11849	57.14	14	47	203	24.2033	11.4438
SMAC_02163	contig_2.18 join(538960..538990,539066..541806) CCC11505.1	18.85	1	15	15	57	0.693985	20	28.429	0.880823	20	20.8832	1.73095	20	37.8461	1.27933	20	10.5499	1.57171	20	48.2302	1.08455	20	28.9102	1.00614	19	25.2318				457.983	15.82	12	17	42.344	18.85	15	20	5536.06	18.85	15	20	923	101.753	8.83643
SMAC_05921	contig_2.24 complement(339105..342116) CCC12183.1	17.45	1	15	15	54	0.876567	17	34.1181	1.00012	18	23.1112	1.65241	18	31.3343	1.2989	17	33.2999	1.40595	18	16.8149	1.1269	18	43.1073	1.02575	17	30.4979				388.424	14.26	12	16	38.4959	16.65	14	19	4703.03	16.05	14	19	1003	109.194	5.79541
SMAC_06319	contig_2.34 join(178522..179470,179522..180697,180759..181693) CCC13101.1	16.58	1	15	15	47	0.668919	17	49.5913	0.915548	17	45.6693	1.7053	17	33.468	1.30427	17	32.2223	1.56844	17	21.5327	1.10983	17	35.0822	0.910824	17	47.0654				283.366	14.13	13	14	32.8067	16	14	16	4498.45	16.58	15	17	1019	113.631	6.17627
SMAC_07823	contig_2.14 join(610627..610758,610915..611442,611499..611822,611850..612170) CCC10806.1	41.71	1	15	15	108	0.492143	39	42.6827	1.22698	39	33.2972	1.55525	40	34.965	1.32137	39	31.8736	2.23347	40	32.1313	1.10524	39	36.709	1.00036	40	55.4871				866.917	40.32	14	33	75.7168	41.71	15	39	11203.6	40.32	14	36	434	47.1576	5.49072
SMAC_02935	contig_2.12 join(682470..682530,682605..684190) CCC10363.1	27.55	1	15	15	53	0.594284	19	32.3807	1.96811	20	35.4924	1.41368	20	22.2488	1.32725	19	22.6838	4.27676	20	53.7843	1.2317	20	21.1363	1.70378	20	68.353				464.594	25	13	17	37.6374	27.55	15	20	4496.36	23.72	12	16	548	61.1359	8.35303
SMAC_08010	contig_2.13 complement(join(85160..85802,85898..86544,86718..86855)) CCC10458.1	28.84	1	15	15	85	0.72343	33	25.1401	1.78323	33	45.6834	1.21848	33	23.3058	1.36906	33	19.6202	4.16256	33	53.9098	1.35365	33	24.4932	1.45696	33	23.7481				450.883	26.11	13	28	50.3399	28.84	15	32	6599.25	24.63	12	25	475	53.858	6.354
SMAC_01136	contig_2.2 join(1888868..1888922,1888994..1889171,1889238..1889826) CCC07112.1	44.32	1	15	15	63	0.713888	22	31.1691	1.06472	22	33.0969	1.56667	22	23.764	1.38921	22	20.5694	1.66876	22	36.4257	0.908196	22	56.4401	0.968124	22	59.1365				530.773	43.96	14	21	40.1105	40.66	14	20	6399.05	44.32	15	22	273	30.9546	5.77002
SMAC_04978	contig_2.8 complement(join(206667..206898,207137..207684,207752..209897,209968..214796)) CCC09220.1 putative fab1 putative FAB1 protein	7.39	1	15	15	46	0.736544	16	39.4924	1.07491	16	30.3925	1.38896	16	23.5174	1.41667	16	33.7829	1.6463	16	28.5641	1.1309	16	34.6504	1.1178	16	26.4919				271.526	6.19	13	14	30.6854	7.39	15	16	4084.28	7.39	15	16	2584	287.403	7.03467
SMAC_05516	contig_2.26 join(128109..128739,128802..130180) C-terminus not complete	24.33	1	15	16	54	0.721991	19	26.5363	1.07621	19	17.4926	1.51422	19	55.7961	1.42337	19	22.297	1.73389	19	33.048	1.03128	19	43.5113	1.04114	18	32.6931				316.927	20.45	13	15	40.9212	24.33	16	21	4791.51	23.13	15	18	670	72.6403	7.44482
SMAC_05371	contig_2.25 complement(join(411264..411269,411355..414748,414811..415058)) CCC12299.1	16.21	1	15	15	65	0.686163	23	32.9965	1.15162	23	33.9988	1.4047	23	45.486	1.44555	23	52.974	1.49083	23	51.5563	1.13819	23	34.4242	0.915641	22	90.2788				382.654	14.81	13	20	45.396	16.21	15	23	6262.49	14.9	14	22	1215	131.26	7.1958
SMAC_08377	contig_2.28 complement(join(348767..349829,350082..350467)) CCC12517.1	34.23	1	15	15	71	0.926545	26	24.6204	1.23011	26	21.552	1.52248	26	19.3674	1.48369	26	34.5471	2.06968	26	33.4491	1.17447	26	28.2377	0.883979	26	22.1114				527.803	30.71	13	20	60.6621	34.23	15	26	7174.34	34.23	15	25	482	54.108	6.32861
[truncated: 3,175 more rows]

## Sheet: edit
																	-0.0123527
									raw iTRAQ values								0.0123527	-0.967558	-0.295705	0.297846	-0.0123527	0.430446	-0.241008	0.0568341																						0.619466			0.670288
[truncated: 4,351 more rows]
[truncated: 7 more columns]

## Sheet: Search summary
Search report summary of file(s):
[truncated: 3,444 more rows]
