# Supplementary material for: The STRIPAK signaling complex regulates dephosphorylation of GUL1, an RNA-binding protein that shuttles on endosomes
Source: PLoS Genet. 2020 Sep 30;16(9):e1008819. doi: 10.1371/journal.pgen.1008819 (PMC7550108; doi:10.1371/journal.pgen.1008819)
Supplement: S2 Dataset — (XLSX) [file pgen.1008819.s027.xlsx]

## Sheet: Final
Sequence	Sequence in Capital Letters	UniProt Accession	phosphoRS Site Probabilities	phosphoRS Site Probability >=90%	114/113	115/113	116/113	117/113	118/113	119/113	121/113	113	114	115	116	117	118	119	121	place here the normalization values from the global data. Note: these values will be used to divide columns M-T, not multiply!								for each row median over columns U-AB	each value from columns U-AB is divided by the median in AC, to scale the data								find peptide start position in protein sequence											p-site 1 in protein	p-site 2 in protein
																				1.07511	0.431949	0.716357	1.26567	0.969332	1.55076	0.720769	1.03067
																				113	114	115	116	117	118	119	121	median	113	114	115	116	117	118	119	121		site1	aa1	site2	aa2	site3	aa3	site4	aa4	site5	aa5
vAGEEsEEEEDPFA	VAGEESEEEEDPFA	SMAC_00002	S(6): 100.0	1	0.688303	1.13171	1.26958	1.10573	0.705465	1.00559	1.22049	27896.6	19201.3	31570.8	35416.9	30846.2	19680.1	28052.7	34047.5	25947.7	44452.7	44071.2	27982.7	31822.2	12690.6	38920.5	33034.4	32428.3	0.800157	1.3708	1.35904	0.862909	0.981309	0.391344	1.2002	1.01869	857	6	S									S862
rVAGEEsEEEEDPFA	RVAGEESEEEEDPFA	SMAC_00002	S(7): 100.0	1	0.868032	1.20796	1.37453	1.47309	1.04582	1.7815	1.41045	11348.5	9850.87	13708.6	15598.9	16717.4	11868.5	20217.4	16006.5	10555.7	22805.6	19136.5	12324.6	17246.4	7653.37	28049.8	15530.2	16388.3	0.6441	1.39158	1.16769	0.752035	1.05236	0.467003	1.71158	0.947641	856	7	S									S862
sGPTLTVPGQPPR	SGPTLTVPGQPPR	SMAC_00003	S(1): 100.0; T(4): 0.0; T(6): 0.0	1	0.798625	1.51445	2.85458	1.62912	1.88163	1.80193	2.00067	18136.9	14484.6	27467.4	51773.2	29547.2	34126.9	32681.5	36285.9	16869.8	33533.1	38343.1	40905.6	30482	22006.6	45342.5	35206.2	34369.6	0.490835	0.97566	1.11561	1.19017	0.886888	0.640292	1.31926	1.02434	388	1	S									S388
rGsmAHILNPTDTAER	RGSMAHILNPTDTAER	SMAC_00003	S(3): 100.0; T(11): 0.0; T(13): 0.0	1	0.563208	1.24838	1.47049	1.13811	1.29457	1.25379	0.969117	22998.7	12953	28711.1	33819.4	26174.9	29773.5	28835.4	22288.4	21391.9	29987.3	40079.2	26720.4	27003.1	19199.3	40006.5	21625.2	26861.7	0.796372	1.11636	1.49206	0.994739	1.00526	0.714744	1.48935	0.805055	575	3	S									S577
asRHsLVHR	ASRHSLVHR	SMAC_00003	S(2): 100.0; S(5): 100.0	2	0.547311	1.11121	1.27633	1.70227	1.15736	0.70816	0.716129	6409.44	3507.96	7122.22	8180.55	10910.6	7418.01	4538.91	4589.99	5961.67	8121.23	9942.27	6463.39	11255.8	4783.47	6297.32	4453.41	6380.36	0.934378	1.27285	1.55826	1.01301	1.76414	0.749718	0.986986	0.697988	230	2	S	5	S							S231	S234
kIELEEsEsEEEVGR	KIELEESESEEEVGR	SMAC_00004	S(7): 100.0; S(9): 100.0	2	0.784722	1.27976	1.61354	1.34865	0.878759	1.17549	1.04101	47365.7	37168.9	60616.7	76426.2	63879.6	41623	55677.9	49308	44056.6	86049.1	84617.9	60383.8	65900.7	26840.4	77248	47840.8	63142.2	0.697736	1.36278	1.34012	0.956314	1.04369	0.425078	1.2234	0.757666	171	7	S	9	S							S177	S179
vIYsPTEAk	VIYSPTEAK	SMAC_00014	Y(3): 0.5; S(4): 99.5; T(6): 0.0	1	0.208536	0.732255	0.977176	0.936355	1.58201	0.731945	1.25422	119426	24904.7	87450.7	116701	111826	188933	87413.6	149787	111083	57656.5	122077	92204.3	115364	121833	121278	145330	118321	0.938829	0.487289	1.03174	0.779272	0.975005	1.02968	1.02499	1.22827	105	4	S									S108
rVDNDLAVAGEQAQGsEGEGGGHSR	RVDNDLAVAGEQAQGSEGEGGGHSR	SMAC_00017	S(16): 100.0; S(24): 0.0	1	0.458625	0.863433	1.2414	1.13533	0.620278	1.10234	1.21712	15753.7	7225.04	13602.3	19556.6	17885.7	9771.67	17366	19174.1	14653.1	16726.6	18988.1	15451.5	18451.5	6301.22	24093.7	18603.6	17589.1	0.833082	0.950965	1.07954	0.878474	1.04904	0.358246	1.36981	1.05768	262	16	S									S277
tIGLDSsPVRVPSR	TIGLDSSPVRVPSR	SMAC_00018	T(1): 0.0; S(6): 0.9; S(7): 99.1; S(13): 0.0	1	0.814795	1.41114	1.66261	1.35334	1.84843	1.55786	1.33998	21875.5	17824	30869.3	36370.4	29604.9	40435.3	34078.9	29312.6	20347.2	41264.1	43092	28736	30541.6	26074.5	47281.4	28440.4	29638.8	0.686506	1.39223	1.45391	0.96954	1.03046	0.879743	1.59525	0.959568	414	7	S									S420
sIsPAVGmGGHmGAQAGmSR	SISPAVGMGGHMGAQAGMSR	SMAC_00018	S(1): 0.7; S(3): 99.3; S(19): 0.0	1	0.1725	0.744116	0.647087	0.489256	0.741697	0.748691	1.00387	50451.1	8702.81	37541.5	32646.3	24683.5	37419.4	37772.3	50646.3	46926.5	20147.7	52406	25793.6	25464.5	24129.7	52405.6	49139.3	36360	1.29061	0.554118	1.44131	0.709393	0.700343	0.663633	1.4413	1.35147	39	3	S									S41
sIsPAVGmGGHmGAQAGmSR	SISPAVGMGGHMGAQAGMSR	SMAC_00018	S(1): 99.1; S(3): 0.9; S(19): 0.0	1	0.580682	1.28474	1.30908	1.31962	1.09271	1.24087	0.835234	35816.4	20797.9	46014.6	46886.3	47263.9	39136.9	44443.3	29915.1	33314.2	48149	64234.2	37044.5	48759.3	25237.3	61661	29024.9	42596.8	0.782082	1.13034	1.50796	0.869656	1.14467	0.592469	1.44755	0.681388	39	1	S									S39
rsPAPGTEPAGGGGGGGPPPNIPAR	RSPAPGTEPAGGGGGGGPPPNIPAR	SMAC_00018	S(2): 100.0; T(7): 0.0	1	0.708426	1.24028	1.98166	1.50243	0.886323	1.49999	1.12775	22190.4	15720.3	27522.2	43973.9	33339.5	19667.9	33285.4	25025.1	20640.2	36393.7	38419.7	34743.5	34394.3	12682.7	46180.5	24280.5	34568.9	0.597073	1.05279	1.11139	1.00505	0.994949	0.366883	1.3359	0.70238	14	2	S									S15
iAAAPPTTImAPSGmDSTVsPR	IAAAPPTTIMAPSGMDSTVSPR	SMAC_00018	T(7): 0.0; T(8): 0.0; S(13): 0.0; S(17): 0.0; T(18): 0.0; S(20): 100.0	1	0.622386	1.03943	1.16749	0.649902	0.877203	1.24589	1.29685	14000.3	8713.57	14552.2	16345.1	9098.79	12281.1	17442.7	18156.2	13022.2	20172.7	20314.2	12914.2	9386.67	7919.38	24200.2	17616	15319.1	0.850062	1.31683	1.32607	0.843012	0.612743	0.516962	1.57974	1.14994	655	20	S									S674
dREPsIAGGDDGGHGPSR	DREPSIAGGDDGGHGPSR	SMAC_00018	S(5): 100.0; S(17): 0.0	1	0.616354	1.26016	1.11807	1.25974	1.31895	1.15526	0.827226	18879.9	11636.7	23791.8	21109	23783.7	24901.7	21811.3	15618	17560.9	26940	33212.1	16678.1	24536.2	16057.8	30261.1	15153.2	21048.6	0.834306	1.2799	1.57788	0.792362	1.16569	0.76289	1.43768	0.719918	212	5	S									S216
aPtPDkQPPsSFmLENSPPATk	APTPDKQPPSSFMLENSPPATK	SMAC_00018	T(3): 100.0; S(10): 0.5; S(11): 0.5; S(17): 99.1; T(21): 0.0	2	0.523773	0.952863	1.25554	1.13074	0.904634	1.01382	0.988128	21265.4	11138.3	20263	26699.7	24045.6	19237.4	21559.4	21013	19779.8	25786	28286.2	21095.2	24806.4	12405.2	29911.7	20387.7	22950.8	0.861834	1.12353	1.23247	0.919149	1.08085	0.540511	1.3033	0.888323	502	3	T	17	S							T504	S518
aPtPDkQPPSSFmLENSPPATk	APTPDKQPPSSFMLENSPPATK	SMAC_00018	T(3): 98.7; S(10): 0.4; S(11): 0.4; S(17): 0.4; T(21): 0.0	1	0.564353	1.16518	1.41369	1.12871	0.917373	0.90275	1.47459	18280.2	10316.5	21299.7	25842.4	20633.1	16769.7	16502.4	26955.7	17003.1	23883.5	29733.3	20417.9	21285.9	10813.9	22895.6	26153.6	22090.7	0.769693	1.08116	1.34596	0.924274	0.963566	0.489521	1.03643	1.18392	502	3	T									T504
aDsFNVQTPDDk	ADSFNVQTPDDK	SMAC_00018	S(3): 100.0; T(8): 0.0	1	0.566746	1.52044	2.14187	1.46835	1.82496	1.51267	1.23644	67390.9	38193.5	102464	144343	98953.7	122986	101941	83324.7	62682.9	88421.3	143035	114044	102085	79307	141433	80845.3	95252.9	0.658068	0.928279	1.50163	1.19728	1.07172	0.832594	1.48482	0.848744	442	3	S									S444
qDPIsVDAFk	QDPISVDAFK	SMAC_00026	S(5): 100.0	1	0.563404	0.764464	1.24474	1.0846	1.01509	0.801755	1.12677	50992.2	28729.2	38981.7	63472.1	55306.2	51761.4	40883.3	57456.5	47429.8	66510.6	54416.5	50148.8	57056	33378.1	56721.8	55746.9	55081.7	0.86108	1.20749	0.987924	0.910444	1.03584	0.605974	1.02977	1.01208	348	5	S									S352
tPTSGVTFsDEDENMDIDNQPLPTR	TPTSGVTFSDEDENMDIDNQPLPTR	SMAC_00050	T(1): 0.0; T(3): 0.0; S(4): 0.0; T(7): 1.1; S(9): 98.9; T(24): 0.0	1	0.473005	0.824931	1.17222	0.826192	1.05655	0.94625	1.52489	50213.5	23751.2	41422.7	58861.3	41486	53052.9	47514.5	76570	46705.5	54986.1	57824	46505.9	42798.5	34210.9	65922	74291.6	50845.8	0.918571	1.08143	1.13724	0.914645	0.841732	0.672836	1.29651	1.46111	555	9	S									S563
kTPTSGVTFsDEDENmDIDNQPLPTR	KTPTSGVTFSDEDENMDIDNQPLPTR	SMAC_00050	T(2): 0.0; T(4): 0.0; S(5): 0.0; T(8): 0.9; S(10): 99.1; T(25): 0.0	1	0.654413	0.990584	1.43919	0.902137	0.907439	1.05794	1.36382	26499.4	17341.5	26249.9	38137.8	23906.1	24046.6	28034.7	36140.5	24648.1	40147.1	36643.5	30132.4	24662.4	15506.3	38895.6	35065.1	32598.7	0.756106	1.23156	1.12408	0.924342	0.756546	0.475673	1.19316	1.07566	554	10	S									S563
lENPAsPk	LENPASPK	SMAC_00065	S(6): 100.0	1	0.22021	0.774179	0.999576	0.982571	1.06108	0.487536	0.299385	43461.5	9570.66	33647	43443.1	42704.1	46116.1	21189.1	13011.7	40425.2	22156.9	46969.6	34324.1	44055.1	29737.7	29397.9	12624.6	32030.9	1.26207	0.691735	1.46638	1.07159	1.37539	0.928408	0.917797	0.394137	27	6	S									S32
sQQALEPsE	SQQALEPSE	SMAC_00067	S(1): 0.0; S(8): 100.0	1	0	0.857592	0.812304	1.47228	0.616776	0.482532	0	2867.12	0	2458.82	2328.97	4221.21	1768.37	1383.48	0	2666.82	0	3432.39	1840.1	4354.77	1140.32	1919.45	0	1879.77	1.41869	0	1.82596	0.978896	2.31664	0.606628	1.0211	0	364	8	S									S371
lGPDGEPAPRtDEEYSQTTLTLR	LGPDGEPAPRTDEEYSQTTLTLR	SMAC_00067	T(11): 100.0; Y(15): 0.0; S(16): 0.0; T(18): 0.0; T(19): 0.0; T(21): 0.0	1	0.425273	0.5689	0.807602	0.652286	0.789829	0.619462	1.07572	248824	105818	141556	200951	162304	196528	154137	267664	231441	244978	197605	158770	167439	126730	213851	259699	205728	1.12498	1.19079	0.960516	0.771746	0.813887	0.616009	1.03948	1.26234	31	11	T									T41
isIAkGPHDESGER	ISIAKGPHDESGER	SMAC_00067	S(2): 100.0; S(11): 0.0	1	0.44418	0.989289	1.30046	1.05489	1.21048	0.853159	0.993321	223737	99379.8	221341	290961	236019	270829	190884	222243	208107	230073	308981	229886	243486	174643	264833	215630	229979	0.904893	1.00041	1.34352	0.999594	1.05873	0.759384	1.15155	0.937606	321	2	S									S322
gPGAPVsGGER	GPGAPVSGGER	SMAC_00067	S(7): 100.0	1	0.29608	0.88519	0.975958	1.19868	1.29431	0.495113	0.312369	54786.4	16221.1	48496.4	53469.2	65671.3	70910.4	27125.4	17113.6	50958.9	37553.3	67698.5	42245.6	67749.1	45726.2	37634.1	16604.3	43985.9	1.15853	0.853758	1.5391	0.960435	1.54024	1.03956	0.855594	0.377492	223	7	S									S229
aYNRRsDSDAASR	AYNRRSDSDAASR	SMAC_00067	Y(2): 0.0; S(6): 100.0; S(8): 0.0; S(12): 0.0	1	0.348673	0.812602	0.520062	0.911682	1.29752	1.12173	0.85755	13292.4	4634.71	10801.5	6912.89	12118.5	17247.2	14910.5	11398.9	12363.8	10729.8	15078.3	5461.82	12501.9	11121.8	20686.9	11059.7	11742.8	1.05288	0.913732	1.28405	0.465121	1.06464	0.947116	1.76167	0.941833	263	6	S									S268
eVsSEYISk	EVSSEYISK	SMAC_00068	S(3): 99.6; S(4): 0.4; Y(6): 0.0; S(8): 0.0	1	0.615202	1.16132	1.30573	1.15305	1.63621	0.938688	0.847695	21741.7	13375.5	25249.1	28388.7	25069.2	35574	20408.7	18430.3	20222.8	30965.5	35246.4	22429.7	25862.4	22939.7	28315.1	17881.9	24401.1	0.828766	1.26902	1.44446	0.919209	1.05989	0.940112	1.16041	0.732833	13	3	S									S15
ssTPPPLLkPkPSR	SSTPPPLLKPKPSR	SMAC_00069	S(1): 0.6; S(2): 0.6; T(3): 98.7; S(13): 0.0	1	0.745981	0.986308	1.60864	1.31776	0.903759	1.17138	1.45266	41978.2	31315	41403.5	67528	55317.1	37938.2	49172.4	60980	39045.6	72496.9	57797.2	53353.3	57067.3	24464.3	68222.1	59165.5	57432.3	0.679854	1.2623	1.00635	0.928979	0.993645	0.425968	1.18787	1.03018	630	3	T									T632
qEPLtAPLPR	QEPLTAPLPR	SMAC_00069	T(5): 100.0	1	0.263262	0.615621	0.874679	0.665844	0.616962	0.741605	1.37037	195930	51581	120619	171376	130459	120882	145303	268497	182242	119414	168378	135403	134587	77949.9	201594	260508	151891	1.19983	0.786187	1.10855	0.891451	0.886076	0.513198	1.32723	1.7151	548	5	T									T552
mTLsVDNIDLPVk	MTLSVDNIDLPVK	SMAC_00069	T(2): 0.0; S(4): 100.0	1	0.739842	1.55083	1.83642	1.35493	1.37482	1.42327	2.16646	11354.5	8400.53	17608.9	20851.6	15384.6	15610.4	16160.6	24599.1	10561.2	19448	24581.2	16474.7	15871.3	10066.3	22421.3	23867.1	17961.3	0.587999	1.08277	1.36856	0.917232	0.883639	0.560442	1.24831	1.32881	535	4	S									S538
hAtPEIsPTR	HATPEISPTR	SMAC_00069	T(3): 100.0; S(7): 100.0; T(9): 0.0	2	0.385765	1.12088	1.33203	1.29437	0.815511	0.760254	0.542033	66524.3	25662.8	74565.5	88612.7	86107.3	54251.3	50575.4	36058.4	61876.8	59411.5	104090	70012.2	88831.6	34983.7	70168.7	34985.5	65944.5	0.938316	0.900932	1.57845	1.06168	1.34707	0.530502	1.06406	0.530529	564	3	T	7	S							T566	S570
hAtPEISPTR	HATPEISPTR	SMAC_00069	T(3): 100.0; S(7): 0.0; T(9): 0.0	1	0.451168	0.883401	1.13442	1.00465	1.04989	0.867528	0.687919	103040	46488.3	91025.5	116890	103519	108181	89389.9	70883	95841.2	107624	127067	92354	106794	69759.9	124020	68773.8	101318	0.945946	1.06225	1.25414	0.911527	1.05405	0.688526	1.22407	0.678793	564	3	T									T566
hATPEIsPTR	HATPEISPTR	SMAC_00069	T(3): 0.0; S(7): 100.0; T(9): 0.0	1	0.450194	0.949331	1.43416	1.19473	1.07621	0.848274	0.668524	50387.9	22684.3	47834.8	72264.3	60200.1	54228.2	42742.8	33685.5	46867.7	52516.2	66775.1	57095.5	62104.7	34968.8	59301.6	32683.2	54805.8	0.85516	0.958222	1.21839	1.04178	1.13318	0.638049	1.08203	0.596345	564	7	S									S570
rSsLLLR	RSSLLLR	SMAC_00070	S(2): 0.3; S(3): 99.7	1	0.603311	1.07451	1.00045	0.805027	1.38132	0.95836	1.23315	24546.7	14809.3	26375.6	24557.7	19760.8	33907	23524.6	30269.8	22831.8	34284.8	36819.1	19402.8	20386	21864.7	32638.2	29369.1	26100.5	0.874767	1.31357	1.41067	0.74339	0.781058	0.837714	1.25048	1.12523	942	3	S									S944
rSsIIAETALPQPSATSPR	RSSIIAETALPQPSATSPR	SMAC_00070	S(2): 0.6; S(3): 99.4; T(8): 0.0; S(14): 0.0; T(16): 0.0; S(17): 0.0	1	0.311676	0.478092	0.577966	0.448626	0.466039	0.487556	0.63886	57805.4	18016.6	27636.3	33409.5	25933	26939.6	28183.4	36929.6	53767	41709.9	38578.9	26396.6	26753.5	17371.9	39101.9	35830.7	37204.8	1.44516	1.12109	1.03693	0.709495	0.719087	0.466925	1.05099	0.963067	861	3	S									S863
gEEVkPQEVDsQ	GEEVKPQEVDSQ	SMAC_00071	S(11): 100.0	1	0.784645	1.95909	2.14732	2.85352	2.7421	1.11485	0.658112	88816.2	69689.2	173999	190717	253439	243543	99016.7	58451	82611.3	161336	242894	150684	261457	157047	137377	56711.7	153866	0.536906	1.04855	1.57861	0.979322	1.69926	1.02068	0.892835	0.368579	355	11	S									S365
ekGEEVkPQEVDsQ	EKGEEVKPQEVDSQ	SMAC_00071	S(13): 100.0	1	1.21756	3.04084	3.13694	4.96575	4.89914	1.75485	0.538713	306620	373328	932384	961851	1.5226e+06	1.50218e+06	538072	165180	285199	864287	1.30156e+06	759951	1.57077e+06	968671	746526	160265	812119	0.351179	1.06424	1.60267	0.935763	1.93417	1.19277	0.919231	0.197342	353	13	S									S365
tDPSsSPVASQk	TDPSSSPVASQK	SMAC_00074	T(1): 0.0; S(4): 0.0; S(5): 99.3; S(6): 0.7; S(10): 0.0	1	0.126149	0.695209	0.517782	1.18849	0.688195	0.351805	0.221433	163687	20649	113797	84754.3	194540	112649	57585.9	36245.8	152252	47804.2	158855	66963.7	200695	72640.9	79895.1	35167.2	76268	1.99627	0.626792	2.08285	0.878005	2.63145	0.952443	1.04756	0.461101	727	5	S									S731
hSGFGsLR	HSGFGSLR	SMAC_00074	S(2): 0.0; S(6): 100.0	1	1.29435	2.59589	3.17376	2.6245	4.09692	2.77315	1.2359	16591.4	21475.1	43069.4	52657	43544.1	67973.6	46010.3	20505.3	15432.3	49716.6	60122.8	41603.9	44921.7	43832.4	63835.1	19895.1	44377.1	0.347753	1.12032	1.35482	0.937508	1.01227	0.987727	1.43847	0.448319	429	6	S									S434
iAEFDSIIADEEsH	IAEFDSIIADEESH	SMAC_00075	S(6): 0.0; S(13): 100.0	1	0.216195	0.695998	0.281864	0.754453	0.931403	0.711599	1.66051	55106.1	11913.6	38353.7	15532.4	41575	51326	39213.5	91504	51256.3	27581.1	53539.9	12272	42890.3	33097.3	54405.1	88781.3	47073.3	1.08886	0.585918	1.13737	0.260701	0.911139	0.703101	1.15575	1.88602	376	13	S									S388
rYsEFASLR	RYSEFASLR	SMAC_00076	Y(2): 0.4; S(3): 99.6; S(7): 0.0	1	0.789368	1.21934	1.46263	1.30059	0.93192	1.27399	1.69374	27149.8	21431.2	33105	39710.1	35310.7	25301.5	34588.7	45984.7	25253.1	49615.1	46212.9	31374.6	36427.9	16315.5	47988.7	44616.4	40522.2	0.623193	1.22439	1.14044	0.774259	0.898963	0.402633	1.18426	1.10104	143	3	S									S145
rIDQYLSsSQQIQSPR	RIDQYLSSSQQIQSPR	SMAC_00076	Y(5): 0.0; S(7): 0.0; S(8): 0.5; S(9): 99.5; S(14): 0.0	1	0.48728	1.21684	1.2005	1.0445	1.32881	1.20622	1.30132	54206.5	26413.7	65960.4	65074.8	56618.5	72030.1	65385	70540.3	50419.5	61150.1	92077.5	51415.1	58409.8	46448.2	90715.6	68441.3	59780	0.843419	1.02292	1.54027	0.860072	0.977081	0.776987	1.51749	1.14489	441	9	S									S449
rDSFASSTNPAsPTAR	RDSFASSTNPASPTAR	SMAC_00076	S(3): 0.0; S(6): 0.0; S(7): 0.0; T(8): 0.0; S(12): 99.6; T(14): 0.4	1	0.609203	1.02042	1.66566	1.44968	1.12513	0.837981	0.880502	61512.9	37473.8	62769.2	102460	89174	69210.2	51546.6	54162.2	57215.5	86755.1	87622.8	80952.6	91995.4	44629.8	71516.2	52550.6	76234.4	0.750521	1.138	1.14939	1.06189	1.20674	0.585429	0.938109	0.689329	16	12	S									S27
rDsFASSTNPAsPTAR	RDSFASSTNPASPTAR	SMAC_00076	S(3): 100.0; S(6): 0.0; S(7): 0.0; T(8): 0.0; S(12): 99.6; T(14): 0.4	2	0.657582	1.39856	1.35967	1.46491	1.1519	1.10247	1.07682	39523.6	25990	55276.1	53738.9	57898.6	45527.1	43573.7	42559.6	36762.4	60169.1	77162.7	42458.7	59730.4	29357.9	60454.5	41293.2	51094.6	0.719497	1.1776	1.51019	0.830983	1.16902	0.57458	1.18319	0.808172	16	3	S	12	S							S18	S27
rDsFAsSTNPASPTAR	RDSFASSTNPASPTAR	SMAC_00076	S(3): 100.0; S(6): 100.0; S(7): 0.0; T(8): 0.0; S(12): 0.0; T(14): 0.0	2	0.625879	1.40057	1.34378	1.29964	1.14556	0.96384	1.1145	31633.3	19798.6	44304.6	42508.2	41111.9	36237.7	30489.5	35255.3	29423.4	45835.5	61847	33585.4	42412.7	23367.7	42301.3	34206.3	38253.8	0.769161	1.19819	1.61675	0.877962	1.10872	0.61086	1.10581	0.894193	16	3	S	6	S							S18	S21
rDsFASSTNPASPTAR	RDSFASSTNPASPTAR	SMAC_00076	S(3): 100.0; S(6): 0.0; S(7): 0.0; T(8): 0.0; S(12): 0.0; T(14): 0.0	1	0.399322	1.09368	1.0737	1.1334	0.962125	0.752673	0.608054	14748.7	5889.49	16130.3	15835.7	16716.3	14190.1	11101	8968.03	13718.4	13634.7	22517.2	12511.7	17245.2	9150.43	15401.6	8701.18	13676.5	1.00306	0.996941	1.64641	0.914829	1.26093	0.669061	1.12613	0.636213	16	3	S									S18
iDQYLSSsQQIQSPR	IDQYLSSSQQIQSPR	SMAC_00076	Y(4): 0.0; S(6): 0.0; S(7): 0.5; S(8): 99.5; S(13): 0.0	1	0.805549	1.39032	1.6488	1.19044	1.38692	1.34176	2.21094	12955.6	10436.4	18012.4	21361.2	15422.8	17968.3	17383.3	28644.1	12050.5	24161.1	25144.5	16877.3	15910.8	11586.8	24117.7	27791.7	20497.5	0.587899	1.17873	1.22671	0.823383	0.77623	0.565278	1.17662	1.35586	442	8	S									S449
fPtPQDAR	FPTPQDAR	SMAC_00076	T(3): 100.0	1	0.512859	0.997919	1.32002	0.876035	1.06369	1.08029	0.863498	808171	414478	806489	1.0668e+06	707986	859641	873057	697854	751711	959552	1.12582e+06	842874	730386	554336	1.21129e+06	677089	797293	0.94283	1.20351	1.41205	1.05717	0.916083	0.695272	1.51925	0.849235	39	3	T									T41
eASDVAtDDETDDQAHGELVPR	EASDVATDDETDDQAHGELVPR	SMAC_00076	S(3): 0.0; T(7): 100.0; T(11): 0.0	1	0.617711	0.87486	1.24353	1.09803	0.975075	1.19087	0.945176	138407	85495.8	121087	172113	151975	134958	164825	130819	128738	197930	169032	135985	156784	87026.7	228679	126927	146384	0.879451	1.35213	1.15471	0.92896	1.07104	0.594508	1.56218	0.867078	70	7	T									T76
eAsDVAtDDETDDQAHGELVPR	EASDVATDDETDDQAHGELVPR	SMAC_00076	S(3): 100.0; T(7): 100.0; T(11): 0.0	2	0.597568	1.04307	1.35893	1.31421	1.09414	1.19961	1.48698	49710.2	29705.2	51851	67552.6	65329.7	54390.1	59632.8	73918.1	46237.4	68770.1	72381.5	53372.8	67396.6	35073.2	82735	71718.6	68083.4	0.679129	1.01009	1.06313	0.783933	0.989913	0.515151	1.2152	1.05339	70	3	S	7	T							S72	T76
eAsDVATDDETDDQAHGELVPR	EASDVATDDETDDQAHGELVPR	SMAC_00076	S(3): 100.0; T(7): 0.0; T(11): 0.0	1	0.756268	1.1129	1.44142	1.04733	0.796875	1.02217	1.19784	43773.9	33104.8	48716.2	63096.5	45845.6	34882.3	44744.4	52433.9	40715.8	76640.5	68005.4	49852.1	47296.1	22493.7	62078.8	50873.7	50362.9	0.808448	1.52176	1.35031	0.989857	0.939105	0.446632	1.23263	1.01014	70	3	S									S72
dYsVDAR	DYSVDAR	SMAC_00076	Y(2): 100.0; S(3): 0.0	1	0.391526	2.4985	1.68106	2.06882	4.77724	1.51682	0.572603	153523	60108.3	383577	258082	317611	733417	232867	87907.7	142798	139156	535454	203909	327660	472940	323081	85291.9	263495	0.541937	0.528116	2.03212	0.773862	1.24352	1.79487	1.22614	0.323695	32	2	Y									Y33
dSFASSTNPAsPTAR	DSFASSTNPASPTAR	SMAC_00076	S(2): 0.0; S(5): 0.0; S(6): 0.0; T(7): 0.0; S(11): 99.6; T(13): 0.4	1	0.739625	0.863314	1.33741	1.16608	0.624297	1.22307	0.841936	117597	86977.4	101523	157274	137127	73415.1	143829	99008.8	109381	201360	141721	124261	141466	47341.4	199550	96062.7	132863	0.823259	1.51554	1.06667	0.935256	1.06474	0.356316	1.50192	0.723018	17	11	S									S27
dsFASSTNPASPTAR	DSFASSTNPASPTAR	SMAC_00076	S(2): 100.0; S(5): 0.0; S(6): 0.0; T(7): 0.0; S(11): 0.0; T(13): 0.0	1	0.568495	1.25739	1.45056	1.59503	1.17534	1.21492	0.94289	48942.3	27823.4	61539.6	70993.9	78064.2	57523.6	59460.8	46147.2	45523.1	64413.6	85906.3	56091.8	80534.1	37093.8	82496.3	44774	60252.7	0.755536	1.06906	1.42577	0.930942	1.33661	0.615638	1.36917	0.743104	17	2	S									S18
dGSGEDTAsIDSDFPPTHGDFSQAPSAk	DGSGEDTASIDSDFPPTHGDFSQAPSAK	SMAC_00076	S(3): 0.0; T(7): 0.0; S(9): 100.0; S(12): 0.0; T(17): 0.0; S(22): 0.0; S(26): 0.0	1	0.701968	1.1953	1.27441	1.29794	0.835083	1.15226	1.24294	19540.4	13716.7	23356.7	24902.4	25362.3	16317.9	22515.6	24287.5	18175.3	31755.5	32604.8	19675.2	26164.8	10522.5	31238.3	23564.8	24864.8	0.730966	1.27713	1.31128	0.791289	1.05228	0.423189	1.25633	0.947718	466	9	S									S474
vRPsQEDLQQIDAPAADNTWHEkPELSR	VRPSQEDLQQIDAPAADNTWHEKPELSR	SMAC_00082	S(4): 100.0; T(19): 0.0; S(27): 0.0	1	0.338322	0.847348	1.25853	0.868707	0.932356	0.770727	0.731418	171172	57911.2	145042	215426	148698	159593	131927	125198	159214	134069	202472	170206	153403	102913	183037	121473	156308	1.01859	0.857724	1.29534	1.08891	0.981413	0.658397	1.171	0.777137	175	4	S									S178
tAGAGSSLsR	TAGAGSSLSR	SMAC_00083	T(1): 0.0; S(6): 0.0; S(7): 0.0; S(9): 100.0	1	0.52515	1.49648	1.02551	1.72476	3.58775	1.17581	0.546481	14469.2	7598.5	21652.8	14838.4	24956	51911.9	17013.1	7907.15	13458.4	17591.2	30226.3	11723.7	25745.5	33475.1	23604.1	7671.86	20597.6	0.653394	0.85404	1.46746	0.569176	1.24993	1.62519	1.14596	0.372464	51	9	S									S59
vASLEAAVAGAHITQGTGSt	VASLEAAVAGAHITQGTGST	SMAC_00086	S(3): 0.0; T(14): 0.0; T(17): 0.0; S(19): 0.8; T(20): 99.2	1	0.345498	0.710271	0.68442	0.613382	0.691118	0.780209	1.39173	13481.3	4657.77	9575.39	9226.89	8269.2	9317.18	10518.2	18762.3	12539.5	10783.1	13366.8	7290.1	8530.82	6008.14	14593.1	18204	11661.3	1.07531	0.924693	1.14625	0.625152	0.731549	0.51522	1.25141	1.56106	689	20	T									T708
tPSPtGIAHVVAAHEGPItPR	TPSPTGIAHVVAAHEGPITPR	SMAC_00086	T(1): 50.0; S(3): 50.0; T(5): 0.0; T(19): 100.0	1	0.483447	0.813753	1.14441	0.805172	0.596381	0.803394	1.02349	66321.3	32062.9	53969.2	75898.6	53400	39552.8	53282.2	67879.2	61688	74228.3	75338.3	59966.9	55089.5	25505.4	73924.1	65859.4	63773.7	0.967295	1.16393	1.18134	0.940308	0.863829	0.399936	1.15916	1.0327	641	19	T									T659
tPsPTGIAHVVAAHEGPITPR	TPSPTGIAHVVAAHEGPITPR	SMAC_00086	T(1): 98.0; S(3): 98.0; T(5): 4.1; T(19): 0.0	2	0.523018	0.832678	0.942774	0.868681	0.646462	1.01721	1.47761	40672.4	21272.4	33867	38344.9	35331.3	26293.2	41372.4	60098	37830.9	49247.3	47276.6	30296	36449.1	16955	57400.4	58309.7	42553.8	0.889014	1.1573	1.11099	0.711946	0.856543	0.398437	1.34889	1.37026	641	1	T	3	S							T641	S643
tPSPtGIAHVVAAHEGPITPR	TPSPTGIAHVVAAHEGPITPR	SMAC_00086	T(1): 0.6; S(3): 99.4; T(5): 0.0; T(19): 0.0	1	0.544995	0.852511	1.26902	0.85201	0.802879	0.9688	1.12782	43389.2	23646.9	36989.8	55061.8	36968.1	34836.3	42035.5	48935.3	40358	54744.6	51635.9	43503.9	38137.7	22464	58320.4	47479.2	45491.6	0.887153	1.2034	1.13507	0.956307	0.838346	0.493806	1.282	1.04369	641	3	S									S643
sATTSDVASR	SATTSDVASR	SMAC_00086	S(1): 100.0; T(3): 0.0; T(4): 0.0; S(5): 0.0; S(9): 0.0	1	0.408771	0.686361	0.901831	1.21265	0.871434	0.655341	0.478559	28873.2	11802.5	19817.5	26038.8	35013.1	25161.1	18921.8	13817.5	26856.1	27323.9	27664.2	20573	36120.9	16225	26252.3	13406.4	26554.2	1.01137	1.02899	1.0418	0.774757	1.36027	0.611015	0.98863	0.504869	282	1	S									S282
dAARtPSPtGIAHVVAAHEGPItPR	DAARTPSPTGIAHVVAAHEGPITPR	SMAC_00086	T(5): 100.0; S(7): 100.0; T(9): 0.0; T(23): 100.0	3	0.624746	0.949455	1.10578	0.899742	0.870646	1.08625	1.60283	38724.8	24193.1	36767.4	42821.1	34842.3	33715.6	42064.6	62069.2	36019.4	56009.2	51325.5	33832.6	35944.7	21741.3	58360.8	60222.3	43672.5	0.824762	1.28248	1.17524	0.774691	0.823051	0.497827	1.33633	1.37895	637	5	T	7	S	23	T					T641	S643
dAARtPSPtGIAHVVAAHEGPITPR	DAARTPSPTGIAHVVAAHEGPITPR	SMAC_00086	T(5): 100.0; S(7): 100.0; T(9): 0.0; T(23): 0.0	2	0.281545	0.571007	0.823925	0.490676	0.598013	0.687841	1.227	114360	32197.5	65300.3	94224.1	56113.8	68388.8	78661.5	140320	106371	74540	91156.1	74445.7	57889.1	44100.2	109136	136145	82848	1.28392	0.89972	1.10028	0.898582	0.698739	0.532302	1.3173	1.64331	637	5	T	7	S							T641	S643
sENLDDRGsTGGEVPk	SENLDDRGSTGGEVPK	SMAC_00088	S(1): 0.0; S(9): 99.8; T(10): 0.2	1	0.55391	1.0772	1.56392	1.34406	1.04253	1.03572	0.688855	109386	60589.8	117830	171070	147021	114037	113293	75350.8	101744	140271	164485	135161	151672	73536.4	157183	73108.7	137716	0.738795	1.01855	1.19438	0.981449	1.10134	0.533972	1.14136	0.530866	163	9	S									S171
aItPPLTENSSTk	AITPPLTENSSTK	SMAC_00088	T(3): 100.0; T(7): 0.0; S(10): 0.0; S(11): 0.0; T(12): 0.0	1	0.925401	0.791076	1.34282	1.0832	1.50008	1.26023	1.32204	40213	37213.2	31811.6	53998.7	43558.9	60322.7	50677.7	53163.2	37403.7	86151.7	44407.4	42664	44937.1	38898.8	70310.6	51581.3	44672.2	0.837291	1.92853	0.994071	0.955045	1.00593	0.87076	1.57392	1.15466	456	3	T									T458
tAANAAAQEDEEEsDEE	TAANAAAQEDEEESDEE	SMAC_00089	T(1): 0.0; S(14): 100.0	1	0.599918	1.50732	1.60716	1.39068	1.18555	0.997477	0.82839	19257.2	11552.7	29026.7	30949.4	26780.6	22830.3	19208.6	15952.4	17911.8	26745.5	40519.8	24452.9	27627.9	14722	26650.2	15477.8	25551.5	0.701009	1.04673	1.58581	0.957003	1.08126	0.576169	1.043	0.605748	1760	14	S									S1773
lEASAGDDDAEEsDDENENDVDLESIFQIGQYVR	LEASAGDDDAEESDDENENDVDLESIFQIGQYVR	SMAC_00089	S(4): 0.0; S(13): 100.0; S(25): 0.0; Y(32): 0.0	1	0	0.910618	1.12838	0	0.934352	1.06169	2.81568	2639.84	0	2403.89	2978.73	0	2466.54	2802.69	7432.93	2455.42	0	3355.71	2353.47	0	1590.54	3888.47	7211.76	2404.44	1.0212	0	1.39563	0.978801	0	0.661499	1.6172	2.99935	195	13	S									S207
kkTAANAAAQEDEEEsDEE	KKTAANAAAQEDEEESDEE	SMAC_00089	T(3): 0.0; S(16): 100.0	1	0.640904	1.31701	1.94954	1.623	1.13149	1.02253	0.575422	10821.9	6935.77	14252.5	21097.7	17563.8	12244.8	11065.7	6227.13	10065.8	16056.9	19895.8	16669.1	18119.5	7896.02	15352.6	6041.84	15704.8	0.640941	1.02242	1.26686	1.0614	1.15376	0.502779	0.977578	0.384714	1758	16	S									S1773
gGASVLtPLEYk	GGASVLTPLEYK	SMAC_00089	S(4): 0.0; T(7): 100.0; Y(11): 0.0	1	0.945187	2.05537	2.48757	1.50223	1.59908	1.7095	1.42129	28667.1	27095.7	58921.4	71311.2	43064.5	45840.8	49006.4	40744.1	26664.3	62729	82251.3	56342.5	44427	29560.2	67991.8	39531.7	50384.7	0.529214	1.245	1.63247	1.11824	0.881755	0.58669	1.34945	0.784597	78	7	T									T84
vVsTPR	VVSTPR	SMAC_00092	S(3): 100.0; T(4): 0.0	1	0.376642	1.456	1.55216	1.569	1.30001	0.556887	0.404269	111043	41823.4	161679	172356	174226	144357	61838.3	44891.2	103285	96824.8	225696	136178	179738	93087.9	85794.9	43555.4	100055	1.03228	0.967716	2.25572	1.36103	1.79639	0.930367	0.857478	0.435315	468	3	S									S470
iVsPQPR	IVSPQPR	SMAC_00092	S(3): 100.0	1	0.974225	3.83924	3.37838	5.82796	4.54091	1.18252	0	1085.22	1057.25	4166.43	3666.3	6324.64	4927.9	1283.3	0	1009.41	2447.63	5816.13	2896.71	6524.74	3177.73	1780.46	0	2672.17	0.377748	0.91597	2.17656	1.08403	2.44174	1.18919	0.666296	0	460	3	S									S462
eHsPPSTTSk	EHSPPSTTSK	SMAC_00092	S(3): 100.0; S(6): 0.0; T(7): 0.0; T(8): 0.0; S(9): 0.0	1	0.525981	0.809248	0.866989	1.4324	0.862668	0.288891	0.295881	8271.21	4350.5	6693.46	7171.05	11847.7	7135.31	2389.48	2447.3	7693.37	10071.8	9343.74	5665.79	12222.6	4601.17	3315.18	2374.48	6679.58	1.15177	1.50785	1.39885	0.848226	1.82984	0.688841	0.496316	0.355483	99	3	S									S101
tPGVSASAVkPR	TPGVSASAVKPR	SMAC_00093	T(1): 100.0; S(5): 0.0; S(7): 0.0	1	0.293025	1.24485	1.09267	0.970857	2.27791	0.86352	1.15293	36511.7	10698.8	45451.4	39895.1	35447.6	83170.3	31528.6	42095.3	33960.9	24768.8	63447.9	31520.8	36569.1	53631.9	43743	40842.7	38705.9	0.877409	0.639921	1.63923	0.814366	0.944794	1.38563	1.13014	1.05521	472	1	T									T472
tGsPTRLPAR	TGSPTRLPAR	SMAC_00093	T(1): 0.8; S(3): 99.2; T(5): 0.0	1	0.399953	1.04002	0.79896	0.99862	1.30148	0.659897	0.563005	7784.26	3113.34	8095.78	6219.31	7773.51	10131	5136.81	4382.58	7240.44	7207.65	11301.3	4913.83	8019.46	6532.95	7126.85	4252.17	7167.25	1.01021	1.00564	1.5768	0.685596	1.1189	0.911501	0.994363	0.593278	528	3	S									S530
aAGVEDGAEsPSVEATLENGAPSDVk	AAGVEDGAESPSVEATLENGAPSDVK	SMAC_00094	S(10): 100.0; S(12): 0.0; T(16): 0.0; S(23): 0.0	1	0.434016	0.948899	0.970391	0.999267	0.938651	1.13218	1.23704	17318.1	7516.33	16433.1	16805.3	17305.4	16255.7	19607.2	21423.1	16108.2	17401	22939.8	13277.8	17852.9	10482.4	27203.2	20785.7	17626.9	0.913842	0.987179	1.30141	0.753266	1.01282	0.59468	1.54327	1.1792	754	10	S									S763
aIDPDsDVEEEALVNDYk	AIDPDSDVEEEALVNDYK	SMAC_00095	S(6): 100.0; Y(17): 0.0	1	0.810372	1.05203	2.06612	1.38192	1.2614	1.23259	1.32346	43439.4	35202.1	45699.4	89751.2	60029.8	54794.5	53543	57490.2	40404.7	81495.9	63794.2	70911.8	61929.1	35334	74285.9	55779.5	62861.6	0.642756	1.29643	1.01483	1.12806	0.985165	0.562091	1.18174	0.887338	13	6	S									S18
tSPPSAPSPTAAGPSSVsPSR	TSPPSAPSPTAAGPSSVSPSR	SMAC_00096	T(1): 0.0; S(2): 0.0; S(5): 0.0; S(8): 0.0; T(10): 0.0; S(15): 0.0; S(16): 0.0; S(18): 0.7; S(20): 99.3	1	0.980489	1.46117	2.73832	2.34521	1.92923	2.17809	2.27089	37868.2	37129.4	55331.8	103695	88809.1	73056.4	82480.3	85994.6	35222.7	85957.7	77240.5	81929	91618.9	47110.1	114434	83435.7	82682.4	0.426	1.03961	0.934184	0.990889	1.10808	0.569771	1.38402	1.00911	269	20	S									S288
tSPPSAPSPTAAGPSSVSPsR	TSPPSAPSPTAAGPSSVSPSR	SMAC_00096	T(1): 49.7; S(2): 49.7; S(5): 0.5; S(8): 0.0; T(10): 0.0; S(15): 0.0; S(16): 0.0; S(18): 98.9; S(20): 1.1	1	0.517677	1.12431	1.13257	1.36014	0.886532	1.29762	1.16926	8660.06	4483.12	9736.55	9808.12	11778.9	7677.42	11237.5	10125.9	8055.05	10378.8	13591.8	7749.32	12151.6	4950.75	15591	9824.58	10101.7	0.797397	1.02743	1.34549	0.767132	1.20293	0.490091	1.5434	0.972568	269	18	S									S286
skDsDDEDEEDDTQGR	SKDSDDEDEEDDTQGR	SMAC_00096	S(1): 0.7; S(4): 99.3; T(13): 0.0	1	0.803135	1.08023	1.86993	3.03958	1.49331	1.24815	0.511768	5627.09	4519.31	6078.57	10522.2	17104	8402.98	7023.46	2879.76	5233.97	10462.6	8485.39	8313.54	17645.1	5418.62	9744.41	2794.07	8399.47	0.623131	1.24563	1.01023	0.98977	2.10074	0.645115	1.16012	0.332649	357	4	S									S360
rtSPPSAPSPTAAGPSSVSPsR	RTSPPSAPSPTAAGPSSVSPSR	SMAC_00096	T(2): 50.0; S(3): 50.0; S(6): 0.0; S(9): 0.0; T(11): 0.0; S(16): 0.0; S(17): 0.0; S(19): 0.7; S(21): 99.3	1	0.169561	0.969739	1.17427	1.18671	0.738154	0.972575	1.15233	12510.1	2121.22	12131.5	14690.2	14845.8	9234.37	12167	14415.8	11636.1	4910.8	16935	11606.6	15315.5	5954.74	16880.6	13986.8	12811.5	0.908257	0.383313	1.32186	0.905955	1.19545	0.464798	1.31762	1.09174	268	21	S									S288
rTsPPsAPSPTAAGPSSVSPSR	RTSPPSAPSPTAAGPSSVSPSR	SMAC_00096	T(2): 50.0; S(3): 50.0; S(6): 0.0; S(9): 100.0; T(11): 0.0; S(16): 0.0; S(17): 0.0; S(19): 0.0; S(21): 0.0	1	0.372569	0.897812	0.989677	1.4543	0.340566	1.28105	0.447082	6044.49	2251.99	5426.82	5982.1	8790.52	2058.55	7743.28	2702.38	5622.21	5213.55	7575.57	4726.41	9068.64	1327.44	10743.1	2621.97	5417.88	1.03771	0.962286	1.39825	0.872372	1.67384	0.245012	1.9829	0.483947	268	9	S									S276
nIsPDEEAHR	NISPDEEAHR	SMAC_00096	S(3): 100.0	1	0.509953	1.06102	1.78625	1.41235	1.33633	1.03819	0.259924	7268.42	3706.55	7711.94	12983.2	10265.5	9713.01	7546.03	1889.24	6760.64	8580.99	10765.5	10257.9	10590.3	6263.39	10469.4	1833.02	9419.47	0.71773	0.910985	1.1429	1.08902	1.1243	0.664941	1.11147	0.1946	232	3	S									S234
sEmDLDsDEDDNTSSVQHPPAmAQEPQR	SEMDLDSDEDDNTSSVQHPPAMAQEPQR	SMAC_00099	S(1): 0.0; S(7): 98.7; T(13): 1.2; S(14): 0.0; S(15): 0.0	1	0.55041	1.37292	1.50139	1.33088	1.09345	1.20456	1.51561	10368.1	5706.71	14234.5	15566.6	13798.7	11337	12489	15714	9643.78	13211.5	19870.7	12299.1	14235.3	7310.61	17327.4	15246.5	13723.4	0.702725	0.962699	1.44794	0.896211	1.0373	0.53271	1.26261	1.11098	457	7	S									S463
qRPsLDkLEk	QRPSLDKLEK	SMAC_00099	S(4): 100.0	1	0.828863	1.41224	1.76427	1.82958	1.66252	1.20089	1.21522	56896.6	47159.5	80351.4	100381	104097	94591.5	68326.3	69141.9	52921.7	109178	112167	79310.3	107390	60996.9	94796.5	67084.5	87053.4	0.607922	1.25415	1.28848	0.911054	1.23361	0.700683	1.08895	0.770613	293	4	S									S296
nILSsPER	NILSSPER	SMAC_00099	S(4): 0.4; S(5): 99.6	1	0.78804	1.17175	1.6536	1.41348	1.04921	1.21023	0.982294	31108.3	24514.6	36451.1	51440.6	43970.8	32639.1	37648.2	30557.5	28935	56753.3	50884	40642.9	45362	21047.1	52233.4	29648.2	43002.4	0.672869	1.31977	1.18328	0.94513	1.05487	0.489441	1.21466	0.689454	364	5	S									S368
lSEsPVHVsPIQADHR	LSESPVHVSPIQADHR	SMAC_00099	S(2): 0.0; S(4): 100.0; S(9): 100.0	2	0.659146	0.994294	1.16548	1.09419	0.832714	0.995411	1.01674	53500.4	35264.5	53195.1	62353.7	58539.8	44550.5	53254.8	54395.9	49762.7	81640.4	74257.8	49265.2	60391.9	28728.2	73886.2	52777.3	56584.6	0.879439	1.4428	1.31233	0.870647	1.06728	0.507703	1.30576	0.932715	518	4	S	9	S							S521	S526
lSEsPVHVSPIQADHR	LSESPVHVSPIQADHR	SMAC_00099	S(2): 0.0; S(4): 100.0; S(9): 0.0	1	0.712223	1.03624	1.03859	1.10603	0.792154	1.21816	0.97248	22831.2	16260.9	23658.7	23712.3	25252	18085.9	27812.1	22202.9	21236.2	37645.5	33026.5	18734.9	26051	11662.6	38586.7	21542.3	23796.6	0.892405	1.58197	1.38786	0.787292	1.09473	0.490094	1.62152	0.905266	518	4	S									S521
dDSGTRTSsDSVQLk	DDSGTRTSSDSVQLK	SMAC_00099	S(3): 0.3; T(5): 99.0; T(7): 0.3; S(8): 0.3; S(9): 0.0; S(11): 0.0	1	0.517164	1.39201	1.66367	1.67757	1.48986	0.962373	0.570523	66972	34635.5	93225.9	111419	112350	99779.1	64452	38209	62293.2	80184.2	130139	88031.5	115905	64342	89421.3	37072.1	84107.9	0.740635	0.95335	1.54728	1.04665	1.37805	0.764994	1.06317	0.440768	278	5	T									T282
eVAAETAEEsIHSPR	EVAAETAEESIHSPR	SMAC_00100	T(6): 0.6; S(10): 0.6; S(13): 98.7	1	0.620594	0.961784	1.02256	0.873332	1.19072	0.876214	1.38728	13193.7	8187.96	12689.5	13491.3	11522.5	15710.1	11560.5	18303.4	12272	18955.8	17714	10659.4	11887.1	10130.6	16039.2	17758.8	14155.6	0.866936	1.3391	1.25138	0.753017	0.839744	0.715659	1.13306	1.25454	45	13	S									S57
eSsPVADTTNDDERPR	ESSPVADTTNDDERPR	SMAC_00101	S(2): 0.0; S(3): 100.0; T(8): 0.0; T(9): 0.0	1	0.692782	1.42119	1.56737	1.4068	0.825425	1.12909	0.564698	88617.4	61392.5	125942	138896	124666	73147	100057	50042	82426.4	142129	175810	109741	128611	47168.5	138820	48553	119176	0.691637	1.1926	1.47521	0.920831	1.07917	0.395789	1.16484	0.407407	433	3	S									S435
sSGLGQALR	SSGLGQALR	SMAC_00102	S(1): 100.0; S(2): 0.0	1	0.496521	1.2386	0.969907	0.947177	1.38497	1.03686	1.1682	24864	12345.5	30796.5	24115.7	23550.6	34435.8	25780.4	29046.1	23126.9	28580.9	42990.3	19053.7	24295.7	22205.7	35767.9	28181.8	26238.7	0.881404	1.08926	1.63843	0.726166	0.925947	0.846296	1.36317	1.07405	34	1	S									S34
tDsGFATGNGAGEAGcQQR	TDSGFATGNGAGEAGCQQR	SMAC_00103	T(1): 0.0; S(3): 100.0; T(7): 0.0	1	0.565689	1.27105	1.63867	1.33103	1.45667	1.15656	1.01138	13628.8	7709.68	17322.9	22333.1	18140.3	19852.7	15762.6	13784	12676.7	17848.6	24182	17645.2	18714.3	12801.9	21869.2	13373.8	17746.9	0.714305	1.00573	1.3626	0.994271	1.05451	0.721361	1.23228	0.753587	283	3	S									S285
sVsDVEIRR	SVSDVEIRR	SMAC_00109	S(1): 0.6; S(3): 99.4	1	0.661431	1.11982	1.31706	1.7726	1.16385	1.33728	1.58768	8211.76	5431.51	9195.7	10815.4	14556.1	9557.23	10981.4	13037.6	7638.07	12574.4	12836.8	8545.13	15016.7	6162.93	15235.7	12649.7	12612	0.605617	0.997016	1.01782	0.677537	1.19066	0.488654	1.20803	1.00298	769	3	S									S771
sVsDVEIR	SVSDVEIR	SMAC_00109	S(1): 0.0; S(3): 100.0	1	0.566869	0.678417	0.862653	1.00678	0.781598	0.676672	0.877238	113017	64065.6	76672.3	97494	113783	88333.5	76475.2	99142.4	105121	148317	107031	77029.3	117383	56961.4	106102	96192.3	105612	0.995355	1.40437	1.01344	0.729364	1.11146	0.539348	1.00465	0.910812	769	3	S									S771
fALGVSNPsALR	FALGVSNPSALR	SMAC_00109	S(6): 0.0; S(9): 100.0	1	0.440197	0.897743	1.19741	0.888023	1.46403	1.03996	1.548	47074.9	20722.2	42261.2	56368.1	41803.6	68919	48956	72872	43786.2	47973.7	58994.5	44536	43126.2	44442.1	67922	70703.6	46254.9	0.946629	1.03716	1.27542	0.96284	0.93236	0.960809	1.46843	1.52857	474	9	S									S482
aEDDTAtAILkk	AEDDTATAILKK	SMAC_00109	T(5): 0.0; T(7): 100.0	1	0.715255	1.12773	1.41345	1.1182	1.55596	1.24558	1.83546	76872	54983.1	86691.1	108655	85958.1	119610	95750.2	141096	71501.6	127291	121017	85847.3	88677.7	77129.6	132845	136897	104847	0.681961	1.21406	1.15422	0.818786	0.845781	0.735639	1.26703	1.30568	28	7	T									T34
aEDDTAtAILk	AEDDTATAILK	SMAC_00109	T(5): 0.4; T(7): 99.6	1	1.0799	1.48887	1.34257	1.63172	1.32067	1.71469	1.85085	46114.9	49799.6	68658.9	61912.3	75246.6	60902.5	79072.9	85351.8	42893.2	115290	95844.5	48916.5	77627.3	39272.7	109706	82812.1	80219.7	0.534697	1.43718	1.19478	0.609781	0.967684	0.489564	1.36757	1.03232	28	7	T									T34
aEDDtATAILk	AEDDTATAILK	SMAC_00109	T(5): 100.0; T(7): 0.0	1	0.670877	1.2916	1.43945	1.23167	1.46428	1.23868	1.37658	30457.1	20433	39338.4	43841.6	37513.1	44597.8	37726.6	41926.7	28329.3	47304.1	54914.4	34638.9	38700	28758.7	52342.2	40679.1	39689.6	0.713773	1.19185	1.3836	0.872746	0.975068	0.72459	1.31879	1.02493	28	5	T									T32
tHGNLPSQSSsPPPPAR	THGNLPSQSSSPPPPAR	SMAC_00110	T(1): 0.0; S(7): 0.0; S(9): 0.4; S(10): 0.4; S(11): 99.1	1	0.561235	1.27504	1.38166	1.28844	0.917814	1.03776	0.910156	41225.4	23137.2	52563.9	56959.7	53116.4	37837.3	42782.1	37521.6	38345.3	53564.5	73376.7	45003.4	54796.9	24399.2	59356.2	36405.1	49284	0.778049	1.08685	1.48885	0.913145	1.11186	0.495073	1.20437	0.73868	619	11	S									S629
sSEPIQGATGQsQDEDPSk	SSEPIQGATGQSQDEDPSK	SMAC_00110	S(1): 0.0; S(2): 0.0; T(9): 0.5; S(12): 99.5; S(18): 0.0	1	0.635616	1.186	1.66845	1.633	1.32107	1.13167	0.475854	30105.3	19135.4	35704.8	50229.3	49162.1	39771.3	34069.1	14325.7	28002.1	44300.1	49842.2	39685.8	50717.5	25646.3	47267.8	13899.4	41992.9	0.666829	1.05494	1.18692	0.945058	1.20776	0.61073	1.12561	0.330995	147	12	S									S158
sksPAGsASPTR	SKSPAGSASPTR	SMAC_00110	S(1): 0.0; S(3): 100.0; S(7): 0.8; S(9): 99.2; T(11): 0.0	2	0.381842	1.03281	1.25482	1.84445	1.20631	0.530968	0.554093	15669.7	5983.37	16183.9	19662.8	28902	18902.5	8320.13	8682.49	14575	13852	22591.9	15535.4	29816.5	12189.2	11543.4	8424.14	14213.5	1.02543	0.974566	1.58947	1.093	2.09775	0.857578	0.812144	0.592685	636	3	S	9	S							S638	S644
kPLPDkAEDGTEAAsPLSTIR	KPLPDKAEDGTEAASPLSTIR	SMAC_00110	T(11): 0.0; S(15): 100.0; S(18): 0.0; T(19): 0.0	1	0.917339	1.49931	2.09577	2.14717	2.11517	1.3984	1.85762	201204	184572	301667	421677	432020	425581	281364	373760	187148	427301	421112	333164	445688	274434	390367	362639	376503	0.497069	1.13492	1.11848	0.884891	1.18376	0.728902	1.03682	0.963177	511	15	S									S525
kIsPSGsPQPQPHPTIR	KISPSGSPQPQPHPTIR	SMAC_00110	S(3): 100.0; S(5): 0.8; S(7): 99.2; T(15): 0.0	2	0.887078	1.41928	1.83532	1.54133	1.12764	1.40839	1.44434	29807.5	26441.6	42305.2	54706.4	45943.3	33612.1	41980.7	43052.2	27725.1	61214.6	59056	43223.1	47396.9	21674.6	58244.3	41771.2	45310	0.611899	1.35102	1.30338	0.953942	1.04606	0.478362	1.28546	0.921897	482	3	S	7	S							S484	S488
kISPsGSPQPQPHPTIR	KISPSGSPQPQPHPTIR	SMAC_00110	S(3): 99.1; S(5): 0.9; S(7): 0.0; T(15): 0.0	1	0.677157	1.26737	1.63544	1.36636	1.39522	1.10204	1.13897	25443.1	17229	32245.9	41610.8	34764.3	35498.7	28039.3	28978.9	23665.6	39886.6	45013.7	32876.3	35864.2	22891.2	38901.9	28116.6	34370.3	0.688549	1.1605	1.30967	0.956534	1.04347	0.666016	1.13185	0.818049	482	3	S									S484
hPLPSVGEPHAFQAVsPTSQAAPR	HPLPSVGEPHAFQAVSPTSQAAPR	SMAC_00110	S(5): 0.0; S(16): 98.9; T(18): 0.6; S(19): 0.6	1	0.700624	1.00455	1.66096	1.07724	1.19304	1.13468	1.13621	82718.6	57954.6	83094.5	137393	89107.7	98686.9	93859.2	93985.7	76939.7	134170	115996	108553	91927	63637.7	130221	91189	100240	0.767556	1.33849	1.15718	1.08293	0.91707	0.634854	1.29909	0.909708	268	16	S									S283
gTsNPAsPSALNYITQGPk	GTSNPASPSALNYITQGPK	SMAC_00110	T(2): 50.3; S(3): 50.3; S(7): 99.4; S(9): 0.0; Y(13): 0.0; T(15): 0.0	1	0.53323	0.884025	1.39598	1.05625	1.03738	1.02224	1.73122	11380.6	6068.48	10060.7	15887.1	12020.7	11806	11633.7	19702.3	10585.5	14049.1	14044.3	12552.3	12401.1	7613.03	16140.7	19116	13298.3	0.796007	1.05646	1.0561	0.943902	0.93253	0.572482	1.21374	1.43748	450	7	S									S456
gTsNPAsPSALNYITQGPk	GTSNPASPSALNYITQGPK	SMAC_00110	T(2): 1.3; S(3): 98.7; S(7): 99.9; S(9): 0.0; Y(13): 0.0; T(15): 0.0	2	0.402584	0.767125	0.923238	0.916744	0.606655	0.749318	1.21657	16287.5	6557.07	12494.5	15037.2	14931.4	9880.87	12204.5	19814.8	15149.6	15180.2	17441.7	11880.8	15403.8	6371.63	16932.6	19225.2	15292	0.990686	0.992687	1.14058	0.776927	1.00731	0.416664	1.10728	1.2572	450	3	S	7	S							S452	S456
gTsNPASPSALNYITQGPk	GTSNPASPSALNYITQGPK	SMAC_00110	T(2): 0.8; S(3): 99.2; S(7): 0.0; S(9): 0.0; Y(13): 0.0; T(15): 0.0	1	0.785611	1.1421	1.7578	1.2428	1.59492	0.859624	1.0955	6306.09	4954.13	7202.2	11084.9	7837.23	10057.7	5420.87	6908.32	5865.54	11469.2	10053.9	8758.06	8085.19	6485.66	7520.96	6702.76	7803.08	0.751695	1.46984	1.28846	1.12239	1.03615	0.831167	0.963845	0.858989	450	3	S									S452
gItPPLNLPRPPmHR	GITPPLNLPRPPMHR	SMAC_00110	T(3): 100.0	1	0.855854	0.952069	1.8167	1.25175	1.07434	1.16473	1.07146	39744.1	34015.1	37839.1	72203.2	49749.4	42698.5	46291	42584.2	36967.5	78747.9	52821.5	57047.2	51323.5	27533.9	64224.5	41317.1	52072.5	0.709923	1.51227	1.01438	1.09553	0.985615	0.528761	1.23337	0.793454	309	3	T									T311
gATVGVEEPPsPAEEEDRAFDLTk	GATVGVEEPPSPAEEEDRAFDLTK	SMAC_00110	T(3): 0.0; S(11): 100.0; T(23): 0.0	1	0.960324	1.45646	2.48311	1.50486	1.29905	1.50483	1.59114	51779.8	49725.4	75415.3	128575	77921.2	67264.7	77920.1	82389	48162.4	115119	105276	101586	80386.5	43375.3	108107	79937.4	90986.2	0.529337	1.26523	1.15705	1.1165	0.883502	0.476724	1.18817	0.878566	652	11	S									S662
gAtVGVEEPPsPAEEEDR	GATVGVEEPPSPAEEEDR	SMAC_00110	T(3): 100.0; S(11): 100.0	2	0.573947	1.10503	1.20644	0.938673	0.714252	0.908747	1.22271	26850	15410.5	29670.1	32393	25203.4	19177.7	24399.9	32829.7	24974.2	35676.6	41418	25593.5	26000.8	12366.6	33852.6	31852.8	28926.8	0.86336	1.23334	1.43182	0.884767	0.898848	0.427515	1.17028	1.10115	652	3	T	11	S							T654	S662
gATVGVEEPPsPAEEEDR	GATVGVEEPPSPAEEEDR	SMAC_00110	T(3): 0.0; S(11): 100.0	1	0.83685	1.28098	1.69572	1.31911	0.920214	1.2371	1.14599	84528.9	70738	108280	143337	111503	77784.7	104571	96869.1	78623.6	163765	151154	113250	115031	50159.1	145082	93986.7	114140	0.688833	1.43477	1.32428	0.992198	1.0078	0.439451	1.27109	0.823432	652	11	S									S662
aGIVPPDSHTsPR	AGIVPPDSHTSPR	SMAC_00110	S(8): 0.0; T(10): 0.4; S(11): 99.6	1	1.12855	1.47278	1.53215	1.77872	1.21128	1.57698	1.18972	122141	137842	179887	187138	217255	147947	192613	145313	113608	319115	251113	147856	224128	95403	267233	140989	185992	0.610821	1.71574	1.35013	0.794959	1.20504	0.512941	1.4368	0.758039	252	11	S									S262
aEDGTEAAsPLSTIR	AEDGTEAASPLSTIR	SMAC_00110	T(5): 0.0; S(9): 100.0; S(12): 0.0; T(13): 0.0	1	0.932895	1.19469	1.57987	1.52782	1.25038	1.47216	1.56006	30481	28435.5	36415.2	48156.1	46569.4	38112.8	44873	47552	28351.5	65830.7	50833.9	38047.7	48042.8	24576.9	62257.1	46137.1	47089.9	0.602072	1.39798	1.07951	0.80798	1.02024	0.521913	1.32209	0.979764	517	9	S									S525
sLDELVk	SLDELVK	SMAC_00111	S(1): 100.0	1	0.820329	1.63071	1.49452	1.50761	1.21477	1.53564	1.86991	19638.4	16109.9	32024.5	29350	29606.9	23856.1	30157.4	36722	18266.4	37295.9	44704.6	23189.2	30543.6	15383.5	41840.6	35629.4	33086.5	0.55208	1.12722	1.35114	0.700866	0.923145	0.464947	1.26458	1.07685	1166	1	S									S1166
gTLGFsPR	GTLGFSPR	SMAC_00111	T(2): 0.0; S(6): 100.0	1	0.48111	0.664262	1.07743	0.936973	1.1108	0.889871	1.28938	1.32905e+06	639419	882837	1.43195e+06	1.24528e+06	1.47631e+06	1.18268e+06	1.71365e+06	1.2362e+06	1.48031e+06	1.2324e+06	1.13138e+06	1.28468e+06	951990	1.64086e+06	1.66266e+06	1.26044e+06	0.980767	1.17444	0.977751	0.897603	1.01923	0.755283	1.30182	1.31911	1136	6	S									S1141
eTsPVAAAPVVTVPHTFSPDDFVNVVPIVkDSTPR	ETSPVAAAPVVTVPHTFSPDDFVNVVPIVKDSTPR	SMAC_00111	T(2): 0.0; S(3): 100.0; T(12): 0.0; T(16): 0.0; S(18): 0.0; S(32): 0.0; T(33): 0.0	1	0.502972	0.716036	1.02475	0.636155	2.0408	1.22659	1.50978	26862	13510.9	19234.2	27526.9	17088.4	54820	32948.6	40555.9	24985.4	31278.8	26850	21748.8	17629.1	35350.4	45713.2	39349.1	29064.4	0.859657	1.07619	0.923811	0.748296	0.606552	1.21628	1.57283	1.35386	858	3	S									S860
eTsPVAAAPVVTVPHTFSPDDFVNVVPIVk	ETSPVAAAPVVTVPHTFSPDDFVNVVPIVK	SMAC_00111	T(2): 1.3; S(3): 98.7; T(12): 0.0; T(16): 0.0; S(18): 0.0	1	0.714182	0.966489	1.77968	1.25051	1.95657	1.21274	1.69413	396346	283063	383064	705370	495633	775479	480663	671462	368656	655315	534738	557308	511314	500064	666875	651482	546023	0.675166	1.20016	0.979333	1.02067	0.936434	0.91583	1.22133	1.19314	858	3	S									S860
akGTLGFsPR	AKGTLGFSPR	SMAC_00111	T(4): 0.0; S(8): 100.0	1	0.427739	0.817786	1.1284	0.940523	1.21943	0.845671	1.16341	58662	25092	47973	66194.2	55173	71534.2	49608.8	68248	54563.8	58090.2	66968	52299.5	56918.6	46128.5	68827.6	66217.2	57504.4	0.948863	1.01019	1.16457	0.909487	0.989813	0.802173	1.19691	1.15151	1134	8	S									S1141
gFGRsLER	GFGRSLER	SMAC_00114	S(5): 100.0	1	0.256915	0.579582	0.751883	0.486027	0.60139	0.751435	1.52665	159692	41027.2	92554.6	120070	77614.6	96037.3	119998	243794	148536	94981.6	129202	94866.2	80070.2	61929.2	166486	236540	112092	1.32513	0.847356	1.15264	0.846328	0.714328	0.552487	1.48527	2.11024	8	5	S									S12
sHTPLTDSPAASSk	SHTPLTDSPAASSK	SMAC_00115	S(1): 100.0; T(3): 0.0; T(6): 0.0; S(8): 0.0; S(12): 0.0; S(13): 0.0	1	0.440893	1.28022	1.18638	1.44969	1.64067	0.927714	0.707142	37309.4	16449.4	47764.4	44263	54087	61212.6	34612.5	26383.1	34702.9	38081.9	66676.7	34971.9	55798.2	39472.6	48021.6	25598	38777.3	0.89493	0.982067	1.71948	0.901866	1.43894	1.01793	1.2384	0.66013	92	1	S									S92
aAAAEDDVPDDAsIR	AAAAEDDVPDDASIR	SMAC_00115	S(13): 100.0	1	0.745692	1.38482	1.53486	1.34543	1.34853	1.33307	1.33599	28000.6	20879.9	38775.8	42977	37672.8	37759.8	37326.8	37408.6	26044.5	48338.7	54129.2	33955.8	38864.7	24349.2	51787.5	36295.5	37580.1	0.693039	1.28628	1.44037	0.903559	1.03418	0.647929	1.37806	0.965816	77	13	S									S89
sNsLGHSHTVGR	SNSLGHSHTVGR	SMAC_00120	S(1): 0.0; S(3): 100.0; S(7): 0.0; T(9): 0.0	1	0.178003	2.15879	1.63386	1.35875	3.34126	1.00725	0.160863	9474.84	1686.55	20454.2	15480.6	12874	31657.9	9543.49	1524.15	8812.91	3904.51	28553.1	12231.1	13281.3	20414.4	13240.7	1478.8	12735.9	0.691973	0.306575	2.24193	0.960364	1.04282	1.6029	1.03964	0.116112	205	3	S									S207
sAtFPVLR	SATFPVLR	SMAC_00120	S(1): 0.0; T(3): 100.0	1	0.698412	1.92936	1.44434	0.890677	5.53902	1.38967	2.31666	50173.9	35042	96803.4	72468.2	44688.7	277914	69725.2	116236	46668.6	81125.3	135133	57256.6	46102.6	179211	96737.3	112777	88931.3	0.524772	0.912224	1.51952	0.643829	0.518407	2.01517	1.08778	1.26813	280	3	T									T282
lQStPSQIVR	LQSTPSQIVR	SMAC_00131	S(3): 0.0; T(4): 100.0; S(6): 0.0	1	1.04551	1.20167	1.73358	1.53039	1.43406	1.63147	1.26626	64416.3	67347.8	77407.1	111671	98582.3	92376.9	105093	81567.5	59916.1	155916	108056	88230.5	101701	59568.8	145807	79140.4	94965.9	0.630922	1.64181	1.13785	0.929076	1.07092	0.627265	1.53536	0.833356	564	4	T									T567
lQSTPsQIVR	LQSTPSQIVR	SMAC_00131	S(3): 0.0; T(4): 0.0; S(6): 100.0	1	0.699844	0.924787	1.25912	1.04097	1.33347	1.2232	1.29355	95946.2	67147.4	88729.8	120808	99877.4	127942	117361	124111	89243.3	155452	123863	95449.4	103037	82502.5	162828	120418	111728	0.798757	1.39135	1.10861	0.854304	0.922219	0.738424	1.45737	1.07778	564	6	S									S569
aVHAGSSAGSAESETGsVQR	AVHAGSSAGSAESETGSVQR	SMAC_00131	S(6): 0.0; S(7): 0.0; S(10): 0.0; S(13): 0.0; T(15): 0.4; S(17): 99.6	1	0.79343	1.43553	1.76621	2.34716	2.18575	1.09379	0.255325	8643.95	6858.38	12408.6	15267	20288.7	18893.5	9454.67	2207.02	8040.07	15877.7	17321.8	12062.4	20930.6	12183.4	13117.5	2141.35	12650.4	0.635557	1.25511	1.36927	0.953514	1.65454	0.963081	1.03692	0.169271	544	17	S									S560
aVHAGSSAGSAEsETGSVQR	AVHAGSSAGSAESETGSVQR	SMAC_00131	S(6): 0.0; S(7): 0.0; S(10): 0.0; S(13): 100.0; T(15): 0.0; S(17): 0.0	1	0.826462	1.06484	1.87078	1.87013	1.4512	1.17944	0.599484	14593.6	12061	15539.8	27301.4	27291.8	21178.1	17212.3	8748.62	13574	27922.3	21692.8	21570.6	28155.3	13656.6	23880.4	8488.29	21631.7	0.627506	1.2908	1.00282	0.997177	1.30157	0.631324	1.10396	0.392401	544	13	S									S556
iFTmHGGLsPDLNSmEQIR	IFTMHGGLSPDLNSMEQIR	SMAC_00134	T(3): 0.0; S(9): 100.0; S(14): 0.0	1	0.529139	0.776668	2.5743	0.778925	0.73469	0.9902	1.37179	20567.8	10883.2	15974.4	52947.7	16020.8	15111	20366.3	28214.8	19130.9	25195.6	22299.4	41833.6	16527.7	9744.24	28256.3	27375.3	23747.5	0.805596	1.06098	0.939021	1.7616	0.695974	0.410326	1.18986	1.15276	169	9	S									S177
tSAAHAsPSVFPk	TSAAHASPSVFPK	SMAC_00135	T(1): 0.0; S(2): 0.0; S(7): 100.0; S(9): 0.0	1	0.965896	2.7708	3.07225	2.61755	3.81424	2.71329	1.98698	55509.2	53616	153805	170538	145298	211725	150613	110296	51631.2	124126	214704	134741	149895	136530	208961	107014	135635	0.380662	0.915143	1.58295	0.993405	1.10513	1.00659	1.54061	0.78898	82	7	S									S88
fIDEDGVETPAEPSGsASR	FIDEDGVETPAEPSGSASR	SMAC_00135	T(9): 0.0; S(14): 0.6; S(16): 99.4; S(18): 0.0	1	0.812052	1.27278	1.59894	1.16345	1.02803	1.53064	1.38908	24441	19847.4	31108.1	39079.7	28436	25126.2	37410.3	33950.7	22733.6	45948.5	43425.4	30876.6	29335.6	16202.5	51903.4	32940.4	31908.5	0.712461	1.44001	1.36093	0.96766	0.919367	0.507781	1.62663	1.03234	61	16	S									S76
aDVGsIEVNTSEVDNAPk	ADVGSIEVNTSEVDNAPK	SMAC_00135	S(5): 99.9; T(10): 0.0; S(11): 0.0	1	0.516511	0.863901	1.32966	1.02004	0.961261	1.0317	0.894663	14243.5	7356.91	12304.9	18939	14529	13691.7	14695	12743.1	13248.4	17031.9	17177.1	14963.6	14988.6	8829.02	20388	12363.9	14976.1	0.884636	1.13727	1.14697	0.999163	1.00084	0.589541	1.36137	0.825576	1025	5	S									S1029
sNsPPSSPDAR	SNSPPSSPDAR	SMAC_00136	S(1): 0.8; S(3): 99.2; S(6): 0.0; S(7): 0.0	1	0.618684	1.6835	1.58159	2.55955	1.94054	1.33034	0.61934	20827.7	12885.8	35063.6	32940.9	53309.5	40416.9	27707.9	12899.4	19372.7	29831.7	48947	26026.3	54996.1	26062.6	38442.1	12515.6	27947.2	0.693189	1.06743	1.75141	0.93127	1.96786	0.932569	1.37553	0.447831	322	3	S									S324
rsPTIPQAAQk	RSPTIPQAAQK	SMAC_00136	S(2): 100.0; T(4): 0.0	1	0.473714	1.08767	1.37411	0.972564	1.85361	0.929272	0.759694	43500.6	20606.8	47314.4	59774.8	42307.1	80633.1	40423.9	33047.2	40461.6	47706.6	66048.5	47227.6	43645.7	51995.8	56084.4	32063.8	47467.1	0.852413	1.00505	1.39146	0.994955	0.919492	1.09541	1.18154	0.675495	311	2	S									S312
rPsVVR	RPSVVR	SMAC_00136	S(3): 100.0	1	0.166154	1.32643	0.925951	1.17739	2.00356	0.725537	0.609366	7352.25	1221.61	9752.27	6807.83	8656.47	14730.7	5334.33	4480.21	6838.61	2828.12	13613.7	5378.81	8930.34	9498.99	7400.89	4346.9	7119.75	0.960513	0.397222	1.9121	0.755477	1.25431	1.33417	1.03949	0.610541	361	3	S									S363
gSDVGsIHsVSSIR	GSDVGSIHSVSSIR	SMAC_00136	S(2): 0.0; S(6): 100.0; S(9): 100.0; S(11): 0.0; S(12): 0.0	2	0.716723	1.35168	1.5098	1.35569	1.2365	1.75421	1.42887	44586	31955.8	60266.1	67315.8	60444.6	55130.8	78213.1	63707.4	41471.1	73980.5	84128.5	53185.7	62357	35550.8	108514	61811.8	62084.4	0.66798	1.19161	1.35507	0.856668	1.00439	0.572621	1.74784	0.995609	146	6	S	9	S							S151	S154
aQSSPTGPWAAPsPR	AQSSPTGPWAAPSPR	SMAC_00136	S(3): 0.0; S(4): 0.0; T(6): 0.0; S(13): 100.0	1	1.66844	1.31545	1.45058	1.13515	0.942853	0.941175	1.02036	35349	58977.7	46499.9	51276.5	40126.3	33329	33269.6	36068.6	32879.5	136539	64911.6	40513.2	41395.9	21492	46158.5	34995.4	40954.5	0.802829	3.33391	1.58497	0.989223	1.01078	0.524777	1.12707	0.854493	296	13	S									S308
rPsLSNLTPQQSR	RPSLSNLTPQQSR	SMAC_00140	S(3): 100.0; S(5): 0.0; T(8): 0.0; S(12): 0.0	1	0.58081	1.15682	1.36686	1.11368	1.20317	1.04654	1.0529	21387.9	12422.3	24742.1	29234.3	23819.2	25733.3	22383.4	22519.4	19893.7	28758.7	34538.7	23097.8	24572.8	16594	31054.9	21849.3	23835.3	0.834633	1.20656	1.44906	0.969057	1.03094	0.696195	1.30289	0.916678	256	3	S									S258
sSGAsIDGMEAVELkDR	SSGASIDGMEAVELKDR	SMAC_00142	S(1): 0.0; S(2): 0.0; S(5): 100.0	1	0.702468	1.5127	1.51274	1.27675	1.36364	1.53711	1.54593	47279.1	33212.1	71519.1	71521	60363.5	64471.6	72673.4	73090.4	43976.1	76888.9	99837.2	56508.2	62273.4	41574.2	100828	70915.5	66594.4	0.660358	1.15458	1.49918	0.848542	0.935114	0.624289	1.51405	1.06489	9	5	S									S13
sLsFDDNQVGVk	SLSFDDNQVGVK	SMAC_00142	S(1): 0.0; S(3): 100.0	1	1.11362	1.15183	1.55801	1.29543	0.801196	1.2303	1.94501	15786.9	17580.6	18183.8	24596.1	20450.8	12648.4	19422.6	30705.7	14684	40700.7	25383.7	19433.2	21097.8	8156.24	26947	29792	23240.7	0.63182	1.75126	1.09221	0.836171	0.907794	0.350946	1.15947	1.28189	102	3	S									S104
sLSFDDNQVGVk	SLSFDDNQVGVK	SMAC_00142	S(1): 100.0; S(3): 0.0	1	1.09099	3.4637	2.62023	2.18881	5.29326	2.65164	2.0136	31176.7	34013.4	107987	81690.1	68240	165026	82669.2	62777.3	28998.6	78744	150744	64542.7	70399	106416	114696	60909.3	74571.5	0.38887	1.05595	2.02147	0.865515	0.944047	1.42704	1.53807	0.81679	102	1	S									S102
rQDSHGADDEDGsEYELLLDPNLPAEYSHk	RQDSHGADDEDGSEYELLLDPNLPAEYSHK	SMAC_00142	S(4): 0.0; S(13): 100.0; Y(15): 0.0; Y(27): 0.0; S(28): 0.0	1	0.555429	1.30924	1.19825	1.19007	0.999987	1.04442	1.5451	25494.7	14160.5	33378.6	30549.1	30340.3	25494.3	26627.1	39391.9	23713.6	32782.7	46594.9	24136.6	31300.3	16439.9	36942.7	38219.8	32041.5	0.74009	1.02313	1.4542	0.753292	0.976867	0.513082	1.15297	1.19282	65	13	S									S77
sGsVGVAEAPPPmPVNGSLADYAGk	SGSVGVAEAPPPMPVNGSLADYAGK	SMAC_00146	S(1): 0.0; S(3): 100.0; S(18): 0.0; Y(22): 0.0	1	0.432143	0.840834	1.14459	0.857933	1.04409	1.04211	1.24009	42433.8	18337.5	35679.8	48569.4	36405.3	44304.8	44220.7	52621.5	39469.3	42452.8	49807.2	38374.3	37557.1	28569.7	61352.1	51055.7	40961	0.963581	1.03642	1.21597	0.93685	0.916899	0.697486	1.49782	1.24645	818	3	S									S820
qSIFGsHDk	QSIFGSHDK	SMAC_00146	S(2): 0.0; S(6): 100.0	1	0.670017	1.28052	1.9058	1.54643	1.3333	1.23302	1.10932	17285.3	11581.4	22134.1	32942.3	26730.6	23046.4	21313	19175	16077.7	26812	30898.1	26027.5	27576.3	14861.4	29569.9	18604.4	26419.7	0.608549	1.01485	1.16951	0.985153	1.04378	0.56251	1.11923	0.704186	759	6	S									S764
rktLEVEDEASVVTTTAk	RKTLEVEDEASVVTTTAK	SMAC_00147	T(3): 100.0; S(11): 0.0; T(14): 0.0; T(15): 0.0; T(16): 0.0	1	0.522147	0.879816	1.16326	0.861769	0.990838	1.12248	1.71583	41418.5	21626.5	36440.6	48180.3	35693.2	41039	46491.6	71067.1	38524.9	50067.3	50869.3	38066.9	36822.4	26463.8	64502.8	68952.4	44296.1	0.869714	1.13029	1.14839	0.859374	0.83128	0.597429	1.45617	1.55663	744	3	T									T746
iVEEVVEEVAtPAEAPAPAkPVIAVMEQk	IVEEVVEEVATPAEAPAPAKPVIAVMEQK	SMAC_00147	T(11): 100.0	1	0.959773	0.959357	1.82307	0.907082	1.77916	0.901191	1.08292	5308.77	5095.21	5093	9678.25	4815.48	9445.14	4784.21	5748.97	4937.89	11795.8	7109.58	7646.72	4967.84	6090.65	6637.65	5577.9	6364.15	0.77589	1.85348	1.11713	1.20153	0.780597	0.957025	1.04298	0.876456	762	11	T									T772
dEsAEPGEIDESAPPLPk	DESAEPGEIDESAPPLPK	SMAC_00148	S(3): 100.0; S(12): 0.0	1	0.592224	1.02077	1.39361	0.891419	1.01682	1.41475	1.93748	20586.2	12191.6	21013.8	28689	18350.9	20932.3	29124.2	39885.3	19148	28224.6	29334.3	22666.9	18931.5	13498.1	40407.2	38698.5	25445.8	0.752501	1.10921	1.15281	0.890794	0.743993	0.530465	1.58797	1.52082	113	3	S									S115
sAsPVkATPSPR	SASPVKATPSPR	SMAC_00150	S(1): 0.0; S(3): 100.0; T(8): 0.0; S(10): 0.0	1	0.563036	1.55997	2.45746	2.07079	1.31489	1.23382	0.635564	44328.8	24958.7	69151.7	108936	91795.6	58287.5	54693.9	28173.8	41231.9	57781.5	96532.4	86069.5	94699.9	37586.4	75882.7	27335.4	66832.1	0.616947	0.864577	1.4444	1.28785	1.41698	0.5624	1.13542	0.409017	411	3	S									S413
lERNsLDASR	LERNSLDASR	SMAC_00150	S(5): 100.0; S(9): 0.0	1	0.379421	1.23486	1.44118	1.31554	1.26911	0.884737	0.439912	34017.9	12907.1	42007.3	49025.9	44751.9	43172.4	30096.9	14964.9	31641.4	29881.1	58640.1	38735	46167.8	27839.5	41756.7	14519.6	35188.2	0.899205	0.849179	1.66647	1.1008	1.31202	0.791161	1.18667	0.412627	604	5	S									S608
hTNSNsPsPSPRPTENR	HTNSNSPSPSPRPTENR	SMAC_00150	T(2): 33.3; S(4): 33.3; S(6): 33.3; S(8): 1.2; S(10): 97.6; T(14): 1.2	1	0.759488	2.09829	0.872478	0.846226	1.72568	0.662746	0	2884.58	2190.8	6052.67	2516.73	2441	4977.85	1911.74	0	2683.05	5071.89	8449.23	1988.45	2518.23	3209.94	2652.36	0	2667.71	1.00575	1.90122	3.16722	0.745377	0.943969	1.20326	0.994248	0	657	10	S									S666
aGsLGSDGSAAR	AGSLGSDGSAAR	SMAC_00150	S(3): 100.0; S(6): 0.0; S(9): 0.0	1	0.570261	1.45925	1.53027	1.76869	1.46316	1.01799	0.628297	31580.9	18009.4	46084.3	48327.4	55856.8	46207.8	32149.2	19842.2	29374.6	41693.2	64331.4	38183.1	57624	29796.9	44604	19251.8	39938.2	0.735502	1.04394	1.61077	0.956056	1.44283	0.746076	1.11683	0.482039	622	3	S									S624
aFsFGSAAEFRk	AFSFGSAAEFRK	SMAC_00150	S(3): 100.0; S(6): 0.0	1	0.470433	4.22001	1.88524	1.42183	6.65335	2.48324	1.82693	24367.5	11463.3	102831	45938.6	34646.4	162126	60510.5	44517.8	22665.2	26538.5	143547	36295.8	35742.6	104546	83952.7	43193.1	39744.4	0.570273	0.667729	3.61176	0.913229	0.89931	2.63046	2.11231	1.08677	451	3	S									S453
aFsFGSAAEFR	AFSFGSAAEFR	SMAC_00150	S(3): 100.0; S(6): 0.0	1	0.85708	4.69268	2.23638	1.94087	8.35659	3.12595	2.17511	41558.5	35619	195021	92940.6	80659.5	347288	129910	90394.5	38655.2	82461	272240	73431.7	83211.5	223947	180238	87704.8	85458.1	0.452329	0.964928	3.18565	0.859271	0.97371	2.62054	2.10908	1.02629	451	3	S									S453
sRsPIPIR	SRSPIPIR	SMAC_00152	S(1): 0.5; S(3): 99.5	1	0.721565	0.639998	1.15169	0.604072	0.535717	0.630657	0.640034	6101.06	4402.31	3904.67	7026.52	3685.48	3268.44	3847.67	3904.88	5674.82	10191.7	5450.72	5551.6	3802.08	2107.63	5338.29	3788.69	5394.51	1.05196	1.88928	1.01042	1.02912	0.704806	0.3907	0.989579	0.702323	911	3	S									S913
sIPRsPPPR	SIPRSPPPR	SMAC_00152	S(1): 0.0; S(5): 100.0	1	0.474855	0.937908	0.929527	1.0674	0.973134	0.868535	0.680837	11048.3	5246.34	10362.3	10269.7	11792.9	10751.5	9595.83	7522.08	10276.4	12145.7	14465.2	8114	12166	6933.03	13313.3	7298.26	11211.1	0.916632	1.08337	1.29026	0.723748	1.08518	0.618409	1.18751	0.650986	783	5	S									S787
rPVRsPsPR	RPVRSPSPR	SMAC_00152	S(5): 100.0; S(7): 100.0	2	0.323383	0.879924	0.854447	1.22784	1.02365	0.804272	0.425013	5277.92	1706.79	4644.17	4509.7	6480.44	5402.72	4244.88	2243.18	4909.19	3951.37	6483.03	3563.08	6685.47	3483.92	5889.38	2176.44	4430.28	1.1081	0.8919	1.46335	0.804256	1.50904	0.786388	1.32935	0.491264	97	5	S	7	S							S101	S103
tSTARNtPAPDkAPAETTITTR	TSTARNTPAPDKAPAETTITTR	SMAC_00156	T(1): 0.0; S(2): 0.0; T(3): 0.0; T(7): 100.0; T(17): 0.0; T(18): 0.0; T(20): 0.0; T(21): 0.0	1	0.855543	2.09946	1.55176	1.80223	2.28982	1.8061	1.69231	27767.9	23756.6	58297.6	43089.2	50044.1	63583.3	50151.4	46991.8	25827.9	54998.6	81380.6	34044.4	51627.4	41001.4	69580.5	45593.5	48610.5	0.531325	1.13141	1.67414	0.700352	1.06206	0.843469	1.43139	0.937937	91	7	T									T97
kASsIEPQPSLASDRPR	KASSIEPQPSLASDRPR	SMAC_00156	S(3): 0.6; S(4): 99.4; S(10): 0.0; S(13): 0.0	1	0.618374	0.784131	2.20077	1.4793	1.29231	1.68613	1.42504	20157.5	12464.9	15806.1	44362	29818.9	26049.7	33988.1	28725.2	18749.2	28857.2	22064.5	35050.1	30762.3	16798	47155.4	27870.5	28363.9	0.661026	1.01739	0.777911	1.23573	1.08456	0.592234	1.66252	0.982606	73	4	S									S76
aSsIEPQPSLASDRPR	ASSIEPQPSLASDRPR	SMAC_00156	S(2): 0.0; S(3): 100.0; S(9): 0.0; S(12): 0.0	1	0.870448	1.45487	1.78084	1.4947	1.54765	1.70946	1.5344	34343	29893.8	49964.7	61159.4	51332.4	53151.1	58707.9	52695.8	31943.7	69206.7	69748.2	48321.6	52956.5	34274.2	81451.8	51127.8	52042.2	0.613805	1.32982	1.34022	0.928509	1.01757	0.658586	1.56511	0.98243	74	3	S									S76
kREsVIEADATkPESR	KRESVIEADATKPESR	SMAC_00157	S(4): 100.0; T(11): 0.0; S(15): 0.0	1	1.05199	1.99147	2.23082	2.196	1.79196	2.02804	1.21381	48558	51082.7	96702	108324	106633	87014.1	98477.4	58940.1	45165.7	118261	134991	85586.1	110007	56110.6	136628	57186.2	97796.7	0.461832	1.20925	1.38033	0.875144	1.12486	0.573748	1.39707	0.584746	469	4	S									S472
eLQALGRGyEAFk	ELQALGRGYEAFK	SMAC_00157	Y(9): 100.0	1	0.472247	0.749666	1.02119	0.788595	0.748059	0.836209	1.97932	29303	13838.3	21967.5	29924	23108.2	21920.4	24503.5	58000.1	27255.9	32036.8	30665.6	23642.7	23839.3	14135.3	33996.3	56274.3	28960.7	0.941133	1.10621	1.05887	0.816371	0.823161	0.488084	1.17388	1.94312	339	9	Y									Y347
sDsSIELR	SDSSIELR	SMAC_00158	S(1): 0.0; S(3): 100.0; S(4): 0.0	1	0.0404651	0.146549	0.163624	0.155023	0.120672	0.126632	0.881435	118673	4802.1	17391.3	19417.7	18397	14320.5	15027.8	104602	110382	11117.3	24277.5	15341.8	18979.1	9234.5	20849.6	101490	19914.4	5.54283	0.558254	1.21909	0.770389	0.953035	0.46371	1.04696	5.09631	47	3	S									S49
sAVVGsLPsPPASLPTHk	SAVVGSLPSPPASLPTHK	SMAC_00160	S(1): 0.0; S(6): 100.0; S(9): 100.0; S(13): 0.0; T(16): 0.0	2	0.717809	1.13137	1.68629	1.16848	1.42137	1.20888	1.58123	26743	19196.4	30256.4	45096.4	31248.7	38011.8	32329	42286.8	24874.7	44441.3	42236.4	35630.3	32237.3	24511.7	44853.6	41028.5	38329.4	0.648972	1.15946	1.10193	0.929581	0.84106	0.639502	1.17021	1.07042	104	6	S	9	S							S109	S112
sAVVGSLPsPPASLPTHk	SAVVGSLPSPPASLPTHK	SMAC_00160	S(1): 0.0; S(6): 99.3; S(9): 0.7; S(13): 0.0; T(16): 0.0	1	0.784198	1.25344	1.42377	1.5199	1.19016	1.38274	1.54058	55043.6	43165	68993.8	78369.5	83660.9	65510.7	76111	84799	51198.1	99930.8	96311.9	61919.1	86307.8	42244.2	105597	82275.8	84291.8	0.607392	1.18553	1.1426	0.734581	1.02392	0.501167	1.25275	0.976083	104	6	S									S109
rASDGQsAPk	RASDGQSAPK	SMAC_00160	S(3): 100.0; S(7): 0.0	1	0.642389	1.09573	1.38623	2.06477	1.09454	0.843241	0.519588	16879.7	10843.4	18495.6	23399.1	34852.8	18475.5	14233.7	8770.5	15700.5	25103.3	25819	18487.5	35955.5	11913.8	19747.9	8509.53	19117.7	0.821254	1.31309	1.35053	0.967034	1.88074	0.623182	1.03297	0.445112	161	3	S									S163
dLAAAVEGLScsFNsNAGPR	DLAAAVEGLSCSFNSNAGPR	SMAC_00160	S(10): 50.4; S(12): 50.4; S(15): 99.3	1	0.132869	0.682074	1.00392	0.68536	0.811282	0.652358	1.13131	14991.9	1991.97	10225.6	15050.7	10274.9	12162.7	9780.1	16960.5	13944.6	4611.58	14274.4	11891.5	10599.9	7843.04	13569	16455.9	12730.2	1.09539	0.362254	1.1213	0.934113	0.832659	0.616096	1.06589	1.29266	357	15	S									S371
aRsDEDDDGVFGR	ARSDEDDDGVFGR	SMAC_00160	S(3): 100.0	1	0.916589	1.37469	1.47733	1.51678	1.1702	1.04461	0.896754	133716	122562	183817	197542	202817	156474	139681	119910	124374	283742	256600	156077	209234	100901	193795	116342	174936	0.71097	1.62198	1.46682	0.892194	1.19606	0.576791	1.10781	0.665056	466	3	S									S468
sSGStSPTTLER	SSGSTSPTTLER	SMAC_00161	S(1): 0.5; S(2): 99.1; S(4): 0.0; T(5): 0.0; S(6): 0.5; T(8): 0.0; T(9): 0.0	1	0.174874	0.632888	0.568993	1.07821	0.525388	0.368304	0.161145	146321	25587.8	92604.7	83255.6	157765	76875.2	53890.6	23578.8	136099	59237.9	129272	65779.6	162757	49572.6	74768.3	22877.2	70274	1.93669	0.842956	1.83954	0.936045	2.31603	0.70542	1.06395	0.325543	39	2	S									S40
rAsPHGDGQPASIPIAR	RASPHGDGQPASIPIAR	SMAC_00169	S(3): 100.0; S(12): 0.0	1	0.778083	1.15644	1.15918	1.55935	1.28496	1.09866	1.00899	13720.1	10675.3	15866.4	15904	21394.4	17629.7	15073.6	13843.4	12761.5	24714.3	22148.7	12565.6	22071.3	11368.4	20913.2	13431.5	17172.4	0.743144	1.43919	1.28979	0.731735	1.28528	0.662018	1.21784	0.782157	190	3	S									S192
asPHGDGQPASIPIAR	ASPHGDGQPASIPIAR	SMAC_00169	S(2): 100.0; S(11): 0.0	1	0.614385	1.21845	1.45348	1.38201	0.943858	1.20584	1.08697	32941.4	20238.7	40137.4	47879.7	45525.4	31092	39722	35806.4	30640	46854.3	56029.8	37829.4	46965.7	20049.5	55110.6	34740.9	42341.9	0.723635	1.10657	1.32327	0.893428	1.1092	0.473515	1.30156	0.820486	191	2	S									S192
aTPLsPPTTTAR	ATPLSPPTTTAR	SMAC_00170	T(2): 0.6; S(5): 99.4; T(8): 0.0; T(9): 0.0; T(10): 0.0	1	0.546082	0.906153	0.997341	0.899125	0.861887	1.04692	1.07885	25902.9	14145.1	23472	25834.1	23290	22325.4	27118.3	27945.4	24093.3	32747.2	32765.8	20411.3	24026.9	14396.4	37624.1	27113.9	25603.6	0.941013	1.27901	1.27973	0.797204	0.938417	0.562282	1.46949	1.05899	231	5	S									S235
vGVSGGsLPk	VGVSGGSLPK	SMAC_00174	S(4): 0.0; S(7): 100.0	1	0.438277	0.807541	1.01665	0.914602	0.835712	0.832408	1.17142	51858.2	22728.3	41877.6	52721.6	47429.6	43338.5	43167.2	60747.7	48235.3	52617.9	58459.1	41654.9	48930.2	27946.6	59890.5	58940.1	50774	0.949999	1.03631	1.15136	0.820398	0.963686	0.550412	1.17955	1.16083	40	7	S									S46
yTITEFLAHPWIAGSGPtPR	YTITEFLAHPWIAGSGPTPR	SMAC_00176	Y(1): 0.0; T(2): 0.0; T(4): 0.0; S(15): 0.0; T(18): 100.0	1	0.400156	0.456428	1.35685	0.532712	1.35262	0.459494	0.770735	38460	15390	17554.2	52184.5	20488.1	52021.8	17672.2	29642.5	35773.1	35629.2	24504.8	41230.6	21136.3	33546	24518.5	28760.5	31153.2	1.1483	1.14368	0.78659	1.32348	0.678463	1.07681	0.787028	0.923193	430	18	T									T447
mAPPVsEPNLGGSPPRNHQAPVQDAYSAVQADGHNR	MAPPVSEPNLGGSPPRNHQAPVQDAYSAVQADGHNR	SMAC_00176	S(6): 0.0; S(13): 100.0; Y(26): 0.0; S(27): 0.0	1	0.731787	1.10079	1.08706	1.34677	0.924859	1.33918	1.30941	34715.6	25404.4	38214.5	37738	46754.1	32107	46490.5	45457	32290.3	58813.5	53345.5	29816.5	48233.3	20704.1	64501.3	44104.3	46168.8	0.699396	1.27388	1.15544	0.645814	1.04472	0.448442	1.39708	0.955284	44	13	S									S56
mAPPVSEPNLGGsPPR	MAPPVSEPNLGGSPPR	SMAC_00176	S(6): 0.0; S(13): 100.0	1	0.562472	1.12021	1.1262	0.915373	0.780158	1.23491	1.29013	44810.7	25204.8	50197.3	50466.1	41018.6	34959.5	55337.3	57811.8	41680.2	58351.2	70073	39872.9	42316.3	22543.4	76775.4	56091.6	49204	0.84709	1.18591	1.42413	0.810359	0.860019	0.458163	1.56035	1.13998	44	13	S									S56
lVGLDENsDEGEDVAMPDAVNGk	LVGLDENSDEGEDVAMPDAVNGK	SMAC_00176	S(8): 100.0	1	0.520172	0.841347	1.05058	1.07786	0.722751	0.937383	0.957258	13522.8	7034.2	11377.4	14206.8	14575.7	9773.64	12676.1	12944.8	12578.1	16284.8	15882.3	11224.7	15036.8	6302.48	17586.9	12559.7	13807.5	0.910964	1.17942	1.15027	0.812941	1.08904	0.456455	1.27372	0.909628	518	8	S									S525
rVsAtPSGSGSGVk	RVSATPSGSGSGVK	SMAC_00178	S(3): 100.0; T(5): 100.0; S(7): 0.0; S(9): 0.0; S(11): 0.0	2	0.129483	0.645613	0.660292	1.09731	0.931789	0.378917	0.180095	150125	19438.6	96922.6	99126.3	164734	139885	56884.9	27036.8	139637	45002.1	135299	78318.9	169946	90204	78922.6	26232.3	84563.3	1.65127	0.53217	1.59998	0.926157	2.00969	1.0667	0.933296	0.310209	83	3	S	5	T							S85	T87
rVsATPSGSGSGVk	RVSATPSGSGSGVK	SMAC_00178	S(3): 100.0; T(5): 0.0; S(7): 0.0; S(9): 0.0; S(11): 0.0	1	0.27074	1.06523	1.31641	1.53639	1.58702	0.462597	0.101799	22023.1	5962.55	23459.7	28991.6	33836.1	34951.1	10187.8	2241.94	20484.6	13803.8	32748.6	22906	34906.6	22538	14134.7	2175.23	21511.3	0.95227	0.6417	1.52239	1.06484	1.62271	1.04773	0.657082	0.10112	83	3	S									S85
rPsLAAsEVTVPQk	RPSLAASEVTVPQK	SMAC_00179	S(3): 100.0; S(7): 100.0; T(10): 0.0	2	0.752655	1.78435	1.85052	1.36155	2.55238	1.24042	1.61491	28514.6	21461.6	50880	52766.9	38824.1	72780.1	35370	46048.4	26522.5	49685.5	71025.9	41690.7	40052.5	46931.9	49072.7	44678.2	45805.1	0.57903	1.08472	1.55061	0.910177	0.874411	1.0246	1.07134	0.975399	262	3	S	7	S							S264	S268
rPsLAASEVTVPQk	RPSLAASEVTVPQK	SMAC_00179	S(3): 100.0; S(7): 0.0; T(10): 0.0	1	0.707356	1.70239	2.0861	1.59359	2.65991	1.20466	1.33748	10090.5	7137.57	17177.9	21049.7	16080.1	26839.8	12155.6	13495.8	9385.55	16524.1	23979.5	16631.2	16588.9	17307.5	16864.7	13094.2	16610	0.565053	0.994825	1.44368	1.00128	0.998725	1.04199	1.01533	0.788331	262	3	S									S264
eVsPGHVSR	EVSPGHVSR	SMAC_00179	S(3): 100.0; S(8): 0.0	1	0.338987	1.18912	0.98771	1.12462	1.76505	0.569314	0.398699	15835.1	5367.88	18829.8	15640.5	17808.5	27949.8	9015.15	6313.44	14728.8	12427.1	26285.4	12357.4	18371.9	18023.3	12507.7	6125.58	13618.3	1.08155	0.912534	1.93016	0.907416	1.34906	1.32346	0.91845	0.449807	249	3	S									S251
sGSGDAENLVPPsPkR	SGSGDAENLVPPSPKR	SMAC_00183	S(1): 0.0; S(3): 0.0; S(13): 100.0	1	0.650477	1.02088	1.29751	1.20592	0.905212	0.987269	1.18348	53998.9	35125	55126.1	70064.3	65118.2	48880.5	53311.5	63906.4	50226.4	81317.5	76953.4	55357.3	67178.4	31520.3	73964.7	62004.8	64591.6	0.7776	1.25895	1.19138	0.857035	1.04005	0.487994	1.14511	0.959951	523	13	S									S535
sGSGDAENLVPPsPk	SGSGDAENLVPPSPK	SMAC_00183	S(1): 0.0; S(3): 0.0; S(13): 100.0	1	0.5487	0.871956	1.24693	1.06267	0.905259	0.840573	1.04526	100079	54913.4	87264.5	124791	106351	90597.5	84123.7	104609	93087.4	127129	121817	98596.5	109716	58421.4	116714	101496	105606	0.881459	1.20381	1.1535	0.933626	1.03892	0.553201	1.10518	0.96108	523	13	S									S535
rLQsPPAASNITPAEEATTPHSk	RLQSPPAASNITPAEEATTPHSK	SMAC_00183	S(4): 100.0; S(9): 0.0; T(12): 0.0; T(18): 0.0; T(19): 0.0; S(22): 0.0	1	0.715848	0.938709	1.19761	1.04332	0.975333	1.02732	1.10983	34248.5	24516.7	32149.3	41016.3	35732.2	33403.7	35184.1	38010.1	31855.8	56758.3	44878.9	32406.7	36862.8	21540.2	48814.7	36879.1	36870.9	0.863982	1.53938	1.21719	0.878922	0.999779	0.584205	1.32394	1.00022	500	4	S									S503
lQSPPAASNITPAEEATtPHSk	LQSPPAASNITPAEEATTPHSK	SMAC_00183	S(3): 0.0; S(8): 0.0; T(11): 0.0; T(17): 0.0; T(18): 100.0; S(21): 0.0	1	0.634814	0.897484	1.32527	1.26411	1.02059	1.00454	1.16038	28031.5	17794.8	25157.8	37149.3	35434.8	28608.5	28158.6	32527.1	26073.1	41196.4	35119	29351.4	36555.9	18448	39067.5	31559.3	33339.2	0.782057	1.23568	1.05339	0.880388	1.09648	0.553345	1.17182	0.946613	501	18	T									T518
lQsPPAASNITPAEEATtPHSk	LQSPPAASNITPAEEATTPHSK	SMAC_00183	S(3): 100.0; S(8): 0.0; T(11): 0.0; T(17): 0.0; T(18): 100.0; S(21): 0.0	2	0.606451	1.0705	1.38094	1.14058	0.678266	0.931775	1.29607	26583.1	16121.4	28457.3	36709.7	30320.1	18030.4	24769.5	34453.4	24726	37322.3	39725	29004.1	31279.4	11626.8	34365.4	33428.3	32353.8	0.764236	1.15357	1.22783	0.896465	0.966791	0.359365	1.06217	1.03321	501	3	S	18	T							S503	T518
lQsPPAASNITPAEEATTPHSk	LQSPPAASNITPAEEATTPHSK	SMAC_00183	S(3): 100.0; S(8): 0.0; T(11): 0.0; T(17): 0.0; T(18): 0.0; S(21): 0.0	1	0.793184	1.49124	1.81476	1.33021	0.939184	1.19897	1.46673	49502.8	39264.8	73820.4	89835.5	65849.1	46492.2	59352.4	72607.4	46044.4	90901.4	103050	70978.3	67932.5	29980.3	82346	70446.9	70712.6	0.651149	1.2855	1.4573	1.00376	0.960684	0.423974	1.16452	0.996243	501	3	S									S503
eAGDDEsELGSTQkR	EAGDDESELGSTQKR	SMAC_00183	S(7): 100.0; S(11): 0.0; T(12): 0.0	1	0.29793	0.566669	0.888439	0.909414	0.49947	0.416681	0.286759	72590.4	21626.9	41134.8	64492.2	66014.7	36256.7	30247.1	20816	67519.1	50068.1	57422.1	50954.8	68103.3	23380	41965	20196.6	50511.5	1.33671	0.991223	1.13681	1.00878	1.34827	0.462865	0.830802	0.399841	539	7	S									S545
sHGITTGNAsPTLIkGDAGIAIPLDRDPR	SHGITTGNASPTLIKGDAGIAIPLDRDPR	SMAC_00185	S(1): 0.0; T(5): 0.0; T(6): 0.0; S(10): 100.0; T(12): 0.0	1	0.339048	0.823631	0.660841	0.889599	0.719845	0.876949	1.51904	75604.7	25633.6	62270.3	49962.7	67257.9	54423.7	66301.4	114847	70322.8	59344.1	86926.3	39475.1	69385.8	35094.8	91987.1	111429	69854.3	1.00671	0.849541	1.24439	0.565107	0.993293	0.5024	1.31684	1.59517	418	10	S									S427
sHGITTGNASPtLIk	SHGITTGNASPTLIK	SMAC_00185	S(1): 0.0; T(5): 0.0; T(6): 0.0; S(10): 99.4; T(12): 0.6	1	0.486415	1.02675	1.1178	1.08133	1.0852	0.873294	1.23914	35265.7	17153.8	36209.2	39420.1	38134	38270.4	30797.3	43699	32802	39712.4	50546.3	31145.6	39340.5	24678.5	42728.5	42398.7	39526.5	0.829873	1.0047	1.2788	0.787967	0.995295	0.624352	1.08101	1.07267	418	10	S									S427
eNLEGIAGSRPDsIREk	ENLEGIAGSRPDSIREK	SMAC_00185	S(9): 0.0; S(13): 100.0	1	0.950844	1.90251	1.43432	1.21498	1.98239	1.47519	1.50579	86460.6	82210.6	164492	124012	105048	171399	127546	130192	80420.3	190325	229623	97980.8	108371	110526	176958	126318	118422	0.6791	1.60717	1.93902	0.827388	0.915128	0.933323	1.49431	1.06668	376	13	S									S388
eNLEGIAGsRPDSIR	ENLEGIAGSRPDSIR	SMAC_00185	S(9): 100.0; S(13): 0.0	1	0.622306	1.03533	1.24828	1.0555	0.914106	1.083	1.22928	42294.2	26319.9	43788.3	52794.8	44641.5	38661.4	45804.5	51991.4	39339.4	60932.9	61126.3	41712.8	46053.9	24930.6	63549.5	50444.4	48249.1	0.815339	1.26288	1.26689	0.864528	0.954502	0.516705	1.31711	1.0455	376	9	S									S384
tASGFsFTk	TASGFSFTK	SMAC_00189	T(1): 0.0; S(3): 0.0; S(6): 100.0; T(8): 0.0	1	1.45516	1.91549	3.71312	2.60237	2.03021	2.52531	1.08186	10350	15061	19825.4	38430.9	26934.7	21012.7	26137	11197.3	9626.97	34867.5	27675.3	30364	27786.8	13550	36262.7	10864.1	27731	0.347155	1.25735	0.997989	1.09495	1.00201	0.48862	1.30766	0.391768	375	6	S									S380
sNtTNILR	SNTTNILR	SMAC_00189	S(1): 0.0; T(3): 100.0; T(4): 0.0	1	0.753623	1.80431	1.09925	1.56657	2.39155	1.49767	0.855463	27813.6	20961	50184.3	30574	43572.1	66517.6	41655.7	23793.5	25870.5	48526.5	70054.8	24156.3	44950.6	42893.6	57793.4	23085.5	43922.1	0.589009	1.10483	1.59498	0.54998	1.02342	0.976583	1.31582	0.525602	186	3	T									T188
qRPsIASSR	QRPSIASSR	SMAC_00189	S(4): 100.0; S(7): 0.0; S(8): 0.0	1	0.893274	1.70067	1.64954	1.52807	1.63275	0.864055	0.542326	13365.9	11939.4	22731	22047.6	20423.9	21823.1	11548.8	7248.65	12432.1	27640.7	31731.3	17419.6	21070.1	14072.5	16022.9	7032.96	16721.3	0.743489	1.65302	1.89766	1.04176	1.26008	0.841592	0.958236	0.420599	194	4	S									S197
sTAsPAIGGLVNk	STASPAIGGLVNK	SMAC_00192	S(1): 0.0; T(2): 0.0; S(4): 100.0	1	0.417353	1.33784	1.52443	1.36028	2.07696	1.16173	1.843	111745	46637.3	149497	170348	152005	232091	129818	205947	103939	107969	208691	134590	156814	149663	180111	199819	153238	0.67828	0.704583	1.36187	0.878307	1.02333	0.976665	1.17536	1.30397	653	4	S									S656
sGsLFGGR	SGSLFGGR	SMAC_00192	S(1): 0.6; S(3): 99.4	1	0.542269	3.25238	1.26827	1.11685	5.26301	1.49732	1.36982	50060.5	27146.3	162816	63490	55910.2	263469	74956.4	68573.9	46563.2	62845.9	227283	50163	57679.1	169897	103995	66533.4	64689.6	0.719793	0.971499	3.51344	0.77544	0.891628	2.62634	1.6076	1.0285	894	3	S									S896
sFSmGmGk	SFSMGMGK	SMAC_00192	S(1): 100.0; S(3): 0.0	1	0.627772	1.51296	1.27212	1.50624	1.28996	1.34567	0.74256	11335.9	7116.38	17150.8	14420.7	17074.7	14622.9	15254.4	8417.6	10544	16475	23941.7	11393.7	17614.9	9429.53	21164.1	8167.13	13934.4	0.756689	1.18233	1.71818	0.817669	1.26413	0.676711	1.51884	0.586114	947	1	S									S947
sEPQAPVESSSsRPTTSAk	SEPQAPVESSSSRPTTSAK	SMAC_00192	S(1): 0.0; S(9): 0.8; S(10): 0.8; S(11): 0.8; S(12): 97.6; T(15): 0.0; T(16): 0.0; S(17): 0.0	1	1.63718	5.04085	6.64284	5.81038	4.95083	3.88667	0.844479	16354	26774.4	82437.8	108637	95022.8	80965.7	63562.5	13810.6	15211.4	61985.1	115079	85833	98029.2	52210.3	88187.1	13399.6	73909.1	0.205813	0.838667	1.55704	1.16133	1.32635	0.706413	1.19318	0.181299	721	12	S									S732
rPPSSQQNAGNTPtAGNAVAPPRPSRDGR	RPPSSQQNAGNTPTAGNAVAPPRPSRDGR	SMAC_00192	S(4): 0.0; S(5): 0.0; T(12): 2.2; T(14): 95.5; S(25): 2.2	1	0.753317	1.22675	1.83793	1.72581	1.80082	1.66393	0.732732	7799.46	5875.46	9567.99	14334.8	13460.4	14045.4	12977.7	5714.92	7254.57	13602.2	13356.4	11325.8	13886.3	9057.13	18005.4	5544.86	12341.1	0.587837	1.10218	1.08227	0.91773	1.1252	0.733898	1.45898	0.449299	764	14	T									T777
rPPSSQQNAGNTPTAGNAVAPPRPsRDGR	RPPSSQQNAGNTPTAGNAVAPPRPSRDGR	SMAC_00192	S(4): 0.0; S(5): 0.0; T(12): 0.0; T(14): 0.0; S(25): 100.0	1	0.978817	3.22118	2.31163	3.24081	2.76956	2.92191	1.06157	1846.63	1807.51	5948.32	4268.73	5984.57	5114.35	5395.68	1960.32	1717.62	4184.55	8303.57	3372.69	6173.92	3297.96	7486.01	1901.99	3778.62	0.454564	1.10743	2.19751	0.892572	1.63391	0.872796	1.98115	0.503355	764	25	S									S788
rPPSSQQNAGNTPTAGNAVAPPRPsR	RPPSSQQNAGNTPTAGNAVAPPRPSR	SMAC_00192	S(4): 0.0; S(5): 0.0; T(12): 0.0; T(14): 0.0; S(25): 100.0	1	0.770891	2.02903	3.74388	2.59032	2.11654	2.25108	1.09239	2410.11	1857.93	4890.18	9023.15	6242.95	5101.09	5425.34	2632.77	2241.73	4301.27	6826.45	7129.12	6440.47	3289.41	7527.16	2554.43	5370.87	0.417387	0.800852	1.27101	1.32737	1.19915	0.612454	1.40148	0.475608	764	25	S									S788
rFsFIPPSLSR	RFSFIPPSLSR	SMAC_00192	S(3): 100.0; S(8): 0.0; S(10): 0.0	1	0.558023	1.48662	1.24242	0.92828	1.94792	1.69858	1.57471	26321.4	14687.9	39129.9	32702.1	24433.6	51271.8	44708.9	41448.4	24482.5	34003.8	54623.4	25837.7	25206.6	33062.4	62029.5	40215.1	33533.1	0.7301	1.01404	1.62894	0.770513	0.751695	0.985962	1.8498	1.19927	974	3	S									S976
kSTAsPAIGGLVNk	KSTASPAIGGLVNK	SMAC_00192	S(2): 0.5; T(3): 0.5; S(5): 99.1	1	0.748947	1.28202	1.24873	1.02753	1.29978	1.25029	1.52024	46994.5	35196.4	60248	58683.6	48288.1	61082.4	58756.8	71442.8	43711.4	81482.7	84103.3	46365.5	49815.9	39388.7	81519.6	69316.9	59566.4	0.733827	1.36793	1.41193	0.778383	0.836309	0.661257	1.36855	1.16369	652	5	S									S656
aPGsAPHLQTMIQQDGLYDAR	APGSAPHLQTMIQQDGLYDAR	SMAC_00192	S(4): 100.0; T(10): 0.0; Y(18): 0.0	1	0.507655	0.906344	1.32295	0.720828	1.38022	1.13787	1.42015	36367.3	18462.1	32961.3	48112.3	26214.6	50195.1	41381.4	51647.2	33826.7	42741.3	46012.4	38013.2	27044	32368	57412.9	50110.4	40377.2	0.837766	1.05855	1.13956	0.941451	0.669784	0.801641	1.42191	1.24106	1050	4	S									S1053
tEQVINDQsEDEQVPRPR	TEQVINDQSEDEQVPRPR	SMAC_00204	T(1): 0.0; S(9): 100.0	1	0.733302	1.12525	1.30768	1.16714	0.965685	1.93612	1.7942	34316.1	25164	38614.2	44874.6	40051.6	33138.5	66440	61569.8	31918.7	58256.9	53903.5	35455.1	41318.8	21369.2	92179.4	59737.7	47611.2	0.670403	1.2236	1.13216	0.74468	0.867838	0.448828	1.93609	1.2547	85	9	S									S93
aPTPtYVPVPSIDDDR	APTPTYVPVPSIDDDR	SMAC_00204	T(3): 100.0; T(5): 0.0; Y(6): 0.0; S(11): 0.0	1	0.753042	1.40333	2.04863	1.61562	1.63156	1.87883	1.48121	17754.4	13369.8	24915.2	36372	28684.3	28967.4	33357.4	26298	16514	30952.2	34780.4	28737.3	29591.8	18679.5	46280.4	25515.4	29164.5	0.566236	1.06129	1.19256	0.98535	1.01465	0.640485	1.58687	0.874879	266	3	T									T268
aGtPAPGVSGGLR	AGTPAPGVSGGLR	SMAC_00204	T(3): 100.0; S(9): 0.0	1	0.856578	2.20115	2.22376	1.86423	2.24147	1.5482	0.773111	28124	24090.4	61905.3	62541.2	52429.8	63039.2	43541.7	21743	26159.2	55771.5	86416.8	49413.3	54088.6	40650.5	60410.1	21096	51751	0.505483	1.07769	1.66986	0.954829	1.04517	0.785503	1.16732	0.407645	623	3	T									T625
rRsDLHALNR	RRSDLHALNR	SMAC_00205	S(3): 100.0	1	0.287471	0.967059	0.799025	0.994773	0.981306	0.358414	0.256165	5011.42	1440.63	4846.34	4004.25	4985.22	4917.74	1796.16	1283.75	4661.31	3335.19	6765.25	3163.73	5142.95	3171.18	2492.01	1245.55	3253.19	1.43285	1.02521	2.07958	0.972502	1.5809	0.974791	0.766022	0.382871	584	3	S									S586
eYEPTGDtPEkk	EYEPTGDTPEKK	SMAC_00205	Y(2): 0.0; T(5): 0.0; T(8): 100.0	1	0.459631	0.914958	1.66141	1.33647	1.25881	0.618109	0.531257	42651	19603.7	39023.9	70860.6	57001.6	53689.5	26362.9	22658.6	39671.3	45384.2	54475.4	55986.5	58805	34621.4	36576.2	21984.4	42527.8	0.932833	1.06717	1.28094	1.31647	1.38274	0.814089	0.860054	0.516943	1000	8	T									T1007
aTTTAVYSDLVsPSR	ATTTAVYSDLVSPSR	SMAC_00205	T(2): 0.0; T(3): 0.0; T(4): 0.0; Y(7): 0.0; S(8): 0.0; S(12): 100.0; S(14): 0.0	1	0.171222	0.454982	0.747435	0.335637	0.330893	0.390976	0.454241	33184.1	5681.83	15098.1	24802.9	11137.8	10980.4	12974.2	15073.6	30865.8	13153.9	21076.3	19596.6	11490.2	7080.63	18000.4	14625	16312.7	1.89213	0.806358	1.29201	1.20131	0.704369	0.434055	1.10346	0.896541	1048	12	S									S1059
tGsDAmkRPDSADLk	TGSDAMKRPDSADLK	SMAC_00206	T(1): 0.8; S(3): 99.2; S(11): 0.0	1	0.262666	0.543438	0.60076	0.669911	0.534897	0.49421	1.06607	97781.9	25683.9	53138.4	58743.4	65505.1	52303.3	48324.8	104243	90950.7	59460.5	74178.6	46412.7	67577.6	33727.5	67046.2	101141	67311.9	1.35118	0.883358	1.10201	0.689518	1.00395	0.501063	0.996053	1.50257	297	3	S									S299
rPDsADLk	RPDSADLK	SMAC_00206	S(4): 100.0	1	0.213779	0.910191	0.723734	1.00216	0.753305	0.475511	0.252069	19385.5	4144.21	17644.5	14029.9	19427.4	14603.2	9218	4886.48	18031.2	9594.21	24630.8	11084.9	20042	9416.78	12789.1	4741.08	11937	1.51052	0.803735	2.0634	0.928617	1.67898	0.788872	1.07138	0.397174	304	4	S									S307
sRsLPSSPPR	SRSLPSSPPR	SMAC_00207	S(1): 0.0; S(3): 100.0; S(6): 0.0; S(7): 0.0	1	0.699933	2.12967	1.62878	1.55342	2.17182	1.65008	0.826641	7464.19	5224.43	15896.3	12157.5	11595	16210.9	12316.5	6170.2	6942.73	12095	22190.4	9605.58	11961.8	10453.5	17088	5986.6	11207.7	0.619462	1.07917	1.97993	0.857054	1.06729	0.93271	1.52467	0.534152	920	3	S									S922
sLPSSPPR	SLPSSPPR	SMAC_00207	S(1): 100.0; S(4): 0.0; S(5): 0.0	1	0.660692	1.51232	1.79631	1.57111	1.39683	0.9575	0.632325	53575.9	35397.2	81024.1	96238.9	84173.6	74836.4	51298.9	33877.4	49833	81947.5	113106	76037.6	86836.8	48257.9	71172.5	32869.3	73605.1	0.677032	1.11334	1.53666	1.03305	1.17977	0.655632	0.966951	0.446564	922	1	S									S922
rQsLLEPSR	RQSLLEPSR	SMAC_00207	S(3): 100.0; S(8): 0.0	1	0.641198	6.60337	0.500937	2.42169	8.6695	4.59358	3.02889	15333.3	9831.69	101252	7681.02	37132.5	132932	70434.8	46443	14262.1	22761.2	141342	6068.71	38307.3	85720.7	97721.7	45061	41684.2	0.342147	0.546039	3.39079	0.145588	0.918989	2.05643	2.34434	1.08101	126	3	S									S128
qsLLEPSR	QSLLEPSR	SMAC_00207	S(2): 100.0; S(7): 0.0	1	0.764336	4.77934	1.32132	1.27115	1.80981	2.38713	1.62005	19260.8	14721.7	92053.7	25449.6	24483.4	34858.3	45978	31203.4	17915.2	34082	128502	20107.5	25258	22478.2	63790.2	30274.9	27766.5	0.645209	1.22745	4.62797	0.724165	0.909659	0.809546	2.29738	1.09034	127	2	S									S128
lREDGSSsLk	LREDGSSSLK	SMAC_00207	S(6): 0.7; S(7): 0.7; S(8): 98.5	1	0.544579	0.622144	0.861074	0.645202	2.2485	1.16306	2.45008	40976.1	22314.7	25493	35283.5	26437.9	92134.6	47657.6	100395	38113.4	51660.5	35587	27877.2	27274.3	59412.6	66120.6	97407.6	44887	0.849098	1.1509	0.792814	0.621053	0.607622	1.3236	1.47305	2.17006	861	8	S									S868
gSLAGETVIGANPsPR	GSLAGETVIGANPSPR	SMAC_00207	S(2): 0.0; T(7): 0.0; S(14): 100.0	1	0.836236	1.62761	2.00145	1.58294	1.39936	1.7753	1.34595	32051.5	26802.6	52167.3	64149.4	50735.6	44851.5	56900.9	43139.8	29812.3	62050.3	72823	50684	52340.8	28922.3	78944.7	41856.1	51512.4	0.578741	1.20457	1.4137	0.983918	1.01608	0.561463	1.53254	0.812545	190	14	S									S203
gESVtPVPPQTIVSk	GESVTPVPPQTIVSK	SMAC_00207	S(3): 0.0; T(5): 100.0; T(11): 0.0; S(14): 0.0	1	0.614996	1.32676	1.38396	1.19511	1.51503	1.22123	1.7475	21129.8	12994.8	28034.2	29242.8	25252.5	32012.3	25804.3	36924.4	19653.7	30084	39134.3	23104.5	26051.4	20643	35801.1	35825.7	28067.7	0.700223	1.07184	1.39428	0.82317	0.928164	0.735471	1.27553	1.2764	1084	5	T									T1088
tSLFGNLsFGkk	TSLFGNLSFGKK	SMAC_00211	T(1): 0.0; S(2): 0.0; S(8): 100.0	1	0.239136	0.576942	0.683699	0.715845	0.82414	0.55398	1.91138	685779	163994	395654	468866	490911	565178	379908	1.31078e+06	637869	379661	552314	370448	506443	364452	527087	1.27178e+06	516765	1.23435	0.734688	1.06879	0.71686	0.980026	0.705257	1.01997	2.46104	339	8	S									S346
tSLFGNLsFGk	TSLFGNLSFGK	SMAC_00211	T(1): 0.0; S(2): 0.0; S(8): 100.0	1	0.195428	0.791805	0.671055	0.644687	0.972207	0.784726	2.20971	274319	53609.6	217207	184083	176850	266695	215265	606166	255155	124111	303211	145443	182445	171977	298661	588129	218800	1.16616	0.567234	1.38579	0.66473	0.833845	0.786001	1.365	2.68797	339	8	S									S346
tsLFGNLSFGk	TSLFGNLSFGK	SMAC_00211	T(1): 0.4; S(2): 99.6; S(8): 0.0	1	0.166898	0.664616	1.11791	0.255281	4.03331	0.348501	3.46627	34045	5682.06	22626.9	38059.5	8691.05	137314	11864.7	118009	31666.6	13154.5	31586	30070.5	8966.03	88546.4	16461.2	114498	30828.2	1.02719	0.426701	1.02458	0.97542	0.290838	2.87225	0.533966	3.71406	339	2	S									S340
tsIFGNLGFGkk	TSIFGNLGFGKK	SMAC_00211	T(1): 99.5; S(2): 0.5	1	0.459887	0.894352	1.02296	0.901823	1.09496	0.775837	1.24628	140069	64415.7	125271	143284	126317	153370	108670	174564	130283	149128	174872	113208	130314	98899.9	150770	169370	139721	0.932454	1.06733	1.25158	0.810244	0.932672	0.707839	1.07908	1.2122	299	1	T									T299
tSIFGNLGFGk	TSIFGNLGFGK	SMAC_00211	T(1): 99.6; S(2): 0.4	1	0.456446	0.632281	0.841994	0.664726	1.05065	0.54691	1.02357	70501.6	32180.2	44576.8	59361.9	46864.2	74072.6	38558	72163.6	65576.2	74499.9	62227.1	46901.4	48346.9	47765.4	53495.7	70016.3	57861.4	1.13333	1.28756	1.07545	0.810582	0.835564	0.825513	0.92455	1.21007	299	1	T									T299
tSIFGNLGFGk	TSIFGNLGFGK	SMAC_00211	T(1): 0.5; S(2): 99.5	1	0.267053	0.899348	0.791183	0.834746	0.929212	0.667194	1.27963	6402.63	1709.85	5758.19	5065.66	5344.57	5949.4	4271.8	8193.01	5955.34	3958.44	8038.16	4002.34	5513.67	3836.44	5926.73	7949.22	5720.2	1.04111	0.692011	1.40522	0.699685	0.963894	0.670683	1.03611	1.38967	299	2	S									S300
ssLPFAFGk	SSLPFAFGK	SMAC_00211	S(1): 0.6; S(2): 99.4	1	0.169063	1.40709	0.907714	0.855175	0.775769	0.898143	1.7034	5354.47	905.241	7534.2	4860.32	4579.01	4153.83	4809.08	9120.83	4980.4	2095.71	10517.4	3840.11	4723.88	2678.58	6672.16	8849.43	4852.14	1.02643	0.431914	2.16758	0.791425	0.973567	0.55204	1.3751	1.82382	425	2	S									S426
ssLPFAFGk	SSLPFAFGK	SMAC_00211	S(1): 99.6; S(2): 0.4	1	0.232841	1.5613	0.93908	0.719768	1.16342	1.06146	2.07972	6652.73	1549.03	10386.9	6247.45	4788.42	7739.94	7061.59	13835.8	6187.96	3586.13	14499.6	4936.06	4939.92	4991.06	9797.3	13424.1	5589.51	1.10707	0.641583	2.59408	0.883094	0.883784	0.892933	1.7528	2.40166	425	1	S									S425
sIsTFk	SISTFK	SMAC_00211	S(1): 0.0; S(3): 100.0; T(4): 0.0	1	0.537122	1.0767	1.11588	1.3193	1.54508	0.735546	0.933373	139782	75080.1	150504	155980	184415	215975	102816	130469	130017	173817	210096	123239	190250	139271	142648	126587	140959	0.922371	1.2331	1.49047	0.874287	1.34968	0.98802	1.01198	0.898037	115	3	S									S117
rTsLFGNLSFGkk	RTSLFGNLSFGKK	SMAC_00211	T(2): 99.4; S(3): 0.6; S(9): 0.0	1	0.193351	0.383078	0.745668	0.318135	1.47227	0.334204	1.59848	171728	33203.9	65785.3	128052	54632.8	252831	57392.3	274505	159731	76869.8	91833.1	101173	56361.3	163037	79626.5	266337	96503.2	1.65519	0.796553	0.951607	1.04839	0.584035	1.68944	0.825118	2.75988	338	2	T									T339
rTsLFGNLSFGk	RTSLFGNLSFGK	SMAC_00211	T(2): 99.6; S(3): 0.4; S(9): 0.0	1	0.177346	0.411421	0.912118	0.344695	1.4746	0.332095	1.17919	79842.3	14159.7	32848.8	72825.5	27521.2	117735	26515.2	94149.2	74264.4	32780.9	45855.3	57538.9	28391.9	75921	36787.4	91347.7	51697.1	1.43653	0.634096	0.887	1.113	0.549198	1.46857	0.711595	1.76698	338	2	T									T339
rTsLFGNLsFGk	RTSLFGNLSFGK	SMAC_00211	T(2): 50.0; S(3): 50.0; S(9): 100.0	1	0.555553	1.69042	0.908681	0.927407	1.37385	1.26197	3.29423	11875.6	6597.51	20074.7	10791.1	11013.5	16315.3	14986.7	39120.8	11045.9	15273.8	28023.3	8525.96	11361.9	10520.8	20792.6	37956.7	13317.9	0.829406	1.14687	2.10419	0.64019	0.853135	0.789979	1.56126	2.85006	338	9	S									S346
rTsLFGNLSFGk	RTSLFGNLSFGK	SMAC_00211	T(2): 0.4; S(3): 99.6; S(9): 0.0	1	0.0833954	0.271557	0.561347	0.251232	1.58166	0.151456	1.33571	335725	27997.9	91168.3	188458	84344.7	531003	50847.4	448430	312270	64817.5	127267	148899	87013.2	342415	70546.1	435087	138083	2.26147	0.46941	0.921668	1.07833	0.630152	2.47978	0.510897	3.15091	338	3	S									S340
kSsLPFAFGk	KSSLPFAFGK	SMAC_00211	S(2): 0.5; S(3): 99.5	1	0.570964	1.03549	1.04793	0.903028	1.07165	0.924219	2.05895	68178.2	38927.3	70597.6	71446.2	61566.8	73063	63011.6	140376	63415.1	90120	98550.9	56449.1	63514.7	47114.3	87422.7	136199	75468.7	0.840283	1.19414	1.30585	0.747981	0.841603	0.624289	1.1584	1.8047	424	3	S									S426
kEEAAEtPVRPTPAkR	KEEAAETPVRPTPAKR	SMAC_00211	T(7): 100.0; T(12): 0.0	1	0.563597	1.57229	1.21868	1.42771	1.0811	0.995595	0.841898	51551.5	29054.3	81053.7	62824.9	73600.8	55732.1	51324.4	43401.1	47950	67263.1	113147	49637.5	75929.4	35938.6	71207.9	42109.7	58450.3	0.820355	1.15077	1.93578	0.849225	1.29904	0.614857	1.21826	0.720435	323	7	T									T329
kEEAAEtPVRPTPAk	KEEAAETPVRPTPAK	SMAC_00211	T(7): 100.0; T(12): 0.0	1	0.427408	1.47252	1.827	1.51539	1.31251	0.937637	0.726922	33755	14427.1	49704.8	61670.3	51152.1	44303.9	31649.9	24537.2	31396.8	33400.1	69385.4	48725.3	52770.5	28569.2	43911.4	23807.1	38655.7	0.812217	0.86404	1.79496	1.26049	1.36514	0.739067	1.13596	0.615876	323	7	T									T329
eLANTVVESEtYkk	ELANTVVESETYKK	SMAC_00211	T(5): 0.0; S(9): 0.4; T(11): 99.1; Y(12): 0.4	1	0.63415	1.0701	1.63533	1.30688	1.31308	0.909414	1.69709	96260.1	61043.3	103008	157417	125800	126397	87540.2	163362	89535.2	141321	143794	124374	129780	81506.5	121454	158501	127077	0.704573	1.11208	1.13155	0.978728	1.02127	0.641394	0.95575	1.24728	209	11	T									T219
eLANtVVESETYkk	ELANTVVESETYKK	SMAC_00211	T(5): 100.0; S(9): 0.0; T(11): 0.0; Y(12): 0.0	1	0.732283	1.23424	1.32922	1.23344	1.2209	1.08091	1.76769	37638.6	27562.1	46454.9	50030.2	46424.9	45952.9	40683.9	66533.4	35009.1	63808.7	64848.8	39528.5	47893.7	29632.5	56445.2	64553.7	52169.4	0.671066	1.2231	1.24304	0.757694	0.918041	0.568005	1.08196	1.23738	209	5	T									T213
ekAtSDEEIEkPk	EKATSDEEIEKPK	SMAC_00211	T(4): 99.2; S(5): 0.8	1	0.30714	0.686978	1.10567	1.10046	0.520329	0.42746	0.428764	81633	25072.8	56080.1	90258.8	89833.8	42476.1	34894.9	35001.3	75930	58045.6	78285	71312.8	92676	27390.5	48413.4	33959.8	64679.2	1.17395	0.897439	1.21036	1.10256	1.43286	0.423482	0.748516	0.525049	435	4	T									T438
eEAAEtPVRPTPAkR	EEAAETPVRPTPAKR	SMAC_00211	T(6): 100.0; T(11): 0.0	1	0.5741	1.591	1.0185	1.21601	1.49477	1.28117	0.997061	50790.2	29158.7	80807.2	51729.7	61761.3	75919.5	65071	50640.9	47241.9	67504.8	112803	40871.2	63715.4	48956.3	90280	49134.1	56424.7	0.837256	1.19637	1.99917	0.724349	1.12921	0.867639	1.60001	0.87079	324	6	T									T329
eEAAEtPVRPTPAk	EEAAETPVRPTPAK	SMAC_00211	T(6): 100.0; T(11): 0.0	1	0.425375	1.45298	1.76689	1.22339	1.57423	0.890994	0.606676	86451.5	36774.3	125613	152751	105764	136095	77027.8	52448.1	80411.9	85135.7	175349	120687	109111	87760	106869	50887.4	97314.5	0.82631	0.874852	1.80188	1.24018	1.12122	0.901819	1.09818	0.522917	324	6	T									T329
aTsDEEIEkPksPSPFSR	ATSDEEIEKPKSPSPFSR	SMAC_00211	T(2): 50.0; S(3): 50.0; S(12): 98.3; S(14): 1.7; S(17): 0.0	1	0.559352	0.869891	0.900388	0.961094	0.530376	0.844017	1.28679	60034.5	33580.4	52223.5	54054.3	57698.8	31840.8	50670.1	77251.9	55840.3	77741.5	72901.4	42707.9	59524.3	20532.4	70300.1	74953.3	64912.2	0.860244	1.19764	1.12308	0.657934	0.916997	0.316311	1.083	1.15469	437	12	S									S448
atSDEEIEkPk	ATSDEEIEKPK	SMAC_00211	T(2): 99.5; S(3): 0.5	1	0.120757	0.473011	0.55086	0.903628	0.381562	0.264825	0.179648	164271	19836.9	77702.1	90490.4	148440	62679.7	43503.2	29511	152795	45924.1	108468	71495.8	153137	40418.7	60356.7	28632.9	65926.2	2.31766	0.696599	1.6453	1.08448	2.32285	0.61309	0.915518	0.434317	437	2	T									T438
aTsDEEIEkPk	ATSDEEIEKPK	SMAC_00211	T(2): 0.7; S(3): 99.3	1	0.314518	0.703501	3.02897	2.71677	1.2897	0.974307	0.717723	100969	31756.6	71031.8	305832	274309	130220	98374.9	72467.9	93915.2	73519.3	99156.9	241635	282988	83971.6	136486	70311.5	96536.1	0.972851	0.761573	1.02715	2.50306	2.93142	0.869847	1.41384	0.728345	437	3	S									S439
aAPHGAIHLADAsEPATDGPTk	AAPHGAIHLADASEPATDGPTK	SMAC_00211	S(13): 100.0; T(17): 0.0; T(21): 0.0	1	0.516125	0.73515	0.811588	0.878315	0.872191	0.683693	1.29073	76197.2	39327.3	56016.4	61840.8	66925.2	66458.5	52095.5	98350.2	70874	91046.1	78196.2	48859.9	69042.6	42855.5	72277.7	95423.7	71575.8	0.990194	1.27202	1.09249	0.682632	0.964608	0.598742	1.00981	1.33318	152	13	S									S164
hQQQPPtSPR	HQQQPPTSPR	SMAC_00214	T(7): 0.5; S(8): 99.5	1	0.331199	1.90887	1.13836	2.35314	1.82515	1.00148	0.165506	18581.3	6154.12	35469.4	21152.2	43724.5	33913.6	18608.8	3075.32	17283.2	14247.3	49513.6	16712.2	45107.9	21869	25818	2983.81	19576.1	0.882872	0.72779	2.52928	0.853701	2.30423	1.11713	1.31885	0.152421	272	8	S									S279
vVTGHSNIVSDtPtTPSPVAQMPPVLSR	VVTGHSNIVSDTPTTPSPVAQMPPVLSR	SMAC_00215	T(3): 0.0; S(6): 0.0; S(10): 93.9; T(12): 93.9; T(14): 4.1; T(15): 4.1; S(17): 4.1; S(27): 0.0	2	0.632169	0.722027	1.0083	0.653468	0.685522	1.09379	1.25685	11841.8	7486.05	8550.13	11940.1	7738.27	8117.85	12952.5	14883.5	11014.6	17330.8	11935.6	9433.79	7983.1	5234.75	17970.4	14440.6	11475.1	0.959869	1.51031	1.04013	0.822113	0.695692	0.456186	1.56604	1.25843	393	10	S	12	T							S402	T404
vsPLTQAQISHR	VSPLTQAQISHR	SMAC_00215	S(2): 100.0; T(5): 0.0; S(10): 0.0	1	0.414846	0.791326	0.971976	0.946082	0.846241	0.810946	1.1984	20172.4	8368.43	15962.9	19607.1	19084.7	17070.7	16358.7	24174.6	18763.1	19373.6	22283.5	15491.4	19688.5	11008	22696.2	23455.2	19531.1	0.960679	0.991938	1.14092	0.793167	1.00806	0.563612	1.16206	1.20092	1323	2	S									S1324
sYSEPRsPSR	SYSEPRSPSR	SMAC_00215	S(1): 0.4; Y(2): 49.8; S(3): 49.8; S(7): 99.2; S(9): 0.8	1	0.1722	0.541485	0.74297	0.874142	0.813807	0.237061	0.139683	10023.6	1726.07	5427.65	7447.26	8762.08	8157.3	2376.21	1400.13	9323.36	3995.99	7576.73	5884.02	9039.3	5260.2	3296.77	1358.47	5572.11	1.67322	0.717141	1.35976	1.05598	1.62224	0.944022	0.591656	0.243798	455	7	S									S461
sYsEPRsPSR	SYSEPRSPSR	SMAC_00215	S(1): 0.0; Y(2): 0.5; S(3): 99.5; S(7): 99.5; S(9): 0.5	2	0.220455	0.87235	0.891799	1.01995	0.970615	0.57378	0.310137	57243.9	12619.7	49936.7	51050.1	58386	55561.8	32845.4	17753.5	53244.8	29215.7	69709.2	40334.3	60233.3	35828.8	45570	17225.2	42952.1	1.23963	0.680192	1.62295	0.939052	1.40234	0.834156	1.06095	0.401032	455	3	S	7	S							S457	S461
gDAIDYFGPMEEVGsPRPR	GDAIDYFGPMEEVGSPRPR	SMAC_00215	Y(6): 0.0; S(15): 100.0	1	0.475027	0.630179	0.85344	0.560502	0.60323	0.743724	0.956927	21524.6	10224.8	13564.3	18369.9	12064.6	12984.3	16008.4	20597.5	20020.8	23671.2	18935.2	14514	12446.3	8372.85	22210.1	19984.6	19459.9	1.02883	1.21641	0.973036	0.74584	0.639587	0.430262	1.14133	1.02696	436	15	S									S450
eLsPERGDAIDYFGPmEEVGsPRPR	ELSPERGDAIDYFGPMEEVGSPRPR	SMAC_00215	S(3): 100.0; Y(12): 0.0; S(21): 100.0	2	0.392726	0.586219	0.824469	0.53526	0.572025	0.644978	1.2202	67447.7	26488.4	39539.1	55608.5	36102	38581.7	43502.3	82299.8	62735.6	61323	55194.6	43935.8	37244.2	24879.2	60355.4	79850.9	57775	1.08586	1.06141	0.955337	0.760464	0.644642	0.430623	1.04466	1.3821	430	3	S	21	S							S432	S450
eLsPERGDAIDYFGPMEEVGSPRPR	ELSPERGDAIDYFGPMEEVGSPRPR	SMAC_00215	S(3): 100.0; Y(12): 0.0; S(21): 0.0	1	0.586488	0.760685	1.34507	1.11169	0.766152	1.14055	1.2391	38445	22547.6	29244.6	51711.1	42738.9	29454.7	43848.6	47637.1	35759.2	52199.5	40824	40856.6	44091.1	18993.7	60835.9	46219.6	42473.8	0.841911	1.22898	0.961156	0.961924	1.03808	0.447187	1.43231	1.08819	430	3	S									S432
nQsPILR	NQSPILR	SMAC_00216	S(3): 100.0	1	1.72377	4.53544	4.66572	5.22164	5.7911	3.05525	0.559762	76406.4	131707	346537	356490	398967	442477	233441	42769.4	71068.5	304912	483748	281660	411589	285329	323877	41496.7	295121	0.240812	1.03318	1.63915	0.95439	1.39465	0.966822	1.09744	0.140609	832	3	S									S834
aTEEPTsPSAAkR	ATEEPTSPSAAKR	SMAC_00218	T(2): 0.0; T(6): 0.6; S(7): 99.4; S(9): 0.0	1	0.27432	0.918675	0.916646	1.41889	1.25696	0.458789	0.238084	102799	28200	94439.2	94230.6	145861	129214	47163.2	24474.9	95617.7	65285.4	131833	74450.9	150476	83323.3	65434.6	23746.7	78887.1	1.21208	0.82758	1.67115	0.943766	1.90748	1.05623	0.829471	0.301021	24	7	S									S30
aTEEPTsPSAAk	ATEEPTSPSAAK	SMAC_00218	T(2): 0.0; T(6): 0.0; S(7): 100.0; S(9): 0.0	1	0.405516	1.19533	1.20977	2.12988	1.50083	0.601309	0.343164	36426.1	14771.4	43541.3	44067.3	77583.4	54669.3	21903.4	12500.2	33881.3	34197	60781.5	34817.2	80038	35253.3	30388.9	12128.2	34507.1	0.981865	0.991013	1.76142	1.00899	2.31946	1.02162	0.880656	0.351469	24	7	S									S30
nRsPSGSLAAGGLEVAGTAR	NRSPSGSLAAGGLEVAGTAR	SMAC_00222	S(3): 100.0; S(5): 0.0; S(7): 0.0; T(18): 0.0	1	0.564525	1.02184	2.20304	1.08856	0.959455	1.16354	1.20037	32775.3	18502.5	33491.2	72205.4	35677.9	31446.4	38135.3	39342.6	30485.6	42834.8	46752	57048.9	36806.7	20278.1	52909.3	38171.9	40503.4	0.752667	1.05756	1.15427	1.4085	0.908732	0.500652	1.30629	0.942438	574	3	S									S576
vEsLDNLVR	VESLDNLVR	SMAC_00226	S(3): 100.0	1	0.406725	0.575284	0.594551	0.60097	0.576505	0.610537	0.871243	99647.6	40529.2	57325.7	59245.6	59885.2	57447.3	60838.6	86817.2	92686	93828.5	80023.8	46809.5	61779.8	37044.6	84407.9	84233.9	82128.9	1.12854	1.14245	0.974369	0.569952	0.752231	0.451055	1.02775	1.02563	2993	3	S									S2995
gIDLDALLDLGsDELRDVVHAR	GIDLDALLDLGSDELRDVVHAR	SMAC_00248	S(12): 100.0	1	0.818602	1.61247	1.90599	1.39817	2.43771	1.65537	1.8959	24896.2	20380.1	40144.4	47452	34809.3	60689.8	41212.5	47200.7	23156.9	47181.7	56039.6	37491.5	35910.6	39135.5	57178.6	45796.2	42465.8	0.545307	1.11105	1.31964	0.882862	0.845635	0.921576	1.34646	1.07842	26	12	S									S37
gIDLDALLDLGsDELR	GIDLDALLDLGSDELR	SMAC_00248	S(12): 100.0	1	0.969462	2.32317	2.52003	1.60027	3.5176	2.12956	1.66817	58487.6	56701.5	135877	147391	93595.7	205736	124553	97567.6	54401.6	131269	189677	116452	96557	132668	172806	94664.4	123861	0.439216	1.05981	1.53138	0.940188	0.779562	1.07111	1.39516	0.764282	26	12	S									S37
rLsSTTAPQR	RLSSTTAPQR	SMAC_00255	S(3): 100.0; S(4): 0.0; T(5): 0.0; T(6): 0.0	1	0.659425	1.79721	1.92071	1.91813	2.24215	1.06582	0.705455	13913.1	9174.67	25004.9	26723.1	26687.1	31195.3	14828.8	9815.09	12941.1	21240.1	34905.6	21113.7	27531.5	20116.1	20573.7	9523.04	20843.7	0.620866	1.01902	1.67463	1.01296	1.32085	0.965094	0.987045	0.456879	186	3	S									S188
lSIsPDRk	LSISPDRK	SMAC_00255	S(2): 0.0; S(4): 100.0	1	1.16839	1.85159	2.43994	2.6227	2.87074	1.9516	1.13503	22752.9	26584.4	42129.1	55515.6	59673.9	65317.6	44404.5	25825.3	21163.3	61545.1	58810.2	43862.5	61561.9	42119.8	61607.1	25056.9	51336.3	0.412249	1.19886	1.14559	0.854414	1.19919	0.820467	1.20007	0.488092	471	4	S									S474
lSIsPDR	LSISPDR	SMAC_00255	S(2): 0.0; S(4): 100.0	1	0.913301	1.62719	2.17553	1.70997	1.87587	1.59499	1.12594	30643.8	27987.1	49863.4	66666.5	52400.1	57483.7	48876.6	34503.1	28503	64792.4	69606.9	52672.7	54057.9	37068.1	67811.8	33476.4	53365.3	0.534111	1.21413	1.30435	0.987021	1.01298	0.69461	1.27071	0.627307	471	4	S									S474
dYAASGsPVGGR	DYAASGSPVGGR	SMAC_00255	Y(2): 0.0; S(5): 0.6; S(7): 99.4	1	0.378892	1.3461	1.4882	1.46277	1.64538	0.775212	0.408731	36144.2	13694.7	48653.7	53789.9	52870.7	59470.9	28019.4	14773.3	33619.1	31704.5	67918.2	42499	54543.4	38349.5	38874.4	14333.7	38611.9	0.870693	0.821106	1.759	1.10067	1.41261	0.993203	1.0068	0.371224	375	7	S									S381
eEkVEEkEEsDEDMGFGLFD	EEKVEEKEESDEDMGFGLFD	SMAC_00256	S(10): 100.0	1	0.49181	1.20384	1.43898	1.17175	1.1167	0.872999	0.942432	114145	56137.5	137412	164252	133749	127466	99648.2	107574	106170	129963	191821	129774	137981	82195.6	138253	104373	129869	0.81752	1.00073	1.47703	0.999274	1.06246	0.632913	1.06456	0.803678	91	10	S									S100
sTtPSAPVGAkPk	STTPSAPVGAKPK	SMAC_00257	S(1): 0.6; T(2): 0.6; T(3): 98.8; S(5): 0.0	1	0.601993	1.51631	2.04739	1.76335	1.2856	1.00748	0.856502	105517	63520.3	159996	216034	186063	135653	106306	90375.3	98145.1	147055	223347	170687	191950	87474.9	147489	87686.1	147272	0.66642	0.998525	1.51656	1.15899	1.30337	0.593967	1.00148	0.595402	235	3	T									T237
rPWsPSR	RPWSPSR	SMAC_00259	S(4): 100.0; S(6): 0.0	1	0.855507	1.23851	2.13767	1.89278	1.63892	1.22823	0.607113	17103.4	14632.1	21182.8	36561.5	32373	28031.1	21007	10383.7	15908.6	33874.6	29570.2	28887	33397.2	18075.7	29145.3	10074.8	29016.1	0.548266	1.16744	1.0191	0.995548	1.15099	0.622954	1.00445	0.347212	80	4	S									S83
tGDAGPSAAAAHILsEAEIR	TGDAGPSAAAAHILSEAEIR	SMAC_00277	T(1): 0.0; S(7): 0.0; S(15): 100.0	1	0.724332	0.777664	0.943376	0.680079	1.02865	0.988279	1.32308	26592.2	19261.6	20679.8	25086.5	18084.8	27354.1	26280.6	35183.6	24734.5	44592.3	28868	19820.6	18657	17639.2	36461.9	34136.7	26801.2	0.922885	1.66381	1.07712	0.739542	0.696125	0.658147	1.36045	1.2737	259	15	S									S273
gLESLGtPTQEk	GLESLGTPTQEK	SMAC_00277	S(4): 0.0; T(7): 100.0; T(9): 0.0	1	0.732052	1.61868	2.72216	1.58488	1.68985	1.47111	1.14602	75780.5	55475.3	122665	206287	120103	128058	111481	86846	70486.4	128430	171234	162986	123903	82577.6	154670	84261.8	126166	0.558678	1.01794	1.35721	1.29183	0.982059	0.654513	1.22592	0.667862	554	7	T									T560
fVmQsPLRPLPPGFAADLAAtPR	FVMQSPLRPLPPGFAADLAATPR	SMAC_00277	S(5): 100.0; T(21): 100.0	2	0.672829	1.6809	1.77409	0.87386	2.01364	2.16479	2.11339	13278.9	8934.41	22320.4	23557.9	11603.9	26738.8	28746	28063.4	12351.2	20683.9	31158.2	18612.9	11971	17242.4	39882.5	27228.3	19648.4	0.62861	1.0527	1.58579	0.947298	0.60926	0.877546	2.02981	1.38578	529	5	S	21	T							S533	T549
fVMQsPLRPLPPGFAADLAATPR	FVMQSPLRPLPPGFAADLAATPR	SMAC_00277	S(5): 100.0; T(21): 0.0	1	0.553102	1.31701	1.51943	1.06538	1.56298	1.40513	2.59283	28065.7	15523.2	36962.9	42644	29900.7	43866.3	39436	72769.8	26105	35937.6	51598.4	33692.7	30846.8	28287	54713.8	70604.4	34815.1	0.749818	1.03224	1.48207	0.967759	0.886016	0.81249	1.57155	2.02798	529	5	S									S533
eHNFISLDDsDHsDNDDR	EHNFISLDDSDHSDNDDR	SMAC_00277	S(6): 0.0; S(10): 100.0; S(13): 100.0	2	0.880812	1.31999	1.45205	1.45216	0.906132	1.25764	1.48571	29666.1	26130.3	39159.1	43076.6	43079.9	26881.4	37309.3	44075.3	27593.6	60493.8	54664.2	34034.5	44442.9	17334.3	51763.3	42763.8	43603.4	0.632831	1.38737	1.25367	0.780547	1.01925	0.397546	1.18714	0.980745	290	10	S	13	S							S299	S302
sDRESIAsARR	SDRESIASARR	SMAC_00280	S(1): 0.0; S(5): 0.7; S(8): 99.3	1	0.753301	1.11208	1.26611	1.60162	0.984734	0.973107	0.565081	9073.38	6834.99	10090.3	11487.9	14532.1	8934.87	8829.37	5127.2	8439.5	15823.6	14085.5	9076.47	14991.9	5761.6	12249.9	4974.63	10663.2	0.79146	1.48394	1.32095	0.851196	1.40594	0.540326	1.1488	0.466523	332	8	S									S339
sDREsIAsARR	SDRESIASARR	SMAC_00280	S(1): 0.0; S(5): 100.0; S(8): 100.0	2	0.732733	1.33302	1.24001	1.61663	1.12584	0.852524	0.629047	15395.5	11280.8	20522.4	19090.6	24888.8	17332.9	13125	9684.48	14319.9	26116	28648.3	15083.3	25676.3	11177	18209.8	9396.31	16646.5	0.860234	1.56885	1.72097	0.906094	1.54244	0.671431	1.09391	0.56446	332	5	S	8	S							S336	S339
sDREsIAsAR	SDRESIASAR	SMAC_00280	S(1): 0.7; S(5): 99.3; S(8): 100.0	2	0.63568	1.13672	1.4167	1.00434	0.805347	0.86035	0.70714	14756.8	9380.57	16774.3	20905.9	14820.8	11884.3	12696	10435.1	13725.8	21716.8	23416.1	16517.6	15289.7	7663.54	17614.5	10124.6	15903.7	0.863061	1.36552	1.47237	1.0386	0.961395	0.481873	1.10758	0.63662	332	5	S	8	S							S336	S339
sDREsIASAR	SDRESIASAR	SMAC_00280	S(1): 0.0; S(5): 100.0; S(8): 0.0	1	0.435768	0.886788	1.30636	1.57739	0.894209	0.538307	0.12057	130162	56720.3	115426	170038	205316	116392	70067	15693.5	121068	131312	161129	134346	211812	75054.7	97211.5	15226.6	126190	0.959411	1.04059	1.27687	1.06463	1.67851	0.594774	0.770356	0.120663	332	5	S									S336
eSIAsARR	ESIASARR	SMAC_00280	S(2): 0.0; S(5): 100.0	1	0.358729	0.621222	1.12253	1.37251	0.795206	0.570766	0.215545	47031.5	16871.6	29217	52794.4	64551.4	37399.8	26844	10137.4	43745.8	39059.2	40785.5	41712.5	66593.7	24117.1	37243.6	9835.75	39922.3	1.09577	0.978379	1.02162	1.04484	1.66808	0.604099	0.932901	0.246372	335	5	S									S339
eAGQGLLAAVGsYAR	EAGQGLLAAVGSYAR	SMAC_00281	S(12): 99.6; Y(13): 0.4	1	0.892749	2.03535	1.47629	1.34079	2.31337	1.70937	1.9837	5457.15	4871.87	11107.2	8056.36	7316.91	12624.4	9328.28	10825.4	5075.91	11278.8	15505.1	6365.27	7548.41	8140.78	12942.1	10503.2	9322.01	0.544508	1.20991	1.66328	0.682822	0.809741	0.873286	1.38834	1.12671	335	12	S									S346
ysFDDDQmAER	YSFDDDQMAER	SMAC_00289	Y(1): 0.4; S(2): 99.6	1	0.742728	4.94534	2.20747	2.3365	4.82569	3.61513	2.47105	29012	21548	143474	64043.1	67786.6	140003	104882	71690	26985.2	49885.5	200283	50600	69931.3	90280.1	145514	69556.8	69744.1	0.386917	0.715265	2.87168	0.725509	1.00268	1.29445	2.0864	0.997316	6	2	S									S7
sQQQYQDsFRPPSASRPGAHPDSAFER	SQQQYQDSFRPPSASRPGAHPDSAFER	SMAC_00289	S(1): 0.0; Y(5): 0.0; S(8): 1.3; S(13): 97.5; S(15): 1.3; S(23): 0.0	1	0.977827	2.65266	1.66861	1.80543	2.35448	2.49074	1.7056	34564.7	33798.3	91688.4	57675.1	62404.1	81381.8	86091.7	58953.6	32149.9	78245.9	127993	45568.7	64378.4	52478.7	119444	57199.4	60788.9	0.528878	1.28717	2.10553	0.749621	1.05905	0.863293	1.9649	0.940951	38	13	S									S50
sAAAIAGTAAAGGVIGGLAsR	SAAAIAGTAAAGGVIGGLASR	SMAC_00289	S(1): 0.0; T(8): 0.0; S(20): 100.0	1	0.781324	1.36365	1.4237	1.05495	2.04657	1.33724	1.57773	18875.9	14748.2	25740	26873.7	19913	38630.7	25241.6	29781.1	17557.2	34143.3	35931.8	21232.7	20543.1	24910.8	35020.4	28894.9	26902.9	0.652613	1.26913	1.33561	0.789235	0.763601	0.925954	1.30173	1.07405	323	20	S									S342
nGsGNVSGYTPVk	NGSGNVSGYTPVK	SMAC_00289	S(3): 100.0; S(7): 0.0; Y(9): 0.0; T(10): 0.0	1	0.573173	1.7376	1.96518	1.4433	1.51249	1.2374	1.03151	27178.8	15578.1	47225.9	53411.2	39227.2	41107.6	33631	28035.2	25280	36064.7	65925.1	42199.8	40468.3	26508	46659.9	27201	38266.5	0.660631	0.942462	1.72279	1.10279	1.05754	0.692722	1.21934	0.710832	344	3	S									S346
hkVDPDTEGAsESPk	HKVDPDTEGASESPK	SMAC_00291	T(7): 0.0; S(11): 0.5; S(13): 99.5	1	0.325978	1.0359	1.32641	1.43682	1.1333	0.617563	0.343517	32086.9	10459.6	33238.9	42560.4	46103.2	36364.2	19815.7	11022.4	29845.3	24214.9	46399.8	33626.7	47561.9	23449.3	27492.5	10694.4	28668.9	1.04103	0.844642	1.61848	1.17293	1.65901	0.817935	0.958966	0.373033	31	13	S									S43
sDTTEkPSR	SDTTEKPSR	SMAC_00294	S(1): 100.0; T(3): 0.0; T(4): 0.0; S(8): 0.0	1	0.365821	0.606479	1.08797	1.51504	0.504982	0.491831	0.323725	18218	6664.53	11048.8	19820.7	27601	9199.76	8960.18	5897.63	16945.2	15428.9	15423.6	15660.2	28474.2	5932.42	12431.4	5722.14	15426.3	1.09847	1.00017	0.999828	1.01516	1.84582	0.384566	0.80586	0.370934	297	1	S									S297
dNEDARsDTTEkPSR	DNEDARSDTTEKPSR	SMAC_00294	S(7): 100.0; T(9): 0.0; T(10): 0.0; S(14): 0.0	1	0.244787	0.657594	0.762838	1.28669	0.641163	0.325225	0.178999	610446	149430	401425	465671	785457	391396	198532	109269	567799	345942	560370	367923	810308	252390	275445	106018	356933	1.59077	0.969208	1.56996	1.03079	2.2702	0.707107	0.7717	0.297024	291	7	S									S297
aQsPPAGPR	AQSPPAGPR	SMAC_00305	S(3): 100.0	1	0.188996	0.791287	0.490118	0.88324	0.804259	0.445144	0.165018	54998.2	10394.4	43519.4	26955.6	48576.6	44232.8	24482.1	9075.69	51155.9	24064	60750.9	21297.4	50113.5	28523.3	33966.7	8805.63	31245	1.63725	0.77017	1.94434	0.681626	1.60389	0.912892	1.08711	0.281826	105	3	S									S107
vFEEEEDPAEPtTPGLDkGYIVVR	VFEEEEDPAEPTTPGLDKGYIVVR	SMAC_00308	T(12): 0.7; T(13): 99.3; Y(20): 0.0	1	0.477153	0.718631	1.10637	0.782167	0.767885	0.912981	1.49484	38829.4	18527.6	27904	42959.7	30371.1	29816.5	35450.5	58043.9	36116.7	42892.9	38952.6	33942.2	31332	19227	49184.3	56316.7	37534.7	0.962222	1.14275	1.03778	0.904288	0.834748	0.512247	1.31037	1.50039	61	13	T									T73
vFEEEEDPAEPTtPGLDk	VFEEEEDPAEPTTPGLDK	SMAC_00308	T(12): 0.0; T(13): 100.0	1	0.402628	0.540592	0.881304	0.792171	0.607523	0.901311	1.03676	38460.1	15485.1	20791.2	33895.1	30467	23365.4	34664.5	39874	35773.2	35849.4	29023.5	26780.2	31430.9	15067.1	48093.8	38687.5	33602.1	1.06461	1.06688	0.863742	0.796982	0.935386	0.448397	1.43128	1.15134	61	13	T									T73
vLALTVPEIELsAGR	VLALTVPEIELSAGR	SMAC_00309	T(5): 0.0; S(12): 100.0	1	0.303314	0.428104	0.745768	0.272513	0.845587	0.369165	1.21702	32275.3	9789.52	13817.2	24069.8	8795.42	27291.5	11914.9	39279.8	30020.5	22663.6	19288.1	19017.4	9073.69	17598.8	16530.8	38111	19152.7	1.56742	1.18331	1.00707	0.992934	0.473754	0.918866	0.863104	1.98984	122	12	S									S133
vEFVSGGtTSR	VEFVSGGTTSR	SMAC_00312	S(5): 0.0; T(8): 99.0; T(9): 0.5; S(10): 0.5	1	0.988029	1.41348	2.05794	1.39594	2.20609	1.56189	1.36773	55341.9	54679.4	78224.4	113890	77254.1	122089	86438.2	75692.6	51475.6	126587	109197	89983.7	79698.3	78728.6	119925	73440.3	84841	0.60673	1.49206	1.28708	1.06062	0.939385	0.927955	1.41353	0.865623	324	8	T									T331
vEFVSGGTTsR	VEFVSGGTTSR	SMAC_00312	S(5): 0.0; T(8): 0.5; T(9): 0.5; S(10): 99.0	1	0.975523	1.36582	2.47598	1.46767	2.74533	1.55861	1.25307	245812	239795	335734	608626	360771	674835	383125	308019	228639	555147	468669	480871	372186	435164	531550	298853	451917	0.505933	1.22843	1.03707	1.06407	0.823571	0.96293	1.17621	0.661302	324	10	S									S333
sAAGLLsPNGLLGAADk	SAAGLLSPNGLLGAADK	SMAC_00314	S(1): 0.0; S(7): 100.0	1	0.393516	0.688914	1.0994	0.715485	1.44291	0.7952	1.75702	26305.2	10351.5	18122	28919.9	18821	37956	20917.9	46218.7	24467.5	23964.6	25297.5	22849.4	19416.4	24475.7	29021.6	44843.5	24471.6	0.999831	0.979284	1.03375	0.933713	0.793428	1.00017	1.18593	1.83247	236	7	S									S242
qHALAsFk	QHALASFK	SMAC_00315	S(6): 100.0	1	1.19165	1.41339	2.39262	1.994	2.21424	1.83914	1.40877	14552.4	17341.4	20568.2	34818.5	29017.6	32222.6	26764	20501	13535.8	40146.8	28712.2	27509.9	29935.7	20778.6	37132.6	19891	28111.1	0.481511	1.42815	1.02139	0.978614	1.06491	0.739162	1.32093	0.707586	7	6	S									S12
tNsSAPPFASGANSk	TNSSAPPFASGANSK	SMAC_00326	T(1): 0.4; S(3): 99.6; S(4): 0.0; S(10): 0.0; S(14): 0.0	1	0.680187	2.70069	2.45256	1.77528	2.78721	1.53935	1.07533	20586.6	14002.7	55597.9	50489.8	36546.9	57379	31689.9	22137.4	19148.3	32417.5	77611.9	39891.6	37703.2	37000.6	43966.8	21478.7	37351.9	0.512647	0.867894	2.07786	1.06799	1.0094	0.990595	1.1771	0.575035	668	3	S									S670
yTVHSGGsVR	YTVHSGGSVR	SMAC_00327	Y(1): 0.0; T(2): 0.0; S(5): 0.4; S(8): 99.6	1	0.273971	0.841793	1.63152	1.14827	1.74296	0.484012	0.372685	17745.1	4861.63	14937.7	28951.6	20376.2	30928.9	8588.84	6613.33	16505.4	11255.1	20852.3	22874.4	21020.9	19944.4	11916.2	6416.54	18224.9	0.905651	0.617568	1.14417	1.25512	1.15342	1.09435	0.653844	0.352076	1669	8	S									S1676
tLsAAk	TLSAAK	SMAC_00327	T(1): 0.0; S(3): 100.0	1	0.40273	0.88155	0.930716	1.38871	1.24526	1.03769	0.693973	77056	31032.8	67928.7	71717.2	107009	95954.5	79960.5	53474.8	71672.7	71843.6	94825.1	56663.2	110394	61875.8	110938	51883.6	71758.2	0.99881	1.00119	1.32145	0.789642	1.53842	0.862282	1.546	0.723034	1311	3	S									S1313
tEsPLSEFSDLRR	TESPLSEFSDLRR	SMAC_00327	T(1): 0.4; S(3): 99.6; S(6): 0.0; S(9): 0.0	1	0.806851	1.35652	1.56581	1.34245	1.44836	1.39148	1.29412	116481	93982.7	158008	182386	156369	168706	162081	150740	108343	217578	220571	144102	161317	108789	224873	146255	153786	0.704508	1.41481	1.43428	0.937032	1.04897	0.707408	1.46225	0.951031	576	3	S									S578
sTsLDVHGR	STSLDVHGR	SMAC_00327	S(1): 0.3; T(2): 99.3; S(3): 0.3	1	0.105777	1.12049	1.56565	1.38441	1.58305	0.791785	0.199225	36190.1	3828.08	40550.5	56661	50102.1	57291	28654.8	7209.97	33661.8	8862.34	56606.5	44767.4	51687.3	36943.8	39755.9	6995.43	38349.9	0.877756	0.231092	1.47606	1.16734	1.34778	0.963336	1.03666	0.182411	893	2	T									T894
sTsLDVHGR	STSLDVHGR	SMAC_00327	S(1): 0.0; T(2): 0.4; S(3): 99.6	1	0.323093	1.15166	1.27021	1.24186	1.39391	0.726516	0.27783	24162.3	7806.67	27826.8	30691.2	30006.3	33680	17554.3	6713.03	22474.3	18073.1	38844.8	24248.9	30955.6	21718.4	24355	6513.28	23361.6	0.96202	0.773625	1.66276	1.03798	1.32507	0.929663	1.04252	0.278803	893	3	S									S895
sNRGTLGNLTSATQPR	SNRGTLGNLTSATQPR	SMAC_00327	S(1): 100.0; T(5): 0.0; T(10): 0.0; S(11): 0.0; T(13): 0.0	1	0.601757	1.26806	1.40788	1.09589	1.08037	1.27706	1.14253	41263.1	24830.4	52323.9	58093.4	45220	44579.4	52695.3	47144.2	38380.4	57484.4	73041.6	45899.2	46650.7	28746.8	73109.9	45741.4	46274.9	0.829399	1.24224	1.57843	0.99188	1.00812	0.621218	1.5799	0.98847	530	1	S									S530
sLTVGsQEGsGSPISTDILAHHk	SLTVGSQEGSGSPISTDILAHHK	SMAC_00327	S(1): 0.5; T(3): 49.8; S(6): 49.8; S(10): 0.9; S(12): 99.1; S(15): 0.0; T(16): 0.0	1	0.495733	0.991748	1.38522	0.996998	1.11542	1.02428	1.48523	15126.3	7498.59	15001.5	20953.2	15080.9	16872.1	15493.6	22466	14069.5	17359.9	20941.3	16554.9	15558	10879.9	21495.9	21797.5	16957.4	0.829698	1.02373	1.23493	0.976265	0.917475	0.6416	1.26764	1.28543	1439	12	S									S1450
sLsLPkLEEEANEADEEHTPRPLSR	SLSLPKLEEEANEADEEHTPRPLSR	SMAC_00327	S(1): 0.5; S(3): 99.5; T(19): 0.0; S(24): 0.0	1	0.613684	0.979143	1.00967	0.97316	0.577021	1.0362	1.30745	52666.1	32320.4	51567.7	53175.2	51252.6	30389.5	54572.4	68858.5	48986.8	74824.4	71986	42013.3	52874.1	19596.5	75714.2	66809.6	59841.8	0.818604	1.25037	1.20294	0.702072	0.883564	0.327471	1.26524	1.11644	1919	3	S									S1921
sLsLPk	SLSLPK	SMAC_00327	S(1): 0.0; S(3): 100.0	1	0.580233	0.96363	1.55088	1.22803	0.736553	1.08081	1.24947	114583	66484.6	110415	177704	140711	84396.1	123841	143168	106578	153918	154134	140402	145163	54422.4	171819	138908	142783	0.746431	1.07798	1.0795	0.983328	1.01667	0.381155	1.20336	0.97286	1919	3	S									S1921
sLsENIR	SLSENIR	SMAC_00327	S(1): 0.0; S(3): 100.0	1	0.419563	0.988694	1.44943	0.952109	1.21253	0.959176	0.606364	42213.9	17711.4	41736.6	61186.2	40192.2	51185.6	40490.5	25596.9	39264.7	41003.4	58262.2	48342.8	41463.8	33006.8	56176.9	24835.3	41233.6	0.952251	0.994416	1.41298	1.17241	1.00558	0.800483	1.3624	0.602307	27	3	S									S29
sLILPGTIsPR	SLILPGTISPR	SMAC_00327	S(1): 0.0; T(7): 0.0; S(9): 100.0	1	0.633598	1.14828	1.98766	1.58476	1.64019	1.73611	1.26957	5.76742e+06	3.65423e+06	6.62259e+06	1.14637e+07	9.13998e+06	9.45967e+06	1.00129e+07	7.32213e+06	5.3645e+06	8.45986e+06	9.24482e+06	9.05735e+06	9.42916e+06	6.10002e+06	1.3892e+07	7.10426e+06	8.75861e+06	0.612483	0.965891	1.05551	1.03411	1.07656	0.69646	1.58609	0.811117	599	9	S									S607
sLILPGTIsPR	SLILPGTISPR	SMAC_00327	S(1): 100.0; T(7): 0.6; S(9): 99.4	2	0.437956	4.08092	2.07978	1.12083	5.29745	2.83272	2.9067	16891.8	7397.87	68934.2	35131.4	18932.8	89483.6	47849.8	49099.4	15711.7	17126.7	96228.8	27757	19531.8	57703	66387.2	47638.4	37697.7	0.416782	0.454317	2.55264	0.736305	0.518117	1.53068	1.76104	1.26369	599	1	S	9	S							S599	S607
sLILPGTISPR	SLILPGTISPR	SMAC_00327	S(1): 100.0; T(7): 0.0; S(9): 0.0	1	0.720992	2.3551	1.65675	1.17595	2.2823	2.19207	1.75322	23950.5	17268.1	56406	39680.1	28164.5	54662.3	52501.1	41990.6	22277.3	39977.2	78740	31351	29055.6	35248.7	72840.5	40741.1	37613	0.592277	1.06286	2.09343	0.833515	0.772489	0.937143	1.93658	1.08317	599	1	S									S599
rsLILPGTIsPR	RSLILPGTISPR	SMAC_00327	S(2): 100.0; T(8): 50.0; S(10): 50.0	1	0.277588	1.4961	1.40278	1.11322	0.828743	1.45606	1.53397	6600.85	1832.32	9875.5	9259.57	7348.16	5470.41	9611.24	10125.5	6139.7	4241.97	13785.7	7315.91	7580.65	3527.56	13334.7	9824.23	7448.28	0.824311	0.569524	1.85086	0.982228	1.01777	0.473608	1.79031	1.31899	598	2	S									S599
rQsSAAVSASTGELGFkPPPSPR	RQSSAAVSASTGELGFKPPPSPR	SMAC_00327	S(3): 99.5; S(4): 0.5; S(8): 0.0; S(10): 0.0; T(11): 0.0; S(21): 0.0	1	0.558127	1.24578	1.74161	1.18796	1.87124	1.19673	1.2592	45969.7	25656.9	57268.1	80061.1	54610.3	86020.3	55013.5	57885.1	42758.2	59398	79943.5	63255.7	56338.1	55469.8	76326.2	56162.7	57868.1	0.738891	1.02644	1.38148	1.0931	0.973562	0.958556	1.31897	0.970531	666	3	S									S668
rDsIEkR	RDSIEKR	SMAC_00327	S(3): 100.0	1	0.275443	0.690413	0.782603	1.13568	0.962078	0.465702	0.404218	26593.2	7324.93	18360.3	20811.9	30201.4	25584.8	12384.5	10749.5	24735.4	16957.8	25630.1	16443.4	31156.9	16498.2	17182.4	10429.6	17070.1	1.44905	0.993423	1.50146	0.963284	1.82523	0.966496	1.00658	0.610987	1771	3	S									S1773
qSSAAVSASTGELGFkPPPsPR	QSSAAVSASTGELGFKPPPSPR	SMAC_00327	S(2): 0.0; S(3): 0.0; S(7): 0.0; S(9): 0.0; T(10): 0.0; S(20): 100.0	1	0.420511	0.66431	1.20985	0.840485	0.812401	0.564837	0.949827	47296.6	19888.8	31419.6	57221.7	39752.1	38423.8	26714.9	44923.6	43992.4	46044.2	43860.2	45210.4	41009.8	24777.4	37064.4	43586.8	43723.5	1.00615	1.05308	1.00313	1.03401	0.937934	0.566683	0.8477	0.996874	667	20	S									S686
nGPPSsPLR	NGPPSSPLR	SMAC_00327	S(5): 0.4; S(6): 99.6	1	0.260975	0.893939	0.828309	1.0755	1.00353	0.515816	0.293823	97947	25561.8	87558.7	81130.3	105342	98292.8	50522.7	28779.1	91104.3	59177.7	122228	64100.5	108674	63383.7	70095.5	27922.8	67098	1.35778	0.881959	1.82163	0.955326	1.61964	0.944643	1.04467	0.416149	617	6	S									S622
lEEEANEADEEHtPRPLSR	LEEEANEADEEHTPRPLSR	SMAC_00327	T(13): 100.0; S(18): 0.0	1	0.794363	1.01873	1.40766	1.45847	0.764687	1.03478	1.01916	43705.5	34718	44523.9	61522.7	63743.3	33421	45225.6	44543	40652.2	80375.2	62153.2	48608.6	65760	21551.4	62746.3	43217.6	55380.9	0.734046	1.45132	1.12229	0.877714	1.18741	0.389148	1.13299	0.78037	1925	13	T									T1937
lEEEANEADEEHTPRPLsR	LEEEANEADEEHTPRPLSR	SMAC_00327	T(13): 0.0; S(18): 100.0	1	0.466571	0.85048	1.26722	1.33726	0.826652	0.664499	0.611568	55747.1	26010	47411.8	70644	74548.5	46083.5	37043.9	34093.1	51852.5	60215.3	66184.5	55815.3	76907.2	29716.7	51395	33078.7	53833.9	0.963194	1.11854	1.22942	1.03681	1.4286	0.552007	0.954695	0.614458	1925	18	S									S1942
lALNTTVADEGAAAATVTtPPGLRPETESk	LALNTTVADEGAAAATVTTPPGLRPETESK	SMAC_00327	T(5): 0.0; T(6): 0.0; T(16): 0.9; T(18): 0.9; T(19): 98.1; T(27): 0.0; S(29): 0.0	1	0.231102	0.357351	0.759508	0.535627	0.768412	0.349618	1.3609	279574	64610.2	99906.1	212339	149747	214828	97744.1	380472	260043	149578	139464	167767	154485	138531	135611	369151	152032	1.71045	0.983862	0.917335	1.1035	1.01614	0.911198	0.891991	2.42812	1879	19	T									T1897
lALNTTVADEGAAAATVTtPPGLRPETESk	LALNTTVADEGAAAATVTTPPGLRPETESK	SMAC_00327	T(5): 0.0; T(6): 0.0; T(16): 98.2; T(18): 0.9; T(19): 0.9; T(27): 0.0; S(29): 0.0	1	0.228646	0.424863	0.737027	0.441892	0.819272	0.402397	1.39812	83693.3	19136.1	35558.2	61684.2	36983.4	68567.6	33677.9	117013	77846.4	44301.8	49637.5	48736.2	38153.5	44215.5	46725	113532	47730.6	1.63095	0.928162	1.03995	1.02107	0.799351	0.926354	0.978932	2.37859	1879	16	T									T1894
iVLPSLPTsPQk	IVLPSLPTSPQK	SMAC_00327	S(5): 0.0; T(8): 0.5; S(9): 99.5	1	0.404351	0.607457	1.01907	0.809948	0.88213	0.908788	1.54955	88472	35773.8	53743	90159.3	71657.7	78043.9	80402.3	137092	82291.2	82819.4	75022.6	71234.2	73924.9	50326.2	111551	133013	78656.9	1.0462	1.05292	0.953795	0.905632	0.939839	0.639819	1.41819	1.69105	1404	9	S									S1412
iVLPsLPTsPQk	IVLPSLPTSPQK	SMAC_00327	S(5): 100.0; T(8): 0.0; S(9): 100.0	2	0.152313	1.24334	0.880506	0.676839	1.50707	0.961251	1.53522	11339.2	1727.11	14098.5	9984.24	7674.82	17089	10899.8	17408.2	10547	3998.41	19680.8	7888.47	7917.64	11019.8	15122.5	16890.2	10783.4	0.97808	0.370793	1.8251	0.731538	0.734243	1.02192	1.40239	1.56631	1404	5	S	9	S							S1408	S1412
gPVPQRsLEk	GPVPQRSLEK	SMAC_00327	S(7): 100.0	1	0.553909	1.07003	1.70711	1.40499	1.23929	0.925368	0.856691	158943	88039.8	170073	271333	223313	196976	147081	136165	147839	203820	237413	214378	230378	127019	204061	132113	203940	0.724912	0.999409	1.16413	1.05118	1.12964	0.622823	1.00059	0.647803	1757	7	S									S1763
aRsFAIR	ARSFAIR	SMAC_00327	S(3): 100.0	1	0.316578	1.17125	0.894912	0.648466	2.46813	1.11385	2.13179	80693.7	25545.9	94512.4	72213.7	52327.2	199162	89880.9	172022	75056.3	59140.9	131935	57055.5	53982.7	128429	124701	166904	99878.9	0.751473	0.592126	1.32095	0.571247	0.540482	1.28585	1.24853	1.67106	322	3	S									S324
aDVSGDcPsR	ADVSGDCPSR	SMAC_00327	S(4): 0.0; S(9): 100.0	1	0.434493	1.19693	1.18592	1.80204	2.32232	0.903333	0.385735	42367.8	18408.5	50711.3	50244.8	76348.4	98391.7	38272.2	16342.7	39407.9	42617.3	70790.4	39698	78764	63447.4	53099.2	15856.5	47858.3	0.823429	0.89049	1.47917	0.829492	1.64578	1.32574	1.10951	0.331321	499	9	S									S507
rLtAIDR	RLTAIDR	SMAC_00329	T(3): 100.0	1	0.801196	1.26969	1.39497	1.33664	1.43116	0.989908	1.04793	52057.8	41708.5	66097.5	72619.1	69582.8	74503.1	51532.5	54553	48421	96558.8	92268.9	57375.8	71784.3	48042.9	71496.5	52929.7	64436.2	0.751456	1.49852	1.43194	0.890429	1.11404	0.745589	1.10957	0.821428	245	3	T									T247
vSSSsDAEEEPRPR	VSSSSDAEEEPRPR	SMAC_00330	S(2): 0.0; S(3): 0.0; S(4): 0.4; S(5): 99.6	1	0.4051	0.88447	1.21793	1.18867	0.70189	0.507815	0.29562	43076.1	17450.1	38099.5	52463.5	51203.3	30234.7	21874.7	12734.2	40066.8	40398.6	53185.1	41451	52823.3	19496.7	30349.2	12355.3	40232.7	0.995876	1.00412	1.32194	1.03028	1.31294	0.484599	0.754341	0.307095	128	5	S									S132
rGPFLDDsDEEDEDEVEAGkk	RGPFLDDSDEEDEDEVEAGKK	SMAC_00330	S(8): 100.0	1	0.906289	1.44077	1.6369	1.72991	1.44733	1.71157	1.84402	26395.8	23922.2	38030.4	43207.3	45662.4	38203.3	45178.2	48674.4	24551.7	55382	53088.6	34137.8	47107.1	24635.2	62680.6	47226.1	47166.6	0.520532	1.17418	1.12555	0.72377	0.998738	0.522302	1.32892	1.00126	196	8	S									S203
lREsELAAER	LRESELAAER	SMAC_00331	S(4): 100.0	1	0.784636	1.03724	1.52431	1.073	1.3917	1.02345	1.06399	18020.2	14139.3	18691.4	27468.4	19335.7	25078.8	18442.8	19173.3	16761.3	32733.8	26092.3	21702.6	19947.5	16171.9	25587.7	18602.8	20825.1	0.804863	1.57185	1.25293	1.04214	0.957861	0.776561	1.2287	0.89329	123	4	S									S126
kLsRDDSASSSLSPVAPR	KLSRDDSASSSLSPVAPR	SMAC_00331	S(3): 100.0; S(7): 0.0; S(9): 0.0; S(10): 0.0; S(11): 0.0; S(13): 0.0	1	0.622854	0.958174	1.25848	1.25298	0.847269	1.01219	1.01317	48256.9	30057	46238.5	60730.4	60465.1	40886.6	48844.9	48892.4	44885.6	69584.5	64546.7	47982.6	62378.2	26365.5	67767.9	47437.5	55180.4	0.813434	1.26104	1.16974	0.869559	1.13044	0.477806	1.22811	0.859681	187	3	S									S189
aTENLAPPQGNNIEYSsPVR	ATENLAPPQGNNIEYSSPVR	SMAC_00331	T(2): 0.0; Y(15): 0.0; S(16): 0.6; S(17): 99.4	1	0.678109	1.10274	1.51158	1.10917	1.07548	1.13362	1.45402	32077.7	21752.2	35373.2	48488.1	35579.5	34498.9	36364.1	46641.6	29836.7	50358.2	49379.3	38310.1	36705.2	22246.4	50451.8	45253.7	41781.9	0.714106	1.20526	1.18183	0.916907	0.878495	0.532442	1.2075	1.08309	160	17	S									S176
yDAtPSQTPGQGR	YDATPSQTPGQGR	SMAC_00333	Y(1): 0.0; T(4): 100.0; S(6): 0.0; T(8): 0.0	1	0.438887	1.31345	1.79594	1.85194	1.46295	0.952699	0.581959	10661.4	4679.16	14003.3	19147.3	19744.3	15597.1	10157.1	6204.51	9916.59	10832.6	19547.9	15128.1	20369	10057.7	14092.1	6019.89	12462.4	0.795724	0.86923	1.56856	1.21391	1.63444	0.807046	1.13077	0.483046	204	4	T									T207
rLsQADEER	RLSQADEER	SMAC_00333	S(3): 100.0	1	0.0427151	0.533296	0.661972	0.776674	0.623959	0.297983	0.131866	238708	10196.5	127302	158018	185399	148944	71130.9	31477.5	222032	23605.7	177708	124849	191264	96045.8	98687.6	30540.9	111768	1.98654	0.211202	1.58997	1.11703	1.71126	0.85933	0.882966	0.273252	334	3	S									S336
lsQADEER	LSQADEER	SMAC_00333	S(2): 100.0	1	0.168531	0.698544	0.636195	0.877216	0.505753	0.447793	0.319115	62521.8	10536.8	43674.2	39776	54845.1	31620.6	27996.8	19951.6	58153.9	24393.7	60967	31426.7	56580.3	20390.4	38843	19358	35134.9	1.65516	0.694287	1.73523	0.89446	1.61037	0.580346	1.10554	0.550961	335	2	S									S336
tLtPER	TLTPER	SMAC_00336	T(1): 0.4; T(3): 99.6	1	0.217738	0.500694	0.453331	0.626276	0.521964	0.366046	0.351931	42034.3	9152.48	21046.3	19055.4	26325.1	21940.4	15386.5	14793.2	39097.7	21188.8	29379.6	15055.5	27158	14148.1	21347.3	14353	21268	1.83833	0.996273	1.3814	0.707895	1.27694	0.66523	1.00373	0.674861	422	3	T									T424
lDLNERtDPAAAVk	LDLNERTDPAAAVK	SMAC_00337	T(7): 100.0	1	0.386709	0.554968	1.10103	0.556721	1.36298	0.635469	1.24904	68114.5	26340.5	37801.3	74995.8	37920.8	92839	43284.6	85077.4	63355.9	60980.5	52768.8	59253.6	39120.5	59866.8	60053.4	82545.8	59960.1	1.05663	1.01702	0.880065	0.988218	0.652443	0.998443	1.00156	1.37668	67	7	T									T73
skRDSGPFR	SKRDSGPFR	SMAC_00341	S(1): 0.0; S(5): 100.0	1	0.790598	1.55954	2.2666	1.82395	1.61011	1.07541	0.649162	18815.8	14875.7	29344	42647.7	34319.1	30295.5	20234.7	12214.5	17501.3	34438.5	40962.8	33695.7	35404.9	19535.9	28073.8	11851	30884.7	0.566664	1.11507	1.32631	1.09101	1.14636	0.632542	0.908986	0.383718	176	5	S									S180
rQsQVIPSYR	RQSQVIPSYR	SMAC_00341	S(3): 100.0; S(8): 0.0; Y(9): 0.0	1	0.55996	1.26636	1.4079	1.46467	1.49266	1.09191	0.910433	23802	13328.2	30141.9	33510.9	34862.1	35528.3	25989.6	21670.1	22139.1	30855.8	42076.7	26476.7	35965.1	22910.3	36058.2	21025.3	28666.3	0.772306	1.07638	1.46781	0.923619	1.25461	0.799207	1.25786	0.733451	494	3	S									S496
rPsFPVMPALDENNIVTPLTAVQPQNk	RPSFPVMPALDENNIVTPLTAVQPQNK	SMAC_00341	S(3): 100.0; T(17): 0.0; T(20): 0.0	1	0.393679	1.38757	1.66983	1.02012	2.81634	1.30635	1.93246	11487.9	4522.54	15940.3	19182.8	11719.1	32353.8	15007.2	22199.9	10685.3	10470.1	22251.9	15156.2	12089.8	20863.2	20821.1	21539.3	17988.6	0.594004	0.582037	1.237	0.842541	0.672082	1.1598	1.15746	1.19739	573	3	S									S575
rDsGPFR	RDSGPFR	SMAC_00341	S(3): 100.0	1	0.780935	1.46408	2.38394	2.12271	1.32514	1.51494	0.826934	13125.2	10249.9	19216.3	31289.8	27861	17392.8	19883.9	10853.7	12208.3	23729.5	26825.1	24721.8	28742.5	11215.7	27587.1	10530.7	24225.6	0.50394	0.979519	1.1073	1.02048	1.18645	0.462966	1.13875	0.434694	178	3	S									S180
nIQkPEPQPEtPIEDEPDRk	NIQKPEPQPETPIEDEPDRK	SMAC_00341	T(11): 100.0	1	1.45241	2.53561	3.43183	3.32479	2.17915	1.84671	1.41504	9331.56	13553.2	23661.2	32024.4	31025.5	20334.8	17232.7	13204.5	8679.64	31376.9	33029.9	25302.2	32007.1	13112.8	23908.8	12811.6	24605.5	0.352752	1.2752	1.34238	1.02831	1.30081	0.532922	0.971685	0.520681	261	11	T									T271
nIQkPEPQPEtPIEDEPDR	NIQKPEPQPETPIEDEPDR	SMAC_00341	T(11): 100.0	1	0.979182	1.70576	2.4902	2.38613	1.44657	1.54046	1.23455	24326.4	23820	41495	60577.4	58045.8	35189.7	37473.8	30032.2	22626.9	55145.2	57925	47861.8	59882.3	22691.9	51991.5	29138.6	49926.6	0.453203	1.10453	1.1602	0.958642	1.19941	0.454505	1.04136	0.583628	261	11	T									T271
lAIPNEGGAVAGPVsAR	LAIPNEGGAVAGPVSAR	SMAC_00341	S(15): 100.0	1	0.659705	1.75227	1.38448	1.13268	2.1645	1.56615	1.38782	11913	7859.03	20874.7	16493.3	13493.6	25785.6	18657.4	16533	11080.7	18194.3	29140.1	13031.2	13920.5	16627.7	25885.5	16041	16334.4	0.678367	1.11387	1.78398	0.79778	0.85222	1.01796	1.58472	0.982042	471	15	S									S485
dVSQsVPPDmNYR	DVSQSVPPDMNYR	SMAC_00341	S(3): 0.0; S(5): 100.0; Y(12): 0.0	1	0.668921	0.934563	1.44611	1.18205	0.853564	1.03122	1.06028	16553.5	11073	15470.3	23938.1	19567	14129.4	17070.2	17551.2	15397	25634.9	21595.7	18913.3	20186	9111.3	23683.3	17029	19549.7	0.787583	1.31127	1.10466	0.96745	1.03255	0.466058	1.21144	0.871061	545	5	S									S549
nTVFDLEGsDDDAEQVTLTHAGk	NTVFDLEGSDDDAEQVTLTHAGK	SMAC_00342	T(2): 0.0; S(9): 100.0; T(17): 0.0; T(19): 0.0	1	0.989584	2.45072	2.92103	2.12612	3.67243	2.02516	0.953231	33032.2	32688.1	80952.8	96488.1	70230.5	121308	66895.3	31487.3	30724.5	75675.8	113006	76234.5	72452.5	78225	92811.1	30550.4	75955.2	0.404508	0.996322	1.4878	1.00368	0.953884	1.02988	1.22192	0.402216	151	9	S									S159
gEVVsDDEEEEEPkkGk	GEVVSDDEEEEEPKKGK	SMAC_00342	S(5): 100.0	1	0.983492	1.56645	2.27758	1.8845	1.60928	1.15865	0.976687	17534.1	17244.6	27466.3	39935.4	33043	28217.3	20315.8	17125.3	16309.1	39922.8	38341.7	31552.6	34088.4	18195.8	28186.3	16615.7	29869.5	0.546013	1.33658	1.28364	1.05635	1.14125	0.609177	0.943649	0.556279	351	5	S									S355
gEVVsDDEEEEEPkk	GEVVSDDEEEEEPKK	SMAC_00342	S(5): 100.0	1	0.948138	2.26917	3.44534	2.93657	2.28442	1.44479	0.812146	71362.5	67661.5	161933	245868	209561	163022	103104	57956.8	66377	156642	226051	194258	216191	105124	143047	56232.2	149845	0.442972	1.04536	1.50857	1.2964	1.44277	0.701552	0.954635	0.37527	351	5	S									S355
gEVVsDDEEEEEPk	GEVVSDDEEEEEPK	SMAC_00342	S(5): 100.0	1	1.27166	2.24122	3.6049	2.73388	2.33998	1.56526	1.0541	54756.5	69631.6	122721	197392	149698	128129	85708.2	57719	50931.1	161203	171313	155958	154434	82623.6	118912	56001.5	136673	0.37265	1.17948	1.25345	1.1411	1.12995	0.604535	0.870049	0.409748	351	5	S									S355
tSPPQTSsPLR	TSPPQTSSPLR	SMAC_00345	T(1): 0.0; S(2): 0.0; T(6): 0.0; S(7): 0.5; S(8): 99.5	1	0.307579	1.18792	1.03844	1.12919	1.13165	0.817061	0.4718	87061.9	26778.4	103422	90408.5	98309.3	98523.6	71134.8	41075.8	80979.6	61994.4	144373	71431.1	101420	63532.5	98693	39853.6	76205.3	1.06265	0.813517	1.89452	0.93735	1.33087	0.833701	1.29509	0.522976	171	8	S									S178
tLsLSQLTmPk	TLSLSQLTMPK	SMAC_00345	T(1): 0.0; S(3): 100.0; S(5): 0.0; T(8): 0.0	1	0.278486	2.61392	0.941003	1.14033	4.72542	1.9207	2.44018	28885.9	8044.33	75505.6	27181.7	32939.4	136498	55481.3	70486.8	26867.9	18623.3	105402	21476.1	33981.6	88020.1	76975.2	68389.4	51185.5	0.524912	0.36384	2.05922	0.419574	0.66389	1.71963	1.50385	1.33611	897	3	S									S899
sHsIGPDDIR	SHSIGPDDIR	SMAC_00345	S(1): 0.0; S(3): 100.0	1	0.253027	0.527028	0.762207	0.897844	0.556691	0.355518	0.343134	52597.1	13308.5	27720.1	40089.8	47224	29280.3	18699.2	18047.8	48922.5	30810.2	38695.9	31674.7	48718.1	18881.3	25943.5	17510.8	31242.5	1.5659	0.986166	1.23857	1.01383	1.55935	0.604346	0.830391	0.560481	302	3	S									S304
sASLPIsELDRPLR	SASLPISELDRPLR	SMAC_00345	S(1): 0.0; S(3): 0.0; S(7): 100.0	1	0.420583	0.798823	1.02821	0.861027	1.13403	0.663712	0.92806	36096.9	15181.7	28835	37115.2	31080.4	40935.1	23957.9	33500.1	33575.1	35147	40252.3	29324.4	32063.8	26396.8	33239.4	32503.3	32871.4	1.02141	1.06923	1.22454	0.892097	0.975431	0.803033	1.0112	0.988802	288	7	S									S294
sAsLPIsELDRPLR	SASLPISELDRPLR	SMAC_00345	S(1): 0.0; S(3): 100.0; S(7): 100.0	2	0.377978	0.766786	0.775923	0.7579	0.577797	1.01113	1.18309	70260.1	26556.8	53874.5	54516.4	53250.1	40596.1	71042.2	83124	65351.6	61481.3	75206.1	43073	54934.9	26178.2	98564.5	80650.6	63416.5	1.03052	0.969485	1.18591	0.679209	0.866256	0.412798	1.55424	1.27176	288	3	S	7	S							S290	S294
sAsLPISELDRPLR	SASLPISELDRPLR	SMAC_00345	S(1): 0.0; S(3): 100.0; S(7): 0.0	1	0.380883	0.610539	0.764835	0.60214	0.860681	0.686358	1.06755	161175	61388.7	98403.4	123272	97049.7	138720	110624	172062	149915	142120	137366	97396.2	100120	89452.8	153480	166942	139743	1.07279	1.01701	0.982991	0.696966	0.716458	0.640123	1.0983	1.19463	288	3	S									S290
rsAsLPISELDRPLR	RSASLPISELDRPLR	SMAC_00345	S(2): 100.0; S(4): 100.0; S(8): 0.0	2	0.59488	0.895409	1.17122	0.821939	0.75438	1.01121	1.37154	25980.1	15455.1	23262.8	30428.6	21354.1	19598.9	26271.5	35632.7	24165.1	35779.8	32473.8	24041.4	22029.7	12638.2	36449.2	34572.4	28319.5	0.853305	1.26344	1.1467	0.848936	0.7779	0.446274	1.28707	1.2208	287	2	S	4	S							S288	S290
rsASLPISELDRPLR	RSASLPISELDRPLR	SMAC_00345	S(2): 100.0; S(4): 0.0; S(8): 0.0	1	0.515744	0.637468	0.846989	0.926587	0.740954	1.01377	1.20349	51343.4	26480	32729.8	43487.3	47574.1	38043.1	52050.6	61791.3	47756.5	61303.6	45689.2	34359	49079.3	24531.9	72215.4	59952.7	48417.9	0.98634	1.26613	0.943643	0.709634	1.01366	0.506671	1.4915	1.23823	287	2	S									S288
qGQQPVNSQSDISHsPR	QGQQPVNSQSDISHSPR	SMAC_00345	S(8): 0.0; S(10): 0.0; S(13): 0.0; S(15): 100.0	1	0.374256	0.67931	1.15358	1.52355	0.842281	0.531065	0.195514	13089.4	4898.79	8891.77	15099.7	19942.4	11025	6951.33	2559.17	12175	11341.1	12412.5	11930.1	20573.3	7109.39	9644.32	2483.02	11635.6	1.04635	0.974689	1.06676	1.02531	1.76813	0.611002	0.828862	0.213398	567	15	S									S581
qGQQPVNSQsDISHSPR	QGQQPVNSQSDISHSPR	SMAC_00345	S(8): 0.6; S(10): 99.4; S(13): 0.0; S(15): 0.0	1	0.702086	0.689265	1.88705	2.58406	0.985704	0.701144	0.242017	9825.89	6898.61	6772.64	18541.9	25390.7	9685.42	6889.36	2378.03	9139.43	15970.9	9454.28	14649.8	26194	6245.59	9558.36	2307.27	9506.32	0.961406	1.68003	0.994526	1.54106	2.75543	0.656994	1.00547	0.242709	567	10	S									S576
nSLQADIGGNSGsIAR	NSLQADIGGNSGSIAR	SMAC_00345	S(2): 0.0; S(11): 0.5; S(13): 99.5	1	0.573325	1.09972	1.24538	1.0866	1.06084	1.26807	1.13433	24519.7	14057.8	26964.9	30536.3	26643	26011.6	31092.7	27813.5	22806.7	32545	37641.7	24126.5	27486	16773.4	43138.3	26985.9	27235.9	0.837377	1.19493	1.38206	0.885833	1.00918	0.615857	1.58388	0.990819	318	13	S									S330
gTIsGPIPIPNALDDDNEFPIR	GTISGPIPIPNALDDDNEFPIR	SMAC_00345	T(2): 1.2; S(4): 98.8	1	0.119296	0.716795	0.851238	0.643931	0.815138	0.658085	1.08423	11665.1	1391.59	8361.45	9929.73	7511.49	9508.62	7676.6	12647.6	10850.1	3221.65	11672.2	7845.41	7749.14	6131.59	10650.6	12271.3	9247.99	1.17324	0.348362	1.26213	0.848336	0.837927	0.663019	1.15166	1.32691	23	4	S									S26
fPEAEVGAGLSPRPASsHGR	FPEAEVGAGLSPRPASSHGR	SMAC_00345	S(11): 0.0; S(16): 99.3; S(17): 0.7	1	0.517907	1.22546	1.69875	1.35327	1.61202	1.20472	0.966359	28665.6	14846.1	35128.6	48695.5	38792.2	46209.6	34534.1	27701.2	26663	34370	49037.8	38474	40019.6	29798	47912.9	26877	36422	0.732057	0.943661	1.34638	1.05634	1.09878	0.818133	1.31549	0.737933	352	16	S									S367
aIESARNsLQADIGGNSGSIAR	AIESARNSLQADIGGNSGSIAR	SMAC_00345	S(4): 0.6; S(8): 99.4; S(17): 0.0; S(19): 0.0	1	0.633122	1.23017	0.83656	1.14923	1.41149	1.54724	1.74463	75217.7	47621.9	92530.5	62924.1	86442.5	106169	116380	131227	69962.8	110249	129168	49715.8	89177.5	68462.6	161466	127322	99713.2	0.701641	1.10566	1.2954	0.498589	0.89434	0.686595	1.6193	1.27688	312	8	S									S319
tPtDPVPPGPALk	TPTDPVPPGPALK	SMAC_00349	T(1): 99.6; T(3): 0.4	1	0.733173	1.22055	1.75603	1.29367	1.24569	1.26206	1.21713	91598.2	67157.3	111800	160850	118498	114103	115603	111486	85198.9	155475	156068	127086	122247	73578.5	160388	108169	124666	0.683416	1.24713	1.25188	1.01941	0.980591	0.590204	1.28654	0.867669	208	1	T									T208
rLPsHTR	RLPSHTR	SMAC_00349	S(4): 100.0; T(6): 0.0	1	0.26495	2.20591	1.70505	1.70126	2.59595	0.990567	0.314647	7397.11	1959.86	16317.4	12612.4	12584.4	19202.5	7327.33	2327.48	6880.33	4537.26	22778.3	9964.99	12982.6	12382.6	10166	2258.22	10065.5	0.683556	0.450773	2.26301	0.990015	1.28981	1.23021	1.00998	0.224353	293	4	S									S296
lGsNAHEEELEkLR	LGSNAHEEELEKLR	SMAC_00349	S(3): 100.0	1	0.815732	1.56596	2.20034	1.82575	1.42555	1.39945	1.22381	22950.6	18721.6	35939.7	50499.1	41902.1	32717.2	32118.2	28087.3	21347.2	43342	50170.1	39899	43227.9	21097.5	44561.1	27251.5	41563.4	0.513606	1.04279	1.20707	0.959954	1.04005	0.507599	1.07212	0.655661	355	3	S									S357
lGsNAHEEELEk	LGSNAHEEELEK	SMAC_00349	S(3): 100.0	1	1.04058	1.57913	2.38052	2.04341	1.90479	1.54923	1.03207	178284	185519	281533	424408	364308	339594	276203	184002	165829	429493	393007	335322	375835	218985	383207	178527	355578	0.466364	1.20787	1.10526	0.943033	1.05697	0.615857	1.0777	0.502076	355	3	S									S357
fSQsVGPGAVRPESPmR	FSQSVGPGAVRPESPMR	SMAC_00349	S(2): 1.4; S(4): 1.4; S(14): 97.3	1	0.777183	2.13771	1.90475	1.55355	2.11816	1.59589	1.46506	25044.3	19464	53537.5	47703.1	38907.6	53048	39968	36691.5	23294.7	45060.9	74735.7	37689.9	40138.6	34207.7	55452	35599.7	38914.2	0.598616	1.15795	1.92052	0.968537	1.03146	0.879054	1.42498	0.914825	234	14	S									S247
fRAPsR	FRAPSR	SMAC_00349	S(5): 100.0	1	0.543677	2.39378	1.22393	0.700053	11.8579	1.99581	0.970269	10034.5	5455.53	24020.4	12281.6	7024.69	118988	20027	9736.17	9333.49	12630	33531.3	9703.58	7246.94	76729.1	27785.6	9446.47	11166.8	0.835824	1.13103	3.00277	0.868967	0.648972	6.87117	2.48823	0.845942	345	5	S									S349
dSAPDDDDDAmtPIAk	DSAPDDDDDAMTPIAK	SMAC_00349	S(2): 0.0; T(12): 100.0	1	0.664829	1.11821	1.53011	1.09438	1.1855	1.24349	1.33491	51918.7	34517	58056.1	79441.3	56818.9	61549.8	64560.2	69306.6	48291.6	79909.9	81043.5	62766	58616.6	39690.1	89571.3	67244.4	65005.2	0.742888	1.22929	1.24672	0.965554	0.901722	0.610568	1.37791	1.03445	583	12	T									T594
dAGSGSLPRtPTDPVPPGPALk	DAGSGSLPRTPTDPVPPGPALK	SMAC_00349	S(4): 0.0; S(6): 0.0; T(10): 100.0; T(12): 0.0	1	0.639952	0.780508	1.38148	1.16672	0.867547	0.926105	1.32138	177314	113472	138395	244955	206875	153828	164211	234299	164926	262698	193192	193537	213420	99195.1	227828	227327	203478	0.810534	1.29104	0.949448	0.951143	1.04886	0.487497	1.11966	1.1172	199	10	T									T208
dAGSGsLPRtPTDPVPPGPALk	DAGSGSLPRTPTDPVPPGPALK	SMAC_00349	S(4): 0.0; S(6): 100.0; T(10): 100.0; T(12): 0.0	2	0.547009	0.860694	1.67656	1.19468	0.903526	1.11355	1.14816	15559.9	8511.41	13392.3	26087.2	18589.2	14058.8	17326.7	17865.2	14472.9	19704.7	18695	20611.3	19177.3	9065.75	24039.2	17333.6	18936.2	0.764298	1.04058	0.987266	1.08846	1.01273	0.478753	1.26949	0.915371	199	6	S	10	T							S204	T208
dAGSGsLPR	DAGSGSLPR	SMAC_00349	S(4): 0.0; S(6): 100.0	1	0.284984	0.923719	1.03691	1.45579	0.909615	0.606101	0.260831	89164.6	25410.5	82363	92455.5	129805	81105.5	54042.8	23256.9	82935.4	58827.5	114975	73048.4	133912	52300.5	74979.4	22564.9	74013.9	1.12054	0.794818	1.55342	0.986955	1.80928	0.70663	1.01304	0.304874	199	6	S									S204
rStQDRLDEILEAAR	RSTQDRLDEILEAAR	SMAC_00350	S(2): 0.0; T(3): 100.0	1	0.842829	1.27204	1.34147	1.13408	1.10115	1.46006	1.43192	39057.1	32918.5	49682.1	52394	44293.8	43007.9	57025.7	55926.8	36328.5	76209.1	69353.8	41396.1	45695.2	27733.4	79118	54262.7	49978.9	0.726877	1.52482	1.38766	0.828272	0.914289	0.554903	1.58303	1.08571	95	3	T									T97
iANPDAYASAAPAASsEAAPAAGk	IANPDAYASAAPAASSEAAPAAGK	SMAC_00356	Y(7): 0.0; S(9): 0.0; S(15): 0.6; S(16): 99.4	1	0.403484	0.927669	1.05172	0.667453	1.45476	0.917295	1.42036	21651.5	8736.04	20085.4	22771.2	14451.4	31497.8	19860.8	30752.9	20138.9	20224.7	28038.3	17991.4	14908.6	20311.2	27555.1	29837.9	20267.9	0.993633	0.997865	1.38338	0.887677	0.735575	1.00214	1.35954	1.47217	267	16	S									S282
iANPDAYASAAPAASsEAAPAAGk	IANPDAYASAAPAASSEAAPAAGK	SMAC_00356	Y(7): 0.0; S(9): 0.0; S(15): 99.3; S(16): 0.7	1	0.416813	0.992579	1.13718	0.791521	1.25899	0.874365	1.54	64693.8	26965.2	64213.7	73568.2	51206.5	81449	56566	99628.4	60174.2	62426.8	89639.2	58125.7	52826.6	52522	78480.1	96663.9	61300.5	0.981626	1.01837	1.46229	0.948209	0.861764	0.856795	1.28025	1.57689	267	15	S									S281
iANPDAYAsAAPAASSEAAPAAGk	IANPDAYASAAPAASSEAAPAAGK	SMAC_00356	Y(7): 0.0; S(9): 100.0; S(15): 0.0; S(16): 0.0	1	0.491731	1.13858	1.23111	1.04401	1.69321	0.919458	1.49611	25786.9	12680.2	29360.6	31746.6	26921.7	43662.6	23710	38580.1	23985.4	29355.8	40985.9	25082.7	27773.5	28155.6	32895.4	37432.1	28755.7	0.834109	1.02087	1.42531	0.87227	0.965842	0.979131	1.14396	1.30173	267	9	S									S275
eEEkEsDEDDGGFGGLFD	EEEKESDEDDGGFGGLFD	SMAC_00356	S(6): 100.0	1	1.11113	1.38944	1.68106	1.31228	1.44144	1.72105	1.81753	18589.6	20655.5	25829.2	31250.2	24394.9	26795.9	31993.7	33787.2	17290.9	47819.2	36056.2	24690.6	25166.7	17279.2	44388.3	32781.9	28974.3	0.596768	1.6504	1.24442	0.852155	0.868587	0.596363	1.53199	1.13141	295	6	S									S300
aEIETPAPtVEAAEESPVPEGPPAk	AEIETPAPTVEAAEESPVPEGPPAK	SMAC_00357	T(5): 0.0; T(9): 100.0; S(16): 0.0	1	1.12179	1.63036	2.67556	2.20879	1.83141	1.79703	1.99184	22233	24940.7	36247.7	59485.6	49108.1	40717.7	39953.4	44284.6	20679.7	57739.8	50600	46999.2	50661.8	26256.6	55431.7	42966.9	48799.6	0.423769	1.1832	1.03689	0.963106	1.03816	0.538051	1.13591	0.880477	50	9	T									T58
tGASSsPSLR	TGASSSPSLR	SMAC_00362	T(1): 0.0; S(4): 0.0; S(5): 0.0; S(6): 100.0; S(8): 0.0	1	0.47827	1.56591	0.784709	2.24339	1.31406	0.979112	0.488861	20521.5	9814.82	32134.8	16103.4	46037.8	26966.4	20092.9	10032.2	19087.8	22722.1	44858.6	12723.2	47494.4	17389.1	27877	9733.66	20905	0.913076	1.08692	2.14583	0.60862	2.27192	0.831818	1.33351	0.465614	1326	6	S									S1331
qADDVADDHDDsAFDAGk	QADDVADDHDDSAFDAGK	SMAC_00362	S(12): 100.0	1	0.809686	1.31942	1.9267	1.62823	1.33204	1.17983	1.11098	81265.7	65799.7	107223	156575	132320	108249	95879.3	90284.4	75588.3	152332	149678	123709	136506	69803.7	133024	87597.9	128366	0.588849	1.1867	1.16603	0.963717	1.06341	0.543785	1.03628	0.682406	345	12	S									S356
mDGLPPsPRR	MDGLPPSPRR	SMAC_00362	S(7): 100.0	1	0.714868	1.1178	0.863449	1.03234	0.566237	0.779323	0.869849	8814.32	6301.07	9852.66	7610.72	9099.35	4991	6869.2	7667.13	8198.54	14587.5	13753.8	6013.17	9387.24	3218.42	9530.39	7438.99	8792.89	0.932406	1.65901	1.5642	0.683868	1.06759	0.366026	1.08387	0.846024	1191	7	S									S1197
mDGLPPsPR	MDGLPPSPR	SMAC_00362	S(7): 100.0	1	0.686818	1.34128	1.33407	1.24403	0.789589	1.13775	0.808995	28607.4	19648.1	38370.6	38164.3	35588.5	22588.1	32548	23143.2	26608.9	45487	53563.5	30153.3	36714.5	14565.8	45157.3	22454.6	33433.9	0.795864	1.36051	1.60207	0.901878	1.09812	0.43566	1.35064	0.671612	1191	7	S									S1197
iRtPEPtPDPk	IRTPEPTPDPK	SMAC_00362	T(3): 100.0; T(7): 100.0	2	0.620797	1.11822	1.66221	1.46617	1.10682	1.26246	0.984343	54135.4	33607.1	60535.4	89984.1	79371.5	59917.9	68343.8	53287.8	50353.4	77803.2	84504.5	71095.8	81882.7	38637.8	94820.8	51702.2	74449.5	0.676343	1.04505	1.13506	0.954953	1.09984	0.51898	1.27363	0.694459	470	3	T	7	T							T472	T476
iRtPEPTPDPk	IRTPEPTPDPK	SMAC_00362	T(3): 100.0; T(7): 0.0	1	0.697501	1.22448	1.72415	1.3737	1.16513	1.07605	0.686628	13077.1	9121.28	16012.7	22546.9	17964	15236.4	14071.6	8979.09	12163.5	21116.6	22352.9	17814.1	18532.3	9825.15	19523.1	8711.91	18173.2	0.669309	1.16196	1.22999	0.98024	1.01976	0.540639	1.07428	0.479382	470	3	T									T472
eLEPAVsEPGSVASTPTPVVAk	ELEPAVSEPGSVASTPTPVVAK	SMAC_00362	S(7): 100.0; S(11): 0.0; S(14): 0.0; T(15): 0.0; T(17): 0.0	1	0.507415	0.842138	1.222	0.99197	0.855536	1.08187	1.35022	32735.3	16610.4	27567.6	40002.6	32472.4	28006.2	35415.4	44199.7	30448.3	38454.5	38483	31605.8	33499.8	18059.7	49135.7	42884.5	35977.1	0.846325	1.06886	1.06965	0.878497	0.931141	0.501977	1.36575	1.19199	538	7	S									S544
gFSNsPmEEDDEPQAER	GFSNSPMEEDDEPQAER	SMAC_00364	S(3): 0.0; S(5): 100.0	1	0.632691	0.902037	1.47929	0.892194	1.04094	1.11327	1.07912	34726.9	21971.4	31325	51371.3	30983.1	36148.5	38660.3	37474.4	32300.8	50865.7	43728.1	40588	31963.4	23310.2	53637.7	36359.3	38473.7	0.839557	1.32209	1.13657	1.05496	0.830786	0.605873	1.39414	0.945044	392	5	S									S396
sRsPLPR	SRSPLPR	SMAC_00366	S(1): 0.0; S(3): 100.0	1	2.36901	4.19119	8.96819	8.99969	6.61838	3.55749	0.242244	50149.5	118805	210186	449751	451331	331909	178407	12148.4	46646	275044	293409	355345	465610	214030	247523	11786.9	261283	0.178527	1.05266	1.12296	1.36	1.78201	0.819149	0.947335	0.0451116	236	3	S									S238
sRsPLPR	SRSPLPR	SMAC_00366	S(1): 100.0; S(3): 100.0	2	0.543136	1.19624	1.50281	1.56015	1.04826	0.865977	0.683954	44694.3	24275.1	53464.9	67167	69729.9	46851.2	38704.2	30568.8	41571.9	56198.9	74634.4	53068.1	71936.1	30211.8	53698.6	29659.2	53383.3	0.778742	1.05274	1.39808	0.994095	1.34754	0.56594	1.0059	0.55559	236	1	S	3	S							S236	S238
sRSPLPR	SRSPLPR	SMAC_00366	S(1): 99.5; S(3): 0.5	1	0.863441	1.76542	2.05157	2.2645	1.42135	1.48262	0.806021	17659	15247.5	31175.6	36228.7	39988.8	25099.6	26181.6	14233.5	16425.3	35299.2	43519.5	28624	41254	16185.4	36324.5	13810	31961.6	0.513907	1.10443	1.36162	0.895574	1.29073	0.506399	1.1365	0.43208	236	1	S									S236
sFRDDAPR	SFRDDAPR	SMAC_00366	S(1): 100.0	1	0.931503	3.61274	3.48548	3.15212	5.06105	2.06376	0.88699	15567.7	14501.3	56242	54260.8	49071.2	78788.8	32127.9	13808.4	14480.1	33571.8	78511	42871.1	50623.8	50806.6	44574.5	13397.5	43722.8	0.331179	0.767834	1.79565	0.98052	1.15783	1.16202	1.01948	0.306419	56	1	S									S56
rRQsPELSSDPR	RRQSPELSSDPR	SMAC_00366	S(4): 100.0; S(8): 0.0; S(9): 0.0	1	1.01105	2.02617	1.22431	1.1012	1.58302	2.08976	1.06007	11863.7	11994.8	24037.8	14524.8	13064.3	18780.4	24792.2	12576.3	11034.9	27769	33555.6	11475.9	13477.6	12110.5	34397	12202.1	12839.8	0.859423	2.16272	2.6134	0.893775	1.04967	0.943195	2.67893	0.950329	85	4	S									S88
rQsPELSSDPR	RQSPELSSDPR	SMAC_00366	S(3): 100.0; S(7): 0.0; S(8): 0.0	1	0.47327	1.3426	1.50178	1.61552	0.966673	1.05007	0.657101	8848.69	4187.82	11880.2	13288.8	14295.2	8553.8	9291.73	5814.49	8230.51	9695.17	16584.2	10499.4	14747.5	5515.87	12891.4	5641.47	10097.3	0.815121	0.960176	1.64245	1.03982	1.46054	0.546273	1.27672	0.558712	86	3	S									S88
qsPELSSDPR	QSPELSSDPR	SMAC_00366	S(2): 100.0; S(6): 0.0; S(7): 0.0	1	0.932811	2.57066	3.22916	3.1532	2.4706	1.30004	0.663022	32491.6	30308.5	83524.8	104920	102453	80273.7	42240.3	21542.6	30221.7	70166.8	116596	82896.9	105694	51764.1	58604.5	20901.6	64385.6	0.469385	1.08979	1.81091	1.28751	1.64158	0.80397	0.910211	0.324631	87	2	S									S88
ksFRDDAPR	KSFRDDAPR	SMAC_00366	S(2): 100.0	1	0.851448	2.11121	2.21922	2.34389	2.0693	1.49476	0.780713	16643.8	14171.3	35138.6	36936.2	39011.2	34441	24878.6	12994	15481	32807.9	49051.7	29183	40245.5	22209.1	34516.7	12607.4	30995.4	0.499462	1.05847	1.58255	0.941527	1.29843	0.716529	1.11361	0.40675	55	2	S									S56
iTVPGGRsR	ITVPGGRSR	SMAC_00366	T(2): 0.0; S(8): 100.0	1	0.532154	0.960869	4.74107	2.29486	2.53666	2.10726	0.825752	17244.8	9176.9	16570	81758.9	39574.5	43744.2	36339.3	14240	16040.1	21245.3	23130.9	64597.1	40826.6	28208.2	50417.4	13816.2	25669.6	0.624867	0.827646	0.901103	2.51648	1.59047	1.0989	1.96409	0.538234	195	8	S									S202
gRsRsPLPR	GRSRSPLPR	SMAC_00366	S(3): 100.0; S(5): 100.0	2	0.690318	1.50371	1.53965	1.54585	1.18354	1.09614	0.688751	6403.61	4420.53	9629.18	9859.34	9899.04	7578.93	7019.26	4410.5	5956.25	10233.9	13441.9	7789.79	10212.2	4887.23	9738.58	4279.26	8764.19	0.679612	1.1677	1.53373	0.888821	1.16522	0.557637	1.11118	0.488266	234	3	S	5	S							S236	S238
smTPDQRPAtPADQQR	SMTPDQRPATPADQQR	SMAC_00369	S(1): 1.1; T(3): 0.0; T(10): 98.9	1	0.485964	1.81178	1.76461	1.60955	2.63268	1.1816	0.423625	17537.4	8522.56	31773.9	30946.7	28227.3	46170.4	20722.2	7429.3	16312.2	19730.4	44354.8	24450.8	29120.4	29772.7	28750.1	7208.24	26600.5	0.613231	0.741733	1.66745	0.919186	1.09473	1.11926	1.08081	0.270982	265	10	T									T274
smtPDQRPAtPADQQR	SMTPDQRPATPADQQR	SMAC_00369	S(1): 1.2; T(3): 98.8; T(10): 100.0	2	0.676166	1.44445	1.90256	1.4939	1.29171	1.62355	0.419415	6507.48	4400.13	9399.74	12380.9	9721.5	8405.75	10565.2	2729.33	6052.85	10186.7	13121.6	9782.03	10029.1	5420.4	14658.3	2648.12	9905.55	0.611057	1.02838	1.32467	0.98753	1.01247	0.547209	1.47981	0.267337	265	3	T	10	T							T267	T274
smtPDQRPATPADQQR	SMTPDQRPATPADQQR	SMAC_00369	S(1): 0.0; T(3): 100.0; T(10): 0.0	1	0.531933	1.19987	1.49608	1.23298	1.41353	0.959579	0.325952	22788.9	12122.2	27343.8	34094.1	28098.3	32212.8	21867.8	7428.08	21196.8	28063.9	38170.6	26937.5	28987.2	20772.3	30339.5	7207.05	27500.7	0.770775	1.02048	1.38799	0.97952	1.05406	0.755337	1.10323	0.262068	265	3	T									T267
gSSTPLSSsPR	GSSTPLSSSPR	SMAC_00369	S(2): 0.0; S(3): 0.0; T(4): 0.0; S(7): 0.4; S(8): 0.4; S(9): 99.2	1	0.317079	2.48855	1.86359	2.57447	3.18704	1.08719	0.286062	104645	33180.8	260415	195016	269406	333508	113769	29935	97334.4	76816.3	363527	154081	277929	215061	157844	29044.2	155962	0.62409	0.492532	2.33086	0.987935	1.78203	1.37893	1.01206	0.186226	82	9	S									S90
eIAsPGPSTLADIVk	EIASPGPSTLADIVK	SMAC_00369	S(4): 100.0; S(8): 0.0; T(9): 0.0	1	0.69207	1.92774	2.4496	1.27862	1.47402	1.27823	1.65716	19946.4	13804.3	38451.5	48860.8	25503.9	29401.4	25496.1	33054.5	18552.9	31958.2	53676.3	38604.5	26310.9	18959.4	35373.5	32071	32014.6	0.579515	0.998239	1.67662	1.20584	0.82184	0.59221	1.10492	1.00176	463	4	S									S466
amSSTASPFGsPRPSPR	AMSSTASPFGSPRPSPR	SMAC_00369	S(3): 0.0; S(4): 0.0; T(5): 0.0; S(7): 0.0; S(11): 100.0; S(15): 0.0	1	0.690131	1.07016	1.35305	1.12332	1.11809	1.05943	1.10789	47583.2	32838.6	50921.5	64382.5	53451.2	53202.3	50411.2	52716.9	44259	76024.3	71083.9	50868.1	55142.3	34307.3	69940.9	51148.2	53145.3	0.832793	1.4305	1.33754	0.957152	1.03758	0.645538	1.31603	0.962423	111	11	S									S121
ymGDENIYDVsPPDSPk	YMGDENIYDVSPPDSPK	SMAC_00376	Y(1): 0.0; Y(8): 0.0; S(11): 100.0; S(15): 0.0	1	0.604471	1.31446	1.51963	1.25596	1.14401	1.39384	1.56231	46186.4	27918.3	60710.2	70186.2	58008	52837.5	64376.5	72157.6	42959.7	64633.3	84748.4	55453.6	59843.3	34072	89316.5	70010.5	62238.3	0.690245	1.03848	1.36168	0.890988	0.961519	0.547445	1.43507	1.12488	842	11	S									S852
rSsIEkPAITSPDDFHSSEPTAFER	RSSIEKPAITSPDDFHSSEPTAFER	SMAC_00376	S(2): 0.8; S(3): 99.2; T(10): 0.0; S(11): 0.0; S(17): 0.0; S(18): 0.0; T(21): 0.0	1	0.79725	1.40799	1.55671	1.51201	1.42347	1.40307	1.57478	24030.7	19158.5	33835.1	37408.9	36334.7	34207.1	33716.8	37843	22351.9	44353.6	47232.1	29556.5	37484.3	22058.3	46779	36717	37100.6	0.602467	1.19549	1.27308	0.796657	1.01034	0.594552	1.26087	0.989658	11	3	S									S13
rPsAVEDMPLIVSTPQGVSGAFDPPGR	RPSAVEDMPLIVSTPQGVSGAFDPPGR	SMAC_00376	S(3): 100.0; S(13): 0.0; T(14): 0.0; S(19): 0.0	1	0.659082	0.941608	1.01506	0.858361	0.932299	1.05732	1.33801	24047	15849	22642.9	24409.1	20641	22419	25425.4	32175.1	22367	36691.7	31608.3	19285.5	21294.1	14456.8	35275.5	31217.7	26792.4	0.834829	1.36948	1.17975	0.719812	0.794781	0.539586	1.31662	1.16517	1034	3	S									S1036
mAAmNPSTGDsQHR	MAAMNPSTGDSQHR	SMAC_00376	S(7): 0.0; T(8): 0.6; S(11): 99.4	1	1.00142	0.898873	0	1.51341	1.98243	0	0	1333.82	1335.71	1198.93	0	2018.61	2644.2	0	0	1240.64	3092.28	1673.65	0	2082.48	1705.1	0	0	1457.14	0.851416	2.12215	1.14858	0	1.42915	1.17016	0	0	859	11	S									S869
eVkEEsEEDDEE	EVKEESEEDDEE	SMAC_00377	S(6): 100.0	1	0.458037	0.897539	1.19624	2.37213	1.03719	0.765894	0.585787	143140	65563.3	128474	171229	339547	148463	109630	83849.5	133140	151785	179343	135287	350289	95735.8	152101	81354.5	143536	0.927572	1.05747	1.24946	0.942531	2.44043	0.666982	1.05967	0.566788	489	6	S									S494
aSEEDAtPLAAR	ASEEDATPLAAR	SMAC_00377	S(2): 0.0; T(7): 100.0	1	0.737442	1.39263	2.12209	1.50286	1.55979	1.07523	0.485606	35813.7	26410.6	49875.4	75999.8	53823	55862	38508	17391.3	33311.7	61142.7	69623.6	60046.9	55525.9	36022.4	53426.4	16873.8	54476.1	0.611492	1.12238	1.27806	1.10226	1.01927	0.66125	0.980729	0.309747	103	7	T									T109
qALAPQLtPTPNPTEVk	QALAPQLTPTPNPTEVK	SMAC_00378	T(8): 99.5; T(10): 0.5; T(14): 0.0	1	0.716171	1.17455	1.44579	1.16974	1.06417	1.29532	1.43111	30850.8	22094.4	36235.8	44603.8	36087.5	32830.4	39961.7	44150.9	28695.5	51150.5	50583.4	35241.1	37229.3	21170.5	55443.2	42837.1	40033.2	0.716792	1.2777	1.26354	0.880298	0.92996	0.528823	1.38493	1.07004	47	8	T									T54
sGETEDVtIADVVVGIR	SGETEDVTIADVVVGIR	SMAC_00379	S(1): 0.0; T(4): 0.0; T(8): 100.0	1	0.6882	0.81638	1.23624	0.854012	0.875741	1.47094	1.53898	11986.6	8249.21	9785.66	14818.4	10236.7	10497.2	17631.6	18447.2	11149.2	19097.6	13660.3	11707.9	10560.6	6769.07	24462.3	17898.3	12684.1	0.878992	1.50563	1.07696	0.923039	0.832586	0.533665	1.92858	1.41108	377	8	T									T384
tSYtPER	TSYTPER	SMAC_00380	T(1): 0.0; S(2): 0.0; Y(3): 0.5; T(4): 99.5	1	0.241793	0.911769	0.629592	1.22342	1.22312	0.554602	0.225376	47254.4	11425.8	43085.1	29751	57812.1	57797.7	26207.4	10650	43953.2	26451.7	60144.7	23506.1	59641.2	37270.5	36360.4	10333.1	36815.4	1.19388	0.718494	1.63368	0.638484	1.62	1.01236	0.987639	0.280673	550	4	T									T553
skDGIDEsLTLDkR	SKDGIDESLTLDKR	SMAC_00380	S(1): 0.0; S(8): 100.0; T(10): 0.0	1	1.08763	1.61627	1.7059	1.38828	1.21561	1.23187	1.40167	43637.5	47461.5	70529.9	74441.2	60581	53045.9	53755.8	61165.2	40588.9	109877	98456.3	58815.4	62497.8	34206.4	74581.2	59345.2	60921.5	0.666249	1.80359	1.61612	0.96543	1.02587	0.561484	1.22422	0.974126	513	8	S									S520
iEGsDAEDVDLDAVLEEYkk	IEGSDAEDVDLDAVLEEYKK	SMAC_00381	S(4): 100.0; Y(18): 0.0	1	0.525247	1.00163	1.75754	0.943758	1.28605	1.12261	1.61443	12902.9	6777.19	12923.8	22677.3	12177.2	16593.7	14484.8	20830.7	12001.4	15689.8	18041.1	17917.2	12562.4	10700.3	20096.4	20210.9	16803.5	0.714223	0.933722	1.07365	1.06628	0.747609	0.636793	1.19597	1.20278	38	4	S									S41
sIsPESSGR	SISPESSGR	SMAC_00389	S(1): 0.0; S(3): 100.0; S(6): 0.0; S(7): 0.0	1	0.305372	0.590357	0.562981	1.05391	0.740477	0.490409	0.260343	59624.9	18207.8	35200	33567.7	62839.5	44150.9	29240.6	15522.9	55459.4	42152.5	49137.4	26521.6	64827.7	28470.5	40568.6	15061	41360.6	1.34088	1.01915	1.18803	0.641229	1.56738	0.688348	0.980852	0.36414	10	3	S									S12
eLAPVELPEsPTAEk	ELAPVELPESPTAEK	SMAC_00389	S(10): 99.4; T(12): 0.6	1	0.359229	0.789604	0.631195	0.582198	0.52494	0.786476	0.875368	20499.6	7364.04	16186.5	12939.2	11934.8	10761	16122.4	17944.7	19067.4	17048.4	22595.6	10223.2	12312.4	6939.21	22368.3	17410.7	17229.5	1.10667	0.989485	1.31145	0.593352	0.71461	0.402751	1.29826	1.01051	1026	10	S									S1035
rLsESEEkEk	RLSESEEKEK	SMAC_00390	S(3): 100.0; S(5): 0.0	1	0.520307	1.48237	1.94467	2.82177	2.05907	0.897079	0.364961	39438.8	20520.3	58462.8	76695.5	111287	81207.1	35379.7	14393.6	36683.5	47506.2	81611.2	60596.5	114808	52366	49086	13965.3	50726	0.723169	0.936525	1.60886	1.19458	2.2633	1.03233	0.96767	0.275309	314	3	S									S316
gGmGsmDDYFk	GGMGSMDDYFK	SMAC_00391	S(5): 100.0; Y(9): 0.0	1	0.824559	1.35759	1.08033	1.59347	0.685011	1.58185	1.61989	76586.8	63150.3	103973	82739.4	122039	52462.8	121149	124062	71236.3	146198	145141	65371.7	125900	33830.4	168083	120370	123135	0.578521	1.1873	1.17872	0.530894	1.02245	0.274742	1.36502	0.977545	319	5	S									S323
eLDNAPsRk	ELDNAPSRK	SMAC_00391	S(7): 100.0	1	0.225512	1.43366	0.926164	1.35046	1.18984	0.826865	0.417371	18082.6	4077.85	25924.3	16747.4	24419.7	21515.4	14951.8	7547.14	16819.3	9440.56	36189	13232	25192.3	13874.1	20744.3	7322.57	15346.7	1.09596	0.615152	2.3581	0.862206	1.64155	0.904045	1.35171	0.477143	337	7	S									S343
eLDNAPsR	ELDNAPSR	SMAC_00391	S(7): 100.0	1	0.268699	2.32822	1.59753	1.98794	2.91459	0.896893	0.306857	132700	35656.4	308955	211993	263800	386766	119018	40719.9	123429	82547.6	431286	167494	272146	249404	165126	39508.2	166310	0.742164	0.496348	2.59326	1.00712	1.63638	1.49963	0.992881	0.237558	337	7	S									S343
aVSsPPPNGEETAEVGES	AVSSPPPNGEETAEVGES	SMAC_00391	S(3): 1.1; S(4): 98.9; T(12): 0.0; S(18): 0.0	1	0.741843	0.987036	1.28887	1.18521	0.717348	1.08885	1.00349	71668.3	53166.6	70739.1	92371.3	84942.2	51411.1	78035.7	71918.1	66661.4	123085	98748.3	72981.9	87629.6	33152.2	108267	69778.2	80305.8	0.830095	1.53271	1.22965	0.9088	1.0912	0.412824	1.34819	0.868906	365	4	S									S368
gVsPSPSGTASTTSASAATVTTk	GVSPSPSGTASTTSASAATVTTK	SMAC_00392	S(3): 99.0; S(5): 1.0; S(7): 0.0; T(9): 0.0; S(11): 0.0; T(12): 0.0; T(13): 0.0; S(14): 0.0; S(16): 0.0; T(19): 0.0; T(21): 0.0; T(22): 0.0	1	0.535415	0.988933	1.77584	1.14344	1.65714	1.15144	2.41173	30743.7	16460.6	30403.5	54595.9	35153.7	50946.7	35399.7	74145.7	28595.9	38107.8	42441.8	43135.8	36265.9	32852.7	49113.8	71939.5	40274.8	0.71002	0.946195	1.05381	1.07104	0.900461	0.815714	1.21947	1.78621	13	3	S									S15
dRSDsYPFATkPNR	DRSDSYPFATKPNR	SMAC_00394	S(3): 0.0; S(5): 100.0; Y(6): 0.0; T(10): 0.0	1	0.720584	2.11747	1.64402	1.58095	1.68612	1.69151	1.09347	32723.1	23579.8	69290.3	53797.3	51733.7	55175	55351.6	35781.7	30437	54589.2	96725.9	42504.8	53370.5	35579.3	76795.3	34716.9	47937.7	0.634929	1.13875	2.01774	0.886669	1.11333	0.7422	1.60198	0.72421	47	5	S									S51
dPTtPDQGLSGDkRR	DPTTPDQGLSGDKRR	SMAC_00394	T(3): 0.7; T(4): 99.3; S(10): 0.0	1	1.14453	2.66296	2.39204	2.40684	1.77873	2.27329	0.718483	34344.5	39308.1	91457.8	82153.5	82661.5	61089.4	78075	24675.9	31945.1	91001.6	127671	64908.9	85276.8	39393.2	108322	23941.7	75092.8	0.425408	1.21186	1.70017	0.864382	1.13562	0.524593	1.44251	0.318828	76	4	T									T79
dPTtPDQGLSGDkR	DPTTPDQGLSGDKR	SMAC_00394	T(3): 0.4; T(4): 99.6; S(10): 0.0	1	0.879433	2.33625	2.49688	2.25376	1.41065	1.3747	0.596542	77000.7	67716.9	179893	192261	173541	108621	105853	45934.1	71621.3	156770	251122	151904	179032	70043.6	146861	44567.3	149383	0.479448	1.04945	1.68106	1.01688	1.19848	0.468887	0.983121	0.298343	76	4	T									T79
dPTtPDQGLSGDk	DPTTPDQGLSGDK	SMAC_00394	T(3): 0.5; T(4): 99.5; S(10): 0.0	1	0.695448	2.24831	2.38147	2.74577	1.91894	1.23951	0.63117	47780.7	33229	107426	113788	131194	91688.4	59224.8	30157.7	44442.6	76927.9	149961	89903.1	135345	59124.8	82169	29260.3	79548.4	0.558686	0.967058	1.88515	1.13017	1.70142	0.743255	1.03294	0.36783	76	4	T									T79
yEIDEkDsDEEDLER	YEIDEKDSDEEDLER	SMAC_00400	Y(1): 0.0; S(8): 100.0	1	0.691016	1.25218	1.6897	1.34982	1.03034	1.20948	1.08484	62120.8	42926.5	77786.3	104965	83851.8	64005.5	75133.7	67391	57780.9	99378.4	108586	82932.4	86504.8	41273.6	104241	65385.7	84718.6	0.682033	1.17304	1.28172	0.978916	1.02108	0.487185	1.23044	0.771799	54	8	S									S61
eEPPAWEDsDDER	EEPPAWEDSDDER	SMAC_00400	S(9): 100.0	1	0.967777	1.27506	1.64877	1.35592	1.13852	1.48161	1.17518	35540.6	34395.4	45316.4	58598.1	48190.2	40463.8	52657.4	41766.5	33057.6	79628.2	63259.5	46297.9	49714.8	26092.9	73057.2	40523.7	48006.4	0.688609	1.6587	1.31773	0.964412	1.03559	0.543529	1.52182	0.844132	119	9	S									S127
sDSSsPPPIEYLPR	SDSSSPPPIEYLPR	SMAC_00405	S(1): 0.0; S(3): 0.0; S(4): 0.0; S(5): 100.0; Y(11): 0.0	1	0.485904	0.754205	1.26952	0.95601	0.648381	0.881427	1.04597	47363.2	23013.9	35721.5	60128.4	45279.7	30709.4	41747.2	49540.4	44054.3	53279.3	49865.5	47507	46712.3	19802.8	57920.4	48066.3	47786.6	0.921896	1.11494	1.0435	0.994148	0.977517	0.4144	1.21206	1.00585	1022	5	S									S1026
rIsFADER	RISFADER	SMAC_00405	S(3): 100.0	1	0.56954	0.954723	1.53667	1.02852	1.19888	1.04616	1.08591	26859.6	15297.6	25643.5	41274.2	27625.7	32201.4	28099.5	29167.1	24983.1	35415.3	35797	32610.4	28499.8	20764.9	38985.5	28299.2	30555.1	0.817642	1.15906	1.17156	1.06727	0.932734	0.679589	1.27591	0.926171	427	3	S									S429
lSADVPEPLsDGEsAR	LSADVPEPLSDGESAR	SMAC_00405	S(2): 0.0; S(10): 100.0; S(14): 100.0	2	0.543757	0.749512	1.05015	0.833292	0.997313	0.704905	1.26711	21133.8	11491.7	15840.1	22193.6	17610.7	21077	14897.3	26778.9	19657.4	26604.2	22112	17535	18167.8	13591.4	20668.7	25982.1	20163	0.974922	1.31945	1.09666	0.869661	0.901047	0.674076	1.02508	1.2886	342	10	S	14	S							S351	S355
lSADVPEPLsDGESAR	LSADVPEPLSDGESAR	SMAC_00405	S(2): 0.0; S(10): 100.0; S(14): 0.0	1	0.588921	1.05207	1.12322	0.886948	0.817682	0.89597	1.42942	37143	21874.3	39076.9	41719.8	32943.9	30371.1	33279	53092.8	34548.1	50640.8	54549.4	32962.5	33986.2	19584.7	46171.6	51512.9	40359.8	0.856002	1.25473	1.35158	0.816716	0.842079	0.485252	1.144	1.27634	342	10	S									S351
sAsPEPEQVR	SASPEPEQVR	SMAC_00406	S(1): 0.0; S(3): 100.0	1	0.538449	1.45871	1.39159	1.83847	1.63395	0.70257	0.319933	35163.4	18933.7	51293.2	48932.9	64646.7	57455.1	24704.7	11249.9	32706.8	43833.1	71602.8	38661.5	66692	37049.6	34275.5	10915.2	37855.6	0.863989	1.1579	1.89147	1.02129	1.76175	0.97871	0.905429	0.288337	382	3	S									S384
rFsSEVR	RFSSEVR	SMAC_00408	S(3): 100.0; S(4): 0.0	1	0.388339	1.26802	1.24075	1.24754	1.46436	0.819518	0.934942	24050.2	9339.63	30496	29840.3	30003.7	35218.1	19709.6	22485.5	22370	21622	42570.9	23576.6	30953	22710.2	27345.2	21816.5	23143.4	0.966583	0.934264	1.83944	1.01872	1.33744	0.981282	1.18156	0.942664	339	3	S									S341
rDItPTGGGHD	RDITPTGGGHD	SMAC_00408	T(4): 100.0; T(6): 0.0	1	0.308993	0.855357	0.799329	1.21886	0.617312	0.539571	0.428467	18872.8	5831.56	16143	15085.6	23003.3	11650.4	10183.2	8086.37	17554.3	13500.6	22534.8	11919	23731.1	7512.71	14128.3	7845.75	13814.4	1.27072	0.97728	1.63125	0.862794	1.71785	0.543831	1.02272	0.567939	853	4	T									T856
fSSEVRAsIDTLSSADDR	FSSEVRASIDTLSSADDR	SMAC_00408	S(2): 0.0; S(3): 0.0; S(8): 100.0; T(11): 0.0; S(13): 0.0; S(14): 0.0	1	0.799777	1.17197	1.75962	1.01492	1.03027	1.20634	1.63347	27785	22221.8	32563.3	48891.1	28199.4	28625.9	33518.2	45386	25843.9	51445.3	45456.7	38628.5	29091.6	18459.3	46503.4	44035.5	41332	0.625276	1.24469	1.09979	0.934591	0.703852	0.44661	1.12512	1.06541	340	8	S									S347
dItPTGGGHD	DITPTGGGHD	SMAC_00408	T(3): 100.0; T(5): 0.0	1	0.36878	0.910654	0.704004	1.28113	0.730978	0.721926	0.356539	33119.8	12213.9	30160.6	23316.4	42430.9	24209.8	23910	11808.5	30806	28276.2	42102.8	18422.2	43773.3	15611.6	33172.9	11457.1	29541.1	1.04282	0.957183	1.42523	0.623611	1.48178	0.52847	1.12294	0.387837	854	3	T									T856
asIDTLSSADDR	ASIDTLSSADDR	SMAC_00408	S(2): 100.0; T(5): 0.0; S(7): 0.0; S(8): 0.0	1	0.56076	1.06215	1.31647	1.12624	1.14682	1.20972	1.08314	22495.8	12614.7	23894	29615.1	25335.6	25798.6	27213.6	24366.2	20924.2	29204.2	33354.8	23398.7	26137.2	16636.1	37756.4	23641.1	24889.2	0.840695	1.17337	1.34013	0.940116	1.05014	0.668409	1.51698	0.949857	346	2	S									S347
tEGsNAGGDGQITFk	TEGSNAGGDGQITFK	SMAC_00410	T(1): 0.0; S(4): 100.0; T(13): 0.0	1	0.574187	0.957325	1.36049	1.04518	0.981087	1.23883	1.84402	65050.8	37351.4	62274.8	88501	67989.9	63820.5	80586.6	119955	60506.2	86471.6	86932.6	69923.9	70141	41154.3	111807	116386	78306.3	0.772687	1.10427	1.11016	0.892954	0.895726	0.525556	1.42781	1.48629	2	4	S									S5
sAVTLPSALsDRTPLSAISR	SAVTLPSALSDRTPLSAISR	SMAC_00416	S(1): 0.0; T(4): 0.0; S(7): 0.9; S(10): 99.1; T(13): 0.0; S(16): 0.0; S(19): 0.0	1	0.53589	0.718523	0.969729	0.862995	0.796774	0.904469	1.34644	42116.5	22569.8	30261.6	40841.6	36346.3	33557.3	38093	56707.1	39174.1	52251	42243.8	32268.6	37496.2	21639.3	52850.6	55019.7	40709	0.962298	1.28353	1.0377	0.792666	0.921081	0.53156	1.29825	1.35154	29	10	S									S38
lStPVTANFPNIPRPTDELR	LSTPVTANFPNIPRPTDELR	SMAC_00416	S(2): 0.0; T(3): 100.0; T(6): 0.0; T(16): 0.0	1	0.459348	0.949888	0.800231	0.54876	0.604838	0.855433	1.52517	24274.7	11150.5	23058.3	19425.4	13321	14682.3	20765.4	37023	22578.8	25814.4	32188.2	15347.8	13742.5	9467.8	28810.1	35921.4	24196.6	0.933139	1.06686	1.33028	0.634296	0.567949	0.391286	1.19066	1.48456	9	3	T									T11
sPQQmNSIPPGQR	SPQQMNSIPPGQR	SMAC_00418	S(1): 100.0; S(7): 0.0	1	0.692299	1.31234	1.5088	1.55826	1.06907	0.907947	0.842505	20979.6	14524.2	27532.3	31654	32691.6	22428.6	19048.4	17675.4	19513.9	33624.7	38433.8	25009.6	33725.9	14463	26427.9	17149.5	25718.8	0.758744	1.3074	1.49439	0.972427	1.31134	0.562352	1.02757	0.666808	128	1	S									S128
rLsQVAsPGVPNAQAmLNHASR	RLSQVASPGVPNAQAMLNHASR	SMAC_00418	S(3): 100.0; S(7): 100.0; S(21): 0.0	2	0.735902	1.03666	1.35258	1.09273	1.07822	1.74001	1.74062	29308.9	21568.5	30383.5	39642.6	32026.6	31601.4	50997.9	51015.6	27261.3	49932.9	42413.8	31321.3	33039.9	20378	70754.9	49497.6	37726.9	0.722598	1.32354	1.12423	0.830212	0.875766	0.540146	1.87545	1.312	141	3	S	7	S							S143	S147
rLsQVASPGVPNAQAmLNHASR	RLSQVASPGVPNAQAMLNHASR	SMAC_00418	S(3): 100.0; S(7): 0.0; S(21): 0.0	1	0.764198	1.3647	1.47154	1.11792	1.21779	1.4495	1.28783	32394.9	24756.1	44209.2	47670.4	36215	39450.1	46956.2	41719.1	30131.7	57312.5	61713.9	37664	37360.8	25439.2	65147.5	40477.7	39070.9	0.771206	1.46688	1.57954	0.963992	0.956232	0.651105	1.66742	1.03601	141	3	S									S143
qDGsEQSSVTAGSk	QDGSEQSSVTAGSK	SMAC_00418	S(4): 100.0; S(7): 0.0; S(8): 0.0; T(10): 0.0; S(13): 0.0	1	0.629788	1.13133	1.49757	2.61678	0.989558	0.85879	0.394062	18028.4	11354	20396	26998.8	47176.3	17840.1	15482.6	7104.28	16768.9	26285.6	28471.9	21331.5	48668.8	11504.1	21480.7	6892.89	21406.1	0.783369	1.22795	1.33008	0.996517	2.2736	0.537422	1.00348	0.322006	267	4	S									S270
lSQVAsPGVPNAQAmLNHASR	LSQVASPGVPNAQAMLNHASR	SMAC_00418	S(2): 0.0; S(6): 100.0; S(20): 0.0	1	0.789289	1.2005	1.41442	0.991226	1.10221	1.51931	1.44875	23260.6	18359.3	27924.3	32900.2	23056.5	25638.1	35340	33698.8	21635.6	42503.4	38981	25994.2	23786	16532.6	49031.1	32696.1	29345.2	0.737279	1.4484	1.32836	0.88581	0.810559	0.563383	1.67084	1.11419	142	6	S									S147
aGPRsPQQmNSIPPGQR	AGPRSPQQMNSIPPGQR	SMAC_00418	S(5): 100.0; S(11): 0.0	1	0.31632	1.62683	1.24355	1.76046	1.48056	1.53353	1.26955	4219.9	1334.84	6865.04	5247.65	7428.96	6247.79	6471.35	5357.38	3925.09	3090.26	9583.26	4146.13	7664.01	4028.86	8978.4	5197.96	4672.05	0.840121	0.661436	2.05119	0.887433	1.6404	0.862332	1.92173	1.11257	124	5	S									S128
aAPESPEDDAsD	AAPESPEDDASD	SMAC_00418	S(5): 0.0; S(11): 100.0	1	0	1.04314	1.38468	2.42253	0.920452	0	0	2051.99	0	2140.51	2841.35	4971	1888.76	0	0	1908.63	0	2988.04	2244.93	5128.28	1217.96	0	0	1563.3	1.2209	0	1.91138	1.43603	3.28043	0.779095	0	0	302	11	S									S312
aAPEsPEDDAsD	AAPESPEDDASD	SMAC_00418	S(5): 100.0; S(11): 100.0	2	0.593452	1.03853	1.26514	1.50436	0.775029	1.0304	1.11233	65249.1	38722.2	67763.4	82549.6	98158.2	50570	67232.6	72578.9	60690.7	89645.2	94594.4	65221.8	101264	32609.8	93279.1	70419.2	80032.2	0.758328	1.12011	1.18195	0.814944	1.26529	0.407458	1.16552	0.879886	302	5	S	11	S							S306	S312
aAPEsPEDDASD	AAPESPEDDASD	SMAC_00418	S(5): 100.0; S(11): 0.0	1	0.805995	1.61799	1.34027	2.51278	1.25134	0.951736	0.808098	90966.6	73318.6	147183	121920	228579	113830	86576.2	73509.9	84611.5	169739	205460	96327.9	235811	73402.9	120116	71322.6	108222	0.781831	1.56843	1.8985	0.890094	2.17895	0.678261	1.10991	0.659038	302	5	S									S306
yESsTASTIVS	YESSTASTIVS	SMAC_00420	Y(1): 0.0; S(3): 0.0; S(4): 99.5; T(5): 0.5; S(7): 0.0; T(8): 0.0; S(11): 0.0	1	0.394647	0.583629	0.765655	0.596945	0.58224	0.755762	0.953678	31028	12245.1	18108.8	23756.7	18522	18065.8	23449.8	29590.7	28860.3	28348.5	25279	18770	19108	11649.6	32534.4	28710.2	26813.8	1.07633	1.05724	0.942764	0.700015	0.71262	0.434464	1.21335	1.07073	122	4	S									S125
sVsPPPkk	SVSPPPKK	SMAC_00421	S(1): 100.0; S(3): 100.0	2	0.661242	2.39747	2.2169	3.97387	2.05561	1.04915	0.947873	30689.1	20293	73576.4	68034.7	121955	63084.8	32197.4	29089.4	28545.1	46979.9	102709	53753.7	125813	40680	44671	28223.8	45825.5	0.62291	1.02519	2.24131	1.17301	2.74548	0.887715	0.974807	0.615899	178	1	S	3	S							S178	S180
sVsPPPk	SVSPPPK	SMAC_00421	S(1): 100.0; S(3): 100.0	2	0.687075	1.67029	1.73805	2.75876	1.52917	1.05824	0.975292	48139	33075.1	80406.2	83668	132804	73612.7	50942.4	46949.6	44776	76571.8	112243	66105.5	137006	47468.8	70677.9	45552.6	68391.7	0.654699	1.11961	1.64118	0.966571	2.00325	0.694072	1.03343	0.666054	178	1	S	3	S							S178	S180
sRsPADYR	SRSPADYR	SMAC_00421	S(1): 0.0; S(3): 100.0; Y(7): 0.0	1	1.19554	1.28556	1.84251	3.87436	1.29695	1.72507	0.630761	9338.38	11164.4	12005.1	17206	36180.3	12111.4	16109.4	5890.29	8685.98	25846.6	16758.5	13594.4	37325	7810	22350.3	5715.02	15176.4	0.572334	1.70308	1.10425	0.895755	2.4594	0.514614	1.4727	0.376572	46	3	S									S48
rsVsPPPk	RSVSPPPK	SMAC_00421	S(2): 100.0; S(4): 100.0	2	0.272605	2.19868	1.53352	2.23684	1.6985	0.807999	0.321593	14953.1	4076.28	32876.9	22930.8	33447.6	25397.8	12082.1	4808.8	13908.4	9436.94	45894.6	18117.4	34505.9	16377.7	16762.8	4665.71	16570.2	0.839363	0.569512	2.76971	1.09337	2.0824	0.98838	1.01162	0.281572	177	2	S	4	S							S178	S180
rsRsPADYR	RSRSPADYR	SMAC_00421	S(2): 99.0; S(4): 99.0; Y(8): 2.0	2	0.560402	2.67582	1.97212	3.24119	1.5427	2.45758	1.046	2188.2	1226.27	5855.22	4315.39	7092.36	3375.74	5377.66	2288.86	2035.33	2838.92	8173.6	3409.55	7316.75	2176.83	7461.01	2220.75	3124.24	0.651464	0.908676	2.61619	1.09132	2.34193	0.696755	2.38811	0.710815	45	2	S	4	S							S46	S48
rRsVsPPPk	RRSVSPPPK	SMAC_00421	S(3): 100.0; S(5): 100.0	2	0.684055	1.22239	1.3967	1.86239	1.65985	0.940526	0.585351	17158.7	11737.5	20974.7	23965.6	31956.3	28480.9	16138.2	10043.9	15960	27173.3	29279.6	18935	32967.3	18365.8	22390.3	9745	20662.7	0.772407	1.31509	1.41703	0.916389	1.5955	0.888839	1.08361	0.471624	176	3	S	5	S							S178	S180
rEPtPDLTDVVPVLER	REPTPDLTDVVPVLER	SMAC_00421	T(4): 100.0; T(8): 0.0	1	1.01322	0.315822	0.67129	0.383404	0.437679	0.338486	0.375043	9902.67	10033.6	3127.48	6647.56	3796.72	4334.19	3351.91	3713.93	9210.85	23228.6	4365.81	5252.19	3916.84	2794.88	4650.47	3603.42	4508.14	2.04316	5.15259	0.968428	1.16505	0.868838	0.619963	1.03157	0.799314	186	4	T									T189
kREPtPDLTDVVPVLER	KREPTPDLTDVVPVLER	SMAC_00421	T(5): 100.0; T(9): 0.0	1	1.48902	2.30082	2.4828	2.48272	3.14151	2.68656	1.47816	29422.7	43811.1	67696.5	73050.9	73048.5	92431.7	79045.8	43491.6	27367.2	101426	94501	57717	75359.7	59604.1	109669	42197.4	67481.9	0.405549	1.50302	1.40039	0.855295	1.11674	0.883261	1.62516	0.625315	185	5	T									T189
ePtPDLTDVVPVLER	EPTPDLTDVVPVLER	SMAC_00421	T(3): 100.0; T(7): 0.0	1	1.56856	1.97463	7.80816	4.76919	7.0985	6.91066	3.31201	6141.56	9633.41	12127.3	47954.3	29290.3	43595.9	42442.2	20340.9	5712.5	22302.2	16929.1	37888.3	30217	28112.6	58884.7	19735.7	25207.4	0.22662	0.884748	0.671595	1.50307	1.19874	1.11525	2.33601	0.782932	187	3	T									T189
vLtPTRADPFAANR	VLTPTRADPFAANR	SMAC_00424	T(3): 99.3; T(5): 0.7	1	0.873327	0.944421	1.49269	1.12405	1.03196	1.63396	1.30178	9107.56	7953.88	8601.37	13594.8	10237.3	9398.66	14881.4	11856	8471.29	18413.9	12007.1	10741.1	10561.2	6060.68	20646.6	11503.2	11122.2	0.761657	1.6556	1.07956	0.965739	0.949565	0.544918	1.85635	1.03426	138	3	T									T140
vLtPTR	VLTPTR	SMAC_00424	T(3): 100.0; T(5): 0.0	1	0.262753	0.85391	1.27406	1.21961	1.09041	0.574612	0.220609	20923.3	5497.67	17866.7	26657.5	25518.3	22815.1	12022.8	4615.88	19461.6	12727.6	24941	21061.9	26325.6	14712.2	16680.5	4478.53	18071.1	1.07695	0.704308	1.38016	1.16551	1.45678	0.814131	0.923052	0.247829	138	3	T									T140
dLPAPTNEAAPkPEIAsEDEDDDDIkMEDVLF	DLPAPTNEAAPKPEIASEDEDDDDIKMEDVLF	SMAC_00429	T(6): 0.0; S(17): 100.0	1	0.864683	1.79661	2.48598	1.86883	2.105	1.49748	1.50675	29830	25793.5	53592.8	74156.8	55747.4	62792.2	44669.8	44946.5	27746.1	59714.2	74812.9	58590.7	57511.2	40491.2	61975.2	43609.1	58051	0.477961	1.02865	1.28875	1.0093	0.990702	0.697512	1.0676	0.751221	314	17	S									S330
tVsNDFAR	TVSNDFAR	SMAC_00440	T(1): 0.6; S(3): 99.4	1	0.403364	0.857032	1.03573	1.02233	0.790017	0.829836	0.725187	38873.3	15680.1	33315.6	40262.1	39741.2	30710.5	32258.4	28190.4	36157.5	36300.7	46507	31810.8	40998.6	19803.5	44755.6	27351.6	36229.1	0.998023	1.00198	1.28369	0.878045	1.13165	0.54662	1.23535	0.754961	177	3	S									S179
tDtFTEER	TDTFTEER	SMAC_00440	T(1): 0.4; T(3): 99.6; T(5): 0.0	1	0.438609	2.16789	1.27865	1.00862	2.91932	0.995375	0.691067	41245.7	18090.7	89416	52738.8	41601.2	120409	41054.9	28503.5	38364.2	41881.6	124820	41668.5	42917.4	77645.4	56959.9	27655.4	42399.5	0.904826	0.987785	2.94391	0.98276	1.01221	1.83128	1.34341	0.652257	37	3	T									T39
sRPGTRPAsPTR	SRPGTRPASPTR	SMAC_00440	S(1): 0.0; T(5): 0.0; S(9): 100.0; T(11): 0.0	1	0	1.22462	0.989682	1.32503	1.37307	0.390938	0	6732.45	0	8244.68	6662.98	8920.69	9244.15	2631.97	0	6262.11	0	11509.2	5264.37	9202.93	5961.04	3651.61	0	5612.71	1.1157	0	2.05055	0.937938	1.63966	1.06206	0.650598	0	165	9	S									S173
lGsVTAEAEEWPLkNEPGAVAPPLPATk	LGSVTAEAEEWPLKNEPGAVAPPLPATK	SMAC_00440	S(3): 100.0; T(5): 0.0; T(27): 0.0	1	0.672924	1.33342	1.4376	1.41949	2.28906	1.33733	1.43767	12750.2	8579.93	17001.3	18329.7	18098.8	29186	17051.2	18330.6	11859.5	19863.3	23733	14482.1	18671.5	18820.5	23657	17785.2	18746	0.632641	1.0596	1.26603	0.772547	0.996026	1.00397	1.26198	0.948748	187	3	S									S189
kNsEVR	KNSEVR	SMAC_00440	S(3): 100.0	1	0.670783	0.787909	1.05463	1.38702	0.864095	1.1639	1.29494	24814.7	16645.3	19551.7	26170.5	34418.6	21442.3	28881.9	32133.7	23081.1	38535.3	27293.3	20677.1	35507.6	13827	40070.9	31177.5	29235.4	0.789493	1.3181	0.933569	0.707262	1.21454	0.472952	1.37063	1.06643	159	3	S									S161
iFPPASPITENEADHDsHLsAEAAGTPAR	IFPPASPITENEADHDSHLSAEAAGTPAR	SMAC_00440	S(6): 0.0; T(9): 0.0; S(17): 100.0; S(20): 100.0; T(26): 0.0	2	0.750727	1.1503	1.3722	1.00049	1.17773	1.28575	1.61414	15455.7	11603	17778.8	21208.3	15463.4	18202.6	19872.2	24947.7	14376	26862	24818.3	16756.5	15952.6	11737.9	27570.9	24205.4	20481	0.701919	1.31156	1.21177	0.818151	0.7789	0.573111	1.34617	1.18185	45	17	S	20	S							S61	S64
gRLsLDVFR	GRLSLDVFR	SMAC_00440	S(4): 100.0	1	0.59166	1.49198	1.24276	1.12256	1.35272	1.61525	1.41808	37654.2	22278.5	56179.2	46795.1	42268.9	50935.5	60820.9	53396.6	35023.6	51576.6	78423.5	36972.4	43606.2	32845.5	84383.3	51807.7	47591.4	0.735922	1.08374	1.64785	0.776872	0.916263	0.690156	1.77308	1.08859	74	4	S									S77
vEFTVNPQAPPSAsR	VEFTVNPQAPPSASR	SMAC_00441	T(4): 0.0; S(12): 0.5; S(14): 99.5	1	0.57986	1.19506	1.44137	1.12095	0.934765	0.91965	1.28219	12743.2	7389.28	15228.9	18367.7	14284.5	11911.9	11719.3	16339.3	11852.9	17106.8	21258.7	14512.2	14736.5	7681.34	16259.4	15853.1	15294.8	0.774967	1.11847	1.38993	0.948833	0.963497	0.502219	1.06307	1.0365	163	14	S									S176
aNPGDsPGTVSDQPRPGDR	ANPGDSPGTVSDQPRPGDR	SMAC_00441	S(6): 98.7; T(9): 0.7; S(11): 0.7	1	1.04357	1.65152	2.33714	2.16557	1.4083	1.58654	0.608585	29307.9	30584.8	48402.4	68496.7	63468.2	41274.3	46498	17836.3	27260.4	70806.3	67567.4	54118.7	65476.3	26615.5	64511.8	17305.6	59315.2	0.459584	1.19373	1.13912	0.912392	1.10387	0.448713	1.08761	0.291756	144	6	S									S149
qEsIAEAVSHVVEPIQPVGELk	QESIAEAVSHVVEPIQPVGELK	SMAC_00443	S(3): 100.0; S(9): 0.0	1	0.937925	1.97371	1.69336	1.0491	2.87867	1.31159	1.73494	10619.6	9960.37	20960	17982.7	11141	30570.2	13928.5	18424.3	9877.68	23059.1	29259.1	14208	11493.5	19713.1	19324.5	17876.1	18600.3	0.53105	1.23972	1.57304	0.763861	0.617921	1.05983	1.03894	0.961063	112	3	S									S114
aIWsDAVR	AIWSDAVR	SMAC_00446	S(4): 100.0	1	0.66558	1.24349	1.1862	1.15292	1.3498	0.758598	0.3894	5738.05	3819.13	7135.21	6806.45	6615.49	7745.22	4352.87	2234.4	5337.18	8841.61	9960.41	5377.73	6824.79	4994.47	6039.21	2167.91	5708.47	0.934958	1.54886	1.74485	0.942061	1.19556	0.874922	1.05794	0.379771	131	4	S									S134
rPIsEEEAAR	RPISEEEAAR	SMAC_00448	S(4): 100.0	1	0.597376	0.952832	1.31101	1.21628	1.07994	1.03311	0.543041	9514.81	5683.92	9066.02	12474.1	11572.7	10275.4	9829.89	5166.93	8850.09	13158.8	12655.7	9855.65	11938.9	6626.05	13638.1	5013.18	10897.3	0.812139	1.20753	1.16137	0.904416	1.09558	0.608048	1.25151	0.460041	535	4	S									S538
aHDHSDSFsDDDLDLPDPmPAR	AHDHSDSFSDDDLDLPDPMPAR	SMAC_00448	S(5): 0.0; S(7): 99.3; S(9): 0.7	1	0.85001	1.45312	1.27341	1.28526	1.38835	1.63283	1.33076	37150.5	31578.3	53984.2	47308	47748.2	51577.8	60660.6	49438.5	34555.1	73106.6	75359.3	37377.7	49258.9	33259.7	84161	47967.4	48613.2	0.710819	1.50384	1.55018	0.76888	1.01328	0.68417	1.73124	0.986716	513	7	S									S519
sPSASPIk	SPSASPIK	SMAC_00450	S(1): 100.0; S(3): 0.0; S(5): 0.0	1	0.461837	1.05954	0.857436	1.48285	0.972908	0.774463	0.62461	156823	72426.8	166161	134466	232546	152575	121454	97953.2	145867	167674	231952	106240	239903	98386.9	168506	95038.5	156771	0.930449	1.06955	1.47956	0.67768	1.53028	0.627585	1.07486	0.606226	99	1	S									S99
dISDFLEDIIsEsDDDIALSk	DISDFLEDIISESDDDIALSK	SMAC_00450	S(3): 0.0; S(11): 100.0; S(13): 100.0; S(20): 0.0	2	0.849366	2.63658	3.93248	3.20401	3.07332	2.98151	3.46099	2730.12	2318.87	7198.19	10736.2	8747.33	8390.54	8139.9	9448.92	2539.39	5368.39	10048.3	8482.56	9024.08	5410.6	11293.4	9167.76	8753.32	0.290106	0.613298	1.14794	0.969067	1.03093	0.61812	1.29018	1.04735	149	11	S	13	S							S159	S161
sPISPTTGDFSFAPRQsLDSAR	SPISPTTGDFSFAPRQSLDSAR	SMAC_00457	S(1): 0.0; S(4): 0.0; T(6): 0.0; T(7): 0.0; S(11): 0.0; S(17): 100.0; S(20): 0.0	1	0.961221	2.13067	1.89325	1.68569	3.0142	2.05854	1.38777	29568.7	28422.1	63001.3	55981	49843.8	89126.1	60868.5	41034.5	27503	65799.6	87946.8	44230.1	51420.8	57472.5	84449.4	39813.5	54446.7	0.505137	1.20851	1.61528	0.812357	0.944425	1.05558	1.55105	0.731239	130	17	S									S146
sPIsPTTGDFSFAPR	SPISPTTGDFSFAPR	SMAC_00457	S(1): 0.0; S(4): 100.0; T(6): 0.0; T(7): 0.0; S(11): 0.0	1	0.74809	2.021	1.84208	1.30839	2.87649	1.76335	1.55839	64019.6	47892.4	129384	117929	83762.8	184152	112889	99767.9	59547.1	110875	180613	93175.2	86413	118749	156623	96799.2	103837	0.573466	1.06778	1.73939	0.897321	0.832197	1.14361	1.50835	0.932221	130	4	S									S133
sFDISAk	SFDISAK	SMAC_00457	S(1): 100.0; S(5): 0.0	1	0.677039	11.9772	6.69636	4.24297	25.3898	7.30316	3.87543	66707.4	45163.5	798967	446697	283038	1.69369e+06	487175	258520	62047.1	104557	1.11532e+06	352932	291993	1.09217e+06	675911	250828	322462	0.192417	0.324247	3.45876	1.09449	0.905509	3.38696	2.09609	0.777852	123	1	S									S123
mSVVNDSGVYLPPsPVEk	MSVVNDSGVYLPPSPVEK	SMAC_00457	S(2): 0.0; S(7): 0.0; Y(10): 0.0; S(14): 100.0	1	0.719468	1.23896	1.31787	1.29691	1.61634	1.59385	1.32659	19671.7	14153.1	24372.3	25924.7	25512.3	31796.1	31353.8	26096.2	18297.4	32765.7	34022.6	20482.9	26319.5	20503.6	43500.5	25319.6	25819.6	0.708663	1.26903	1.31771	0.793311	1.01936	0.794109	1.68479	0.980638	67	14	S									S80
kYLSRNsTDTR	KYLSRNSTDTR	SMAC_00457	Y(2): 0.0; S(4): 0.5; S(7): 99.5; T(8): 0.0; T(10): 0.0	1	0.711837	2.11279	3.57648	2.5235	4.60106	1.88331	0.285883	58390.8	41564.7	123368	208833	147349	268659	109968	16692.9	54311.5	96225.8	172215	164998	152011	173244	152570	16196.2	152291	0.356631	0.631857	1.13083	1.08344	0.998166	1.13759	1.00183	0.106351	91	7	S									S97
sPDVALGSPAPTDkmDTD	SPDVALGSPAPTDKMDTD	SMAC_00463	S(1): 100.0; S(8): 0.0; T(12): 0.0; T(17): 0.0	1	0.429112	0.690819	0.7485	0.706204	0.424401	0.661506	0.782244	68020.4	29188.4	46989.8	50913.2	48036.3	28867.9	44995.9	53208.5	63268.4	67573.7	65595.5	40226.2	49556.1	18615.3	62427.7	51625.3	57026.5	1.10946	1.18495	1.15026	0.705395	0.869001	0.326433	1.09471	0.905286	1329	1	S									S1329
sPDVALGsPAPTDk	SPDVALGSPAPTDK	SMAC_00463	S(1): 100.0; S(8): 100.0; T(12): 0.0	2	0.609169	1.47739	1.0873	1.20703	1.0376	1.34484	1.3752	17186.1	10469.2	25390.5	18686.4	20744.1	17832.3	23112.5	23634.3	15985.4	24237.1	35444	14764	21400.4	11499.1	32066.4	22931.1	22165.7	0.721177	1.09345	1.59904	0.666071	0.965472	0.518776	1.44667	1.03453	1329	1	S	8	S							S1329	S1336
sPDVALGSPAPTDk	SPDVALGSPAPTDK	SMAC_00463	S(1): 100.0; S(8): 0.0; T(12): 0.0	1	0.439317	0.815814	0.575041	1.34541	0.536115	0.894246	1.12831	74334.5	32656.4	60643.2	42745.4	100011	39851.8	66473.3	83872.1	69141.4	75602.5	84654.9	33772.9	103175	25698.3	92225.7	81376.4	78489.4	0.880901	0.963218	1.07855	0.430285	1.31451	0.32741	1.17501	1.03678	1329	1	S									S1329
rREStHALPPPPPIQTFQR	RRESTHALPPPPPIQTFQR	SMAC_00463	S(4): 100.0; T(5): 0.0; T(16): 0.0	1	0.745467	0.810867	1.09616	0.884671	0.866518	1.05605	1.20008	31552.9	23521.6	25585.2	34586.9	27913.9	27341.1	33321.3	37866	29348.5	54454.6	35715.7	27326.9	28797.1	17630.8	46230.2	36739.3	32532.1	0.902141	1.67387	1.09786	0.839997	0.88519	0.54195	1.42107	1.12932	1176	4	S									S1179
rHtVAESPTYVRPGGR	RHTVAESPTYVRPGGR	SMAC_00463	T(3): 100.0; S(7): 0.0; T(9): 0.0; Y(10): 0.0	1	0.459388	1.52741	1.5452	1.48614	1.53574	1.21455	1.09944	35873.2	16479.7	54793	55431.2	53312.6	55091.8	43569.7	39440.5	33367.1	38152	76488.3	43795.8	54999.3	35525.7	60449	38266.9	41031.3	0.81321	0.929827	1.86414	1.06737	1.34042	0.865818	1.47324	0.932626	813	3	T									T815
rEsTHALPPPPPIQTFQR	RESTHALPPPPPIQTFQR	SMAC_00463	S(3): 99.6; T(4): 0.4; T(15): 0.0	1	0.517321	0.81723	1.42796	1.17102	1.02117	1.14396	0.979409	61294.7	31709.1	50091.9	87526.2	71777.5	62592.6	70118.9	60032.6	57012.6	73409.2	69925.9	69153.8	74048.5	40362.5	97283.6	58246.3	69539.8	0.819855	1.05564	1.00555	0.994449	1.06484	0.580423	1.39896	0.837596	1177	3	S									S1179
qmQTPmTsPLAVR	QMQTPMTSPLAVR	SMAC_00463	T(4): 0.0; T(7): 0.7; S(8): 99.3	1	0.535909	1.28358	1.16265	0.987569	0.693782	0.801219	0.907104	27017.6	14479	34679.3	31412.1	26681.7	18744.3	21647	24507.8	25130.1	33520.1	48410.6	24818.5	27525.9	12087.2	30033.3	23778.5	26328	0.954501	1.27317	1.83875	0.942664	1.0455	0.4591	1.14073	0.903165	440	8	S									S447
lRRsPDVALGSPAPTDk	LRRSPDVALGSPAPTDK	SMAC_00463	S(4): 100.0; S(11): 0.0; T(15): 0.0	1	0.486487	0.765396	0.267577	1.21516	0.538486	1.13141	2.17176	233695	113690	178869	62531.6	283977	125842	264406	507530	217369	263201	249693	49405.7	292962	81148.4	366839	492429	256447	0.847617	1.02634	0.973663	0.192655	1.14239	0.316433	1.43046	1.9202	1326	4	S									S1329
lRDsLPLASR	LRDSLPLASR	SMAC_00463	S(4): 100.0; S(9): 0.0	1	0.875497	1.20856	1.68281	1.50614	1.10818	1.47039	1.42428	21176	18539.6	25592.5	35635.2	31894	23466.8	31137	30160.5	19696.6	42920.7	35725.9	28155.1	32903.1	15132.4	43199.7	29263.1	31083.1	0.633677	1.38084	1.14937	0.905801	1.05855	0.486838	1.38981	0.941446	261	4	S									S264
lEsIGELR	LESIGELR	SMAC_00463	S(3): 100.0	1	0.920227	1.71343	1.83539	1.50746	2.48459	1.85956	1.41072	944949	869567	1.6191e+06	1.73435e+06	1.42447e+06	2.34781e+06	1.75719e+06	1333061	878933	2.01312e+06	2.26019e+06	1.3703e+06	1.46954e+06	1.51398e+06	2.43794e+06	1.29339e+06	1.49176e+06	0.589192	1.3495	1.51512	0.918577	0.985108	1.01489	1.63427	0.867027	408	3	S									S410
kDsLPTkTPTTASTDk	KDSLPTKTPTTASTDK	SMAC_00463	S(3): 100.0; T(6): 0.0; T(8): 0.0; T(10): 0.0; T(11): 0.0; S(13): 0.0; T(14): 0.0	1	0.680164	1.4166	1.69762	1.75142	1.90264	1.11788	1.00629	41292.3	28085.5	58494.8	70098.5	72320.1	78564.3	46159.8	41552.1	38407.5	65020.5	81655.9	55384.3	74608.2	50661.8	64042.5	40315.7	59713.4	0.643198	1.08888	1.36746	0.927502	1.24944	0.848416	1.0725	0.675154	1148	3	S									S1150
kDsLPTk	KDSLPTK	SMAC_00463	S(3): 100.0; T(6): 0.0	1	0.468029	1.37822	1.30774	2.26951	1.70856	1.25303	0.482294	91879.2	43002.1	126629	120155	208521	156982	115128	44312.8	85460.4	99553.6	176768	94933.2	215118	101229	159729	42994.2	100391	0.851274	0.991657	1.7608	0.945633	2.1428	1.00834	1.59106	0.428267	1148	3	S									S1150
iPtSPQVmEAGR	IPTSPQVMEAGR	SMAC_00463	T(3): 0.9; S(4): 99.1	1	0.979432	1.50717	1.73568	1.46591	1.53217	1.84432	1.39851	23173.4	22696.8	34926.4	40221.8	33970.2	35505.7	42739.2	32408.4	21554.5	52545.1	48755.5	31778.9	35045	22895.7	59296.7	31444	33412	0.645113	1.57264	1.45922	0.951124	1.04888	0.685255	1.77471	0.941101	801	4	S									S804
hTVAEsPTYVRPGGR	HTVAESPTYVRPGGR	SMAC_00463	T(2): 0.0; S(6): 100.0; T(8): 0.0; Y(9): 0.0	1	0.758174	1.57115	2.00942	1.96109	1.72907	1.52081	0.974113	33989	25769.6	53401.8	68298.2	66655.6	58769.3	51690.8	33109.1	31614.5	59658.8	74546.3	53961.9	68764.5	37897.1	71716.3	32123.9	56810.4	0.556492	1.05014	1.3122	0.94986	1.21042	0.667081	1.26238	0.565459	814	6	S									S819
gPTsPIAAAR	GPTSPIAAAR	SMAC_00463	T(3): 0.6; S(4): 99.4	1	0.764802	1.53745	2.00475	1.53243	1.48349	1.37719	0.889429	28160.1	21536.9	43294.6	56454	43153.3	41775.4	38781.7	25046.4	26192.8	49859.8	60437.1	44603.9	44518.6	26938.6	53806	24301.1	44561.3	0.587793	1.1189	1.35627	1.00096	0.999043	0.60453	1.20746	0.545342	829	4	S									S832
gEPDRIPtSPQVmEAGR	GEPDRIPTSPQVMEAGR	SMAC_00463	T(8): 1.1; S(9): 98.9	1	0.302837	0.808518	1.12946	1.1229	1.19174	0.706557	0.65142	166614	50456.8	134710	188184	187090	198561	117722	108536	154974	116812	188049	148682	193009	128041	163329	105306	151828	1.02072	0.769369	1.23856	0.979281	1.27124	0.84333	1.07575	0.693587	796	9	S									S804
nHPNQVLsPTSSNSR	NHPNQVLSPTSSNSR	SMAC_00466	S(8): 100.0; T(10): 0.0; S(11): 0.0; S(12): 0.0; S(14): 0.0	1	0.672793	1.13804	1.36156	1.2905	1.28481	0.858953	0.572671	44413	29880.8	50543.8	60470.9	57315.1	57062.4	38148.7	25434.1	41310.3	69176.6	70556.6	47777.6	59128.5	36796.4	52927.9	24677.3	50352.7	0.820417	1.37384	1.40125	0.948859	1.17429	0.730772	1.05114	0.490088	211	8	S									S218
dkENYEIEPTsPEkR	DKENYEIEPTSPEKR	SMAC_00466	Y(5): 0.0; T(10): 0.4; S(11): 99.6	1	0.89244	1.15235	2.15884	1.80938	1.36042	1.3047	1.3844	34250.9	30566.9	39468.9	73942.3	61973.1	46595.5	44687	47417.1	31858.1	70765	55096.7	58421.3	63933.8	30046.9	61999.1	46006.2	56759	0.561287	1.24676	0.970713	1.02929	1.12641	0.529376	1.09232	0.810554	184	11	S									S194
gTIASEPsPR	GTIASEPSPR	SMAC_00469	T(2): 0.0; S(5): 0.0; S(8): 100.0	1	0.186122	1.03577	0.738638	0.743851	1.4617	0.462022	0.28008	49959.1	9298.46	51746	36901.7	37162.1	73024.9	23082.2	13992.5	46468.8	21526.7	72234.9	29155.7	38337.8	47089.8	32024.4	13576.2	35181.1	1.32085	0.611883	2.05323	0.828732	1.08973	1.3385	0.910273	0.385894	27	8	S									S34
yNALAAEAAATSAQAAPksPAPPAk	YNALAAEAAATSAQAAPKSPAPPAK	SMAC_00470	Y(1): 0.0; T(11): 0.0; S(12): 0.0; S(19): 100.0	1	0.047707	0.126989	0.24234	0.112319	0.299055	0.121715	0.283148	219130	10454	27827.1	53103.9	24612.4	65531.9	26671.4	62046.2	203821	24202	38845.3	41957	25391.1	42258	37004.1	60200	40401.1	5.04494	0.599042	0.96149	1.03851	0.628474	1.04596	0.915918	1.49006	895	19	S									S913
nQIPTNAHAtPIGsPFIAPGHGHGAGTR	NQIPTNAHATPIGSPFIAPGHGHGAGTR	SMAC_00470	T(5): 0.0; T(10): 100.0; S(14): 100.0; T(27): 0.0	2	0.518304	1.89209	1.4061	0.98415	1.66275	1.52614	1.67744	10331.8	5355.01	19548.6	14527.5	10168	17179.1	15767.7	17330.9	9609.99	12397.3	27288.9	11478	10489.7	11077.9	21876.2	16815.2	11937.7	0.805013	1.0385	2.28595	0.961498	0.878708	0.927977	1.83254	1.40859	119	10	T	14	S							T128	S132
nQIPTNAHATPIGsPFIAPGHGHGAGTR	NQIPTNAHATPIGSPFIAPGHGHGAGTR	SMAC_00470	T(5): 0.0; T(10): 100.0; S(14): 0.0; T(27): 0.0	1	1.13507	1.10874	0.993222	0.939865	0.968026	0.933902	0.81764	46734	53046.5	51815.9	46417.3	43923.7	45239.8	43645	38211.6	43469.1	122807	72332.4	36673.9	45313.4	29172.6	60553.4	37074.6	44391.2	0.979227	2.76647	1.62943	0.826152	1.02077	0.657171	1.36409	0.835178	119	10	T									T128
nQIPTNAHATPIGsPFIAPGHGHGAGTR	NQIPTNAHATPIGSPFIAPGHGHGAGTR	SMAC_00470	T(5): 0.0; T(10): 0.0; S(14): 100.0; T(27): 0.0	1	1.02739	1.28225	1.57311	1.14469	1.40891	1.11311	1.20968	21811	22408.5	27967.2	34311.2	24966.8	30729.9	24278.1	26384.5	20287.3	51877.6	39040.8	27109	25756.7	19816	33683.7	25599.4	26432.9	0.767502	1.96262	1.47698	1.02558	0.97442	0.749674	1.27431	0.968468	119	14	S									S132
lsGSYSHTR	LSGSYSHTR	SMAC_00470	S(2): 100.0; S(4): 0.0; Y(5): 0.0; S(6): 0.0; T(8): 0.0	1	0.321206	1.15405	1.26721	1.39037	1.60052	0.917211	0.439183	48446.3	15561.3	55909.6	61391.5	67358.3	77539.5	44435.5	21276.8	45061.8	36025.6	78047.1	48505	69489.4	50001	61650.2	20643.7	49253	0.914905	0.731441	1.58462	0.984813	1.41087	1.01519	1.25171	0.419136	189	2	S									S190
dTENQsEGAEIEEGmLLR	DTENQSEGAEIEEGMLLR	SMAC_00470	T(2): 0.0; S(6): 100.0	1	0.587458	0.869979	1.2189	0.866422	0.64641	1.15453	1.62537	23777.9	13968.5	20686.3	28982.9	20601.7	15370.3	27452.4	38647.9	22116.7	32338.3	28877	22899.2	21253.5	9911.44	38087.6	37497.9	25888.1	0.854321	1.24916	1.11546	0.884544	0.820977	0.382857	1.47124	1.44846	68	6	S									S73
tPsVSVDVAsPPLPAR	TPSVSVDVASPPLPAR	SMAC_00471	T(1): 50.0; S(3): 50.0; S(5): 0.0; S(10): 100.0	1	0.481646	0.768966	1.39221	0.76144	0.638091	0.905693	1.30773	10589.5	5100.41	8142.99	14742.9	8063.29	6757.09	9590.86	13848.2	9849.73	11807.9	11367.2	11648.3	8318.41	4357.27	13306.4	13436.2	11507.7	0.855922	1.02608	0.987789	1.01221	0.722853	0.378639	1.1563	1.16758	151	10	S									S160
tPsVSVDVASPPLPAR	TPSVSVDVASPPLPAR	SMAC_00471	T(1): 0.8; S(3): 98.5; S(5): 0.8; S(10): 0.0	1	0.239015	0.694243	0.621236	0.473657	0.390516	0.584876	0.720815	13499	3226.46	9371.57	8386.04	6393.88	5271.57	7895.22	9730.26	12555.9	7469.54	13082.2	6625.75	6596.17	3399.34	10953.9	9440.72	8455.13	1.485	0.883433	1.54726	0.783637	0.780138	0.402045	1.29553	1.11657	151	3	S									S153
sYRPVPPPAQSASQDTDDYGIsPR	SYRPVPPPAQSASQDTDDYGISPR	SMAC_00471	S(1): 0.0; Y(2): 0.0; S(11): 0.0; S(13): 0.0; T(16): 0.0; Y(19): 0.0; S(22): 100.0	1	0.564309	0.993677	1.04218	0.855788	0.972227	1.10508	1.26842	41719.6	23542.7	41455.8	43479.2	35703.1	40560.9	46103.5	52917.8	38805	54503.5	57870.2	34352.6	36832.7	26155.5	63964.4	51343.2	45074.1	0.860915	1.2092	1.28389	0.762136	0.817159	0.580278	1.41909	1.13908	241	22	S									S262
sVPsEPSTPVAASNPAAAIAGVMANR	SVPSEPSTPVAASNPAAAIAGVMANR	SMAC_00471	S(1): 1.2; S(4): 98.8; S(7): 0.0; T(8): 0.0; S(13): 0.0	1	0.373625	0.902517	1.00005	0.772431	0.772914	1.09412	1.24153	18124.6	6771.79	16357.7	18125.5	14000	14008.7	19830.4	22502.2	16858.3	15677.3	22834.6	14320.8	14442.9	9033.45	27512.9	21832.6	16267.8	1.0363	0.9637	1.40367	0.880314	0.887821	0.555296	1.69125	1.34207	167	4	S									S170
ssLPAADDNRR	SSLPAADDNRR	SMAC_00471	S(1): 0.8; S(2): 99.2	1	0.472669	0.969309	1.21027	1.36511	1.14022	1.0735	0.463811	20058.9	9481.24	19443.3	24276.7	27382.6	22871.6	21533.3	9303.55	18657.6	21949.9	27141.9	19180.8	28249	14748.6	29875.4	9026.71	20565.4	0.907234	1.06732	1.31979	0.932676	1.37362	0.71716	1.45271	0.438928	516	2	S									S517
ssLPAADDNR	SSLPAADDNR	SMAC_00471	S(1): 0.0; S(2): 100.0	1	0.382354	0.885167	1.33131	1.31552	0.879169	0.626564	0.512012	32484.5	12420.6	28754.2	43246.9	42734	28559.3	20353.6	16632.4	30215	28754.7	40139.4	34169.1	44086	18416.3	28238.7	16137.5	29484.9	1.02476	0.975236	1.36136	1.15887	1.49521	0.624604	0.957736	0.547315	516	2	S									S517
rSsLPAADDNRR	RSSLPAADDNRR	SMAC_00471	S(2): 0.4; S(3): 99.6	1	0.668899	1.50882	0.905745	1.982	1.38267	0.951067	0.275198	8528.3	5704.57	12867.7	7724.46	16903.1	11791.8	8110.98	2346.97	7932.49	13206.6	17962.7	6103.04	17437.8	7603.88	11253.2	2277.13	9592.87	0.826916	1.37671	1.8725	0.636206	1.81779	0.79266	1.17308	0.237378	515	3	S									S517
rSsLPAADDNR	RSSLPAADDNR	SMAC_00471	S(2): 0.0; S(3): 100.0	1	0.632003	1.54625	1.76464	1.85435	1.19815	1.05433	0.726803	22726.7	14363.3	35141	40104.4	42143.3	27229.9	23961.4	16517.8	21138.9	33252.3	49055.1	31686.2	43476.6	17559	33244.2	16026.3	32465.2	0.651126	1.02425	1.51101	0.976006	1.33918	0.540857	1.02399	0.493645	515	3	S									S517
qSYASQDyEEEVRSPPLPSRPR	QSYASQDYEEEVRSPPLPSRPR	SMAC_00471	S(2): 0.0; Y(3): 0.0; S(5): 0.0; Y(8): 0.0; S(14): 100.0; S(19): 0.0	1	0.644492	1.02993	1.49251	1.12965	0.895788	1.0201	1.22719	24966.5	16090.7	25713.9	37262.8	28203.4	22364.7	25468.3	30638.6	23222.3	37251.4	35895.3	29441.1	29095.7	14421.8	35335	29726.9	29584	0.784963	1.25918	1.21333	0.995169	0.983496	0.487486	1.19439	1.00483	209	14	S									S222
gDsQIAPEQR	GDSQIAPEQR	SMAC_00471	S(3): 100.0	1	0.276855	0.8919	0.932565	1.08213	1.11102	0.544799	0.255001	169987	47061.6	151611	158524	183948	188858	92608.5	43346.8	158111	108952	211642	125248	189768	121784	128486	42057	126867	1.24627	0.858786	1.66822	0.987241	1.4958	0.959938	1.01276	0.331505	231	3	S									S233
aSSPTAAAtPR	ASSPTAAATPR	SMAC_00471	S(2): 0.0; S(3): 0.0; T(5): 0.0; T(9): 100.0	1	0.281578	0.866244	0.662771	1.36252	1.19943	0.514593	0.251065	64362.4	18123	55753.6	42657.6	87694.8	77198.1	33120.5	16159.2	59866	41956.3	77829.3	33703.4	90469.3	49780.8	45951.6	15678.3	47866.2	1.25069	0.876534	1.62598	0.704117	1.89005	1.04	0.960001	0.327545	780	9	T									T788
aSsPTAAATPR	ASSPTAAATPR	SMAC_00471	S(2): 0.0; S(3): 100.0; T(5): 0.0; T(9): 0.0	1	0.221513	0.739582	0.574028	1.05278	0.887448	0.461612	0.21687	56022.1	12409.6	41432.9	32158.2	58978.7	49716.7	25860.5	12149.5	52108.3	28729.4	57838.4	25408	60844.7	32059.6	35879	11788	33969.3	1.53398	0.845746	1.70267	0.747969	1.79117	0.94378	1.05622	0.347019	780	3	S									S782
tNsIEDLVPDNEELR	TNSIEDLVPDNEELR	SMAC_00472	T(1): 0.0; S(3): 100.0	1	0.520324	0.637549	0.855458	0.795692	0.449662	0.713602	1.01784	47337.7	24630.9	30180.1	40495.4	37666.3	21286	33780.3	48182	44030.6	57022.8	42130	31995.1	38858	13726.1	46867.1	46748.3	43080.3	1.02206	1.32364	0.977941	0.742686	0.901989	0.318618	1.0879	1.08514	348	3	S									S350
rTNsIEDLVPDNEELR	RTNSIEDLVPDNEELR	SMAC_00472	T(2): 0.4; S(4): 99.6	1	0.512953	0.7884	1.13249	0.65499	0.686727	0.896771	1.07822	28734.5	14739.4	22654.2	32541.4	18820.8	19732.7	25768.2	30982.1	26727	34123.1	31624.2	25710.7	19416.3	12724.6	35751.1	30060.2	28393.6	0.941304	1.20179	1.11378	0.905509	0.683825	0.448148	1.25912	1.0587	347	4	S									S350
aAGLDFVGGsDSPEHLDSPNLLPR	AAGLDFVGGSDSPEHLDSPNLLPR	SMAC_00473	S(10): 100.0; S(12): 0.0; S(18): 0.0	1	0.756375	1.05155	0.84578	1.15801	0.950901	1.35972	1.67587	22765	17218.9	23938.7	19254.2	26362.3	21647.3	30954.1	38151.2	21174.6	39863.2	33417.2	15212.6	27196.3	13959.2	42946	37015.9	30306.8	0.698677	1.31532	1.10263	0.501954	0.897368	0.460596	1.41704	1.22138	380	10	S									S389
ssFPk	SSFPK	SMAC_00474	S(1): 0.2; S(2): 99.8	1	0.377256	1.25249	0.949616	1.92582	1.36254	0.868359	0.529915	56098.8	21163.6	70263	53272.4	108036	76437	48713.9	29727.6	52179.7	48995.6	98083.7	42090.1	111454	49290	67586.1	28843.1	50734.8	1.02848	0.965719	1.93326	0.829609	2.1968	0.971522	1.33214	0.568506	661	2	S									S662
sRPAsPVYDR	SRPASPVYDR	SMAC_00474	S(1): 0.0; S(5): 100.0; Y(8): 0.0	1	1.35457	1.51359	1.99751	2.63939	3.33406	1.93914	1.00607	6969.35	9440.5	10548.7	13921.3	18394.8	23236.2	13514.5	7011.63	6482.46	21855.6	14725.5	10999.2	18976.8	14983.8	18750.2	6802.99	14854.6	0.436393	1.4713	0.991308	0.740452	1.2775	1.00869	1.26224	0.457971	361	5	S									S365
mDRAPtPPPR	MDRAPTPPPR	SMAC_00474	T(6): 100.0	1	0.576454	0.977358	1.10246	1.13238	0.533701	0.843066	0.955038	7174.26	4135.63	7011.82	7909.31	8124	3828.91	6048.37	6851.69	6673.05	9574.33	9788.16	6249.09	8381.04	2469.05	8391.56	6647.81	7527.04	0.886543	1.27199	1.3004	0.830218	1.11346	0.328024	1.11485	0.88319	868	6	T									T873
aPtPPPRR	APTPPPRR	SMAC_00474	T(3): 100.0	1	0	0	1.06616	1.22286	0.68006	0.676195	0.671471	1489.09	0	0	1587.61	1820.95	1012.67	1006.92	999.883	1385.06	0	0	1254.36	1878.56	653.018	1397.01	970.131	1112.25	1.24529	0	0	1.12777	1.68898	0.587116	1.25602	0.872227	871	3	T									T873
aPtPPPR	APTPPPR	SMAC_00474	T(3): 100.0	1	0.384948	0.724112	0.740185	1.1701	0.545365	0.492935	0.379932	26646.7	10257.6	19295.2	19723.4	31179.2	14532.2	13135.1	10123.9	24785.1	23747.2	26935.1	15583.3	32165.7	9370.99	18223.7	9822.66	20985.4	1.18106	1.1316	1.28351	0.742579	1.53276	0.446548	0.868397	0.468071	871	3	T									T873
gLsEPGTR	GLSEPGTR	SMAC_00475	S(3): 100.0; T(7): 0.0	1	0.277418	0.757169	0.660462	1.05424	0.901794	0.533725	0.311628	67563.9	18743.5	51157.4	44623.4	71228.6	60928.8	36060.6	21054.8	62843.8	43392.7	71413.2	35256.6	73482.2	39289.6	50030.7	20428.3	46711.7	1.34535	0.928947	1.52881	0.75477	1.5731	0.841108	1.07105	0.437327	1186	3	S									S1188
yHDYsDDESLASTGIDIR	YHDYSDDESLASTGIDIR	SMAC_00479	Y(1): 0.0; Y(4): 0.4; S(5): 99.6; S(9): 0.0; S(12): 0.0; T(13): 0.0	1	0.761938	1.72192	1.41414	1.84598	1.66779	1.98812	1.98365	128003	97530.3	220411	181014	236291	213481	254485	253913	119060	225791	307682	143017	243767	137662	353075	246357	234779	0.507117	0.961717	1.31052	0.609158	1.03828	0.586349	1.50386	1.04932	8	5	S									S12
tLVATHTHQsRsR	TLVATHTHQSRSR	SMAC_00479	T(1): 0.0; T(5): 0.0; T(7): 0.7; S(10): 99.3; S(12): 100.0	2	0.740389	1.22296	2.25327	1.46695	1.81994	1.02522	0.644777	30305.1	22437.5	37061.9	68285.6	44456.1	55153.4	31069.2	19540	28187.9	51944.9	51736.6	53952	45862.6	35565.4	43105.7	18958.6	44484.1	0.633662	1.16772	1.16303	1.21284	1.03099	0.799507	0.969012	0.426188	84	10	S	12	S							S93	S95
tLVATHTHQsR	TLVATHTHQSR	SMAC_00479	T(1): 0.0; T(5): 0.0; T(7): 0.0; S(10): 100.0	1	0.383823	1.07417	1.25902	1.16177	1.8953	0.724433	0.48208	16268.6	6244.25	17475.2	20482.5	18900.4	30833.7	11785.5	7842.75	15132	14456	24394.6	16183	19498.4	19883	16351.3	7609.38	16267.2	0.930218	0.88866	1.49962	0.994829	1.19863	1.22228	1.00517	0.467776	84	10	S									S93
rStPPGmVMPAPPsPANk	RSTPPGMVMPAPPSPANK	SMAC_00479	S(2): 1.1; T(3): 98.9; S(14): 100.0	2	0.697275	1.33158	1.61718	1.39826	1.33966	1.07855	1.65253	15521.9	10823	20668.7	25101.6	21703.7	20794.1	16741.1	25650.3	14437.5	25056.3	28852.5	19832.6	22390.3	13409	23226.8	24887.1	22808.6	0.632987	1.09855	1.26498	0.869525	0.981664	0.587893	1.01834	1.09113	105	3	T	14	S							T107	S118
rStPPGmVMPAPPSPANk	RSTPPGMVMPAPPSPANK	SMAC_00479	S(2): 0.7; T(3): 99.3; S(14): 0.0	1	0.658481	0.909891	1.10075	0.892289	0.723975	1.05636	1.076	41430.4	27281.1	37697.2	45604.7	36967.9	29994.6	43765.5	44579.2	38536	63158.2	52623.4	36031.9	38137.5	19341.9	60720.6	43252.7	40894.4	0.942331	1.54442	1.28681	0.881097	0.932586	0.472972	1.48482	1.05767	105	3	T									T107
rStPPGmVmPAPPsPANk	RSTPPGMVMPAPPSPANK	SMAC_00479	S(2): 50.0; T(3): 50.0; S(14): 100.0	1	0.627854	0.856412	0.931305	1.03626	0.812517	0.997433	1.14215	22144.4	13903.4	18964.7	20623.2	22947.3	17992.7	22087.5	25292.3	20597.3	32187.6	26473.8	16294.2	23673.3	11602.5	30644.4	24539.7	24106.5	0.854431	1.33523	1.0982	0.675926	0.982029	0.481301	1.27121	1.01797	105	14	S									S118
rSSsGEsNFDEVHTk	RSSSGESNFDEVHTK	SMAC_00479	S(2): 98.5; S(3): 1.5; S(4): 1.5; S(7): 98.5; T(14): 0.0	2	0.675235	1.46922	1.34663	1.56348	1.11019	1.13262	0.765911	25088.2	16940.4	36860.1	33784.6	39224.9	27852.6	28415.3	19215.3	23335.5	39218.6	51454.9	26693	40465.9	17960.6	39423.6	18643.5	32955.8	0.708085	1.19004	1.56133	0.809964	1.22789	0.544992	1.19626	0.565714	174	2	S	7	S							S175	S180
aPPPGmVRPPPRsPsPDRNR	APPPGMVRPPPRSPSPDRNR	SMAC_00479	S(13): 100.0; S(15): 100.0	2	1.02934	1.8883	2.65338	2.36964	2.40253	1.80659	1.16282	14388.1	14810.3	27169.2	38177.2	34094.7	34567.9	25993.5	16730.8	13383	34287.2	37926.9	30163.6	35173.4	22290.9	36063.6	16233	32225.4	0.415292	1.06398	1.17692	0.936018	1.09148	0.69172	1.11911	0.503733	29	13	S	15	S							S41	S43
rPsGQPGLIR	RPSGQPGLIR	SMAC_00482	S(3): 100.0	1	0.697258	0.86073	1.14648	1.17787	0.717983	0.808126	0.694989	22562.2	15731.7	19420	25867.2	26575.2	16199.3	18233.1	15680.5	20986	36420.2	27109.3	20437.5	27416	10446	25296.7	15213.9	23141.4	0.90686	1.57381	1.17147	0.883158	1.18472	0.451401	1.09314	0.657433	702	3	S									S704
nEGSRPGsPQLSTAQR	NEGSRPGSPQLSTAQR	SMAC_00482	S(4): 0.0; S(8): 100.0; S(12): 0.0; T(13): 0.0	1	0.543779	0.964093	1.14203	1.46482	1.19316	1.05361	0.876918	147907	80428.8	142596	168914	216657	176477	155837	129702	137574	186200	199057	133458	223511	113800	216209	125843	161887	0.849816	1.15018	1.22961	0.82439	1.38066	0.702963	1.33556	0.777352	650	8	S									S657
nEGsRPGsPQLSTAQR	NEGSRPGSPQLSTAQR	SMAC_00482	S(4): 100.0; S(8): 100.0; S(12): 0.0; T(13): 0.0	2	0.492261	1.2501	1.11095	1.36188	0.922465	0.982366	0.792653	56003	27568.1	70009.4	62216.8	76269.3	51660.8	55015.4	44390.9	52090.5	63822.5	97729.7	49157	78682.4	33313.2	76328.9	43070.1	57956.5	0.898787	1.10121	1.68626	0.848171	1.35761	0.574797	1.317	0.743145	650	4	S	8	S							S653	S657
nEGsRPGSPQLSTAQR	NEGSRPGSPQLSTAQR	SMAC_00482	S(4): 100.0; S(8): 0.0; S(12): 0.0; T(13): 0.0	1	0.546069	1.18644	1.05143	1.4017	1.13872	1.02111	0.869193	64827	35400	76913.7	68160.9	90868	73820	66195.6	56347.2	60298.1	81954.1	107368	53853.4	93742.9	47602.4	91840.3	54670.5	71126.1	0.847764	1.15224	1.50954	0.757154	1.31798	0.669268	1.29123	0.768643	650	4	S									S653
ksQDTTQEPPVESGGSVDR	KSQDTTQEPPVESGGSVDR	SMAC_00482	S(2): 100.0; T(5): 0.0; T(6): 0.0; S(13): 0.0; S(16): 0.0	1	0.841339	1.16391	1.23895	1.1349	1.07545	1.05915	0.598119	21712.8	18267.8	25271.8	26901	24642	23351.1	22997.1	12986.9	20195.9	42291.6	35278.1	21254.3	25421.6	15057.8	31906.4	12600.4	23338	0.865368	1.81214	1.51162	0.910718	1.08928	0.645207	1.36715	0.539911	145	2	S									S146
kASAPSsNGDAAVGAIASR	KASAPSSNGDAAVGAIASR	SMAC_00482	S(3): 0.0; S(6): 0.0; S(7): 100.0; S(18): 0.0	1	0.611125	1.01314	1.17365	1.1913	1.11015	0.95824	1.25074	46716.5	28549.7	47330.6	54828.7	55653.6	51862.2	44765.6	58430.4	43452.8	66094.9	66071.2	43319.7	57414.4	33443.1	62108.2	56691.7	57053	0.761622	1.15848	1.15807	0.759288	1.00633	0.586175	1.0886	0.993667	683	7	S									S689
eSkPAAtPPPAASPAk	ESKPAATPPPAASPAK	SMAC_00482	S(2): 0.0; T(7): 100.0; S(13): 0.0	1	0.380095	0.788546	1.11212	1.02918	1.41061	0.629496	0.588861	30715.2	11674.7	24220.3	34158.9	31611.4	43327.2	19335.1	18087	28569.4	27027.9	33810.4	26988.7	32611.6	27939.3	26825.6	17548.8	27483.6	1.03951	0.98342	1.2302	0.981992	1.18658	1.01658	0.976059	0.638518	44	7	T									T50
aVAsPRAsLDTPR	AVASPRASLDTPR	SMAC_00482	S(4): 100.0; S(8): 100.0; T(11): 0.0	2	0.493333	1.01752	1.32105	1.2084	1.29706	0.949107	1.16916	48316.3	23836	49162.9	63828.3	58385.6	62669.3	45857.4	56489.5	44940.8	55182.5	68629	50430.2	60232.8	40412	63622.9	54808.6	54995.5	0.817173	1.0034	1.2479	0.916988	1.09523	0.734823	1.15687	0.996601	132	4	S	8	S							S135	S139
aSTDSVDRPNITAkDsPk	ASTDSVDRPNITAKDSPK	SMAC_00482	S(2): 0.0; T(3): 0.0; S(5): 0.0; T(12): 0.9; S(16): 99.1	1	0.542648	0.762267	1.1773	1.18623	0.972244	0.736173	1.15417	99613.8	54055.3	75932.4	117276	118165	96848.9	73333.1	114971	92654.6	125143	105998	92658.5	121903	62452.6	101743	111550	103870	0.892022	1.2048	1.02048	0.892059	1.17361	0.601255	0.979518	1.07394	114	16	S									S129
aSLDTPRksQDTTQEPPVESGGSVDR	ASLDTPRKSQDTTQEPPVESGGSVDR	SMAC_00482	S(2): 0.0; T(5): 99.6; S(9): 0.4; T(12): 0.0; T(13): 0.0; S(20): 0.0; S(23): 0.0	1	0.37619	0.735992	1.01295	1.09547	0.761161	0.788139	1.29777	24457.6	9200.71	18000.6	24774.3	26792.5	18616.2	19276	31740.3	22749	21300.4	25128	19574	27640.2	12004.5	26743.7	30795.8	23938.5	0.95031	0.8898	1.04969	0.817678	1.15464	0.501475	1.11718	1.28646	138	5	T									T142
asLDTPR	ASLDTPR	SMAC_00482	S(2): 100.0; T(5): 0.0	1	0.464415	0.874453	1.12171	1.06281	0.790395	0.670593	0.579568	58983.4	27392.8	51578.2	66162.1	62688.2	46620.1	39553.8	34184.9	54862.7	63416.6	72000.6	52274.2	64671.6	30062.8	54877.3	33167.7	54870	0.999867	1.15576	1.3122	0.952692	1.17863	0.547891	1.00013	0.604477	138	2	S									S139
hLEFtPLATR	HLEFTPLATR	SMAC_00485	T(5): 99.7; T(9): 0.3	1	0.940073	1.16941	2.03649	1.2695	1.92352	1.57736	1.34952	24569.9	23097.5	28732.2	50036.4	31191.4	47260.6	38755.6	33157.6	22853.4	53472.7	40108.8	39533.4	32178.2	30475.8	53769.8	32171	35855.8	0.63737	1.49133	1.11861	1.10257	0.897434	0.849954	1.49961	0.897233	306	5	T									T310
eVAEAEPPtPSk	EVAEAEPPTPSK	SMAC_00485	T(9): 99.1; S(11): 0.9	1	0.923952	1.60855	2.03999	2.06359	1.22483	1.49639	1.11991	21552.1	19913.1	34667.7	43966.1	44474.6	26397.6	32250.3	24136.3	20046.4	46100.6	48394.4	34737.3	45881.8	17022.4	44744.4	23418.1	39740.8	0.504429	1.16003	1.21775	0.874095	1.15452	0.428335	1.1259	0.589271	580	9	T									T588
aALAGGAAVtPTsHRk	AALAGGAAVTPTSHRK	SMAC_00485	T(10): 100.0; T(12): 0.0; S(13): 100.0	2	0.642121	1.1365	1.4886	1.25551	1.15475	1.09445	0.841098	48353.6	31048.9	54953.7	71979.1	60708.3	55836.5	52920.6	40670.2	44975.6	71880.8	76712.7	56870.1	62629	36005.9	73422.4	39460	59749.6	0.752735	1.20303	1.2839	0.951808	1.04819	0.602614	1.22884	0.660423	285	10	T	13	S							T294	S297
aALAGGAAVtPTSHR	AALAGGAAVTPTSHR	SMAC_00485	T(10): 100.0; T(12): 0.0; S(13): 0.0	1	0.57669	0.923905	1.37439	1.42484	0.818515	0.927387	0.723966	14274.9	8232.2	13188.7	19619.3	20339.4	11684.2	13238.4	10334.6	13277.7	19058.3	18410.7	15501.1	20982.9	7534.53	18367	10027	16934.1	0.78408	1.12544	1.0872	0.915379	1.2391	0.444933	1.08462	0.592123	285	10	T									T294
aQNAsPAWAk	AQNASPAWAK	SMAC_00490	S(5): 100.0	1	0.325839	0.85077	1.51374	1.18039	1.01776	0.620926	0.498595	36973.9	12047.5	31456.3	55968.7	43643.6	37630.6	22958	18435	34390.8	27891.1	43911.4	44220.4	45024.4	24265.9	31852.2	17886.4	33121.5	1.03832	0.842084	1.32577	1.3351	1.35937	0.732632	0.961677	0.540025	93	5	S									S97
vTSSNQsLVDSR	VTSSNQSLVDSR	SMAC_00493	T(2): 0.0; S(3): 0.0; S(4): 0.6; S(7): 99.4; S(11): 0.0	1	0.586013	1.32208	1.56053	1.30599	1.8658	1.14404	0.917838	44683.3	26185	59074.9	69729.7	58356	83370.2	51119.4	41012.1	41561.7	60620.6	82465.6	55092.9	60202.3	53760.8	70923.4	39791.7	57647.6	0.72096	1.05157	1.43051	0.955684	1.04432	0.932577	1.23029	0.690257	261	7	S									S267
vTsSNQSLVDSR	VTSSNQSLVDSR	SMAC_00493	T(2): 0.4; S(3): 99.6; S(4): 0.0; S(7): 0.0; S(11): 0.0	1	0.892481	1.11446	2.07593	2.35397	1.23891	1.53966	0.955547	41111.1	36690.8	45816.7	85343.8	96774.3	50933	63297.1	39283.6	38239	84942.5	63957.9	67429.5	99836.1	32843.9	87818.9	38114.6	65693.7	0.58208	1.29301	0.973578	1.02642	1.51972	0.499955	1.33679	0.580187	261	3	S									S263
tIsDLQNEEGGSHAGSQPYSR	TISDLQNEEGGSHAGSQPYSR	SMAC_00493	T(1): 0.0; S(3): 100.0; S(12): 0.0; S(16): 0.0; Y(19): 0.0; S(20): 0.0	1	0.799144	1.16806	1.38336	1.07488	1.06451	1.29366	1.59365	40012.7	31975.9	46737.3	55352	43009	42593.8	51763	63766.3	37217.3	74027	65243	43733.2	44369.7	27466.4	71816.4	61868.9	53119.3	0.700637	1.3936	1.22824	0.823301	0.835284	0.51707	1.35198	1.16472	330	3	S									S332
sQQELPPLR	SQQELPPLR	SMAC_00493	S(1): 100.0	1	0.602057	1.30341	1.28915	1.23757	1.04167	1.29829	1.02122	18963.5	11417.1	24717.1	24446.8	23468.6	19753.7	24620.1	19365.8	17638.6	26431.5	34503.8	19315.2	24211.1	12738.1	34158.1	18789.6	21763.2	0.81048	1.21451	1.58542	0.887519	1.11248	0.585304	1.56954	0.863366	458	1	S									S458
rsQQELPPLR	RSQQELPPLR	SMAC_00493	S(2): 100.0	1	0.929714	1.44305	1.45905	1.47921	1.07542	1.40455	1.18898	11704.2	10881.6	16889.8	17077.1	17313	12586.9	16439.2	13916	10886.5	25191.8	23577.3	13492.5	17860.7	8116.62	22807.9	13501.9	15681.3	0.694235	1.60648	1.50352	0.860415	1.13898	0.517597	1.45446	0.861019	457	2	S									S458
sEcDGALFGAVSsPTk	SECDGALFGAVSSPTK	SMAC_00496	S(1): 0.0; S(12): 0.0; S(13): 100.0; T(15): 0.0	1	0.473506	1.00485	1.43919	0.955307	1.16234	1.04948	1.27154	25009.7	11842.2	25130.9	35993.8	23891.9	29069.7	26247.3	31800.9	23262.5	27415.8	35081.5	28438.4	24647.8	18745.4	36415.7	30854.6	27927.1	0.832971	0.98169	1.25618	1.01831	0.882577	0.671227	1.30396	1.10483	68	13	S									S80
gYSsPIVALR	GYSSPIVALR	SMAC_00496	Y(2): 0.0; S(3): 0.4; S(4): 99.6	1	0.518778	0.987628	1.13686	0.880576	0.984657	0.960957	1.48536	111669	57931.3	110287	126952	98332.8	109955	107309	165868	103867	134116	153955	100304	101444	70904.2	148881	160932	118992	0.872896	1.1271	1.29383	0.842949	0.85253	0.595876	1.25119	1.35247	87	4	S									S90
vVTsPPRk	VVTSPPRK	SMAC_00497	T(3): 0.5; S(4): 99.5	1	0.230231	0.872513	0.887641	1.54137	1.01052	0.387664	0.140693	43278.7	9964.07	37761.2	38415.9	66708.3	43734.1	16777.6	6089.01	40255.2	23067.7	52712.8	30352.1	68818.9	28201.7	23277.4	5907.83	29276.9	1.37498	0.787914	1.80049	1.03673	2.35062	0.963275	0.795075	0.201791	403	4	S									S406
vVTsPPR	VVTSPPR	SMAC_00497	T(3): 0.0; S(4): 100.0	1	0.150847	0.799723	0.809785	0.977725	0.59541	0.35199	0.0715715	24102.9	3635.85	19275.6	19518.2	23566	14351.1	8483.98	1725.08	22419	8417.31	26907.9	15421.2	24311.6	9254.23	11770.7	1673.75	13595.9	1.64895	0.619104	1.97911	1.13425	1.78815	0.680661	0.865753	0.123106	403	4	S									S406
vksPTRPIALPER	VKSPTRPIALPER	SMAC_00497	S(3): 100.0; T(5): 0.0	1	0.577799	0.940478	1.02148	1.16575	0.744203	0.923573	1.30234	36594.5	21144.3	34416.3	37380.5	42659.9	27233.7	33797.7	47658.3	34037.9	48950.8	48043.5	29534.1	44009.6	17561.5	46891.2	46240.2	45124.9	0.754305	1.08478	1.06468	0.654496	0.975284	0.389176	1.03914	1.02472	281	3	S									S283
sSLGSsLNk	SSLGSSLNK	SMAC_00497	S(1): 0.0; S(2): 0.0; S(5): 0.0; S(6): 100.0	1	0.27637	1.06856	0.99751	1.40308	1.04842	0.620449	0.380934	173588	47974.6	185489	173156	243559	181993	107702	66125.5	161461	111065	258934	136809	251264	117357	149427	64157.9	143118	1.12816	0.776039	1.80923	0.955917	1.75564	0.820001	1.04408	0.448286	254	6	S									S259
sPTAASSQTSAk	SPTAASSQTSAK	SMAC_00497	S(1): 100.0; T(3): 0.0; S(6): 0.0; S(7): 0.0; T(9): 0.0; S(10): 0.0	1	0.226119	0.622161	0.851238	1.32561	0.58542	0.429027	0.320515	24845.2	5617.97	15457.7	21149.2	32934.9	14544.9	10659.2	7963.25	23109.4	13006.1	21578.2	16709.8	33976.9	9379.19	14788.7	7726.29	15749.2	1.46734	0.825822	1.37011	1.06099	2.15737	0.595532	0.939011	0.490582	230	1	S									S230
sPITAQtPk	SPITAQTPK	SMAC_00497	S(1): 0.0; T(4): 0.0; T(7): 100.0	1	0.464319	1.66532	1.75208	1.59242	1.6047	1.02516	0.735074	11293	5243.55	18806.5	19786.2	17983.2	18121.9	11577.1	8301.19	10504	12139.3	26252.9	15633	18552.2	11685.8	16062.1	8054.18	13886.1	0.756443	0.874202	1.89059	1.1258	1.33602	0.841546	1.15671	0.580017	219	7	T									T225
sPAISPSEsPRPLNk	SPAISPSESPRPLNK	SMAC_00497	S(1): 0.0; S(5): 0.0; S(7): 0.0; S(9): 100.0	1	0.969194	1.58506	1.69587	2.08618	1.44644	1.56283	1.48035	716044	693986	1.13498e+06	1.21432e+06	1.4938e+06	1.03572e+06	1.11905e+06	1.05999e+06	666020	1.60664e+06	1.58437e+06	959422	1.54106e+06	667876	1.55259e+06	1.02845e+06	1.28476e+06	0.518402	1.25054	1.23321	0.746774	1.1995	0.519847	1.20847	0.800505	25	9	S									S33
sPAIsPsESPRPLNk	SPAISPSESPRPLNK	SMAC_00497	S(1): 0.0; S(5): 100.0; S(7): 0.0; S(9): 100.0	2	0.503336	0.750707	1.10587	1.06633	0.452609	0.810642	1.03807	105877	53291.8	79482.7	117087	112900	47921	85828.6	109908	98480.5	123375	110954	92509.5	116472	30901.6	119079	106637	108796	0.905188	1.13401	1.01984	0.850306	1.07056	0.284034	1.09452	0.980161	25	5	S	9	S							S29	S33
sPAIsPSESPRPLNk	SPAISPSESPRPLNK	SMAC_00497	S(1): 0.0; S(5): 100.0; S(7): 0.0; S(9): 0.0	1	0.449986	0.448668	0.673277	0.801348	0.384546	0.550079	1.18695	529316	238185	237487	356376	424166	203546	291165	628270	492337	551418	331520	281570	437586	131256	403965	609575	420775	1.17007	1.31048	0.787879	0.66917	1.03995	0.311937	0.960049	1.4487	25	5	S									S29
sLskPR	SLSKPR	SMAC_00497	S(1): 0.3; S(3): 99.7	1	0.212869	0.686655	0.671048	1.26306	0.512358	0.444375	0.206131	125628	26742.2	86262.8	84302.1	158676	64366.2	55825.8	25895.7	116851	61910.6	120419	66606.5	163696	41506.2	77453.2	25125.2	72029.8	1.62226	0.859513	1.67179	0.924707	2.27261	0.576237	1.07529	0.348817	422	3	S									S424
sAStPEPk	SASTPEPK	SMAC_00497	S(1): 0.4; S(3): 0.4; T(4): 99.3	1	0.229585	0.559623	0.73947	1.30495	0.499246	0.598118	0.440981	82297.5	18894.2	46055.5	60856.5	107394	41086.7	49223.6	36291.6	76548	43741.8	64291.3	48082.3	110792	26494.5	68293.2	35211.7	56186.8	1.36239	0.778507	1.14424	0.855758	1.97186	0.471544	1.21547	0.62669	560	4	T									T563
sAAPsAATtPk	SAAPSAATTPK	SMAC_00497	S(1): 0.0; S(5): 50.0; T(8): 50.0; T(9): 100.0	1	0.430023	0.89783	1.06544	1.60458	0.883445	0.688676	0.66445	30050	12922.2	26979.8	32016.6	48217.5	26547.5	20694.7	19966.7	27950.7	29916	37662.5	25296	49743.1	17119.1	28712	19372.6	28331.4	0.986563	1.05593	1.32936	0.892864	1.75576	0.604244	1.01344	0.683786	435	9	T									T443
sAAPsAATtPk	SAAPSAATTPK	SMAC_00497	S(1): 0.0; S(5): 100.0; T(8): 0.0; T(9): 100.0	2	0.305925	0.902608	0.75537	1.24145	0.660287	0.530025	0.577575	19168.1	5863.99	17301.3	14479	23796.2	12656.4	10159.6	11071	17829	13575.6	24151.7	11439.7	24549.1	8161.43	14095.4	10741.6	13835.5	1.28863	0.981215	1.74563	0.826836	1.77435	0.589889	1.01878	0.776375	435	5	S	9	T							S439	T443
sAAPSAATtPk	SAAPSAATTPK	SMAC_00497	S(1): 100.0; S(5): 0.0; T(8): 0.0; T(9): 100.0	2	0.311454	0.965136	1.15217	1.39623	0.76195	0.63205	0.645065	25766.1	8024.96	24867.8	29686.8	35975.6	19632.5	16285.5	16620.8	23966.1	18578.5	34714.2	23455.4	37113.8	12659.9	22594.6	16126.3	23025	1.04087	0.806883	1.50768	1.01869	1.61189	0.549834	0.981309	0.700381	435	1	S	9	T							S435	T443
mRsPTAASSQTSAk	MRSPTAASSQTSAK	SMAC_00497	S(3): 100.0; T(5): 0.0; S(8): 0.0; S(9): 0.0; T(11): 0.0; S(12): 0.0	1	0.402743	0.802967	1.03635	1.32514	1.09028	0.6797	0.300026	30011.1	12086.8	24098	31102.1	39769.1	32720.7	20398.6	9004.13	27914.5	27981.9	33639.6	24573.5	41027.3	21099.8	28301.2	8736.21	27948.2	0.998794	1.00121	1.20364	0.879252	1.46798	0.75496	1.01263	0.312586	228	3	S									S230
gRsPAIsPSESPRPLNk	GRSPAISPSESPRPLNK	SMAC_00497	S(3): 100.0; S(7): 100.0; S(9): 0.0; S(11): 0.0	2	0.532935	1.14512	1.0398	1.03501	0.933161	1.074	1.4358	82965.9	44215.4	95005.7	86267.6	85870.8	77420.6	89105.1	119122	77169.7	102362	132623	68159.3	88587.6	49924.3	123625	115578	95475	0.808272	1.07214	1.38909	0.713897	0.927862	0.522904	1.29484	1.21056	23	3	S	7	S							S25	S29
gRsPAISPSESPRPLNk	GRSPAISPSESPRPLNK	SMAC_00497	S(3): 98.9; S(7): 1.1; S(9): 0.0; S(11): 0.0	1	0.641499	1.34757	1.4968	1.20829	1.29483	1.19198	1.22122	35866.9	23008.6	48333.1	53685.5	43337.8	46441.7	42752.8	43801.4	33361.2	53266.8	67470.6	42416.5	44709	29947.7	59315.5	42498.1	43603.5	0.765103	1.22162	1.54737	0.972777	1.02535	0.686818	1.36034	0.974648	23	3	S									S25
gEmsPPDR	GEMSPPDR	SMAC_00497	S(4): 100.0	1	0.256078	0.624494	0.933232	1.17812	0.609772	0.514023	0.299484	42405.1	10859	26481.7	39573.8	49958.4	25857.4	21797.2	12699.6	39442.6	25139.6	36967.2	31266.9	51539	16674	30241.6	12321.8	30754.3	1.28251	0.817434	1.20202	1.01667	1.67583	0.54217	0.98333	0.400652	15	4	S									S18
aQNVEPSGsAPEEPk	AQNVEPSGSAPEEPK	SMAC_00497	S(7): 0.9; S(9): 99.1	1	0.752803	1.12624	1.33792	1.30363	1.01181	1.10886	0.964735	31917.7	24027.8	35947	42703.3	41609	32294.8	35392.2	30792.2	29687.9	55626.3	50180.3	33739.6	42925.5	20825.1	49103.4	29875.9	38332.5	0.774483	1.45115	1.30908	0.880181	1.11982	0.543276	1.28098	0.779388	131	9	S									S139
aPAAASPGAsRTPAEsPk	APAAASPGASRTPAESPK	SMAC_00497	S(6): 0.0; S(10): 0.8; T(12): 99.2; S(16): 100.0	2	0.403664	1.06583	1.32516	1.34083	0.757137	0.757881	0.52184	55844	22542.2	59520.3	74002.2	74877.3	42281.6	42323.1	29141.6	51942.6	52187.2	83087.4	58468.6	77246.3	27265.1	58719.4	28274.5	55327.9	0.938815	0.943235	1.50173	1.05677	1.39616	0.492791	1.0613	0.511036	97	12	T	16	S							T108	S112
aPAAAsPGASRTPAEsPk	APAAASPGASRTPAESPK	SMAC_00497	S(6): 0.0; S(10): 50.0; T(12): 50.0; S(16): 100.0	1	0.482494	1.15335	1.39729	1.54255	0.824367	0.817944	0.544798	10849.3	5234.72	12513	15159.6	16735.6	8943.79	8874.11	5910.67	10091.3	12118.8	17467.6	11977.5	17265.1	5767.36	12312	5734.79	12048.1	0.837585	1.00587	1.44982	0.994134	1.43301	0.478693	1.0219	0.47599	97	16	S									S112
aPAAAsPGASR	APAAASPGASR	SMAC_00497	S(6): 100.0; S(10): 0.0	1	0	0.538191	0.298123	0.631742	0.333192	0.347419	0	3430.43	0	1846.22	1022.69	2167.15	1142.99	1191.8	0	3190.77	0	2577.24	808.02	2235.71	737.053	1653.51	0	1230.76	2.59251	0	2.09401	0.656519	1.81652	0.598858	1.34348	0	97	6	S									S102
aNPTVQSPTDsAHETR	ANPTVQSPTDSAHETR	SMAC_00497	T(4): 0.0; S(7): 0.0; T(9): 0.0; S(11): 100.0; T(15): 0.0	1	0.423519	0.923117	1.05601	1.11628	0.725151	0.628289	0.486994	25173.3	10661.4	23237.9	26583.2	28100.3	18254.4	15816.1	12259.2	23414.6	24682	32439	21003.2	28989.4	11771.3	21943.4	11894.5	22679	1.03244	1.08832	1.43035	0.926106	1.27825	0.519038	0.967564	0.524469	115	11	S									S125
aNPTVQsPTDsAHETR	ANPTVQSPTDSAHETR	SMAC_00497	T(4): 0.0; S(7): 100.0; T(9): 0.0; S(11): 100.0; T(15): 0.0	2	0.344652	0.894044	1.03523	1.33693	0.77646	0.731279	0.415058	25062.4	8637.81	22406.9	25945.4	33506.6	19460	18327.6	10402.4	23311.5	19997.3	31278.9	20499.2	34566.7	12548.7	25427.9	10092.8	21905.4	1.06419	0.912893	1.42791	0.935809	1.578	0.572858	1.16081	0.460747	115	7	S	11	S							S121	S125
aNPTVQsPTDSAHETR	ANPTVQSPTDSAHETR	SMAC_00497	T(4): 0.0; S(7): 100.0; T(9): 0.0; S(11): 0.0; T(15): 0.0	1	0.32127	1.03737	1.37106	0.976892	0.661494	0.811554	0.54269	20704.3	6651.67	21478	28386.9	20225.9	13695.8	16802.6	11236	19257.9	15399.2	29982.3	22428.3	20865.8	8831.65	23312.1	10901.7	20061.8	0.959926	0.767586	1.49449	1.11796	1.04007	0.440222	1.16201	0.543404	115	7	S									S121
aGtVTDkETVPSkPEPR	AGTVTDKETVPSKPEPR	SMAC_00497	T(3): 100.0; T(5): 0.0; T(9): 0.0; S(12): 0.0	1	0.605004	1.07624	1.30875	1.13426	0.957547	1.08887	1.52715	46071.8	27873.6	49584.1	60296.5	52257.2	44115.9	50166.3	70358.3	42853.1	64529.8	69217	47639.8	53910.6	28447.9	69601.1	68264.8	59220.2	0.723624	1.08966	1.16881	0.804452	0.910341	0.480375	1.17529	1.15273	174	3	T									T176
aGksPITAQTPk	AGKSPITAQTPK	SMAC_00497	S(4): 100.0; T(7): 0.0; T(10): 0.0	1	0.343453	0.947516	1.06831	1.25302	0.698189	0.672286	0.56541	87130.2	29925.1	82557.3	93082	109176	60833.3	58576.5	49264.3	81043.2	69279.3	115246	73543.4	112630	39228.1	81269.5	47798.4	77293.3	1.04851	0.896317	1.49102	0.951485	1.45718	0.507522	1.05144	0.618403	216	4	S									S219
ektPPPEDAAVNPLHQTLAYDASTPFSPGLPPPSGR	EKTPPPEDAAVNPLHQTLAYDASTPFSPGLPPPSGR	SMAC_00499	T(3): 100.0; T(17): 0.0; Y(20): 0.0; S(23): 0.0; T(24): 0.0; S(27): 0.0; S(34): 0.0	1	0.359042	0.537101	1.80881	0.630665	0.730152	0.652639	1.42385	68748	24683.5	36924.7	124352	43357	50196.5	44867.7	97886.7	63945.2	57144.3	51545	98249.7	44728.7	32369	62249.8	94974	59697	1.07116	0.957239	0.863444	1.64581	0.749262	0.542221	1.04276	1.59093	236	3	T									T238
tSTESDsGEETPITTk	TSTESDSGEETPITTK	SMAC_00503	T(1): 0.0; S(2): 0.0; T(3): 0.0; S(5): 0.0; S(7): 100.0; T(11): 0.0; T(14): 0.0; T(15): 0.0	1	0.525962	1.31921	1.8283	1.77645	1.35091	0.931524	0.609609	78280.8	41172.7	103269	143121	139062	105750	72920.4	47720.7	72812	95318.4	144158	113079	143462	68192.4	101170	46300.7	98244.4	0.741131	0.970217	1.46734	1.15099	1.46025	0.69411	1.02978	0.471281	573	7	S									S579
tSTESDsGEEtPITTk	TSTESDSGEETPITTK	SMAC_00503	T(1): 0.0; S(2): 0.0; T(3): 0.0; S(5): 98.9; S(7): 100.0; T(11): 1.0; T(14): 0.0; T(15): 0.0	2	0.862946	1.52364	1.47751	1.71775	1.07472	1.14263	1.13507	9407.03	8117.76	14332.9	13899	16158.9	10109.9	10748.7	10677.6	8749.84	18793.3	20008	10981.5	16670.2	6519.32	14912.9	10359.9	12947.2	0.675811	1.45154	1.54536	0.848175	1.28755	0.503533	1.15182	0.800169	573	5	S	7	S							S577	S579
sIsGGGSVGAGNLPTRLPSLR	SISGGGSVGAGNLPTRLPSLR	SMAC_00503	S(1): 0.0; S(3): 100.0; S(7): 0.0; T(15): 0.0; S(19): 0.0	1	0.772576	1.2576	1.37353	1.15488	1.44405	1.30072	1.57317	42482	32820.6	53425.5	58350.2	49061.6	61346.1	55257.3	66831.5	39514.2	75982.5	74579.3	46102.1	50613.8	39558.8	76664.5	64842.9	57728.3	0.684485	1.31621	1.2919	0.798604	0.876758	0.685257	1.32802	1.12324	496	3	S									S498
sIsGGGSVGAGNLPTR	SISGGGSVGAGNLPTR	SMAC_00503	S(1): 0.0; S(3): 100.0; S(7): 0.0; T(15): 0.0	1	0.590286	1.0152	1.51319	1.01438	1.07749	1.05481	1.05283	19514	11518.8	19810.6	29528.3	19794.6	21026	20583.6	20544.8	18150.7	26667.1	27654.6	23330.1	20420.9	13558.5	28557.8	19933.5	21875.5	0.829729	1.21904	1.26419	1.06649	0.933505	0.619805	1.30547	0.911226	496	3	S									S498
rGsSSLSVDTSR	RGSSSLSVDTSR	SMAC_00503	S(3): 100.0; S(4): 0.0; S(5): 0.0; S(7): 0.0; T(10): 0.0; S(11): 0.0	1	0.743136	1.74963	1.36985	1.52505	1.21484	1.2861	0.247575	76875.7	57129.1	134504	105308	117239	93391.5	98869.7	19032.5	71505	132259	187761	83203.4	120949	60223	137173	18466.2	102076	0.700508	1.29569	1.83943	0.815113	1.18489	0.589982	1.34383	0.180906	331	3	S									S333
nsVSESFR	NSVSESFR	SMAC_00503	S(2): 100.0; S(4): 0.0; S(6): 0.0	1	0.554167	1.20499	1.00144	1.27233	0.820521	0.88195	0.663194	32513.8	18018.1	39178.9	32560.6	41368.3	26678.3	28675.6	21563	30242.4	41713.5	54691.8	25725.9	42677.2	17203.4	39784.7	20921.4	35013.6	0.863733	1.19135	1.56202	0.73474	1.21888	0.491334	1.13627	0.597522	565	2	S									S566
lDSVPLIVVEPEEEsR	LDSVPLIVVEPEEESR	SMAC_00503	S(3): 0.0; S(15): 100.0	1	0.431153	1.02631	1.26675	0.315481	1.33429	1.27436	1.61767	5216.91	2249.28	5354.18	6608.51	1645.84	6960.86	6648.21	8439.23	4852.45	5207.29	7474.17	5221.33	1697.91	4488.67	9223.78	8188.12	5214.31	0.930602	0.998653	1.4334	1.00135	0.325625	0.860838	1.76894	1.57032	517	15	S									S531
lDsVPLIVVEPEEESR	LDSVPLIVVEPEEESR	SMAC_00503	S(3): 100.0; S(15): 0.0	1	0.188392	1.17275	1.18467	0.863444	1.64349	1.59526	2.79037	8112.73	1528.38	9514.24	9610.88	7004.89	13333.2	12941.9	22637.5	7545.96	3538.32	13281.4	7593.48	7226.52	8597.83	17955.8	21963.9	8095.66	0.9321	0.437064	1.64056	0.93797	0.892641	1.06203	2.21795	2.71305	517	3	S									S519
lDDLtPFRSPVASAAVSGR	LDDLTPFRSPVASAAVSGR	SMAC_00503	T(5): 99.1; S(9): 0.9; S(13): 0.0; S(17): 0.0	1	1.07696	3.90094	1.10513	1.53072	6.046	2.20504	2.22636	59502.3	64081.8	232115	65757.8	91081.3	359751	131205	132474	55345.4	148355	324021	51954.8	93963	231984	182035	128532	138443	0.399769	1.07159	2.34046	0.375278	0.678711	1.67566	1.31487	0.928407	424	5	T									T428
lDDLTPFRsPVASAAVSGR	LDDLTPFRSPVASAAVSGR	SMAC_00503	T(5): 1.0; S(9): 99.0; S(13): 0.0; S(17): 0.0	1	0.50816	1.05763	1.19276	0.925256	1.53496	1.01801	1.29048	17436.5	8860.52	18441.4	20797.6	16133.2	26764.2	17750.5	22501.4	16218.3	20512.9	25743.3	16432	16643.6	17258.8	24627.2	21831.9	18885.8	0.858757	1.08615	1.3631	0.870071	0.881277	0.913848	1.304	1.15599	424	9	S									S432
gsSSLSVDTSR	GSSSLSVDTSR	SMAC_00503	S(2): 100.0; S(3): 0.0; S(4): 0.0; S(6): 0.0; T(9): 0.0; S(10): 0.0	1	0.616899	2.13286	2.02318	2.30035	1.87931	1.11131	0.621005	39165.8	24161.3	83535.2	79239.6	90095.2	73604.6	43525.3	24322.2	36429.6	55935.6	116611	62606.6	92945.7	47463.5	60387.4	23598.5	58161.5	0.626353	0.961729	2.00495	1.07643	1.59806	0.816064	1.03827	0.40574	332	2	S									S333
dkESQsPPVGEGITR	DKESQSPPVGEGITR	SMAC_00503	S(4): 0.0; S(6): 100.0; T(14): 0.0	1	0.849228	1.25227	1.4237	1.56826	1.44625	1.12225	0.887528	269640	228986	337664	383887	422865	389966	302603	239313	250803	530123	471362	303307	436244	251468	419834	232192	361570	0.693649	1.46617	1.30365	0.838859	1.20653	0.695488	1.16114	0.642178	630	6	S									S635
lERsTEDFSSVVk	LERSTEDFSSVVK	SMAC_00514	S(4): 99.4; T(5): 0.6; S(9): 0.0; S(10): 0.0	1	0.67063	1.0474	1.0848	0.987829	0.918434	1.22502	1.28173	35955.2	24112.6	37659.5	39004.2	35517.5	33022.4	44046	46084.6	33443.3	55822.8	52570.8	30817	36641.3	21294.3	61109.7	44713.3	40677.3	0.82216	1.37233	1.29239	0.757596	0.900779	0.523495	1.5023	1.09922	31	4	S									S34
yFDsGDYALSk	YFDSGDYALSK	SMAC_00515	Y(1): 0.0; S(4): 100.0; Y(7): 0.0; S(10): 0.0	1	0.571639	1.32152	1.14657	0.994612	2.43594	1.00202	1.62084	21334	12195.3	28193.3	24460.9	21219	51968.4	21377.1	34578.9	19843.6	28233.3	39356.4	19326.3	21890.4	33511.6	29658.8	33550	28946	0.685537	0.975376	1.35965	0.667668	0.756248	1.15773	1.02462	1.15905	90	4	S									S93
emPVRPPtPPQR	EMPVRPPTPPQR	SMAC_00530	T(8): 100.0	1	0.9104	1.35417	1.88514	1.74215	0.952242	1.25374	0.882249	10019.2	9121.52	13567.8	18887.7	17455	9540.75	12561.5	8839.47	9319.28	21117.1	18940	14923	18007.3	6152.31	17428	8576.45	16175.5	0.576136	1.3055	1.17091	0.922569	1.11325	0.380347	1.07743	0.530213	295	8	T									T302
tEAFsQSEIEAR	TEAFSQSEIEAR	SMAC_00538	T(1): 0.0; S(5): 100.0; S(7): 0.0	1	0.499621	1.02498	0.967346	0.964399	0.985322	1.16775	1.48779	100036	49979.9	102535	96769.2	96474.4	98567.4	116817	148833	93047.1	115708	143134	76456.6	99526.7	63560.7	162073	144404	107617	0.864611	1.07518	1.33003	0.710449	0.924821	0.590618	1.50601	1.34183	14	5	S									S18
lRAsEDIEIk	LRASEDIEIK	SMAC_00538	S(4): 100.0	1	0.592331	0.635336	0.811469	0.879969	0.823109	0.843194	1.37064	49734.5	29459.3	31598.2	40358	43764.9	40937	41935.9	68168	46260	68200.9	44109.5	31886.6	45149.5	26398	58182.2	66139.6	45704.8	1.01215	1.49221	0.965096	0.697664	0.987852	0.577577	1.273	1.44711	231	4	S									S234
kRtFLGDEEDENSSNk	KRTFLGDEEDENSSNK	SMAC_00538	T(3): 100.0; S(13): 0.0; S(14): 0.0	1	0.496898	0.988298	1.18767	1.208	1.40746	1.02478	0.94437	26371.7	13104.1	26063.1	31320.9	31857	37117.1	27025.2	24904.7	24529.4	30337	36382.9	24746.4	32865	23934.8	37495	24163.6	27541.7	0.890625	1.10149	1.32101	0.898507	1.19328	0.869038	1.36139	0.877346	214	3	T									T216
iPSIDSStPTQLVR	IPSIDSSTPTQLVR	SMAC_00538	S(3): 0.0; S(6): 0.0; S(7): 0.0; T(8): 100.0; T(10): 0.0	1	0.54645	0.969492	0.99147	0.754908	1.04082	1.05557	1.28057	15931.7	8705.89	15445.7	15795.8	12027	16582.1	16817.1	20401.6	14818.7	20154.9	21561.4	12480.2	12407.5	10692.9	23332.2	19794.6	17306.6	0.856244	1.16458	1.24585	0.72112	0.716922	0.617848	1.34816	1.14376	200	8	T									T207
iPsIDSSTPTQLVR	IPSIDSSTPTQLVR	SMAC_00538	S(3): 100.0; S(6): 0.0; S(7): 0.0; T(8): 0.0; T(10): 0.0	1	0.565421	0.955311	0.913509	0.922571	1.22134	1.04152	1.46983	264633	149629	252807	241745	244143	323206	275620	388966	246145	346405	352906	191001	251867	208418	382397	377392	299136	0.822855	1.15802	1.17975	0.638508	0.841983	0.696733	1.27834	1.26161	200	3	S									S202
dHLPPsPR	DHLPPSPR	SMAC_00539	S(6): 100.0	1	0.533106	1.20396	1.23248	1.14869	0.910527	0.983338	1.38375	12154.9	6479.84	14634	14980.7	13962.2	11067.3	11952.4	16819.4	11305.7	15001.4	20428.4	11836.1	14403.9	7136.72	16582.8	16318.9	14702.7	0.768957	1.02032	1.38943	0.805031	0.979682	0.485403	1.12788	1.10993	175	6	S									S180
sLSLDsVDEDLkVPk	SLSLDSVDEDLKVPK	SMAC_00544	S(1): 0.0; S(3): 0.0; S(6): 100.0	1	0.74867	1.44509	1.8259	1.89997	1.43605	1.22894	1.35275	79712.2	59678.2	115191	145547	151451	114471	97961.8	107831	74143.3	138160	160801	114995	156243	73815.9	135913	104622	125454	0.590999	1.10128	1.28175	0.916632	1.24542	0.588389	1.08337	0.833948	194	6	S									S199
sLsLDsVDEDLkVPk	SLSLDSVDEDLKVPK	SMAC_00544	S(1): 0.6; S(3): 99.4; S(6): 100.0	2	0.625706	1.38759	1.7379	1.60632	1.11463	1.07466	1.35224	38493.6	24085.7	53413.3	66898.1	61833.3	42906	41367.6	52052.8	35804.4	55760.5	74562.4	52855.6	63789.6	27667.7	57393.8	50503.9	54308.1	0.659284	1.02674	1.37295	0.973256	1.17459	0.509459	1.05682	0.929952	194	3	S	6	S							S196	S199
sLSLDsVDEDLk	SLSLDSVDEDLK	SMAC_00544	S(1): 0.0; S(3): 0.0; S(6): 100.0	1	0.721567	1.26334	1.45214	1.10457	1.22829	1.23806	1.35116	16898.4	12193.3	21348.4	24538.9	18665.5	20756.2	20921.2	22832.5	15717.9	28228.6	29801.3	19388	19256	13384.5	29026.2	22153.1	20770.5	0.756738	1.35907	1.43479	0.933437	0.927084	0.644399	1.39747	1.06656	194	6	S									S199
sEsDNETISRR	SESDNETISRR	SMAC_00544	S(1): 0.0; S(3): 100.0; T(7): 0.0; S(9): 0.0	1	0.467784	1.00417	0.793941	1.43704	0.76617	0.904828	0.505896	14053	6573.78	14111.7	11157.3	20194.7	10767	12715.6	7109.37	13071.3	15218.9	19699.2	8815.28	20833.7	6943.06	17641.7	6897.82	14145.1	0.924086	1.07591	1.39266	0.623205	1.47286	0.490847	1.2472	0.487649	165	3	S									S167
sEsDNETISR	SESDNETISR	SMAC_00544	S(1): 0.0; S(3): 100.0; T(7): 0.0; S(9): 0.0	1	0.461759	0.819925	0.864475	1.43044	0.749503	0.718885	0.426771	23387	10799.1	19175.6	20217.5	33453.7	17528.6	16812.6	9980.87	21753.1	25000.9	26768.2	15973.7	34512.2	11303.2	23325.9	9683.88	22539.5	0.965111	1.10921	1.18761	0.708696	1.53119	0.501486	1.03489	0.429641	165	3	S									S167
cPNNPSDGENRsR	CPNNPSDGENRSR	SMAC_00544	S(6): 0.0; S(12): 100.0	1	0.220182	0.995146	0.652718	1.57913	1.28321	0.364668	0.201009	22138.6	4874.51	22031.1	14450.2	34959.7	28408.5	8073.22	4450.06	20591.9	11284.9	30754.3	11417	36065.8	18319.1	11200.9	4317.64	14868.1	1.38498	0.759004	2.06848	0.76789	2.42572	1.23211	0.75335	0.290397	112	12	S									S123
aPtPkGDALLk	APTPKGDALLK	SMAC_00544	T(3): 100.0	1	0.890425	1.45668	1.55992	1.62708	1.8528	1.43042	1.45298	27586.5	24563.7	40184.6	43032.7	44885.3	51112.1	39460.2	40082.6	25659.2	56867	56095.7	33999.8	46305.4	32959.4	54747.4	38889.9	42597.6	0.602362	1.33498	1.31687	0.798162	1.08704	0.773737	1.28522	0.91296	125	3	T									T127
rIsSDIHk	RISSDIHK	SMAC_00550	S(3): 99.5; S(4): 0.5	1	0.513222	1.35858	1.27305	1.26516	2.38755	1.83204	0.89711	20270.5	10403.3	27539.2	25805.4	25645.5	48396.9	37136.4	18184.9	18854.4	24084.5	38443.3	20388.7	26456.9	31208.5	51523.3	17643.8	25270.7	0.746098	0.95306	1.52126	0.806812	1.04694	1.23497	2.03886	0.698192	221	3	S									S223
iSsDIHkQFGR	ISSDIHKQFGR	SMAC_00550	S(2): 0.4; S(3): 99.6	1	0.492803	0.783633	1.01069	0.748893	1.14854	0.808171	0.720155	54568	26891.3	42761.3	55151.5	40865.6	62673.7	44100.3	39297.5	50755.8	62255.6	59692.7	43574.8	42158.5	40414.8	61185.1	38128.1	47165.3	1.07613	1.31995	1.26561	0.923874	0.893846	0.856877	1.29725	0.808394	222	3	S									S224
iSsDIHk	ISSDIHK	SMAC_00550	S(2): 0.0; S(3): 100.0	1	0.739998	2.01847	2.62689	3.05871	4.01116	1.12608	0.384132	75500.8	55870.4	152396	198332	230935	302846	85020.3	29002.3	70226.2	129345	212737	156701	238242	195289	117958	28139.3	143023	0.491013	0.904365	1.48743	1.09564	1.66576	1.36544	0.824748	0.196747	222	3	S									S224
nLSDQskDPSR	NLSDQSKDPSR	SMAC_00554	S(3): 0.0; S(6): 99.2; S(10): 0.8	1	0.427623	0.904104	1.2466	1.5848	1.04595	0.795655	0.466316	52390	22403.2	47366	65309.6	83028	54797.5	41684.4	24430.3	48730	51865.3	66120.7	51600.6	85654.9	35335.9	57833.3	23703.4	51733	0.941952	1.00256	1.27811	0.997442	1.65571	0.683044	1.11792	0.458187	972	6	S									S977
aVtPTPPEPVEPPk	AVTPTPPEPVEPPK	SMAC_00554	T(3): 99.5; T(5): 0.5	1	0.553675	1.0001	1.19883	0.890986	0.709155	1.06237	1.03568	34756.2	19243.7	34759.8	41666.7	30967.3	24647.6	36924	35996.5	32328.1	44550.7	48522.9	32920.5	31947.1	15893.9	51228.7	34925.4	33923	0.952986	1.31329	1.43039	0.970449	0.941755	0.468528	1.51015	1.02955	1396	3	T									T1398
aGtPTGGPSAVVGR	AGTPTGGPSAVVGR	SMAC_00554	T(3): 100.0; T(5): 0.0; S(9): 0.0	1	0.754352	1.14487	1.5063	1.2621	0.768827	1.02291	0.973515	22785.6	17188.4	26086.5	34321.9	28757.6	17518.2	23307.6	22182.1	21193.7	39792.5	36415.4	27117.5	29667.5	11296.5	32337.1	21522.1	28392.5	0.746457	1.40152	1.28257	0.955094	1.04491	0.39787	1.13893	0.75802	983	3	T									T985
wLDAAAAPLTPGsADEGEEFDFER	WLDAAAAPLTPGSADEGEEFDFER	SMAC_00555	T(10): 0.0; S(13): 100.0	1	0.883911	1.59289	1.62247	1.23666	1.86802	1.04132	2.03403	14029.8	12401.1	22347.8	22762.9	17350.1	26207.9	14609.5	28537	13049.6	28709.6	31196.5	17984.8	17899.1	16900	20269.3	27687.8	19127	0.682261	1.50099	1.63101	0.940279	0.935799	0.883566	1.05972	1.44758	411	13	S									S423
vEIILEEGGsEAAR	VEIILEEGGSEAAR	SMAC_00555	S(10): 100.0	1	0.446081	0.673955	0.930566	0.754696	0.861515	0.77139	1.2956	68437.4	30528.6	46123.8	63685.5	51649.4	58959.9	52791.9	88667.3	63656.3	70676.4	64386.5	50317.5	53283.6	38020	73244	86028.9	64021.4	0.994297	1.10395	1.0057	0.785947	0.832277	0.593864	1.14405	1.34375	492	10	S									S501
tStNTPPPAADTGAPTRk	TSTNTPPPAADTGAPTRK	SMAC_00555	T(1): 0.0; S(2): 0.0; T(3): 0.4; T(5): 99.6; T(12): 0.0; T(16): 0.0	1	0.421255	0.922045	4.60647	2.24054	1.93553	1.78367	0.71955	19245.7	8107.34	17745.4	88654.7	43120.7	37250.6	34328	13848.2	17901.1	18769.2	24771.7	70045.4	44485	24020.8	47626.9	13436.2	24396.3	0.733766	0.769347	1.01539	2.87115	1.82343	0.984611	1.95222	0.550747	86	5	T									T90
tSTNTPPPAADTGAPTRk	TSTNTPPPAADTGAPTRK	SMAC_00555	T(1): 0.5; S(2): 98.5; T(3): 0.5; T(5): 0.5; T(12): 0.0; T(16): 0.0	1	0.401101	1.17242	1.6571	1.44401	1.23304	1.02248	0.326414	75528.4	30294.5	88550.7	125158	109064	93129.5	77226	24653.5	70251.9	70134.4	123612	98886.7	112514	60054.1	107144	23919.9	84569.3	0.830702	0.829313	1.46167	1.1693	1.33044	0.710117	1.26694	0.282844	86	2	S									S87
tSTNtPPPAADTGAPTR	TSTNTPPPAADTGAPTR	SMAC_00555	T(1): 0.0; S(2): 0.0; T(3): 0.0; T(5): 100.0; T(12): 0.0; T(16): 0.0	1	0.30177	0.895194	1.38013	1.16005	0.954329	0.669774	0.23454	386822	116732	346281	533865	448735	369156	259084	90725.4	359798	270244	483391	421802	462932	238048	359455	88025.8	359627	1.00048	0.751456	1.34415	1.17289	1.28726	0.661932	0.999522	0.24477	86	5	T									T90
tstNTPPPAADTGAPTR	TSTNTPPPAADTGAPTR	SMAC_00555	T(1): 2.0; S(2): 99.0; T(3): 99.0; T(5): 0.0; T(12): 0.0; T(16): 0.0	2	0.576461	0.830152	1.37375	1.22897	0.787805	0.982859	0.772086	15406.8	8881.41	12790	21165	18934.5	12137.5	15142.7	11895.4	14330.4	20561.2	17854.2	16722.3	19533.6	7826.84	21009.1	11541.4	17288.3	0.828912	1.18932	1.03273	0.967265	1.12988	0.452726	1.21522	0.667587	86	2	S	3	T							S87	T88
skTDPtDDELGELFEGIGDDIAIk	SKTDPTDDELGELFEGIGDDIAIK	SMAC_00555	S(1): 0.0; T(3): 0.0; T(6): 100.0	1	0.522673	1.10942	1.17886	0.718997	0.619216	0.782932	1.3965	18411.8	9623.38	20426.5	21705.1	13238.1	11400.9	14415.2	25712.1	17125.6	22278.9	28514.3	17149	13656.9	7351.82	19999.8	24947	18574.4	0.921998	1.19944	1.53514	0.92326	0.735254	0.395804	1.07674	1.34309	6	6	T									T11
rTStNtPPPAADTGAPTR	RTSTNTPPPAADTGAPTR	SMAC_00555	T(2): 0.6; S(3): 99.4; T(4): 0.6; T(6): 99.4; T(13): 0.0; T(17): 0.0	2	0.607004	1.11965	1.59131	1.48275	1.0386	1.06959	0.646083	21201.1	12869.1	23737.7	33737.5	31435.9	22019.4	22676.3	13697.7	19719.9	29793.1	33136.7	26655.7	32430.5	14199.1	31461.3	13290.1	28224.4	0.698683	1.05558	1.17404	0.94442	1.14902	0.503077	1.11468	0.470871	85	3	S	6	T							S87	T90
rTStNtPPPAADTGAPTR	RTSTNTPPPAADTGAPTR	SMAC_00555	T(2): 0.7; S(3): 99.3; T(4): 50.0; T(6): 50.0; T(13): 0.0; T(17): 0.0	1	0.514977	1.08076	1.5927	1.35659	1.15547	1.0236	0.733259	9645.2	4967.05	10424.1	15362	13084.6	11144.8	9872.85	7072.43	8971.37	11499.2	14551.6	12137.4	13498.5	7186.65	13697.7	6861.99	11818.3	0.759111	0.972999	1.23128	1.027	1.14218	0.608097	1.15903	0.580626	85	3	S									S87
qkVEIILEEGGsEAAR	QKVEIILEEGGSEAAR	SMAC_00555	S(12): 100.0	1	0.460072	0.943682	1.00698	0.872935	0.918465	1.02479	1.56834	121264	55790.2	114435	122111	105856	111377	124270	190183	112792	129159	159745	96479.1	109205	71820.8	172413	184524	120976	0.932355	1.06764	1.32047	0.797508	0.9027	0.593679	1.42519	1.5253	490	12	S									S501
nDAADRDILAELEDELVSkAPERPHtPR	NDAADRDILAELEDELVSKAPERPHTPR	SMAC_00555	S(18): 0.0; T(26): 100.0	1	0.610708	1.11459	1.23038	0.98311	0.935447	1.21657	1.18536	29744.8	18165.4	33153.2	36597.4	29242.5	27824.7	36186.6	35258.3	27666.8	42054.5	46280.2	28915.3	30167.7	17942.6	50205.6	34209.1	32188.4	0.859528	1.30651	1.43779	0.898316	0.937222	0.557426	1.55974	1.06278	45	26	T									T70
dILAELEDELVSkAPERPHtPR	DILAELEDELVSKAPERPHTPR	SMAC_00555	S(12): 1.3; T(20): 98.7	1	0.715788	1.37622	1.88648	1.19848	1.65369	1.42485	2.03452	13438.1	9618.85	18493.9	25350.8	16105.3	22222.6	19147.3	27340.1	12499.3	22268.5	25816.5	20029.4	16614.9	14330.1	26565.1	26526.6	21149	0.591014	1.05293	1.2207	0.947065	0.785612	0.67758	1.25609	1.25427	51	20	T									T70
dIAAkAsPAkR	DIAAKASPAKR	SMAC_00555	S(7): 100.0	1	0.412831	1.02809	1.86475	1.37617	1.67667	0.815747	0.504013	78145.3	32260.8	80340.3	145721	107541	131024	63746.8	39386.3	72685.9	74686.5	112151	115133	110943	84490.2	88442.9	38214.3	86466.5	0.840625	0.863762	1.29705	1.33154	1.28308	0.977143	1.02286	0.441955	75	7	S									S81
dIAAkAsPAk	DIAAKASPAK	SMAC_00555	S(7): 100.0	1	0.603193	1.36961	1.88383	1.33977	1.38427	1.43045	0.961498	28489.7	17184.8	39019.9	53669.8	38169.6	39437.5	40753.2	27392.8	26499.4	39784.3	54469.8	42404.1	39377.2	25431	56541.3	26577.7	39580.8	0.669502	1.00514	1.37617	1.07133	0.994858	0.64251	1.4285	0.671481	75	7	S									S81
aPERPHtPR	APERPHTPR	SMAC_00555	T(7): 100.0	1	0.189519	1.36094	1.63096	1.29377	1.36465	0.551425	0	68261.9	12936.9	92900.7	111333	88314.9	93153.4	37641.3	0	63493	29950.1	129685	87963.1	91109.1	60069.5	52223.9	0	61781.3	1.02771	0.484776	2.0991	1.42378	1.4747	0.972293	0.845303	0	64	7	T									T70
amEPAREsNPVR	AMEPARESNPVR	SMAC_00555	S(8): 100.0	1	0.378425	1.06581	1.21621	1.11076	0.957161	0.684209	0.647739	41129.8	15564.5	43836.4	50022.3	45685.5	39367.8	28141.4	26641.4	38256.4	36033.2	61193.5	39522.2	47130.9	25386.1	39043.6	25848.6	38650	0.989816	0.932297	1.58327	1.02257	1.21943	0.656822	1.01018	0.668788	341	8	S									S348
ssIFGR	SSIFGR	SMAC_00573	S(1): 0.0; S(2): 100.0	1	0.569256	2.38008	1.38562	1.56964	1.84595	1.69752	1.43288	39674.2	22584.8	94427.7	54973.4	62274.2	73236.5	67347.9	56848.3	36902.5	52285.7	131816	43434.1	64244.4	47226.2	93439	55156.7	53721.2	0.686926	0.973279	2.45371	0.808509	1.19589	0.879098	1.73933	1.02672	5	2	S									S6
sTLLANADPATR	STLLANADPATR	SMAC_00601	S(1): 100.0; T(2): 0.0; T(11): 0.0	1	0.448913	0.789676	1.41262	0.762068	0.893405	0.837629	0.669517	80742.6	36246.4	63760.5	114058	61531.3	72135.8	67632.4	54058.6	75101.8	83913.5	89006.5	90116.7	63478.1	46516.4	93833.7	52450	79507.6	0.944586	1.05541	1.11947	1.13343	0.79839	0.585056	1.18018	0.659685	463	1	S									S463
rRstLLANADPATR	RRSTLLANADPATR	SMAC_00601	S(3): 100.0; T(4): 100.0; T(13): 0.0	2	0.496843	1.05406	1.00576	0.974873	1.25023	0.976389	0.749316	60560.1	30088.8	63833.7	60908.8	59038.4	75714	59130.2	45378.6	56329.2	69658.2	89108.7	48123.6	60906.3	48823.8	82037.7	44028.4	58617.8	0.960959	1.18835	1.52017	0.820973	1.03904	0.832919	1.39954	0.751109	461	3	S	4	T							S463	T464
rRsTLLANADPATR	RRSTLLANADPATR	SMAC_00601	S(3): 99.5; T(4): 0.5; T(13): 0.0	1	0.39255	0.795634	1.1119	0.930243	1.11058	0.98351	0.729728	23698.5	9302.83	18855.3	26350.4	22045.3	26319.1	23307.7	17293.5	22042.9	21536.9	26321.1	20819.2	22742.8	16971.7	32337.3	16778.9	21789.9	1.01161	0.988389	1.20795	0.955455	1.04373	0.778883	1.48405	0.770031	461	3	S									S463
rGsmDSDATITSNTPR	RGSMDSDATITSNTPR	SMAC_00601	S(3): 100.0; S(6): 0.0; T(9): 0.0; T(11): 0.0; S(12): 0.0; T(14): 0.0	1	0.119099	0.211532	0.2287	0.268191	0.190667	0.209891	0.212418	74366	8856.94	15730.8	17007.5	19944.3	14179.2	15608.8	15796.6	69170.7	20504.6	21959.4	13437.5	20575.3	9143.37	21655.7	15326.6	20539.9	3.36762	0.998278	1.06911	0.654213	1.00172	0.445151	1.05432	0.746186	1027	3	S									S1029
qRPDLHHALsSEDLRPPAIR	QRPDLHHALSSEDLRPPAIR	SMAC_00601	S(10): 99.4; S(11): 0.6	1	0.456213	1.1129	1.0729	0.95587	1.25632	1.12716	1.09844	30797.5	14050.2	34274.5	33042.5	29438.4	38691.6	34713.6	33829.2	28645.9	32527.5	47845.5	26106.7	30369.8	24950.1	48161.9	32822.6	31448.6	0.91088	1.03431	1.52139	0.830137	0.965695	0.79336	1.53145	1.04369	441	10	S									S450
tNPSTSSPGPAARPGtGSR	TNPSTSSPGPAARPGTGSR	SMAC_00602	T(1): 0.0; S(4): 0.0; T(5): 0.0; S(6): 0.0; S(7): 0.0; T(16): 99.1; S(18): 0.9	1	0.982704	2.11545	2.29227	2.57789	1.68681	1.67527	0.489061	10564.2	10381.4	22347.9	24215.9	27233.3	17819.8	17697.9	5166.52	9826.13	24033.9	31196.6	19132.8	28094.9	11491	24554.1	5012.78	21583.3	0.455264	1.11354	1.4454	0.88646	1.30169	0.532401	1.13764	0.232252	291	16	T									T306
sVsVEGPPPGVAIPPNR	SVSVEGPPPGVAIPPNR	SMAC_00602	S(1): 0.0; S(3): 100.0	1	0.544684	1.0895	1.49693	1.13528	0.891772	0.982418	1.22002	18307.6	9971.87	19946.2	27405.2	20784.2	16326.2	17985.8	22335.7	17028.6	23085.7	27843.9	21652.6	21441.8	10527.9	24953.6	21671.1	21661.9	0.786111	1.06573	1.28539	0.999573	0.989841	0.48601	1.15196	1.00043	310	3	S									S312
sTSsQPPAAEPPR	STSSQPPAAEPPR	SMAC_00602	S(1): 99.4; T(2): 33.7; S(3): 33.4; S(4): 33.4	1	0.218717	0.794796	1.16638	1.47274	0.277986	0.515115	0.874155	5008.18	1095.37	3980.48	5841.44	7375.73	1392.2	2579.79	4377.92	4658.3	2535.88	5556.56	4615.28	7609.09	897.755	3579.22	4247.65	4431.47	1.05119	0.572244	1.25389	1.04148	1.71706	0.202587	0.807683	0.958521	363	1	S									S363
sRSTssQPPAAEPPR	SRSTSSQPPAAEPPR	SMAC_00602	S(1): 0.7; S(3): 98.6; T(4): 0.7; S(5): 0.0; S(6): 100.0	2	0.386123	1.0933	1.1141	1.36655	0.761751	0.934763	0.606935	10961.7	4232.55	11984.4	12212.3	14979.7	8350.06	10246.6	6653.02	10195.9	9798.71	16729.6	9648.87	15453.7	5384.5	14216.1	6455.05	9997.28	1.01986	0.980137	1.67342	0.96515	1.54579	0.538596	1.422	0.645681	361	3	S	6	S							S363	S366
sRSTssQPPAAEPPR	SRSTSSQPPAAEPPR	SMAC_00602	S(1): 0.7; S(3): 98.7; T(4): 1.3; S(5): 98.7; S(6): 0.7	2	0.395012	1.65428	1.79331	1.75286	1.83339	1.09336	0.565213	10418.4	4115.4	17234.9	18683.5	18262	19101	11391.1	5888.63	9690.57	9527.51	24059.1	14761.7	18839.8	12317.2	15804	5713.41	13539.4	0.71573	0.703686	1.77697	1.09027	1.39148	0.909728	1.16726	0.421983	361	3	S	5	S							S363	S365
sRsTSSQPPAAEPPR	SRSTSSQPPAAEPPR	SMAC_00602	S(1): 0.6; S(3): 98.1; T(4): 0.6; S(5): 0.6; S(6): 0.0	1	0.26775	0.843741	1.09889	1.28368	0.63531	1.08322	0.672967	10901.3	2918.83	9197.89	11979.3	13993.8	6925.72	11808.5	7336.24	10139.7	6757.33	12839.8	9464.77	14436.5	4466.02	16383.2	7117.94	9802.26	1.03443	0.689365	1.30988	0.965571	1.47278	0.455611	1.67137	0.726153	361	3	S									S363
sGSRPQSSYIGTPGSEPAsPHLRPR	SGSRPQSSYIGTPGSEPASPHLRPR	SMAC_00602	S(1): 0.0; S(3): 0.0; S(7): 0.0; S(8): 0.0; Y(9): 0.0; T(12): 0.0; S(15): 0.0; S(19): 100.0	1	0.639008	0.782677	1.22449	1.11151	0.849453	0.991565	0.902614	21520.3	13751.6	16843.4	26351.5	23920.1	18280.5	21338.8	19424.5	20016.8	31836.2	23512.6	20820.1	24676.9	11788.1	29605.6	18846.5	22166.3	0.903029	1.43624	1.06073	0.939266	1.11326	0.5318	1.33561	0.850232	1061	19	S									S1079
sGSRPQSSYIGTPGsEPAsPHLRPR	SGSRPQSSYIGTPGSEPASPHLRPR	SMAC_00602	S(1): 0.0; S(3): 0.0; S(7): 0.0; S(8): 0.0; Y(9): 0.0; T(12): 0.0; S(15): 100.0; S(19): 100.0	2	0.79103	1.11012	1.26786	1.20851	0.778293	1.30263	1.34364	19943.5	15775.9	22139.8	25285.7	24101.9	15521.9	25979.1	26796.8	18550.2	36522.7	30906	19978	24864.4	10009.2	36043.6	25999.5	25432	0.729407	1.43609	1.21524	0.785548	0.977685	0.393569	1.41726	1.02232	1061	15	S	19	S							S1075	S1079
kAsAAGSLLTVDDATNR	KASAAGSLLTVDDATNR	SMAC_00602	S(3): 100.0; S(7): 0.0; T(10): 0.0; T(15): 0.0	1	0.512028	1.2698	1.19158	1.06963	1.39744	1.27327	1.44566	10783	5521.21	13692.3	12848.9	11533.9	15068.6	13729.7	15588.6	10029.7	12782.1	19113.7	10151.8	11898.8	9716.94	19048.7	15124.7	12340.4	0.81275	1.03579	1.54887	0.822644	0.964213	0.787406	1.5436	1.22562	500	3	S									S502
gESPPRQsPPR	GESPPRQSPPR	SMAC_00602	S(3): 0.0; S(8): 100.0	1	0.311968	0.654687	0.821426	1.24084	0.51404	0.354686	0.202183	19733.3	6156.15	12919.1	16209.4	24485.9	10143.7	6999.12	3989.74	18354.7	14252	18034.5	12807	25260.6	6541.11	9710.63	3871.02	13529.5	1.35664	1.0534	1.33298	0.946596	1.86708	0.483471	0.717738	0.286118	1231	8	S									S1238
gEsPPRQsPPR	GESPPRQSPPR	SMAC_00602	S(3): 100.0; S(8): 100.0	2	0.411036	1.0032	0.940718	1.20432	0.58774	0.622541	0.386609	66325.2	27262	66537.6	62393.3	79876.6	38982	41290.1	25641.9	61691.6	63114	92883.3	49296.5	82403.8	25137.3	57286.3	24878.9	59488.9	1.03703	1.06094	1.56135	0.828666	1.3852	0.422555	0.962974	0.418211	1231	3	S	8	S							S1233	S1238
gESPPRQsPPR	GESPPRQSPPR	SMAC_00602	S(3): 100.0; S(8): 0.0	1	0.346389	1.04413	1.06029	0.903072	0.602555	0.736777	0.305734	17822.7	6173.6	18609.2	18897.3	16095.2	10739.2	13131.4	5449	16577.6	14292.4	25977.5	14930.6	16604.4	6925.1	18218.5	5286.86	15754.1	1.05227	0.907219	1.64894	0.947728	1.05398	0.439575	1.15643	0.335587	1231	3	S									S1233
msEEQPLQVAR	MSEEQPLQVAR	SMAC_00604	S(2): 100.0	1	0.772616	0.988763	1.88276	1.31157	0.878042	1.01787	0.912959	19887.7	15365.6	19664.3	37443.8	26084.2	17462.3	20243.1	18156.7	18498.3	35572.6	27450.3	29584.1	26909.5	11260.5	28085.5	17616.4	27179.9	0.680589	1.30878	1.00995	1.08845	0.990051	0.414293	1.03332	0.648141	91	2	S									S92
fVVQLGERVsPTDIEEGmR	FVVQLGERVSPTDIEEGMR	SMAC_00604	S(10): 100.0; T(12): 0.0	1	0.388905	1.00227	1.08451	0.57908	0.909114	0.663625	1.5746	69860.2	27169	70019	75764.4	40454.7	63510.9	46361	110002	64979.6	62898.5	97743.1	59860.9	41734.6	40954.7	64321.6	106729	63610.1	1.02153	0.988814	1.5366	0.94106	0.6561	0.643839	1.01119	1.67786	127	10	S									S136
vGsIQSVR	VGSIQSVR	SMAC_00609	S(3): 100.0; S(6): 0.0	1	0.764857	1.7431	2.25462	2.02978	2.72446	1.21659	0.657881	74368.7	56881.4	129632	167673	150952	202615	90476.5	48925.7	69173.1	131685	180960	132477	155728	130655	125528	47469.9	131170	0.527354	1.00393	1.37959	1.00996	1.18722	0.996073	0.956984	0.361895	15	3	S									S17
sVTSDEERR	SVTSDEERR	SMAC_00609	S(1): 100.0; T(3): 0.0; S(4): 0.0	1	0.752073	1.01331	1.23601	2.12795	1.33351	0.77823	0.338073	8044.4	6049.97	8151.49	9942.94	17118.1	10727.3	6260.39	2719.6	7482.4	14006.2	11379.1	7855.84	17659.7	6917.44	8685.72	2638.67	8270.78	0.904679	1.69346	1.37582	0.949831	2.13519	0.836371	1.05017	0.319035	23	1	S									S23
ttVGARPSTAR	TTVGARPSTAR	SMAC_00610	T(1): 0.4; T(2): 99.6; S(8): 0.0; T(9): 0.0	1	0.335134	1.16919	1.1776	1.12053	1.65827	0.470687	0.341622	34212.3	11465.7	40000.9	40288.5	38335.9	56733.4	16103.3	11687.7	31822.2	26544.1	55839.2	31831.6	39548.8	36584.2	22341.9	11339.9	31826.9	0.999852	0.834015	1.75447	1.00015	1.24262	1.14948	0.70198	0.356299	819	2	T									T820
ttVGARPSTAR	TTVGARPSTAR	SMAC_00610	T(1): 99.4; T(2): 0.6; S(8): 0.0; T(9): 0.0	1	0.222448	1.29511	1.30023	1.05891	1.76285	0.479398	0.133501	55735.5	12398.2	72183.4	72468.8	59019.1	98253.2	26719.5	7440.75	51841.7	28703	100764	57257.1	60886.3	63358.1	37070.9	7219.34	54549.4	0.950363	0.526183	1.84721	1.04964	1.11617	1.16148	0.679583	0.132345	819	1	T									T819
sPGSLIGLPPPVGsPQQNAk	SPGSLIGLPPPVGSPQQNAK	SMAC_00610	S(1): 0.0; S(4): 0.0; S(14): 100.0	1	0.675208	1.05323	1.15771	1.10553	1.93039	1.36382	1.43004	15154.1	10232.1	15960.6	17544	16753.3	29253.3	20667.5	21670.9	14095.4	23688.3	22280.3	13861.4	17283.4	18863.8	28674.2	21026.1	19945	0.706713	1.18768	1.11709	0.694982	0.866554	0.945794	1.43767	1.05421	610	14	S									S623
sPGsLIGLPPPVGSPQQNAk	SPGSLIGLPPPVGSPQQNAK	SMAC_00610	S(1): 0.9; S(4): 99.1; S(14): 0.0	1	0.499067	1.23675	1.00565	1.04852	1.66303	1.1156	1.33157	19602.9	9783.14	24243.9	19713.6	20554.1	32600.1	21869	26102.5	18233.4	22648.8	33843.2	15575.6	21204.4	21022	30341.2	25325.8	21926.6	0.831564	1.03294	1.54348	0.710351	0.967062	0.958746	1.38376	1.15503	610	4	S									S613
sPGsLIGLPPPVGSPQQNAk	SPGSLIGLPPPVGSPQQNAK	SMAC_00610	S(1): 99.0; S(4): 1.0; S(14): 0.0	1	0.514474	1.6143	1.41561	0.944529	1.70892	1.32423	1.68599	8851.3	4553.76	14288.6	12530	8360.31	15126.2	11721.1	14923.2	8232.93	10542.3	19946.2	9899.84	8624.82	9754.04	16262	14479.1	10221.1	0.805484	1.03143	1.95148	0.96857	0.843825	0.954305	1.59102	1.41659	610	1	S									S610
sATTPGIVQPsPTDLSR	SATTPGIVQPSPTDLSR	SMAC_00610	S(1): 0.0; T(3): 0.0; T(4): 0.0; S(11): 99.6; T(13): 0.4; S(16): 0.0	1	0.792436	1.12222	1.41567	1.04483	1.20973	1.3475	1.2187	67770.2	53703.6	76053.2	95940.5	70808.1	81983.7	91320.7	82591.3	63035.7	124328	106167	75801.9	73048.4	52866.8	126699	80133.7	77967.8	0.808483	1.59461	1.36167	0.972221	0.936904	0.678059	1.62502	1.02778	593	11	S									S603
rTtVGARPSTAR	RTTVGARPSTAR	SMAC_00610	T(2): 0.7; T(3): 99.3; S(9): 0.0; T(10): 0.0	1	0.374056	2.02047	0.872987	1.32003	3.4869	1.65118	0.531124	8856.51	3312.83	17894.3	7731.62	11690.9	30881.8	14623.7	4703.91	8237.78	7669.49	24979.5	6108.69	12060.8	19914	20289.1	4563.94	10149.3	0.811662	0.755669	2.46122	0.601885	1.18834	1.96211	1.99907	0.449681	818	3	T									T820
aPSFDEsPDRLLQmLR	APSFDESPDRLLQMLR	SMAC_00610	S(3): 0.0; S(7): 100.0	1	0.548579	0.642961	1.29909	0.870497	1.0461	0.916135	0.87254	39825	21847.2	25605.9	51736.4	34667.5	41661	36485.1	34748.9	37042.8	50578.1	35744.6	40876.6	35764.4	26864.9	50619.7	33714.9	36403.6	1.01756	1.38937	0.981898	1.12287	0.982442	0.737974	1.39051	0.926144	830	7	S									S836
aPSFDEsPDR	APSFDESPDR	SMAC_00610	S(3): 0.0; S(7): 100.0	1	0.51837	0.836685	1.49147	1.13949	1.15178	1.0022	0.67679	222426	115299	186101	331741	253452	256187	222917	150536	206887	266927	259787	262106	261471	165201	309276	146056	260629	0.793798	1.02416	0.99677	1.00567	1.00323	0.633854	1.18665	0.560399	830	7	S									S836
aPsFDESPDR	APSFDESPDR	SMAC_00610	S(3): 100.0; S(7): 0.0	1	0.450024	2.24809	2.22368	2.23162	2.03277	2.34312	1.15187	2554.2	1149.45	5742.07	5679.71	5700.01	5192.11	5984.79	2942.1	2375.76	2661.08	8015.65	4487.5	5880.35	3348.11	8303.35	2854.56	3917.8	0.606401	0.679227	2.04596	1.14541	1.50093	0.854588	2.11939	0.728612	830	3	S									S832
aDsTGSQLR	ADSTGSQLR	SMAC_00610	S(3): 100.0; T(4): 0.0; S(6): 0.0	1	0.447749	1.08257	1.10738	1.82686	1.41943	0.835541	0.467119	23493.9	10519.4	25433.8	26016.7	42920.2	33348	19630.1	10974.5	21852.6	24353.3	35504.4	20555.6	44278.1	21504.3	27235	10647.9	23102.9	0.94588	1.05412	1.53679	0.889741	1.91656	0.930803	1.17886	0.46089	584	3	S									S586
sVIDGDNANtPTSNGPRtPR	SVIDGDNANTPTSNGPRTPR	SMAC_00613	S(1): 0.0; T(10): 33.3; T(12): 33.3; S(13): 33.3; T(18): 100.0	1	0.70313	1.23323	1.12879	1.22336	0.826564	1.03891	1.24986	17676.8	12429.1	21799.5	19953.4	21625	14611	18364.7	22093.5	16441.9	28774.4	30431	15765	22309.2	9421.83	25479.3	21436.1	21872.7	0.751708	1.31554	1.39128	0.720763	1.01996	0.430758	1.16489	0.980042	70	18	T									T87
sVIDGDNANtPtSNGPRTPR	SVIDGDNANTPTSNGPRTPR	SMAC_00613	S(1): 0.0; T(10): 100.0; T(12): 33.3; S(13): 33.3; T(18): 33.3	1	0.548003	0.985154	1.19226	1.02573	0.99887	1.05518	0.93826	22690.5	12434.4	22353.6	27052.9	23274.2	22664.8	23942.5	21289.6	21105.3	28786.8	31204.6	21374.3	24010.6	14615.3	33218	20656.1	22692.5	0.930057	1.26856	1.37511	0.941912	1.05809	0.644061	1.46383	0.910262	70	10	T									T79
sVIDGDNANtPTSNGPR	SVIDGDNANTPTSNGPR	SMAC_00613	S(1): 0.0; T(10): 100.0; T(12): 0.0; S(13): 0.0	1	0.625956	1.38393	1.45878	1.4439	1.28939	1.34363	0.907729	50553.4	31644.2	69962.6	73746.1	72994	65183.2	67925.2	45888.8	47021.7	73259	97664.3	58266.2	75303.4	42033	94239.9	44523.3	65762.6	0.715021	1.11399	1.4851	0.886008	1.14508	0.639163	1.43303	0.677031	70	10	T									T79
pRLsTGPR	PRLSTGPR	SMAC_00613	S(4): 100.0; T(5): 0.0	1	0.437006	1.28149	1.31435	1.52188	0.990377	0.922004	0.519957	22856.4	9988.39	29290.2	30041.5	34784.8	22636.5	21073.7	11884.4	21259.6	23124	40887.7	23735.5	35885.4	14597	29237.8	11530.7	23429.8	0.907378	0.986949	1.74512	1.01305	1.53161	0.623012	1.24789	0.492141	2	4	S									S5
dHFsPGPGGTQDGAAk	DHFSPGPGGTQDGAAK	SMAC_00613	S(4): 100.0; T(10): 0.0	1	0.163014	0.772558	0.941703	0.833168	0.931114	0.737475	0.923377	7397.19	1205.84	5714.75	6965.95	6163.1	6887.63	5455.24	6830.39	6880.41	2791.63	7977.52	5503.75	6358.09	4441.45	7568.64	6627.15	6492.62	1.05973	0.42997	1.22871	0.847693	0.97928	0.684077	1.16573	1.02072	721	4	S									S724
aktPGLGNk	AKTPGLGNK	SMAC_00613	T(3): 100.0	1	0.282512	1.07002	1.07683	1.26973	1.3942	0.672384	0.402931	58179.8	16436.5	62253.7	62649.6	73872.5	81114.3	39119.2	23442.4	54115.3	38051.9	86903.2	49499	76209.7	52306.2	54274.2	22744.9	53210.7	1.017	0.715117	1.63319	0.930245	1.43223	0.983001	1.01999	0.42745	416	3	T									T418
vkLSESGGPSsAAAtPTR	VKLSESGGPSSAAATPTR	SMAC_00615	S(4): 0.0; S(6): 0.0; S(10): 0.6; S(11): 99.4; T(15): 99.4; T(17): 0.6	2	0.581551	1.24664	1.67011	1.21809	1.54367	1.16644	1.04826	75890.9	44134.4	94608.9	126746	92442	117150	88522	79553.2	70589	102175	132069	100141	95366.7	75543.8	122816	77186.1	97753.8	0.72211	1.04523	1.35104	1.02442	0.97558	0.772797	1.25638	0.789596	218	11	S	15	T							S228	T232
vkLSESGGPSsAAATPTR	VKLSESGGPSSAAATPTR	SMAC_00615	S(4): 0.0; S(6): 0.0; S(10): 0.5; S(11): 99.5; T(15): 0.0; T(17): 0.0	1	0.385631	0.628548	0.949622	0.80512	0.656112	0.823028	0.741999	70535.2	27200.6	44334.8	66981.8	56789.3	46279	58052.5	52337.1	65607.5	62971.7	61889.1	52921.8	58586.1	29842.8	80542.4	50779.7	60237.6	1.08914	1.04539	1.02742	0.878551	0.972583	0.495418	1.33708	0.842991	218	11	S									S228
vkLSEsGGPSSAAAtPTR	VKLSESGGPSSAAATPTR	SMAC_00615	S(4): 1.2; S(6): 98.8; S(10): 0.0; S(11): 0.0; T(15): 98.7; T(17): 1.2	2	0.837051	1.23576	1.38915	1.24157	0.932552	1.29046	1.16693	36992.4	30964.5	45713.8	51388.1	45928.7	34497.4	47737.4	43167.5	34408.1	71685.6	63814.3	40601.3	47381.8	22245.5	66231.3	41883	44632.4	0.770921	1.60613	1.42977	0.909682	1.0616	0.498415	1.48393	0.938399	218	6	S	15	T							S223	T232
vkLSEsGGPSSAAATPTR	VKLSESGGPSSAAATPTR	SMAC_00615	S(4): 0.0; S(6): 100.0; S(10): 0.0; S(11): 0.0; T(15): 0.0; T(17): 0.0	1	0.339205	0.445799	0.673612	0.703306	0.457412	0.485904	0.616527	140907	47796.2	62816	94916.3	99100.4	64452.4	68467.1	86872.7	131063	110652	87688.1	74992.6	102236	41561.8	94991.8	84287.7	91340	1.43489	1.21144	0.960019	0.821028	1.11929	0.455023	1.03998	0.922791	218	6	S									S223
tIHADRQsPEQR	TIHADRQSPEQR	SMAC_00615	T(1): 0.0; S(8): 100.0	1	0.45721	1.07431	0.955774	2.40418	2.36331	1.00684	0.523049	3002.2	1372.64	3225.31	2869.43	7217.82	7095.12	3022.74	1570.3	2792.46	3177.77	4502.37	2267.11	7446.18	4575.25	4193.78	1523.57	3685.77	0.757632	0.862172	1.22155	0.615098	2.02025	1.24133	1.13783	0.413366	290	8	S									S297
sYHDDAmQsPR	SYHDDAMQSPR	SMAC_00615	S(1): 0.0; Y(2): 0.0; S(9): 100.0	1	0.320782	1.53926	1.71906	1.99688	1.10984	1.05556	0	4106.26	1317.21	6320.58	7058.9	8199.72	4557.29	4334.39	0	3819.39	3049.46	8823.22	5577.18	8459.14	2938.74	6013.57	0	4698.29	0.812932	0.649058	1.87797	1.18707	1.80047	0.625493	1.27995	0	279	9	S									S287
sPTAFNTSAk	SPTAFNTSAK	SMAC_00615	S(1): 100.0; T(3): 0.0; T(7): 0.0; S(8): 0.0	1	0.439683	0.963644	1.20508	1.03291	1.31328	0.81565	0.776452	52574.1	23115.9	50662.7	63355.8	54304.2	69044.6	42882.1	40821.2	48901.2	53515.4	70722.6	50056.9	56022.4	44523.1	59494.9	39606.6	51786.1	0.944291	1.03339	1.36567	0.966608	1.0818	0.859749	1.14886	0.764811	302	1	S									S302
lSESGGPSSAAAtPTR	LSESGGPSSAAATPTR	SMAC_00615	S(2): 0.0; S(4): 0.0; S(8): 0.0; S(9): 0.0; T(13): 99.5; T(15): 0.5	1	0.496863	0.961612	1.52827	1.19399	0.972498	0.842292	0.652919	38906.7	19331.3	37413.2	59459.8	46454.1	37836.7	32770.8	25402.9	36188.6	44753.7	52227	46978.8	47923.8	24398.8	45466.5	24647.1	45110.1	0.802229	0.992099	1.15777	1.04142	1.06237	0.540872	1.0079	0.546375	220	13	T									T232
lSESGGPSsAAAtPTR	LSESGGPSSAAATPTR	SMAC_00615	S(2): 0.0; S(4): 0.0; S(8): 1.1; S(9): 98.9; T(13): 98.9; T(15): 1.1	2	0.424028	0.75676	1.01358	0.8696	0.805269	0.773647	0.514568	17071.7	7238.86	12919.2	17303.4	14845.5	13747.3	13207.4	8784.53	15879	16758.6	18034.5	13671.3	15315.2	8864.87	18324.1	8523.14	15597.1	1.01807	1.07447	1.15627	0.876528	0.981926	0.568366	1.17484	0.546456	220	9	S	13	T							S228	T232
lSESGGPSsAAATPTR	LSESGGPSSAAATPTR	SMAC_00615	S(2): 0.0; S(4): 0.0; S(8): 0.4; S(9): 99.6; T(13): 0.0; T(15): 0.0	1	0.646243	1.00133	1.55263	1.31713	1.10315	1.15885	0.596914	57855.5	37388.7	57932.6	89828.2	76203.3	63823.3	67046	34534.7	53813.6	86558.1	80871	70972.6	78614.3	41156.2	93020.2	33507.1	74793.4	0.719496	1.15729	1.08126	0.948914	1.05109	0.550264	1.24369	0.447996	220	9	S									S228
iSSIVSTTDSHHSAALsPR	ISSIVSTTDSHHSAALSPR	SMAC_00615	S(2): 0.0; S(3): 0.0; S(6): 0.0; T(7): 0.0; T(8): 0.0; S(10): 0.0; S(13): 0.7; S(17): 99.3	1	0.753876	1.17917	1.48836	1.09808	1.15727	1.36027	1.18061	24218.5	18257.7	28557.6	36045.9	26593.7	28027.2	32943.7	28592.6	22526.5	42268.2	39865	28479.6	27435.1	18073.2	45706.3	27741.8	28110.7	0.80135	1.50363	1.41814	1.01312	0.975967	0.64293	1.62594	0.986877	260	17	S									S276
iSSIVSTTDsHHSAALSPR	ISSIVSTTDSHHSAALSPR	SMAC_00615	S(2): 0.0; S(3): 0.0; S(6): 0.0; T(7): 0.8; T(8): 0.8; S(10): 98.3; S(13): 0.0; S(17): 0.0	1	0.638633	1.24043	1.10007	1.09453	0.833988	1.19959	1.23103	24007.6	15332	29779.7	26410	26277.1	20022.1	28799.3	29554	22330.4	35495	41571	20866.4	27108.5	12911.1	39956.4	28674.6	27891.5	0.800615	1.27261	1.49045	0.748125	0.971925	0.462905	1.43256	1.02807	260	10	S									S269
gSLTNsPGPPPGLVGGDRR	GSLTNSPGPPPGLVGGDRR	SMAC_00615	S(2): 0.0; T(4): 0.0; S(6): 100.0	1	0.892648	1.46643	1.85173	1.3591	1.18902	1.48482	1.51828	31637	28240.7	46393.2	58583	42997.7	37617	46975.1	48033.7	29426.8	65379.6	64762.7	46286	44358.1	24257.1	65173.6	46604.5	46445.2	0.63358	1.40767	1.39439	0.996571	0.955063	0.522274	1.40324	1.00343	372	6	S									S377
gSLTNsPGPPPGLVGGDR	GSLTNSPGPPPGLVGGDR	SMAC_00615	S(2): 0.0; T(4): 0.0; S(6): 100.0	1	0.873169	1.22683	1.86356	1.30438	1.54657	1.33469	1.41313	50306.2	43925.9	61717.1	93748.7	65618.6	77802.3	67143.5	71089.3	46791.8	101692	86154	74070.2	67694.7	50170.4	93155.4	68974	71522.1	0.654228	1.42183	1.20458	1.03563	0.946487	0.701468	1.30247	0.964373	372	6	S									S377
aITAADSLVSGLEsPSIVTADkEDPLSR	AITAADSLVSGLESPSIVTADKEDPLSR	SMAC_00616	T(3): 0.0; S(7): 0.0; S(10): 1.2; S(14): 97.6; S(16): 1.2; T(19): 0.0; S(27): 0.0	1	0.805948	3.1129	4.96773	3.05158	3.62747	3.18873	4.83282	2863.29	2307.66	8913.13	14224.1	8737.57	10386.5	9130.27	13837.8	2663.26	5342.44	12442.3	11238.3	9014.02	6697.68	12667.4	13426	10126.2	0.263007	0.527587	1.22873	1.10983	0.890171	0.661423	1.25096	1.32587	1257	14	S									S1270
aITAADSLVSGLEsPSIVTADk	AITAADSLVSGLESPSIVTADK	SMAC_00616	T(3): 0.0; S(7): 0.0; S(10): 0.0; S(14): 100.0; S(16): 0.0; T(19): 0.0	1	0.475889	0.782269	1.48154	0.879101	0.99513	0.950662	1.57355	41818.2	19900.8	32713.1	61955.4	36762.4	41614.5	39754.9	65802.9	38896.7	46072	45665.8	48950.5	37925.5	26834.9	55156.3	63844.9	45868.9	0.847996	1.00443	0.995572	1.06718	0.826824	0.585035	1.20248	1.3919	1257	14	S									S1270
tIAPSVsR	TIAPSVSR	SMAC_00619	T(1): 0.0; S(5): 0.5; S(7): 99.5	1	1.08801	1.48996	3.35345	2.70119	3.78756	1.57217	0.472547	85555.1	93085.1	127474	286905	231101	324045	134507	40428.8	79578.1	215500	177948	226681	238413	208959	186616	39225.8	197788	0.402341	1.08955	0.89969	1.14608	1.2054	1.05648	0.943518	0.198323	303	7	S									S309
sRsPAPLDRYEPR	SRSPAPLDRYEPR	SMAC_00619	S(1): 0.0; S(3): 100.0; Y(10): 0.0	1	0.259151	0.554479	0.653966	1.14912	0.872895	0.352942	0.202392	120032	31106.5	66555.5	78497.1	137932	104776	42364.5	24293.6	111647	72014.3	92908.2	62020	142296	67564.1	58776.8	23570.7	69789.2	1.59977	1.03188	1.33127	0.888676	2.03894	0.968117	0.842205	0.337741	49	3	S									S51
sRsPAPLDRYEPR	SRSPAPLDRYEPR	SMAC_00619	S(1): 100.0; S(3): 99.3; Y(10): 0.7	2	0.887295	1.39197	1.49789	1.51676	1.07943	1.15153	1.20507	25973.4	23046	36154.3	38905.3	39395.3	28036.3	29909.2	31299.6	24158.8	53353.5	50469.6	30738.7	40641.7	18079.1	41496.2	30368.3	35690.2	0.676904	1.49491	1.4141	0.861266	1.13873	0.506556	1.16268	0.850885	49	1	S	3	S							S49	S51
sRsPAPLDR	SRSPAPLDR	SMAC_00619	S(1): 0.0; S(3): 100.0	1	0.699663	0.782037	2.01444	1.67121	0.703765	0.844582	0.41332	17822.2	12469.5	13937.6	35901.7	29784.6	12542.6	15052.3	7366.27	16577.1	28868	19456.2	28365.7	30727	8088.06	20883.7	7147.08	20170	0.821871	1.43124	0.964614	1.40633	1.5234	0.400995	1.03539	0.354343	49	3	S									S51
sRsPAPLDR	SRSPAPLDR	SMAC_00619	S(1): 100.0; S(3): 100.0	2	0.685121	1.3228	1.20365	1.4649	1.01256	1.02311	0.889881	24599.7	16853.8	32540.5	29609.6	36036	24908.8	25168.3	21890.8	22881.2	39017.9	45424.9	23394.3	37176.2	16062.3	34918.7	21239.4	29156.5	0.78477	1.33822	1.55797	0.802369	1.27505	0.550899	1.19763	0.728463	49	1	S	3	S							S49	S51
sPPANIDR	SPPANIDR	SMAC_00619	S(1): 100.0	1	0.498574	1.21175	2.09436	1.80272	1.7115	0.93538	0.590548	24695.1	12312.3	29924.3	51720.4	44518.3	42265.5	23099.3	14583.6	22969.8	28504.1	41772.8	40863.9	45926.8	27254.7	32048.1	14149.7	30276.1	0.758679	0.941471	1.37973	1.34971	1.51693	0.900205	1.05853	0.467355	97	1	S									S97
sPAPLDRYEPR	SPAPLDRYEPR	SMAC_00619	S(1): 100.0; Y(8): 0.0	1	0.869933	1.45991	1.99919	1.9712	1.20947	1.41125	1.00028	6063.37	5274.73	8851.99	12121.9	11952.1	7333.45	8556.91	6065.07	5639.77	12211.4	12356.9	9577.39	12330.3	4728.94	11871.9	5884.6	10724.7	0.52587	1.13863	1.1522	0.893025	1.14971	0.440941	1.10697	0.548699	51	1	S									S51
sPAPLDR	SPAPLDR	SMAC_00619	S(1): 100.0	1	0.599502	1.56226	2.85466	3.12068	1.04574	0.8596	0.42322	26645.2	15973.8	41626.6	76063.1	83151.1	27864.1	22904.2	11276.8	24783.7	36980.8	58108.8	60096.9	85781.9	17968	31777.5	10941.2	34379.2	0.720894	1.07568	1.69023	1.74806	2.49517	0.522643	0.924324	0.318252	51	1	S									S51
rsRsPAPLDR	RSRSPAPLDR	SMAC_00619	S(2): 100.0; S(4): 100.0	2	0.745497	1.21174	1.20704	1.67256	0.652965	0.941713	0.750887	13273.9	9895.63	16084.5	16022.1	22201.3	8667.37	12500.2	9967.17	12346.5	22909.2	22453.1	12659	22903.7	5589.11	17342.8	9670.59	15000.9	0.823052	1.52719	1.49678	0.843881	1.52682	0.372585	1.15612	0.644667	48	2	S	4	S							S49	S51
iRsPPANIDR	IRSPPANIDR	SMAC_00619	S(3): 100.0	1	0.860725	1.65036	1.90032	2.03073	1.94799	1.35684	1.15441	12686.2	10919.3	20936.8	24107.8	25762.2	24712.6	17213.1	14645	11799.9	25279.2	29226.8	19047.4	26577.3	15935.8	23881.6	14209.3	21464.5	0.549741	1.17772	1.36163	0.88739	1.2382	0.742427	1.11261	0.661989	95	3	S									S97
aRtRDDYPTR	ARTRDDYPTR	SMAC_00619	T(3): 100.0; Y(7): 0.0; T(9): 0.0	1	0.975308	5.16889	4.78871	4.86905	11.7758	4.7616	0.70952	2086.23	2034.71	10783.5	9990.34	10157.9	24567.1	9933.78	1480.22	1940.48	4710.54	15053.2	7893.3	10479.3	15842	13782.2	1436.18	9186.31	0.211236	0.512778	1.63866	0.859245	1.14075	1.72452	1.5003	0.156339	62	3	T									T64
qAFDDAIAELDTLsEESYk	QAFDDAIAELDTLSEESYK	SMAC_00625	T(12): 0.0; S(14): 100.0; S(17): 0.0; Y(18): 0.0	1	0.380254	0.555719	0.765722	0.845617	0.872071	0.671149	1.96231	43770.1	16643.7	24323.9	33515.7	37012.7	38170.6	29376.3	85890.6	40712.2	38531.7	33954.9	26480.5	38183.8	24614.1	40756.8	83334.8	38357.7	1.06138	1.00454	0.885218	0.690357	0.995465	0.6417	1.06255	2.17257	196	14	S									S209
tTFGLGStTPAGAPPAADASk	TTFGLGSTTPAGAPPAADASK	SMAC_00627	T(1): 0.0; T(2): 0.0; S(7): 0.7; T(8): 98.7; T(9): 0.7; S(20): 0.0	1	0.689219	1.07817	1.50706	1.04708	0.801555	1.19114	1.43688	43664.7	30094.6	47077.9	65805.5	45720.3	34999.7	52010.9	62740.9	40614.2	69671.5	65718.4	51992.5	47166.8	22569.4	72160.3	60874	56433.2	0.719686	1.23458	1.16453	0.921309	0.835799	0.399931	1.27868	1.07869	154	8	T									T161
vDsPPDVLVk	VDSPPDVLVK	SMAC_00628	S(3): 100.0	1	0.271872	0.695507	0.837953	0.776487	0.288832	0.701421	1.02136	58163.3	15812.9	40453	48738.1	45163	16799.4	40796.9	59405.4	54099.9	36608.3	56470.4	38507.6	46591.9	10833	56602	57637.7	50345.9	1.07456	0.727136	1.12165	0.764861	0.925436	0.215172	1.12426	1.14483	139	3	S									S141
tVVEEtPDsAGAVTHPEVEER	TVVEETPDSAGAVTHPEVEER	SMAC_00628	T(1): 0.0; T(6): 100.0; S(9): 100.0; T(14): 0.0	2	0.875383	1.48157	1.65835	1.61968	0.949038	1.49033	1.37395	39050.9	34184.5	57856.8	64760.2	63250.2	37060.8	58198.8	53654	36322.8	79140.1	80765.3	51166.5	65251.3	23898.5	80745.4	52057.5	58654.4	0.619267	1.34926	1.37697	0.872339	1.11247	0.407446	1.37663	0.887529	116	6	T	9	S							T121	S124
tVVEEtPDSAGAVTHPEVEER	TVVEETPDSAGAVTHPEVEER	SMAC_00628	T(1): 0.0; T(6): 100.0; S(9): 0.0; T(14): 0.0	1	0.814233	1.15387	1.72698	1.52651	0.788497	1.65148	1.28791	40290	32805.5	46489.3	69579.9	61503.1	31768.6	66538	51889.9	37475.3	75947.5	64896.8	54974.6	63449	20485.8	92315.3	50345.9	59211.8	0.632902	1.28264	1.09601	0.92844	1.07156	0.345975	1.55907	0.850267	116	6	T									T121
tVVEEtPDSAGAVTHPEVEER	TVVEETPDSAGAVTHPEVEER	SMAC_00628	T(1): 0.0; T(6): 0.0; S(9): 100.0; T(14): 0.0	1	0.47072	0.921523	1.39494	1.14212	1.04747	0.907033	1.4852	48722.8	22934.8	44899.2	67965.5	55647.1	51035.7	44193.2	72363.4	45319	53096.1	62677.1	53699.1	57407.7	32910.1	61314.1	70210.2	55553.4	0.815773	0.955766	1.12823	0.966621	1.03338	0.592405	1.1037	1.26383	116	9	S									S124
rPStPGGRPIPk	RPSTPGGRPIPK	SMAC_00628	S(3): 0.7; T(4): 99.3	1	0.31965	0.682708	1.06338	0.854174	0.432303	0.611303	1.10758	200455	64075.5	136852	213159	171224	86657.5	122539	222020	186451	148340	191039	168416	176641	55880.6	170011	215413	173326	1.07572	0.855845	1.1022	0.971669	1.01912	0.322402	0.980876	1.24282	104	4	T									T107
rPstPGGRPIPk	RPSTPGGRPIPK	SMAC_00628	S(3): 100.0; T(4): 100.0	2	0.432438	0.746603	1.01571	0.939028	0.528763	0.712294	1.02199	58997.5	25512.8	44047.7	59924.6	55400.3	31195.7	42023.5	60294.7	54875.8	59064.2	61488.4	47346	57153.1	20116.4	58303.8	58500.6	57728.4	0.950585	1.02314	1.06513	0.82015	0.990033	0.348466	1.00997	1.01338	104	3	S	4	T							S106	T107
rPStPGGRPIPk	RPSTPGGRPIPK	SMAC_00628	S(3): 99.2; T(4): 0.8	1	0.534644	0.784998	1.08024	0.871601	0.520643	0.779088	1.11499	26060	13932.8	20457	28151.1	22713.9	13567.9	20303	29056.5	24239.4	32255.7	28557	22242	23432.5	8749.22	28168.6	28191.9	26204	0.925027	1.23095	1.0898	0.848803	0.894236	0.333889	1.07497	1.07586	104	3	S									S106
rNsLsPPERk	RNSLSPPERK	SMAC_00628	S(3): 100.0; S(5): 100.0	2	0.219991	0.586074	0.830024	0.843617	0.341122	0.397097	0.466953	907025	199537	531584	752852	765182	309406	360177	423538	843658	461946	742065	594823	789391	199519	499712	410935	547267	1.54158	0.844095	1.35595	1.0869	1.44242	0.364574	0.913104	0.750886	5	3	S	5	S							S7	S9
rNSLsPPERk	RNSLSPPERK	SMAC_00628	S(3): 100.0; S(5): 0.0	1	0.0868171	0.869082	5.8552	3.56063	1.71869	2.61362	1.69809	53616.7	4654.85	46597.3	313937	190909	92150.3	140134	91045.7	49870.9	10776.4	65047.6	248039	196949	59422.7	194423	88336.6	76692.1	0.650275	0.140515	0.848166	3.23422	2.56805	0.774822	2.53511	1.15183	5	3	S									S7
rNsLsPPER	RNSLSPPER	SMAC_00628	S(3): 100.0; S(5): 100.0	2	0.46784	0.924653	1.03408	1.03072	0.793931	0.817783	0.792851	23680.7	11078.8	21896.5	24487.7	24408.2	18800.9	19365.7	18775.3	22026.4	25648.4	30566.4	19347.6	25180.4	12123.7	26868.1	18216.6	23603.4	0.933186	1.08664	1.295	0.819695	1.06681	0.51364	1.13832	0.771779	5	3	S	5	S							S7	S9
rNsLSPPER	RNSLSPPER	SMAC_00628	S(3): 100.0; S(5): 0.0	1	0.21889	0.453839	1.27258	1.46879	1.00445	0.512122	0	3972.92	869.631	1803.07	5055.85	5835.39	3990.59	2034.62	0	3695.37	2013.27	2516.99	3994.59	6020.01	2573.31	2822.85	0	2698.08	1.36963	0.746186	0.932882	1.48053	2.23122	0.953758	1.04624	0	5	3	S									S7
nSLsPPERk	NSLSPPERK	SMAC_00628	S(2): 0.4; S(4): 99.6	1	0.135654	0.489128	0.717183	0.690146	0.279821	0.235058	0.173514	174758	23706.6	85479.1	125334	120609	48901	41078.2	30323.1	162549	54882.8	119325	99025.2	124425	31533.6	56992.3	29420.8	78008.7	2.08373	0.703547	1.52963	1.26941	1.59501	0.404232	0.730589	0.377148	6	4	S									S9
nSLsPPERk	NSLSPPERK	SMAC_00628	S(2): 100.0; S(4): 0.0	1	0.102894	1.0258	0.733931	1.02287	0.369305	0.465621	0.227316	31889.7	3281.25	32712.4	23404.8	32619.1	11777	14848.5	7249.05	29661.8	7596.38	45664.9	18492	33651.1	7594.35	20601	7033.35	19546.5	1.5175	0.388632	2.33622	0.946052	1.72159	0.388528	1.05395	0.359827	6	2	S									S7
nSLsPPER	NSLSPPER	SMAC_00628	S(2): 0.0; S(4): 100.0	1	0.194039	0.514784	0.678529	0.65536	0.261651	0.285603	0.238282	195676	37968.9	100731	132772	128238	51198.9	55885.8	46626.1	182006	87901.2	140615	104902	132296	33015.4	77536.4	45238.7	96401.7	1.888	0.911822	1.45864	1.08818	1.37234	0.342477	0.804306	0.469273	6	4	S									S9
nsLSPPER	NSLSPPER	SMAC_00628	S(2): 100.0; S(4): 0.0	1	0.028706	1.01157	0.672409	1.03163	0.199225	0.433428	0	9686.5	278.061	9798.59	6513.3	9992.94	1929.79	4198.41	0	9009.79	643.734	13678.4	5146.11	10309.1	1244.42	5824.9	0	5485.5	1.64247	0.117352	2.49355	0.938128	1.87933	0.226855	1.06187	0	6	2	S									S7
lTAEEHDERRPsTPGGRPIPk	LTAEEHDERRPSTPGGRPIPK	SMAC_00628	T(2): 0.0; S(12): 0.6; T(13): 99.4	1	0.299946	0.642306	1.03437	0.815723	0.416772	0.91565	1.60588	48001	14397.7	30831.3	49650.7	39155.5	20005.5	43952.1	77083.8	44647.6	33332	43039	39228.7	40394.4	12900.4	60979.5	74790.1	41716.7	1.07026	0.799008	1.0317	0.940359	0.968302	0.309239	1.46175	1.79281	95	13	T									T107
lTAEEHDERRPsTPGGRPIPk	LTAEEHDERRPSTPGGRPIPK	SMAC_00628	T(2): 0.0; S(12): 99.3; T(13): 0.7	1	0.457093	0.715975	1.11027	0.914442	0.535363	0.961296	1.46558	41672.9	19048.4	29836.8	46268.2	38107.4	22310.1	40060	61075.1	38761.6	44098.6	41650.7	36556.1	39313.1	14386.6	55579.5	59257.8	40481.9	0.957504	1.08934	1.02887	0.903024	0.971128	0.355383	1.37295	1.46381	95	12	S									S106
hRVDsPPDVLVk	HRVDSPPDVLVK	SMAC_00628	S(5): 100.0	1	0.694404	0.927113	0	2.33364	0	0	1.04559	5744.27	3988.84	5325.58	0	13405.1	0	0	6006.17	5342.96	9234.51	7434.26	0	13829.2	0	0	5827.45	5585.2	0.956628	1.65339	1.33106	0	2.47604	0	0	1.04337	137	5	S									S141
dTmDPGAHELPGSDNEDHYSDAISGSAsPk	DTMDPGAHELPGSDNEDHYSDAISGSASPK	SMAC_00628	T(2): 0.0; S(13): 0.0; Y(19): 0.0; S(20): 0.0; S(24): 0.0; S(26): 0.0; S(28): 100.0	1	0.462393	0.893522	1.259	1.07233	0.427873	0.941446	1.84799	59824.8	27662.5	53454.7	75319.2	64151.6	25597.4	56321.8	110556	55645.3	64041.2	74620.2	59509.1	66181.3	16506.4	78141.3	107266	65111.2	0.854619	0.983566	1.14604	0.913961	1.01643	0.25351	1.20012	1.64743	15	28	S									S42
dTmDPGAHELPGsDNEDHYSDAISGSASPk	DTMDPGAHELPGSDNEDHYSDAISGSASPK	SMAC_00628	T(2): 0.0; S(13): 100.0; Y(19): 0.0; S(20): 0.0; S(24): 0.0; S(26): 0.0; S(28): 0.0	1	0.39144	0.571904	0.896427	0.869531	0.366169	0.634677	1.47218	72191	28258.4	41286.3	64713.9	62772.3	26434.1	45817.9	106278	67147.6	65420.6	57633.7	51130	64758.3	17045.9	63568.2	103115	64163.3	1.04651	1.0196	0.898235	0.796873	1.00927	0.265664	0.990726	1.60708	15	13	S									S27
aPSsPIPk	APSSPIPK	SMAC_00628	S(3): 0.4; S(4): 99.6	1	0.0360477	0.514989	0.56425	0.705496	0.338327	0.218778	0.0482071	2.23391e+06	80527.4	1.15044e+06	1.26049e+06	1.57602e+06	755792	488731	107691	2.07785e+06	186428	1.60596e+06	995900	1.62588e+06	487369	678069	104486	836985	2.48254	0.222737	1.91874	1.18987	1.94254	0.582291	0.810133	0.124836	45	4	S									S48
tVDEDADHskDEDVVAk	TVDEDADHSKDEDVVAK	SMAC_00629	T(1): 0.0; S(9): 100.0	1	0.325679	0.653375	1.02569	0.837099	0.688194	0.52765	0.681948	132484	43147.4	86562	135888	110903	91175	69905.3	90347.5	123229	99890	120836	107364	114411	58793.7	96987.2	87659.1	103627	1.18916	0.963939	1.16607	1.03606	1.10407	0.56736	0.935928	0.845911	13	9	S									S21
sVDsRGNPTLSR	SVDSRGNPTLSR	SMAC_00629	S(1): 0.0; S(4): 100.0; T(9): 0.0; S(11): 0.0	1	0.375887	0.821529	1.4659	1.16011	1.13173	0.878416	0.542833	27344.9	10278.6	22464.6	40084.7	31723.1	30946.9	24020.2	14843.7	25434.5	23795.8	31359.5	31670.7	32726.8	19956	33325.8	14402	28397	0.895676	0.837969	1.10432	1.11528	1.15247	0.702749	1.17357	0.507166	397	4	S									S400
sVDsRGNPTLSR	SVDSRGNPTLSR	SMAC_00629	S(1): 100.0; S(4): 100.0; T(9): 0.0; S(11): 0.0	2	0.349004	0.844307	0.946477	1.07041	0.599839	0.638098	0.69522	62937.2	21965.3	53138.3	59568.6	67368.8	37752.2	40160.1	43755.2	58540.3	50851.5	74178.5	47064.7	69500.3	24344.3	55718.4	42453.2	53285	1.09863	0.954332	1.39211	0.883264	1.30431	0.45687	1.04567	0.79672	397	1	S	4	S							S397	S400
lVLPSLDsPGGDADGDER	LVLPSLDSPGGDADGDER	SMAC_00629	S(5): 0.0; S(8): 100.0	1	0.638132	0.998344	1.53249	1.08203	1.41246	1.30258	1.77917	13876.7	8855.17	13853.7	21266	15014.9	19600.3	18075.5	24689	12907.2	20500.5	19339.1	16802.1	15490	12639.1	25078.1	23954.4	18070.6	0.714268	1.13447	1.0702	0.929802	0.857194	0.699431	1.38778	1.3256	365	8	S									S372
kLVLPSLDsPGGDADGDER	KLVLPSLDSPGGDADGDER	SMAC_00629	S(6): 0.0; S(9): 100.0	1	0.561482	0.910442	1.24575	0.993895	0.836199	1.02889	1.35333	47568.3	26708.8	43308.2	59258.4	47277.9	39776.6	48942.8	64375.8	44245.1	61833.1	60456.2	46819.6	48773.7	25649.7	67903.7	62460.2	54615	0.810129	1.13217	1.10695	0.857268	0.893047	0.469647	1.24332	1.14365	364	9	S									S372
tLsPLTPEIIAR	TLSPLTPEIIAR	SMAC_00630	T(1): 0.0; S(3): 100.0; T(6): 0.0	1	0.468331	0.700593	0.93652	0.835993	0.82765	0.876424	1.26469	44159.3	20681.2	30937.7	41356.1	36916.9	36548.4	38702.3	55847.7	41074.2	47878.7	43187.5	32675.1	38084.8	23568.1	53695.9	54185.9	42130.9	0.97492	1.13643	1.02508	0.775562	0.903965	0.559401	1.2745	1.28613	69	3	S									S71
rPAALNLtPQR	RPAALNLTPQR	SMAC_00631	T(8): 100.0	1	0.563464	1.03788	1.55239	1.06496	1.10263	0.922948	1.02651	11260	6344.6	11686.5	17479.8	11991.4	12415.6	10392.4	11558.5	10473.3	14688.3	16313.7	13810.7	12370.8	8006.12	14418.5	11214.6	13090.7	0.800058	1.12204	1.24621	1.055	0.945002	0.611587	1.10143	0.856682	9	8	T									T16
lIIPQSsFSsASPk	LIIPQSSFSSASPK	SMAC_00631	S(6): 33.4; S(7): 33.4; S(9): 33.7; S(10): 98.8; S(12): 0.7	1	0.160538	3.1975	2.467	1.02271	2.91121	2.08277	2.26171	6370.68	1022.73	20370.3	15716.4	6515.39	18546.4	13268.7	14408.6	5925.61	2367.71	28435.9	12417.4	6721.52	11959.5	18409	13979.9	12188.5	0.486164	0.194258	2.33301	1.01878	0.551465	0.981216	1.51036	1.14697	416	10	S									S425
lIIPQSsFSSASPk	LIIPQSSFSSASPK	SMAC_00631	S(6): 0.5; S(7): 99.5; S(9): 0.0; S(10): 0.0; S(12): 0.0	1	0.457324	3.05574	2.78332	1.74811	1.90391	2.26695	2.53647	24349.8	11135.8	74406.8	67773.5	42566.1	46360	55199.9	61762.6	22648.7	25780.3	103868	53547.3	43912.8	29895	76584.8	59924.8	48730.1	0.464779	0.529042	2.1315	1.09886	0.901144	0.613481	1.57161	1.22973	416	7	S									S422
kRPAALNLtPQR	KRPAALNLTPQR	SMAC_00631	T(9): 100.0	1	0.300536	0.753276	1.473	0.907126	1.26078	0.610705	0.958153	207767	62441.5	156506	306042	188471	261949	126884	199073	193252	144557	218474	241801	194434	168917	176040	193149	193201	1.00027	0.748224	1.13082	1.25156	1.00638	0.874308	0.911179	0.999734	8	9	T									T16
gLSNPLsPTFREEDQLEQR	GLSNPLSPTFREEDQLEQR	SMAC_00631	S(3): 0.0; S(7): 99.4; T(9): 0.6	1	0.498861	1.03769	0.98465	0.794522	1.14479	0.930198	1.25497	31870.6	15899	33071.8	31381.4	25321.9	36485.2	29646	39996.7	29644.1	36807.6	46166.6	24794.2	26123	23527.3	41131.1	38806.5	33225.8	0.8922	1.1078	1.38948	0.746233	0.786227	0.708102	1.23793	1.16796	115	7	S									S121
fAEATSVHsPVDAR	FAEATSVHSPVDAR	SMAC_00631	T(5): 0.0; S(6): 0.0; S(9): 100.0	1	0.429209	0.888519	1.47166	0.633387	1.02885	0.675654	1.11682	15671.3	6726.28	13924.3	23062.9	9926.03	16123.5	10588.4	17502	14576.5	15571.9	19437.6	18221.8	10240.1	10397.1	14690.4	16981.2	15131.2	0.963344	1.02913	1.28461	1.20426	0.676754	0.687135	0.970872	1.12227	47	9	S									S55
fAEATsVHSPVDAR	FAEATSVHSPVDAR	SMAC_00631	T(5): 0.7; S(6): 99.3; S(9): 0.0	1	0.496839	1.14814	1.44896	1.10027	0.72343	1.34692	1.45032	33064.6	16427.8	37962.9	47909.4	36379.8	23919.9	44535.4	47954.2	30754.6	38031.8	52994.4	37852.8	37530.8	15424.6	61788.8	46527.3	37942.3	0.810564	1.00236	1.39671	0.997642	0.989156	0.406529	1.62849	1.22626	47	6	S									S52
aNPATPVtPk	ANPATPVTPK	SMAC_00631	T(5): 0.0; T(8): 100.0	1	0.257967	0.701544	1.04684	1.00347	0.370112	0.499064	0.307239	34287.4	8845.02	24054.1	35893.2	34406.2	12690.2	17111.6	10534.4	31892	20477	33578.4	28359	35494.8	8183.18	23740.8	10221	26049.9	1.22427	0.786068	1.289	1.08864	1.36257	0.314135	0.911359	0.392362	443	8	T									T450
aNPAtPVtPk	ANPATPVTPK	SMAC_00631	T(5): 100.0; T(8): 100.0	2	0.351571	0.942298	1.02516	0.927118	0.780015	0.698845	0.813795	36251.6	12745	34159.8	37163.8	33609.5	28276.8	25334.2	29501.3	33719	29505.8	47685.4	29362.8	34672.8	18234.1	35148.9	28623.5	31612.4	1.06664	0.933361	1.50844	0.92884	1.09681	0.576804	1.11187	0.905452	443	5	T	8	T							T447	T450
aNPAtPVTPk	ANPATPVTPK	SMAC_00631	T(5): 100.0; T(8): 0.0	1	0.406026	1.2163	1.064	1.2637	0.9604	0.785428	0.503443	39018.2	15842.4	47457.7	41515.2	49307.2	37473	30646	19643.4	36292.3	36676.5	66248.6	32800.9	50867.2	24164.3	42518.5	19058.9	36484.4	0.994735	1.00527	1.81581	0.899039	1.39422	0.662319	1.16539	0.522386	443	5	T									T447
aDDNAEsIR	ADDNAESIR	SMAC_00632	S(7): 100.0	1	1.04935	0.859457	0.934455	1.35091	0.843439	0.682751	0.325341	18499.3	19412.2	15899.3	17286.8	24990.8	15603	12630.4	6018.58	17206.9	44940.9	22194.7	13658.1	25781.5	10061.5	17523.5	5839.49	17365.2	0.990883	2.58799	1.27811	0.786523	1.48466	0.579407	1.00912	0.336275	239	7	S									S245
kAQsDVEAQR	KAQSDVEAQR	SMAC_00633	S(4): 100.0	1	0.220664	0.742662	0.85258	1.52141	1.19476	0.336282	0.140977	35259.4	7780.48	26185.8	30061.5	53644.2	42126.4	11857.1	4970.78	32796.2	18012.5	36554.1	23751.4	55341.4	27165	16450.7	4822.87	25458.2	1.28824	0.707532	1.43585	0.932956	2.17382	1.06704	0.646183	0.189443	381	4	S									S384
sNYPTAsEDAkDIVESAk	SNYPTASEDAKDIVESAK	SMAC_00634	S(1): 0.0; Y(3): 0.0; T(5): 0.4; S(7): 99.6; S(16): 0.0	1	0.429582	0.849228	1.19247	1.1048	0.739832	0.80929	1.38929	30483.5	13095.2	25887.4	36350.6	33678.2	22552.7	24670	42350.3	28353.9	30316.4	36137.6	28720.3	34743.7	14543	34227.3	41090.1	32271.9	0.878594	0.939407	1.11979	0.889949	1.07659	0.45064	1.06059	1.27325	672	7	S									S678
qLPSPVTHDtDDYQQDAk	QLPSPVTHDTDDYQQDAK	SMAC_00634	S(4): 0.0; T(7): 0.0; T(10): 100.0; Y(13): 0.0	1	0.579041	1.1124	1.37839	1.22478	1.08272	1.13376	1.46992	72184.6	41797.9	80298	99498.8	88410.4	78155.9	81839.8	106106	67141.7	96765.7	112092	78613.3	91207.6	50398.4	113545	102949	93986.6	0.714375	1.02957	1.19264	0.83643	0.970431	0.53623	1.2081	1.09535	55	10	T									T64
qLPsPVTHDTDDYQQDAk	QLPSPVTHDTDDYQQDAK	SMAC_00634	S(4): 100.0; T(7): 0.0; T(10): 0.0; Y(13): 0.0	1	0.563778	0.99295	1.72105	1.34271	1.12764	1.13115	1.45497	83515	47083.9	82926.2	143733	112137	94175.2	94468.2	121512	77680.5	109003	115761	113563	115685	60728.4	131066	117896	114624	0.677701	0.950967	1.00992	0.990743	1.00926	0.529808	1.14345	1.02855	55	4	S									S58
kNPTVAVDGPsQR	KNPTVAVDGPSQR	SMAC_00634	T(4): 0.0; S(11): 100.0	1	0.507423	1.36421	1.40836	1.33491	1.40256	0.933297	0.701064	35949.7	18241.7	49042.9	50630.2	47989.5	50421.5	33551.7	25203	33438.2	42231	68461.5	40002.5	49507.8	32514	46549.9	24453.1	41116.8	0.813249	1.0271	1.66505	0.9729	1.20408	0.790773	1.13214	0.594723	616	11	S									S626
gSADDNDsFkkPR	GSADDNDSFKKPR	SMAC_00634	S(2): 0.0; S(8): 100.0	1	0.400425	0.826277	1.13576	1.21071	0.902013	0.665022	0.398908	41955.7	16800.1	34667	47651.5	50796.1	37844.6	27901.5	16736.5	39024.6	38893.7	48393.5	37649.1	52403.2	24403.9	38710.7	16238.5	38802.2	1.00573	1.00236	1.24718	0.970283	1.35052	0.628931	0.997643	0.418493	16	8	S									S23
aRGsADDNDSFkkPR	ARGSADDNDSFKKPR	SMAC_00634	S(4): 100.0; S(10): 0.0	1	0.515012	1.04438	1.19554	1.30214	1.2248	0.96626	0.5632	25941	13359.9	27092.3	31013.5	33778.9	31772.5	25065.8	14610	24128.8	30929.4	37819.5	24503.6	34847.6	20488.3	34776.5	14175.3	27716.5	0.870556	1.11592	1.36451	0.884079	1.25729	0.739211	1.25472	0.511438	14	4	S									S17
aRGsADDNDSFk	ARGSADDNDSFK	SMAC_00634	S(4): 100.0; S(10): 0.0	1	0.321056	0.853479	0.91681	1.77211	1.20953	0.601661	0.256239	268684	86262.6	229316	246332	476138	324982	161657	68847.3	249914	199705	320114	194625	491202	209563	224284	66798.7	216924	1.15208	0.920626	1.4757	0.897207	2.2644	0.966068	1.03393	0.307937	14	4	S									S17
lSESsLDNLLLPSkR	LSESSLDNLLLPSKR	SMAC_00639	S(2): 0.0; S(4): 0.6; S(5): 99.4; S(13): 0.0	1	1.18534	3.0589	2.27351	2.68154	4.0132	2.50911	1.81471	21162.8	25085.1	64734.8	48113.8	56748.8	84930.5	53099.7	38404.4	19684.3	58074.2	90366.7	38014.4	58544.3	54767	73671	37261.6	56420.6	0.348885	1.02931	1.60166	0.673767	1.03764	0.970692	1.30574	0.660426	298	5	S									S302
aTRPHtPER	ATRPHTPER	SMAC_00639	T(2): 0.0; T(6): 100.0	1	0.0156331	0.431964	0.431857	0.849983	1.00647	0.34338	0	13670.9	213.718	5905.33	5903.86	11620	13759.3	4694.3	0	12715.8	494.776	8243.55	4664.6	11987.7	8872.6	6512.91	0	7378.23	1.72342	0.0670589	1.11728	0.632211	1.62473	1.20254	0.88272	0	988	6	T									T993
aVsVPELTQQmFDPk	AVSVPELTQQMFDPK	SMAC_00640	S(3): 100.0; T(8): 0.0	1	0.382163	0.776466	0.889119	0.666737	0.872597	0.920287	1.42305	20443	7812.57	15873.3	18176.3	13630.1	17838.5	18813.4	29091.5	19014.8	18086.8	22158.4	14360.9	14061.4	11503.1	26101.9	28225.8	18550.8	1.02501	0.974986	1.19447	0.774141	0.757992	0.620085	1.40705	1.52154	283	3	S									S285
nQFtPPLHPEDEYTFSTYDER	NQFTPPLHPEDEYTFSTYDER	SMAC_00641	T(4): 100.0; Y(13): 0.0; T(14): 0.0; S(16): 0.0; T(17): 0.0; Y(18): 0.0	1	0.963478	1.60019	3.50675	1.34926	4.28174	1.52956	1.40052	27602.3	26594.2	44168.9	96794.5	37242.7	118186	42219.3	38657.7	25674	61567.9	61657.7	76476.6	38421	76211.6	58575.4	37507.4	60071.7	0.427389	1.02491	1.0264	1.27309	0.639586	1.26868	0.975092	0.624378	141	4	T									T144
sPGAGPQtPR	SPGAGPQTPR	SMAC_00642	S(1): 0.0; T(8): 100.0	1	0.267297	0.501345	0.874045	0.991434	0.52366	0.423332	0.241297	58719.4	15695.5	29438.7	51323.4	58216.4	30749	24857.8	14168.8	54617.1	36336.5	41094.9	40550.2	60058.2	19828.3	34487.9	13747.2	38443.3	1.42072	0.945195	1.06897	1.0548	1.56225	0.515781	0.89711	0.357597	361	8	T									T368
sPGAGPQtPR	SPGAGPQTPR	SMAC_00642	S(1): 100.0; T(8): 100.0	2	0.41085	1.14209	1.84533	1.71398	1.19108	0.82479	0.626606	114992	47244.4	131332	212198	197094	136965	94844.2	72054.7	106958	109375	183332	167656	203329	88320.9	131588	69910.6	120481	0.88776	0.907816	1.52167	1.39155	1.68764	0.733068	1.09218	0.580262	361	1	S	8	T							S361	T368
sPGAGPQTPR	SPGAGPQTPR	SMAC_00642	S(1): 100.0; T(8): 0.0	1	0.445472	0.998486	1.59123	1.6196	0.700724	0.865926	0.51307	34316	15286.8	34264.1	54604.8	55578.3	24046.1	29715.1	17606.5	31918.6	35390.3	47830.9	43142.9	57336.7	15506	41227	17082.6	38308.7	0.833197	0.92382	1.24857	1.12619	1.4967	0.404764	1.07618	0.445921	361	1	S									S361
sAmDDSAEGtPISANDNAVEGLR	SAMDDSAEGTPISANDNAVEGLR	SMAC_00642	S(1): 0.0; S(6): 0.0; T(10): 100.0; S(13): 0.0	1	0.671169	1.35488	2.17321	1.31192	1.03892	1.36821	1.52619	31114.3	20882.9	42156.2	67617.8	40819.6	32325.1	42570.8	47486.4	28940.6	48345.8	58848	53424.3	42111	20844.7	59063.1	46073.4	47209.6	0.613023	1.02407	1.24653	1.13164	0.892001	0.441535	1.25108	0.975933	1197	10	T									T1206
lNQEVTSLNQAVQTAQTAANsAk	LNQEVTSLNQAVQTAQTAANSAK	SMAC_00642	T(6): 0.0; S(7): 0.0; T(14): 0.0; T(17): 0.0; S(21): 100.0	1	0.750455	4.4596	3.52605	0.821409	0.817951	0	1.3626	1566.92	1175.9	6987.83	5525.03	1287.08	1281.66	0	2135.09	1457.45	2722.31	9754.67	4365.29	1327.8	826.473	0	2071.56	1764.5	0.825983	1.54282	5.52828	2.47395	0.752507	0.468389	0	1.17402	157	21	S									S177
gRsPGAGPQtPRGDGSFTAAR	GRSPGAGPQTPRGDGSFTAAR	SMAC_00642	S(3): 100.0; T(10): 100.0; S(16): 0.0; T(18): 0.0	2	1.33413	2.39951	2.10161	1.95079	3.27947	3.14838	2.72654	31618.5	42183.3	75868.8	66449.7	61681	103692	99547	86209.1	29409.6	97658	105909	52501.4	63632.6	66865.3	138112	83643.8	75254.5	0.390801	1.2977	1.40735	0.697651	0.845564	0.888521	1.83527	1.11148	359	3	S	10	T							S361	T368
gRsPGAGPQtPR	GRSPGAGPQTPR	SMAC_00642	S(3): 100.0; T(10): 100.0	2	0.117326	0.749449	0.725607	1.128	0.854024	0.43085	0.192568	11625.6	1363.99	8712.82	8435.64	13113.7	9928.57	5008.91	2238.72	10813.4	3157.76	12162.7	6664.93	13528.6	6402.39	6949.4	2172.11	6807.16	1.58854	0.463888	1.78675	0.979106	1.9874	0.940537	1.02089	0.319092	359	3	S	10	T							S361	T368
gRsPGAGPQTPR	GRSPGAGPQTPR	SMAC_00642	S(3): 100.0; T(10): 0.0	1	0.328553	0.564406	0.820417	0.778864	0.784608	0.458145	0.33287	18850.6	6193.42	10639.4	15465.3	14682	14790.3	8636.3	6274.8	17533.7	14338.3	14852.1	12219.1	15146.6	9537.46	11982.1	6088.09	13278.7	1.32044	1.0798	1.11849	0.920201	1.14067	0.718254	0.902355	0.458487	359	3	S									S361
gDGsFTAAR	GDGSFTAAR	SMAC_00642	S(4): 100.0; T(6): 0.0	1	0.293435	1.01881	1.00209	1.22514	1.10122	0.731362	0.307843	43934.3	12891.9	44760.8	44026.3	53825.5	48381.4	32131.9	13524.9	40865	29845.8	62483.9	34784.8	55528.5	31198.5	44580.1	13122.4	37824.9	1.08037	0.789051	1.65192	0.919628	1.46804	0.824813	1.17859	0.346926	371	4	S									S374
eVLASIEQNsAEDADLAAAYR	EVLASIEQNSAEDADLAAAYR	SMAC_00642	S(5): 0.5; S(10): 99.5; Y(20): 0.0	1	0.848742	1.1399	1.23751	1.00663	1.06491	1.24486	1.62921	20275.7	17208.9	23112.3	25091.5	20410.2	21591.7	25240.3	33033.4	18859.2	39840	32263.6	19824.6	21056	13923.3	35018.6	32050.5	26553.2	0.710242	1.50038	1.21505	0.746597	0.792972	0.524355	1.31881	1.20703	657	10	S									S666
eVLASIEQNsAEDADLAAAYR	EVLASIEQNSAEDADLAAAYR	SMAC_00642	S(5): 99.3; S(10): 0.7; Y(20): 0.0	1	0.74893	1.18809	1.27564	1.00562	0.910396	0.944742	1.2532	7520.05	5631.99	8934.47	9592.88	7562.29	6846.22	7104.51	9424.14	6994.69	13038.5	12472.1	7579.26	7801.55	4414.75	9856.85	9143.72	8472.63	0.825562	1.5389	1.47204	0.894558	0.920794	0.52106	1.16337	1.07921	657	5	S									S661
aGSPFGtPLsIR	AGSPFGTPLSIR	SMAC_00642	S(3): 0.0; T(7): 100.0; S(10): 100.0	2	0.587993	0.481161	1.54846	0.906307	0.333944	0.737819	0.596985	157087	92366	75584.2	243243	142369	52458.4	115902	93778.6	146113	213835	105512	192185	146874	33827.5	160803	90988.1	146493	0.997403	1.4597	0.720251	1.3119	1.0026	0.230915	1.09768	0.621109	380	7	T	10	S							T386	S389
aGSPFGtPLSIR	AGSPFGTPLSIR	SMAC_00642	S(3): 0.0; T(7): 100.0; S(10): 0.0	1	0.761079	0.294743	1.31444	0.830156	0.255946	0.558291	0.436435	702394	534577	207026	923253	583097	179775	392141	306550	653324	1.23759e+06	288998	729455	601545	115927	544059	297428	572802	1.14058	2.16059	0.504533	1.27349	1.05018	0.202386	0.94982	0.519251	380	7	T									T386
aGSPFGTPLsIR	AGSPFGTPLSIR	SMAC_00642	S(3): 0.0; T(7): 0.0; S(10): 100.0	1	0.7835	0.674757	1.2651	1.07274	0.7568	1.00885	1.20472	11069.4	8672.89	7469.17	14003.9	11874.6	8377.33	11167.4	13335.6	10296.1	20078.5	10426.6	11064.4	12250.2	5402.08	15493.7	12938.8	11657.3	0.883229	1.72239	0.894425	0.949137	1.05086	0.463407	1.32909	1.10993	380	10	S									S389
aGsPFGtPLsIR	AGSPFGTPLSIR	SMAC_00642	S(3): 100.0; T(7): 100.0; S(10): 100.0	3	0.226843	1.27613	1.23955	1.10482	1.02525	0.923293	1.53148	11001.7	2495.66	14039.6	13637.1	12154.9	11279.4	10157.8	16848.9	10233.1	5777.66	19598.6	10774.6	12539.5	7273.48	14093	16347.5	11657	0.877846	0.495637	1.68127	0.924299	1.0757	0.623957	1.20897	1.40237	380	3	S	7	T	10	S					S382	T386
aGsPFGtPLSIR	AGSPFGTPLSIR	SMAC_00642	S(3): 100.0; T(7): 100.0; S(10): 0.0	2	0.612711	1.46633	1.90057	1.20425	1.52422	1.7713	1.59836	21556.2	13207.7	31608.4	40969.1	25958.9	32856.4	38182.3	34454.5	20050.2	30576.9	44123.8	32369.3	26780.3	21187.3	52974.5	33429.3	31473.1	0.637058	0.971525	1.40195	1.02847	0.850892	0.673186	1.68316	1.06215	380	3	S	7	T							S382	T386
aGsPFGtPLSIR	AGSPFGTPLSIR	SMAC_00642	S(3): 99.2; T(7): 1.6; S(10): 99.2	2	0.887491	1.64541	1.97897	1.49632	2.42115	2.60603	2.15325	13898.9	12335.1	22869.4	27505.4	20797.1	33651.3	36220.8	29927.8	12927.9	28556.9	31924.5	21731.8	21455.1	21699.8	50253.1	29037.2	25144.3	0.514146	1.13572	1.26965	0.864283	0.853278	0.863011	1.99858	1.15482	380	3	S	10	S							S382	S389
aGsPFGTPLSIR	AGSPFGTPLSIR	SMAC_00642	S(3): 100.0; T(7): 0.0; S(10): 0.0	1	0.495929	1.6324	1.35631	1.20061	1.30832	1.11129	1.40472	15037.6	7457.58	24547.4	20395.7	18054.4	19674	16711.1	21123.6	13987	17264.9	34267	16114.5	18625.6	12686.7	23185.1	20495.1	17945.3	0.779429	0.962089	1.90953	0.897981	1.03791	0.706966	1.29199	1.14209	380	3	S									S382
aALGEDVsQREVLASIEQNSAEDADLAAAYR	AALGEDVSQREVLASIEQNSAEDADLAAAYR	SMAC_00642	S(8): 100.0; S(15): 0.0; S(20): 0.0; Y(30): 0.0	1	0.658074	1.10349	1.44881	0.88662	1.80601	1.02942	1.34092	45400.4	29876.8	50098.8	65776.4	40253	81993.6	46736	60878.5	42228.7	69167.4	69935.5	51969.5	41526.5	52873.1	64841.8	59067	55970.1	0.754487	1.23579	1.24952	0.928523	0.741941	0.944668	1.15851	1.05533	647	8	S									S654
aALGEDVsQR	AALGEDVSQR	SMAC_00642	S(8): 100.0	1	0.346733	0.877467	1.22969	1.07626	1.20935	0.640523	0.40996	162405	56311.2	142505	199708	174791	196404	104024	66579.5	151059	130365	198930	157788	180321	126650	144324	64598.4	147691	1.0228	0.882686	1.34693	1.06836	1.22093	0.857533	0.977198	0.437388	647	8	S									S654
rIsQQQDNYFQSTDLAENDPHGPAR	RISQQQDNYFQSTDLAENDPHGPAR	SMAC_00653	S(3): 100.0; Y(9): 0.0; S(12): 0.0; T(13): 0.0	1	0.56244	0.988378	1.19975	0.891928	1.03066	1.04748	1.1991	35115	19750.1	34706.9	42129.3	31320.1	36191.5	36782.2	42106.4	32661.8	45723.1	48449.1	33286	32311	23337.9	51031.9	40853.5	37069.8	0.881091	1.23343	1.30697	0.897929	0.871627	0.629568	1.37664	1.10207	281	3	S									S283
vLADEDFPALNsPk	VLADEDFPALNSPK	SMAC_00657	S(12): 100.0	1	0.438757	1.02945	1.29247	1.08879	0.678453	0.903398	1.82193	23799.9	10442.4	24500.8	30760.7	25913.1	16147.1	21500.8	43361.9	22137.2	24175	34202	24303.8	26732.9	10412.4	29830.4	42071.6	25518.4	0.867502	0.947357	1.34029	0.952404	1.0476	0.408036	1.16898	1.64868	1051	12	S									S1062
sTStPPSMFGQHGFGSAFGNTTk	STSTPPSMFGQHGFGSAFGNTTK	SMAC_00657	S(1): 0.0; T(2): 1.4; S(3): 97.2; T(4): 1.4; S(7): 0.0; S(16): 0.0; T(21): 0.0; T(22): 0.0	1	0.831336	1.40749	1.92532	1.30497	1.47612	1.53363	1.46874	19149.9	15920	26953.3	36869.6	24990.1	28267.6	29368.9	28126.2	17812	36856.2	37625.4	29130.4	25780.8	18228.2	40746.6	27289.2	28209.8	0.631412	1.3065	1.33377	1.03263	0.913893	0.646165	1.44441	0.967366	693	3	S									S695
sAsQDTLTk	SASQDTLTK	SMAC_00657	S(1): 0.0; S(3): 100.0; T(6): 0.0; T(8): 0.0	1	0.410265	1.02954	0.861042	1.68172	1.63622	0.648876	0.408203	41488.2	17021.1	42713.9	35723.1	69771.7	67883.9	26920.7	16935.6	38589.8	39405.4	59626.5	28224.5	71979.1	43774.6	37350	16431.7	38997.6	0.989542	1.01046	1.52898	0.723751	1.84573	1.1225	0.957751	0.421352	460	3	S									S462
rGsHATSGAAPSPAISNILPVTSESNR	RGSHATSGAAPSPAISNILPVTSESNR	SMAC_00657	S(3): 98.2; T(6): 0.9; S(7): 0.9; S(12): 0.0; S(16): 0.0; T(22): 0.0; S(23): 0.0; S(25): 0.0	1	0.859821	1.20474	1.29854	1.12517	0.81439	1.76789	1.44243	20169.7	17342.3	24299.3	26191.2	22694.2	16426	35657.8	29093.4	18760.6	40148.9	33920.6	20693.4	23412.2	10592.2	49471.9	28227.7	25820	0.726593	1.55496	1.31374	0.801451	0.90675	0.410234	1.91603	1.09325	314	3	S									S316
qTGHPsPALSNAQPmIR	QTGHPSPALSNAQPMIR	SMAC_00657	T(2): 0.0; S(6): 100.0; S(10): 0.0	1	0.717008	1.20422	1.53462	1.43859	1.09435	1.35555	1.11556	37183.1	26660.6	44776.5	57062	53491	40691.3	50403.5	41479.8	34585.4	61721.5	62505.7	45084.3	55183.4	26239.6	69930.2	40245.5	50133.8	0.689861	1.23114	1.24678	0.899278	1.10072	0.52339	1.39487	0.802761	267	6	S									S272
qDLSSINSISSQRPLPVGGAsR	QDLSSINSISSQRPLPVGGASR	SMAC_00657	S(4): 0.0; S(5): 0.0; S(8): 0.0; S(10): 0.0; S(11): 0.0; S(21): 100.0	1	0.644645	1.06482	1.71738	0.75294	1.71711	1.01144	1.29999	23063.7	14867.9	24558.6	39609.1	17365.6	39603	23327.5	29982.5	21452.4	34420.5	34282.7	31294.8	17915	25537.8	32364.8	29090.4	30192.6	0.710519	1.14003	1.13547	1.03651	0.593357	0.84583	1.07194	0.963494	241	21	S									S261
gAsQPPIQR	GASQPPIQR	SMAC_00657	S(3): 100.0	1	0.45946	1.63273	1.48411	1.72996	1.96735	0.835508	0.571674	63435.6	29146.1	103573	94145.3	109741	124800	53000.9	36264.5	59003.9	67475.8	144583	74383.5	113213	80476.6	73533.9	35185.4	73958.7	0.797795	0.912345	1.95491	1.00574	1.53077	1.08813	0.994256	0.475744	558	3	S									S560
ekEAtPPPPPPk	EKEATPPPPPPK	SMAC_00657	T(5): 100.0	1	0.630339	1.19155	1.20765	1.33189	1.05743	1.10757	1.02802	59011.1	37197	70314.6	71264.8	78596.4	62400.3	65359.2	60664.5	54888.5	86114.3	98155.8	56305.8	81083.1	40238.5	90679.8	58859.4	69971.3	0.784443	1.23071	1.4028	0.804699	1.15881	0.575072	1.29596	0.841194	1385	5	T									T1389
eAtPPPPPPk	EATPPPPPPK	SMAC_00657	T(3): 100.0	1	0.481044	1.21429	1.46649	1.33236	1.1379	0.817347	0.645108	16969.7	8163.19	20606.2	24885.9	22609.7	19309.8	13870.2	10947.3	15784.2	18898.5	28765.3	19662.2	23325.1	12451.9	19243.6	10621.6	19071	0.827653	0.990952	1.50832	1.031	1.22306	0.65292	1.00905	0.556947	1387	3	T									T1389
dSAFPALPtPTTASVASPLAR	DSAFPALPTPTTASVASPLAR	SMAC_00657	S(2): 0.0; T(9): 99.4; T(11): 0.6; T(12): 0.0; S(14): 0.0; S(17): 0.0	1	0.339105	0.692175	0.903137	0.562254	0.885859	1.18132	1.17845	18821	6382.32	13027.5	16998	10582.2	16672.8	22233.7	22179.7	17506.2	14775.6	18185.7	13430	10917	10751.4	30847.2	21519.7	16140.9	1.08459	0.915415	1.12668	0.832046	0.676357	0.666095	1.91112	1.33324	1211	9	T									T1219
aSsPSAFFSR	ASSPSAFFSR	SMAC_00660	S(2): 0.0; S(3): 100.0; S(5): 0.0; S(9): 0.0	1	0.726375	0.799501	1.16409	1.06467	1.71172	1.16286	1.20373	29601.6	21501.8	23666.5	34459	31515.8	50669.6	34422.6	35632.2	27533.5	49778.6	33037.2	27225.8	32512.9	32674.1	47758.1	34572	32855.7	0.838015	1.51507	1.00553	0.828648	0.989568	0.994473	1.45357	1.05224	187	3	S									S189
vASRIsPPR	VASRISPPR	SMAC_00664	S(3): 0.0; S(6): 100.0	1	0.73464	1.65875	2.02951	1.60641	1.97495	1.63109	0.887341	59775	43913.1	99151.7	121314	96023.1	118053	97498.5	53040.8	55599	101663	138411	95849.1	99061.2	76125.6	135270	51462.5	97455.1	0.570509	1.04317	1.42025	0.98352	1.01648	0.781135	1.38803	0.528064	900	6	S									S905
ssPPIVGAAk	SSPPIVGAAK	SMAC_00664	S(1): 0.6; S(2): 99.4	1	0.652846	1.42268	1.8582	1.54766	1.55651	0.960041	0.788021	7939.12	5183.02	11294.9	14752.4	12287	12357.3	7621.88	6256.19	7384.48	11999.1	15767.1	11655.8	12675.8	7968.56	10574.7	6070.04	11115.2	0.664357	1.07952	1.41851	1.04863	1.1404	0.716905	0.951367	0.546101	677	2	S									S678
ssPPIVGAAk	SSPPIVGAAK	SMAC_00664	S(1): 99.5; S(2): 0.5	1	1.01303	2.51626	3.32256	2.91094	2.88902	2.13646	1.08205	31882.6	32298	80224.9	105932	92808.2	92109.4	68115.7	34498.6	29655.2	74772.7	111990	83696	95744.6	59396.3	94504.3	33472.1	79234.3	0.374272	0.94369	1.4134	1.05631	1.20837	0.749629	1.19272	0.422444	677	1	S									S677
rLsAALNR	RLSAALNR	SMAC_00664	S(3): 100.0	1	0.500001	0.873667	1.27469	1.07242	0.870055	0.781113	0.619235	56489.3	28244.7	49352.9	72006.2	60580.4	49148.8	44124.6	34980.2	52542.9	65389	68894.2	56891.5	62497.1	31693.4	61218.8	33939.3	59055.1	0.889726	1.10725	1.16661	0.963363	1.05828	0.536674	1.03664	0.574705	357	3	S									S359
nVDQLISsPLSSmTR	NVDQLISSPLSSMTR	SMAC_00664	S(7): 99.4; S(8): 0.6; S(11): 0.0; S(12): 0.0; T(14): 0.0	1	1.18444	2.35049	2.29004	2.51045	2.98104	2.68731	1.82145	23669.3	28034.8	55634.3	54203.7	59420.7	70559.2	63606.6	43112.3	22015.7	64902.9	77662.8	42826	61300.7	45499.8	88248.3	41829.5	53400.2	0.412278	1.21541	1.45435	0.801981	1.14795	0.852052	1.65258	0.783321	694	7	S									S700
lsAALNR	LSAALNR	SMAC_00664	S(2): 100.0	1	0.453054	2.40455	1.61359	1.73669	1.4487	1.86067	1.32706	59327.9	26878.7	142657	95730.6	103034	85948.2	110389	78731.5	55183.1	62226.5	199142	75636	106294	55423.2	153155	76388.7	76012.4	0.725975	0.818636	2.61986	0.995049	1.39838	0.729134	2.01487	1.00495	358	2	S									S359
aLSLRPsPASk	ALSLRPSPASK	SMAC_00664	S(3): 0.0; S(7): 100.0; S(10): 0.0	1	0.932045	1.40484	2.21053	1.66631	1.59353	1.50829	1.20161	17105.3	15942.9	24030.4	37811.9	28502.8	27257.9	25799.9	20553.9	15910.3	36909.3	33545.2	29874.9	29404.6	17577.1	35794.9	19942.3	29639.8	0.53679	1.24526	1.13176	1.00793	0.992066	0.593025	1.20767	0.672822	801	7	S									S807
aLsLRPsPASk	ALSLRPSPASK	SMAC_00664	S(3): 100.0; S(7): 100.0; S(10): 0.0	2	0.94507	2.19941	2.53686	1.79929	3.07302	2.03709	1.58005	31399.3	29674.5	69059.9	79655.6	56496.5	96490.7	63963	49612.3	29205.6	68699	96404.2	62935.3	58284	62221.5	88742.8	48136	62578.4	0.466705	1.09781	1.54053	1.0057	0.931375	0.994297	1.41811	0.769212	801	3	S	7	S							S803	S807
dIQHAPGSNPSSGFStPk	DIQHAPGSNPSSGFSTPK	SMAC_00671	S(8): 0.0; S(11): 0.7; S(12): 0.7; S(15): 0.7; T(16): 98.0	1	0.619502	1.07572	1.12441	0.954488	1.38509	1.13861	1.37904	75009.2	46468.3	80688.5	84340.9	71595.4	103894	85406.1	103441	69768.9	107578	112637	66637.1	73860.5	66995.7	118493	100363	87111.7	0.800913	1.23494	1.29302	0.764961	0.847883	0.769078	1.36024	1.15212	147	16	T									T162
dIQHAPGsNPssGFSTPk	DIQHAPGSNPSSGFSTPK	SMAC_00671	S(8): 34.5; S(11): 34.5; S(12): 34.5; S(15): 98.2; T(16): 98.2	2	0.358516	0.862632	1.14996	1.00106	0.558075	0.86346	1.42233	13807.7	4950.3	11911	15878.3	13822.3	7705.75	11922.4	19639.1	12843.1	11460.4	16627.2	12545.3	14259.7	4969.02	16541.3	19054.8	13551.4	0.947734	0.845697	1.22697	0.92576	1.05227	0.36668	1.22063	1.40611	147	15	S	16	T							S161	T162
dIQHAPGSNPssGFSTPk	DIQHAPGSNPSSGFSTPK	SMAC_00671	S(8): 0.0; S(11): 100.0; S(12): 100.0; S(15): 0.0; T(16): 0.0	2	0.507613	0.775361	1.044	0.976291	0.696853	0.823974	1.32196	92479.7	46943.9	71705.2	96548.7	90287.1	64444.8	76200.9	122254	86018.9	108679	100097	76282.4	93143.7	41556.9	105722	118616	96620.3	0.890278	1.12481	1.03598	0.789507	0.964018	0.430105	1.0942	1.22765	147	11	S	12	S							S157	S158
dIQHAPGSNPSsGFstPk	DIQHAPGSNPSSGFSTPK	SMAC_00671	S(8): 99.1; S(11): 0.4; S(12): 0.4; S(15): 100.0; T(16): 100.0	3	0.693253	1.46982	1.47805	1.30701	1.51904	1.3369	1.54467	16383.2	11357.7	24080.4	24215.2	21413	24886.7	21902.7	25306.7	15238.6	26294.1	33615	19132.2	22090.5	16048.1	30388	24553.7	23322.1	0.6534	1.12743	1.44134	0.820348	0.947192	0.688107	1.30297	1.05281	147	8	S	15	S	16	T					S154	S161
dIQHAPGsNPSSGFSTPk	DIQHAPGSNPSSGFSTPK	SMAC_00671	S(8): 100.0; S(11): 0.0; S(12): 0.0; S(15): 0.0; T(16): 0.0	1	0.674334	0.919412	1.14588	0.960235	0.847322	1.07192	1.30998	92080.1	62092.7	84659.5	105513	88418.6	78021.5	98702.8	120623	85647.2	143750	118181	83364.9	91216	50311.7	136941	117034	104125	0.822544	1.38055	1.13499	0.800625	0.876026	0.483187	1.31516	1.12397	147	8	S									S154
sNPNPTDTNPNSNPsPEPk	SNPNPTDTNPNSNPSPEPK	SMAC_00675	S(1): 0.0; T(6): 0.0; T(8): 0.0; S(12): 0.0; S(15): 100.0	1	0.129851	1.01423	0.852067	0.951177	0.793961	0.742986	0.628188	16477.7	2139.65	16712.3	14040.1	15673.3	13082.7	12242.7	10351.1	15326.6	4953.46	23329.6	11093	16169.1	8436.31	16985.7	10043.1	13209.8	1.16024	0.374984	1.76608	0.839756	1.22403	0.63864	1.28584	0.760278	362	15	S									S376
lLTDAAPsDDEDEGDLTQNGAmIDRPQk	LLTDAAPSDDEDEGDLTQNGAMIDRPQK	SMAC_00676	T(3): 0.0; S(8): 100.0; T(17): 0.0	1	0.467153	1.30115	1.2765	0.962119	1.70871	1.32169	1.64664	24762.7	11568	32220	31609.5	23824.7	42312.4	32728.8	40775.4	23032.8	26780.9	44977.5	24974.4	24578.5	27284.9	45408.1	39562.1	27032.9	0.852027	0.990677	1.66381	0.923853	0.909206	1.00932	1.67974	1.46348	304	8	S									S311
vQsEPVLADLYSQPEk	VQSEPVLADLYSQPEK	SMAC_00680	S(3): 100.0; Y(11): 0.0; S(12): 0.0	1	0.64994	1.77969	1.63878	1.42594	2.12333	1.50597	1.46095	36095	23459.6	64237.7	59151.7	51469.3	76641.6	54357.9	52732.9	33573.3	54310.9	89672.6	46735.3	53097.7	49421.9	75416.6	51163.8	52130.8	0.644021	1.04182	1.72015	0.896502	1.01855	0.948038	1.44668	0.981451	373	3	S									S375
sNtFPER	SNTFPER	SMAC_00680	S(1): 0.6; T(3): 99.4	1	0.488418	0.892808	0.96742	1.19876	0.898322	0.934704	0.59085	53286.6	26026.2	47574.7	51550.6	63878.1	47868.5	49807.2	31484.4	49563.9	60252.8	66412	40729.7	65899.1	30867.8	69103	30547.6	54908.4	0.902666	1.09733	1.20951	0.741776	1.20017	0.562169	1.25851	0.556337	86	3	T									T88
sLEDTPSGALQDEPkPISPPAPAPAEVLPVk	SLEDTPSGALQDEPKPISPPAPAPAEVLPVK	SMAC_00680	S(1): 100.0; T(5): 0.0; S(7): 0.0; S(18): 0.0	1	0.743222	1.99773	2.72044	1.90654	2.87944	1.34244	1.77195	12949.6	9624.41	25869.7	35228.6	24688.8	37287.5	17384	22946	12044.9	22281.3	36112.9	27833.8	25470	24044.6	24118.7	22263.2	24081.7	0.500169	0.925241	1.4996	1.15581	1.05765	0.998463	1.00154	0.924487	412	1	S									S412
rPSDTSSSSERPTsPLSPAR	RPSDTSSSSERPTSPLSPAR	SMAC_00680	S(3): 0.0; T(5): 0.0; S(6): 0.0; S(7): 97.8; S(8): 0.7; S(9): 0.7; T(13): 0.0; S(14): 0.7; S(17): 0.0	1	0.34626	1.66762	1.44844	1.4497	1.16436	1.15475	1.0584	6014.79	2082.68	10030.4	8712.08	8719.65	7003.38	6945.58	6366.05	5594.59	4821.59	14001.9	6883.35	8995.53	4516.09	9636.36	6176.63	6529.99	0.856753	0.738376	2.14425	1.05411	1.37757	0.691593	1.47571	0.945886	93	7	S									S99
rPsDTSSSSERPtSPLSPAR	RPSDTSSSSERPTSPLSPAR	SMAC_00680	S(3): 99.9; T(5): 0.5; S(6): 0.5; S(7): 0.5; S(8): 0.5; S(9): 0.5; T(13): 48.8; S(14): 48.8; S(17): 0.0	1	0.388224	1.99147	2.04635	2.04107	0.89788	1.35319	0.546719	6097.32	2367.13	12142.6	12477.3	12445.1	5474.66	8250.84	3333.52	5671.35	5480.1	16950.5	9858.19	12838.8	3530.31	11447.3	3234.33	7764.77	0.730395	0.705765	2.183	1.2696	1.65347	0.454657	1.47426	0.416539	93	3	S									S95
rPSDTSSSSERPTsPLSPAR	RPSDTSSSSERPTSPLSPAR	SMAC_00680	S(3): 0.0; T(5): 0.0; S(6): 0.0; S(7): 0.0; S(8): 0.0; S(9): 0.0; T(13): 0.0; S(14): 100.0; S(17): 0.0	1	0.643958	0.922923	1.0094	1.26101	1.00806	0.86259	0.844188	37575.7	24197.2	34679.5	37929	47383.3	37878.6	32412.4	31720.9	34950.6	56018.5	48410.8	29967.5	48882.4	24425.8	44969.2	30777.1	39959.9	0.874641	1.40187	1.21149	0.749938	1.22329	0.611259	1.12536	0.770198	93	14	S									S106
lASLAEEPSEENsGDELR	LASLAEEPSEENSGDELR	SMAC_00680	S(3): 0.0; S(9): 0.0; S(13): 100.0	1	0.600057	0.715911	1.08128	1.06496	0.813631	1.04568	1.19181	62957.7	37778.2	45072.1	68074.8	67047.6	51224.3	65833.8	75033.8	58559.4	87459.9	62918.5	53785.4	69168.9	33031.8	91338.3	72801.1	66043.7	0.886676	1.32427	0.95268	0.814391	1.04732	0.50015	1.383	1.10232	34	13	S									S46
kSNtFPER	KSNTFPER	SMAC_00680	S(2): 0.0; T(4): 100.0	1	0.347822	0.977507	1.22002	1.55327	1.70717	0.673373	0.385613	62572.3	21764	61164.8	76339.3	97191.6	106822	42134.5	24128.7	58200.8	50385.6	85383.1	60315.1	100267	68883.3	58457.7	23410.7	59386.4	0.980036	0.848437	1.43775	1.01564	1.68838	1.15992	0.984362	0.394209	85	4	T									T88
kEQRPLtPEPPR	KEQRPLTPEPPR	SMAC_00680	T(7): 100.0	1	0.478964	1.35816	1.44175	1.58631	1.29116	1.13916	0.811453	27593.7	13216.4	37476.7	39783.2	43772.1	35627.8	31433.6	22391	25665.9	30597.1	52315.6	31432.4	45157	22974.4	43611.2	21724.7	31014.7	0.82754	0.986533	1.6868	1.01347	1.45599	0.740758	1.40615	0.700464	661	7	T									T667
gREsLVLDR	GRESLVLDR	SMAC_00680	S(4): 100.0	1	0.806974	2.25583	1.7431	1.2943	2.71414	1.93486	1.27929	12490.5	10079.5	28176.4	21772.1	16166.4	33900.9	24167.3	15978.9	11617.9	23334.9	39332.8	17202	16677.9	21860.8	33530	15503.4	19531.4	0.59483	1.19474	2.01383	0.880734	0.8539	1.11927	1.71672	0.793769	612	4	S									S615
eQRPLtPEPPR	EQRPLTPEPPR	SMAC_00680	T(6): 100.0	1	0.569434	1.26137	1.40947	0.986563	0.954122	0.821585	0.806189	9219.58	5249.95	11629.3	12994.7	9095.7	8796.6	7574.67	7432.73	8575.49	12154.1	16234	10267	9383.48	5672.45	10509.2	7211.56	9825.26	0.8728	1.23702	1.65227	1.04496	0.955036	0.577333	1.06961	0.733981	662	6	T									T667
aSRPLsFIATQGDHLER	ASRPLSFIATQGDHLER	SMAC_00680	S(2): 0.0; S(6): 100.0; T(10): 0.0	1	0.431034	1.40145	1.10929	0.881254	1.73239	1.31679	1.75229	41265.8	17786.9	57832.1	45775.8	36365.6	71488.3	54338.4	72309.6	38382.9	41178.3	80730.8	36167.1	37516.2	46098.9	75389.5	70158	43638.6	0.879563	0.943621	1.84999	0.828788	0.859702	1.05638	1.72759	1.60771	17	6	S									S22
rGGLkGDGsPATTSATPADS	RGGLKGDGSPATTSATPADS	SMAC_00681	S(9): 99.9; T(12): 0.0; T(13): 0.0; S(14): 0.0; T(16): 0.0; S(20): 0.0	1	0.621512	1.41704	1.10043	1.21105	0.794084	0.927744	0.611094	29689.3	18452.3	42071.1	32671	35955.4	23575.8	27544.1	18143	27615.2	42718.6	58729.2	25813.1	37093	15202.7	38214.9	17603.1	32354.1	0.85353	1.32035	1.8152	0.797831	1.14647	0.469887	1.18115	0.544077	676	9	S									S684
qAPAQTAkPVAPsPAPTQPk	QAPAQTAKPVAPSPAPTQPK	SMAC_00681	T(6): 0.0; S(13): 99.0; T(17): 1.0	1	0.852471	1.25391	1.9743	1.50688	1.30389	1.76405	1.36885	17803.3	15176.8	22323.9	35149.1	26827.6	23213.6	31406	24370.1	16559.6	35135.7	31163	27771.1	27676.4	14969.2	43572.9	23644.9	27723.7	0.597307	1.26735	1.12406	1.00171	0.998292	0.539942	1.57168	0.852877	465	13	S									S477
nALsVVEk	NALSVVEK	SMAC_00681	S(4): 100.0	1	0.644184	1.18949	1.66879	1.62978	1.2906	1.10483	1.19805	13446.7	8662.16	15994.8	22439.7	21915.2	17354.4	14856.4	16109.8	12507.3	20053.7	22327.9	17729.4	22608.6	11190.9	20611.9	15630.5	18891.6	0.662058	1.06151	1.1819	0.938486	1.19676	0.592375	1.09106	0.827378	336	4	S									S339
gDGsPATTSATPADS	GDGSPATTSATPADS	SMAC_00681	S(4): 100.0; T(7): 0.0; T(8): 0.0; S(9): 0.0; T(11): 0.0; S(15): 0.0	1	0.548594	0.927326	0.972573	1.15296	0.884143	0.799133	1.17804	58479.3	32081.4	54229.4	56875.4	67424.6	51704.1	46732.8	68891.3	54393.8	74271.2	75701.6	44936.8	69557.8	33341.1	64837.4	66841.4	65839.4	0.82616	1.12807	1.14979	0.682522	1.05648	0.506401	0.984781	1.01522	681	4	S									S684
eSEkPASAPSNGASNNPEPTPsPAPk	ESEKPASAPSNGASNNPEPTPSPAPK	SMAC_00681	S(2): 0.0; S(7): 0.0; S(10): 0.0; S(14): 0.0; T(20): 0.0; S(22): 100.0	1	1.10549	2.19164	3.33845	3.12406	2.16748	2.60313	1.64941	7482.69	8272.05	16399.3	24980.6	23376.4	16218.6	19478.4	12342	6959.94	19150.5	22892.7	19737	24116	10458.5	27024.5	11974.8	19443.7	0.357953	0.984918	1.17738	1.01508	1.24029	0.537885	1.38988	0.615867	500	22	S									S521
eGTQSGYRsAGGGTASDSEGAGR	EGTQSGYRSAGGGTASDSEGAGR	SMAC_00681	T(3): 0.0; S(5): 0.9; Y(7): 0.9; S(9): 98.2; T(14): 0.0; S(16): 0.0; S(18): 0.0	1	0.222093	1.58112	1.3736	1.62585	1.33406	1.26975	0	8738.35	1940.72	13816.4	12003	14207.2	11657.5	11095.5	0	8127.88	4492.94	19287	9483.45	14656.7	7517.27	15394	0	8805.66	0.923028	0.510233	2.1903	1.07697	1.66446	0.853686	1.7482	0	632	9	S									S640
aAtPQPAPAAsPASR	AATPQPAPAASPASR	SMAC_00681	T(3): 100.0; S(11): 1.3; S(14): 98.7	2	0.731795	1.42743	1.67641	1.38337	1.33662	1.06822	1.02468	17806.7	13030.8	25417.7	29851.2	24633.2	23800.8	19021.5	18246.1	16562.7	30167.5	35481.9	23585.2	25412.5	15347.8	26390.6	17703.2	24498.9	0.676058	1.23138	1.44831	0.962706	1.03729	0.62647	1.07722	0.722611	485	3	T	14	S							T487	S498
aAtPQPAPAAsPASR	AATPQPAPAASPASR	SMAC_00681	T(3): 100.0; S(11): 99.1; S(14): 0.9	2	0.443851	1.0307	1.25894	1.38856	0.852951	0.95778	0.767062	11320.8	5024.76	11668.4	14252.3	15719.7	9656.11	10842.9	8683.78	10529.9	11632.7	16288.5	11260.6	16217	6226.7	15043.5	8425.39	11446.7	0.919911	1.01625	1.42299	0.983745	1.41675	0.543974	1.31422	0.736055	485	3	T	11	S							T487	S495
aAtPQPAPAASPASR	AATPQPAPAASPASR	SMAC_00681	T(3): 100.0; S(11): 0.0; S(14): 0.0	1	0.561703	1.12292	1.44642	1.42001	1.0503	0.983069	0.612219	45779.5	25714.5	51406.8	66216.3	65007.6	48082.1	45004.4	28027.1	42581.3	59531.2	71761.4	52317	67064.3	31005.5	62439.5	27193.1	55924.1	0.761412	1.0645	1.28319	0.935499	1.1992	0.554421	1.1165	0.486251	485	3	T									T487
aATPQPAPAASPAsR	AATPQPAPAASPASR	SMAC_00681	T(3): 0.0; S(11): 0.5; S(14): 99.5	1	0.693091	1.373	1.77612	1.62747	1.43129	1.15645	0.961783	34586.2	23971.4	47486.9	61429.2	56287.9	49502.9	39997	33264.4	32169.9	55495.8	66289.4	48534.7	58068.7	31921.7	55492.2	32274.6	52013.5	0.618492	1.06695	1.27447	0.933118	1.11642	0.61372	1.06688	0.620504	485	14	S									S498
aATPQPAPAASPAsR	AATPQPAPAASPASR	SMAC_00681	T(3): 0.0; S(11): 99.1; S(14): 0.9	1	0.327206	1.04727	1.37508	1.5535	1.01248	0.678357	0.463399	59638.2	19514	62457.4	82007.1	92648	60382.2	40456	27636.3	55471.7	45176.6	87187.4	64793.2	95579.3	38937.2	56128.9	26814	55800.3	0.994111	0.809611	1.56249	1.16116	1.71288	0.697795	1.00589	0.480534	485	11	S									S495
vSHHStsDDSFAYR	VSHHSTSDDSFAYR	SMAC_00684	S(2): 0.0; S(5): 0.8; T(6): 99.2; S(7): 100.0; S(10): 0.0; Y(13): 0.0	2	0.536455	1.05229	1.33854	1.19161	1.08523	0.92867	0.866337	22935.1	12303.6	24134.4	30699.4	27329.7	24889.8	21299.1	19869.5	21332.8	28483.9	33690.5	24255.4	28194.4	16050.1	29550.5	19278.3	26224.9	0.813456	1.08614	1.28468	0.9249	1.0751	0.612018	1.12681	0.735114	356	6	T	7	S							T361	S362
vSHHStsDDSFAYR	VSHHSTSDDSFAYR	SMAC_00684	S(2): 0.0; S(5): 100.0; T(6): 99.2; S(7): 0.8; S(10): 0.0; Y(13): 0.0	2	0.568545	1.01629	1.2249	1.16569	0.912646	0.888143	1.12298	52378.1	29779.3	53231.2	64157.7	61056.7	47802.7	46519.3	58819.4	48718.9	68941.6	74308.2	50690.5	62988.4	30825.3	64541.2	57069.1	60028.8	0.811592	1.14848	1.23788	0.844437	1.0493	0.513509	1.07517	0.950696	356	5	S	6	T							S360	T361
vSHHsTSDDSFAYR	VSHHSTSDDSFAYR	SMAC_00684	S(2): 0.0; S(5): 99.3; T(6): 0.4; S(7): 0.4; S(10): 0.0; Y(13): 0.0	1	0.546148	1.72597	1.80642	1.14325	1.98017	1.58028	1.57882	10219.7	5581.45	17638.9	18461	11683.7	20236.7	16150	16135	9505.7	12921.5	24623	14585.9	12053.3	13049.5	22406.6	15654.9	13817.7	0.687936	0.935143	1.78199	1.05559	0.872309	0.944406	1.62158	1.13296	356	5	S									S360
sQPTTETPAtPDPSTSk	SQPTTETPATPDPSTSK	SMAC_00686	S(1): 0.0; T(4): 0.0; T(5): 0.5; T(7): 0.0; T(10): 99.5; S(14): 0.0; T(15): 0.0; S(16): 0.0	1	0.555571	1.41801	2.03809	1.58927	1.68183	1.09737	0.466081	38214.3	21230.7	54188.3	77884	60732.9	64270	41935.3	17810.9	35544.6	49150.9	75644.1	61535.5	62654.5	41444.2	58181.4	17281	53666.2	0.662327	0.915865	1.40953	1.14664	1.16749	0.772259	1.08414	0.322009	1146	10	T									T1155
qLsDEDEAADSSDLNVLR	QLSDEDEAADSSDLNVLR	SMAC_00686	S(3): 100.0; S(11): 0.0; S(12): 0.0	1	0.493377	0.785316	1.07281	0.782084	0.586051	1.00582	0.92811	30202.2	14901.1	23718.3	32401.4	23620.7	17700	30377.9	28031	28092.3	34497.3	33109.6	25600.1	24368	11413.8	42146.6	27196.9	27644.6	1.01619	1.24789	1.19769	0.926043	0.881475	0.412876	1.52459	0.983806	1202	3	S									S1204
kQAAsDSsLPR	KQAASDSSLPR	SMAC_00686	S(5): 99.6; S(7): 50.2; S(8): 50.2	1	0.404152	0.866308	1.09341	1.19773	0.727205	0.675962	0.543444	92313.8	37308.8	79972.2	100937	110567	67131.1	62400.6	50167.4	85864.6	86373.2	111637	79749.4	114065	43289.1	86575.1	48674.6	86118.9	0.997047	1.00295	1.29632	0.926039	1.32451	0.502667	1.0053	0.565203	1173	5	S									S1177
hPHsLQDTLR	HPHSLQDTLR	SMAC_00686	S(4): 100.0; T(8): 0.0	1	0.741597	1.69901	1.28262	1.80153	1.08944	1.53158	1.07904	8959.6	6644.41	15222.4	11491.7	16141	9760.97	13722.4	9667.8	8333.66	15382.4	21249.8	9079.54	16651.7	6294.31	19038.5	9380.12	12381.3	0.673087	1.24239	1.71629	0.733329	1.34491	0.508374	1.53769	0.757607	252	4	S									S255
gGmktPPAALPPR	GGMKTPPAALPPR	SMAC_00688	T(5): 100.0	1	0.785842	1.0932	1.55411	1.36066	1.25074	1.88456	1.03457	30293	23805.5	33116.4	47078.8	41218.4	37888.6	57088.9	31340.2	28176.7	55111.8	46228.9	37196.6	42522.5	24432.3	79205.6	30407.7	39859.5	0.7069	1.38265	1.1598	0.933192	1.06681	0.61296	1.98712	0.762872	962	5	T									T966
gDTSHITRtPTTk	GDTSHITRTPTTK	SMAC_00688	T(3): 0.0; S(4): 0.0; T(7): 0.7; T(9): 99.3; T(11): 0.0; T(12): 0.0	1	0.585364	1.5467	2.61088	2.54396	2.59621	1.51188	0.458179	32488.4	19017.5	50249.6	84823.4	82649.2	84346.6	49118.5	14885.5	30218.7	44027.2	70146	67018.3	85264.1	54390.5	68147.4	14442.6	60704.4	0.497801	0.725272	1.15554	1.10401	1.40458	0.895989	1.12261	0.237916	535	9	T									T543
aFVEIPDsDDDLESFGSSSPVmSR	AFVEIPDSDDDLESFGSSSPVMSR	SMAC_00688	S(8): 98.9; S(14): 1.1; S(17): 0.0; S(18): 0.0; S(19): 0.0; S(23): 0.0	1	0.573908	1.01523	0.953218	0.861133	0.816722	0.737511	1.25913	22593.3	12966.5	22937.4	21536.4	19455.9	18452.5	16662.8	28448	21014.9	30018.6	32019.5	17015.7	20071.4	11899	23118.2	27601.5	22066.5	0.952343	1.36037	1.45104	0.77111	0.909586	0.539232	1.04766	1.25083	393	8	S									S400
tEDsSSLRPGSR	TEDSSSLRPGSR	SMAC_00690	T(1): 0.0; S(4): 0.6; S(5): 0.6; S(6): 0.0; S(11): 98.9	1	0.350072	1.32565	1.55612	1.4733	1.26962	0.833861	0.246393	138932	48636.3	184176	216195	204689	176391	115850	34232	129226	112597	257100	170814	211165	113745	160732	33213.4	144979	0.891345	0.776644	1.77336	1.1782	1.45652	0.784562	1.10865	0.229091	371	11	S									S381
tEDsSSLRPGSR	TEDSSSLRPGSR	SMAC_00690	T(1): 0.0; S(4): 98.2; S(5): 0.9; S(6): 0.0; S(11): 0.9	1	0.35895	1.20636	1.46842	1.41643	1.17472	0.861385	0.313578	18191.6	6529.87	21945.6	26712.9	25767.1	21370	15669.9	5704.48	16920.7	15117.2	30635	21105.7	26582.3	13780.3	21740.6	5534.73	19013.2	0.889945	0.795091	1.61125	1.11005	1.3981	0.724778	1.14345	0.2911	371	4	S									S374
sQEELPLRR	SQEELPLRR	SMAC_00690	S(1): 100.0	1	0.3569	0.765076	1.13133	0.907802	0.744292	0.762949	0.931931	10455.2	3731.46	7999.03	11828.3	9491.26	7781.73	7976.78	9743.53	9724.79	8638.66	11166.3	9345.42	9791.55	5018.01	11067.1	9453.6	9589.2	1.01414	0.900874	1.16446	0.974578	1.0211	0.523298	1.15412	0.98586	345	1	S									S345
sQEELPLR	SQEELPLR	SMAC_00690	S(1): 100.0	1	0.396696	0.754414	1.06812	0.675561	0.622216	0.709724	1.15571	54304.2	21542.2	40967.8	58003.1	36685.8	33788.9	38540.9	62760	50510.4	49872.1	57189	45827.8	37846.5	21788.6	53472	60892.6	50191.3	1.00636	0.993642	1.13942	0.913064	0.754045	0.434112	1.06537	1.21321	345	1	S									S345
sPITEGAEsPR	SPITEGAESPR	SMAC_00690	S(1): 0.9; T(4): 0.9; S(9): 98.3	1	0.583726	0.908958	1.37357	1.17822	0.772506	0.881479	0.531679	29977.9	17498.9	27248.7	41176.8	35320.7	23158.1	26424.9	15938.6	27883.6	40511.4	38037.8	32533.5	36438.2	14933.4	36662.1	15464.4	34485.9	0.808552	1.17473	1.103	0.943387	1.05661	0.43303	1.06311	0.448426	510	9	S									S518
sNTIDHPPsR	SNTIDHPPSR	SMAC_00690	S(1): 0.0; T(3): 0.0; S(9): 100.0	1	0.246413	0.80069	1.29812	1.10859	1.16503	0.515832	0.213284	46729.7	11514.8	37416	60660.6	51804	54441.5	24104.7	9966.68	43465.1	26657.8	52230.9	47927.4	53443	35106.4	33443	9670.11	39285.7	1.10638	0.678562	1.32951	1.21997	1.36037	0.893616	0.851277	0.246148	257	9	S									S265
sGTQIDQHGAAVPPPsR	SGTQIDQHGAAVPPPSR	SMAC_00690	S(1): 0.0; T(3): 0.0; S(16): 100.0	1	0.460376	1.01543	1.34683	1.14204	1.31139	0.938265	0.832963	40423.9	18610.2	41047.8	54444	46165.5	53011.4	37928.3	33671.6	37599.8	43084.2	57300.7	43015.8	47626.1	34184.1	52622.1	32669.7	43050	0.873399	1.00079	1.33103	0.999205	1.1063	0.794057	1.22235	0.758878	220	16	S									S235
sGPLDHPPsR	SGPLDHPPSR	SMAC_00690	S(1): 0.0; S(9): 100.0	1	0.683438	0.91635	1.23924	1.25347	1.13262	0.904173	0.794689	15055.5	10289.5	13796.1	18657.4	18871.6	17052.1	13612.8	11964.4	14003.7	23821.1	19258.7	14741.1	19468.7	10995.9	18886.5	11608.4	16813.8	0.832871	1.41676	1.14541	0.876726	1.1579	0.653985	1.12327	0.690412	247	9	S									S255
sGPLDHPPSR	SGPLDHPPSR	SMAC_00690	S(1): 100.0; S(9): 0.0	1	0.113727	0.750889	0.839796	1.46876	1.42831	0.65954	0.303246	6489.87	738.073	4873.18	5450.17	9532.07	9269.52	4280.33	1968.03	6036.48	1708.7	6802.71	4306.14	9833.65	5977.4	5938.56	1909.47	5957.98	1.01317	0.286792	1.14178	0.72275	1.6505	1.00326	0.996741	0.320489	247	1	S									S247
sEDGSGGQAIGLNSDYGNmR	SEDGSGGQAIGLNSDYGNMR	SMAC_00690	S(1): 100.0; S(5): 0.0; S(14): 0.0; Y(16): 0.0	1	0.694437	1.27721	1.43317	1.31738	1.04342	1.41067	1.53326	13997.1	9720.09	17877.1	20060.2	18439.5	14604.8	19745.3	21461.2	13019.2	22502.8	24955.6	15849.4	19022.9	9417.85	27394.8	20822.6	19922.7	0.653485	1.12951	1.25262	0.795546	0.954832	0.472719	1.37505	1.04517	841	1	S									S841
sAtFDNPPSR	SATFDNPPSR	SMAC_00690	S(1): 0.4; T(3): 99.6; S(9): 0.0	1	0.34407	1.38722	1.58526	1.10573	2.39065	0.787605	0.473275	42235.2	14531.9	58589.4	66953.9	46700.9	100970	33264.7	19988.9	39284.6	33642.6	81787.9	52899.8	48178.5	65109.8	46151.7	19394.1	47165.1	0.832917	0.713294	1.73408	1.12159	1.02149	1.38047	0.978514	0.411196	237	3	T									T239
sATFDNPPsR	SATFDNPPSR	SMAC_00690	S(1): 0.0; T(3): 0.0; S(9): 100.0	1	0.552034	1.1129	1.6137	1.32595	1.61297	1.06083	0.701955	83936.6	46335.9	93413.1	135448	111295	135387	89042.2	58919.8	78072.7	107272	130400	107017	114817	87303.6	123538	57166.6	107144	0.728669	1.00119	1.21705	0.998811	1.07161	0.814824	1.15301	0.533548	237	9	S									S245
mPsSTNLAPNSR	MPSSTNLAPNSR	SMAC_00690	S(3): 99.5; S(4): 0.5; T(5): 0.0; S(11): 0.0	1	0.594953	0.906602	0.913128	0.90226	0.812111	1.04635	0.981879	57789.2	34381.8	52391.8	52768.9	52140.9	46931.2	60467.7	56742	53751.9	79596.9	73136.4	41692.3	53790.5	30263.4	83893.4	55053.6	54422.1	0.987686	1.46259	1.34387	0.766093	0.988396	0.556086	1.54153	1.0116	317	3	S									S319
kNsIITQNNPQR	KNSIITQNNPQR	SMAC_00690	S(3): 100.0; T(6): 0.0	1	0.522564	0.881428	3.19306	1.86068	1.49722	1.44591	1.04868	41148.3	21502.6	36269.2	131389	76563.6	61607.9	59496.9	43151.2	38273.6	49780.4	50630.1	103809	78986	39727.5	82546.5	41867.2	50205.2	0.762343	0.991538	1.00846	2.0677	1.57326	0.791303	1.64418	0.833922	458	3	S									S460
kIELPVSVAPsPTASTPASVk	KIELPVSVAPSPTASTPASVK	SMAC_00690	S(7): 99.5; S(11): 0.5; T(13): 0.0; S(15): 0.0; T(16): 0.0; S(19): 0.0	1	0.97848	1.30829	2.19456	1.49477	1.38474	1.53426	1.42165	22818.9	22327.9	29853.8	50077.5	34108.9	31598.2	35010.2	32440.5	21224.7	51690.9	41674.4	39565.8	35188.1	20376	48573.4	31475.2	37377	0.567856	1.38296	1.11498	1.05856	0.941438	0.545148	1.29955	0.842101	489	7	S									S495
gPPSRSGtQIDQHGAAVPPPSR	GPPSRSGTQIDQHGAAVPPPSR	SMAC_00690	S(4): 98.4; S(6): 0.8; T(8): 0.8; S(21): 0.0	1	0.447238	0.782232	1.19798	1.16801	1.18657	0.725535	0.744992	14063.5	6289.73	11000.9	16847.8	16426.3	16687.4	10203.6	10477.2	13081	14561.3	15356.8	13311.3	16946	10760.8	14156.5	10165.4	13733.9	0.95246	1.06024	1.11816	0.96923	1.23388	0.783519	1.03077	0.740171	215	4	S									S218
fTTPEPARAPtPSAPAEAPERk	FTTPEPARAPTPSAPAEAPERK	SMAC_00690	T(2): 0.0; T(3): 0.0; T(11): 100.0; S(13): 0.0	1	0.684829	1.15802	1.57346	1.22378	1.18806	1.43194	1.82047	40051.4	27428.4	46380.3	63019.4	49014.3	47583.5	57351.1	72912.5	37253.4	63499	64744.6	49791.1	50565	30684	79569.4	70743	57032	0.653201	1.11339	1.13523	0.873038	0.886608	0.538013	1.39517	1.24041	390	11	T									T400
fTTPEPARAPTPsAPAEAPER	FTTPEPARAPTPSAPAEAPER	SMAC_00690	T(2): 0.0; T(3): 0.0; T(11): 99.3; S(13): 0.7	1	0.611127	1.33532	1.09864	1.11633	1.15589	1.69553	1.66474	233988	142996	312447	257069	261208	270465	396733	389529	217641	331048	436161	203108	269472	174408	550431	377938	300260	0.724841	1.10254	1.45261	0.676441	0.897462	0.580856	1.83318	1.2587	390	11	T									T400
aSsPAPPVADQVVtPIEPR	ASSPAPPVADQVVTPIEPR	SMAC_00690	S(2): 50.0; S(3): 50.0; T(14): 100.0	1	0.645855	0.89913	1.0788	0.8328	0.841223	0.917121	1.37243	16333.2	10548.9	14685.7	17620.3	13602.3	13739.9	14979.5	22416.3	15192.2	24421.6	20500.5	13921.6	14032.7	8860.09	20782.7	21749.2	17846.3	0.851276	1.36844	1.14872	0.780084	0.786306	0.496466	1.16454	1.2187	470	14	T									T483
aSsPAPPVADQVVtPIEPR	ASSPAPPVADQVVTPIEPR	SMAC_00690	S(2): 0.8; S(3): 99.2; T(14): 100.0	2	0.590012	1.03026	1.47594	1.08407	1.29611	1.25822	1.97175	12156.2	7172.28	12524	17941.8	13178.1	15755.7	15295.1	23968.9	11306.9	16604.4	17482.9	14175.7	13595	10160	21220.6	23255.7	15390.1	0.734689	1.07891	1.13599	0.921094	0.883364	0.660167	1.37885	1.51108	470	3	S	14	T							S472	T483
aSsPAPPVADQVVTPIEPR	ASSPAPPVADQVVTPIEPR	SMAC_00690	S(2): 0.5; S(3): 99.5; T(14): 0.0	1	0.798624	1.15209	1.73396	0.930929	1.16944	1.22876	1.50775	14167.7	11314.7	16322.5	24566.3	13189.1	16568.2	17408.7	21361.4	13177.9	26194.4	22785.4	19409.6	13606.4	10683.9	24153	20725.8	20067.7	0.656673	1.3053	1.13542	0.967207	0.678025	0.532394	1.20357	1.03279	470	3	S									S472
aPtPSAPAEAPER	APTPSAPAEAPER	SMAC_00690	T(3): 100.0; S(5): 0.0	1	1.064	1.77728	1.56284	1.60246	1.11412	1.39737	0.867234	27805	29584.5	49417.1	43454.6	44556.4	30978	38853.8	24113.4	25862.5	68490.7	68983.9	34333.1	45966.1	19976	53906.1	23395.9	40149.6	0.644152	1.70589	1.71817	0.85513	1.14487	0.497539	1.34263	0.582718	398	3	T									T400
aPsLAAR	APSLAAR	SMAC_00690	S(3): 100.0	1	0.310319	1.17573	1.04319	1.15998	1.12244	0.678457	0.293513	241832	75045.1	284330	252277	280521	271441	164073	70980.8	224938	173736	396911	199322	289396	175038	227636	68868.7	212130	1.06038	0.819008	1.87108	0.939623	1.36424	0.825144	1.0731	0.324654	364	3	S									S366
tAsPYTDPk	TASPYTDPK	SMAC_00695	T(1): 0.0; S(3): 100.0; Y(5): 0.0; T(6): 0.0	1	0.411242	0.903575	1.34837	1.87972	1.2513	0.701933	0.404234	51762.4	21286.9	46771.2	69794.7	97299	64770.5	36333.8	20924.2	48146.2	49280.9	65290.4	55144.3	100377	41767	50409.8	20301.5	49845.4	0.965912	0.988676	1.30986	1.10631	2.01378	0.837931	1.01132	0.407291	8	3	S									S10
rPsIEGPNPTEPPSTSASSR	RPSIEGPNPTEPPSTSASSR	SMAC_00699	S(3): 100.0; T(10): 0.0; S(14): 0.0; T(15): 0.0; S(16): 0.0; S(18): 0.0; S(19): 0.0	1	0.76445	1.12852	1.45648	1.26729	0.841566	1.24939	1.24838	65812.8	50310.6	74271.4	95855.2	83403.9	55385.9	82225.7	82159.5	61215	116473	103679	75734.5	86042.7	35715.3	114081	79714.7	82878.7	0.73861	1.40535	1.25098	0.913799	1.03818	0.430935	1.37648	0.961824	9	3	S									S11
aISGIsVEQAEHDFR	AISGISVEQAEHDFR	SMAC_00699	S(3): 0.0; S(6): 100.0	1	0.430267	0.872917	0.743986	0.761068	0.760788	0.843256	0.773902	49935.2	21485.5	43589.3	37151.1	38004.1	37990.1	42108.2	38645	46446.7	49740.7	60848.5	29352.8	39206.5	24497.7	58421.2	37495.1	42826.6	1.08453	1.16144	1.42081	0.685388	0.915471	0.572022	1.36413	0.875509	50	6	S									S55
aIsGIsVEQAEHDFR	AISGISVEQAEHDFR	SMAC_00699	S(3): 100.0; S(6): 100.0	2	0.839319	1.64362	1.78003	1.58617	2.02148	1.84412	1.6279	18291.8	15352.6	30064.7	32559.9	29014	36976.4	33732.3	29777.2	17013.9	35542.7	41968.9	25725.3	29931.9	23844.1	46800.4	28891.2	29411.6	0.578476	1.20846	1.42695	0.874667	1.01769	0.810704	1.59123	0.982307	50	3	S	6	S							S52	S55
aIsGISVEQAEHDFR	AISGISVEQAEHDFR	SMAC_00699	S(3): 100.0; S(6): 0.0	1	0.572734	1.26877	1.85703	0.951091	1.1119	1.1894	1.42659	19750.6	11311.9	25058.9	36677.5	18784.6	21960.7	23491.3	28176.1	18370.8	26187.9	34981.1	28978.6	19379	14161.2	32592	27337.7	26762.8	0.686431	0.97852	1.30708	1.0828	0.724101	0.529139	1.21781	1.02148	50	3	S									S52
yAEQQGsDDEDETmGVSSR	YAEQQGSDDEDETMGVSSR	SMAC_00700	Y(1): 0.0; S(7): 100.0; T(13): 0.0; S(17): 0.0; S(18): 0.0	1	0.326326	1.01903	1.40673	1.36328	0.949754	0.967956	0.851839	7929.81	2587.7	8080.68	11155.1	10810.5	7531.37	7675.71	6754.92	7375.82	5990.75	11280.2	8813.53	11152.6	4856.57	10649.3	6553.92	8094.67	0.911194	0.740085	1.39354	1.08881	1.37777	0.599971	1.3156	0.809658	285	7	S									S291
tGAEsVSNLTR	TGAESVSNLTR	SMAC_00700	T(1): 0.0; S(5): 100.0; S(7): 0.0; T(10): 0.0	1	0.501899	1.23573	1.0763	1.26206	1.06861	1.07111	0.890165	82711.1	41512.6	102209	89022.3	104387	88385.5	88592.7	73626.5	76932.7	96105.2	142678	70335.9	107689	56995	122914	71435.7	86519	0.889201	1.1108	1.6491	0.812953	1.24469	0.658757	1.42066	0.825665	210	5	S									S214
skPDDLsVLDEAR	SKPDDLSVLDEAR	SMAC_00700	S(1): 0.0; S(7): 100.0	1	0.672615	1.00503	1.30246	1.01301	1.08258	1.07236	1.2971	47075.3	31663.5	47312	61313.7	47687.9	50962.7	50481.5	61061.6	43786.5	73303.8	66045.2	48443.5	49196.6	32863.1	70038.4	59244.6	54220.6	0.807562	1.35195	1.21808	0.893452	0.907342	0.606099	1.29173	1.09266	271	7	S									S277
sDADRDtDEITQEEkPR	SDADRDTDEITQEEKPR	SMAC_00702	S(1): 0.0; T(7): 0.0; T(11): 100.0	1	0.494402	1.17729	4.74372	3.19504	2.13168	2.4942	1.50605	15069.6	7450.42	17741.2	71485.8	48147.9	32123.4	37586.5	22695.5	14016.8	17248.4	24765.9	56480.4	49671.3	20714.6	52147.8	22020.2	23393	0.599186	0.737329	1.05869	2.41441	2.12333	0.885504	2.2292	0.941315	88	11	T									T98
sDADRDtDEItQEEkPR	SDADRDTDEITQEEKPR	SMAC_00702	S(1): 0.0; T(7): 100.0; T(11): 100.0	2	0.554146	1.16625	1.46822	1.1365	0.928208	1.02107	0.813071	22185.3	12293.9	25873.6	32572.8	25213.5	20592.5	22652.6	18038.2	20635.4	28461.3	36118.3	25735.5	26011.3	13279	31428.4	17501.4	25873.4	0.797551	1.10002	1.39596	0.994671	1.00533	0.513229	1.2147	0.676426	88	7	T	11	T							T94	T98
sDADRDTDEItQEEkPR	SDADRDTDEITQEEKPR	SMAC_00702	S(1): 0.0; T(7): 100.0; T(11): 0.0	1	0.626933	0.874251	1.16602	1.13556	1.03158	0.90093	0.917066	25694.8	16108.9	22463.7	29960.7	29178	26506.3	23149.2	23563.8	23899.7	37293.6	31358.3	23671.7	30101.2	17092.4	32117.4	22862.7	27000.5	0.885161	1.38122	1.1614	0.876715	1.11484	0.633043	1.18951	0.846752	88	7	T									T94
sAsVTFEk	SASVTFEK	SMAC_00702	S(1): 0.0; S(3): 100.0; T(5): 0.0	1	0.373706	0.836834	1.15893	1.058	1.10193	0.658316	0.536658	59556.1	22256.5	49838.6	69021.4	63010.2	65626.9	39206.7	31961.2	55395.4	51525.6	69572.2	54533.3	65003.8	42319.2	54395.7	31010.2	54464.5	1.01709	0.946041	1.27739	1.00126	1.19351	0.777005	0.998737	0.569365	41	3	S									S43
lGEQELsVTSASGEHADSGDDVHHk	LGEQELSVTSASGEHADSGDDVHHK	SMAC_00702	S(7): 0.0; T(9): 0.0; S(10): 0.0; S(12): 0.0; S(18): 100.0	1	0.655477	1.1747	1.55872	1.2844	0.788243	1.28711	1.27675	34991.1	22935.8	41104	54541.3	44942.4	27581.4	45037.4	44674.9	32546.5	53098.4	57379.1	43092.7	46364.3	17785.8	62485.2	43345.6	44855	0.725595	1.18378	1.27921	0.960711	1.03365	0.396517	1.39305	0.96635	63	18	S									S80
iSSLEVtTEGETk	ISSLEVTTEGETK	SMAC_00702	S(2): 0.5; S(3): 99.5; T(7): 0.0; T(8): 0.0; T(12): 0.0	1	0.319437	0.678624	0.73165	0.824481	0.798395	0.810032	1.44043	61494.6	19643.6	41731.7	44992.5	50701.1	49097	49812.6	88578.5	57198.5	45476.7	58255.4	35548.3	52305.2	31660	69110.4	85942.7	54751.8	1.04469	0.830596	1.06399	0.649262	0.955314	0.578245	1.26225	1.56968	28	3	S									S30
dTDEItQEEkPR	DTDEITQEEKPR	SMAC_00702	T(2): 0.0; T(6): 100.0	1	0.589739	1.24409	1.79844	1.45571	1.16307	0.978423	0.611499	41468.4	24455.5	51590.4	74578.3	60365.9	48230.8	40573.6	25357.9	38571.3	56616.6	72017.7	58923.8	62275.8	31101.4	56292.2	24603.3	56454.4	0.68323	1.00287	1.27568	1.04374	1.10312	0.550911	0.997126	0.435809	93	6	T									T98
aNSLFSGLsSYFEk	ANSLFSGLSSYFEK	SMAC_00702	S(3): 0.0; S(6): 0.4; S(9): 99.6; S(10): 0.0; Y(11): 0.0	1	0.246585	1.56419	0.62414	1.04458	3.62412	1.4476	3.56892	18309.3	4514.79	28639.2	11427.6	19125.5	66355.1	26504.6	65344.4	17030.2	10452.1	39978.9	9028.82	19730.6	42788.8	36772.7	63400	28251.7	0.602803	0.369965	1.4151	0.319586	0.698388	1.51456	1.30161	2.24412	169	9	S									S177
aNsLFSGLSSYFEk	ANSLFSGLSSYFEK	SMAC_00702	S(3): 100.0; S(6): 0.0; S(9): 0.0; S(10): 0.0; Y(11): 0.0	1	0.385445	0.863344	1.0031	0.743539	2.82188	0.821519	2.24514	12463.4	4803.97	10760.2	12502.1	9267.05	35170.3	10238.9	27982.2	11592.7	11121.6	15020.7	9877.81	9560.25	22679.4	14205.6	27149.6	12899.2	0.898719	0.862196	1.16448	0.765771	0.741153	1.75821	1.10128	2.10476	169	3	S									S171
aktADQSYGITAR	AKTADQSYGITAR	SMAC_00702	T(3): 100.0; S(7): 0.0; Y(8): 0.0; T(11): 0.0	1	0.375356	0.820809	1.10551	0.837809	1.27617	0.732749	0.879843	29511.7	11077.4	24223.4	32625.4	24725.1	37661.9	21624.7	25965.7	27449.9	25645.1	33814.7	25777.1	25507.4	24286.1	30002.2	25193	25711.1	1.06763	0.997434	1.31518	1.00257	0.992078	0.944577	1.1669	0.97985	156	3	T									T158
qQSAVAGsGTGVDDASNkEQINk	QQSAVAGSGTGVDDASNKEQINK	SMAC_00703	S(3): 0.0; S(8): 99.2; T(10): 0.8; S(16): 0.0	1	0.412634	0.528531	1.03033	1.00695	0.497379	0.705472	1.27455	17250.2	7118.01	9117.25	17773.3	17370	8579.87	12169.5	21986.1	16045	16478.8	12727.2	14042.6	17919.6	5532.69	16884.1	21331.9	16261.9	0.986663	1.01334	0.782641	0.863524	1.10194	0.340223	1.03826	1.31177	21	8	S									S28
pSEGPERGQsPPPER	PSEGPERGQSPPPER	SMAC_00703	S(2): 0.0; S(10): 100.0	1	0.496554	1.29808	1.07339	1.37594	1.01943	1.43319	1.09919	28151.6	13978.8	36543	30217.8	38734.9	28698.6	40346.5	30943.8	26184.9	32362.1	51012.3	23874.8	39960.4	18506.2	55977.1	30023	31192.6	0.839458	1.03749	1.6354	0.765401	1.28109	0.593288	1.79457	0.962507	2	10	S									S11
gQsPPPER	GQSPPPER	SMAC_00703	S(3): 100.0	1	0.17201	0.456426	0.541783	0.71658	0.281355	0.279428	0.290985	48689.8	8375.13	22223.3	26379.3	34890.1	13699.1	13605.3	14168	45288.2	19389.1	31022.6	20842.1	35994	8833.8	18876.1	13746.4	20115.6	2.2514	0.963885	1.54222	1.03611	1.78935	0.439151	0.938379	0.68337	9	3	S									S11
vGESAAsSGLRDHER	VGESAASSGLRDHER	SMAC_00704	S(4): 1.0; S(7): 98.0; S(8): 1.0	1	0.552599	0.912932	1.05656	1.14512	1.07536	0.899216	0.847759	28373.7	15679.3	25903.2	29978.5	32491.3	30511.9	25514.1	24054	26391.4	36298.9	36159.7	23685.8	33519.3	19675.5	35398.4	23338.3	29955.4	0.881025	1.21176	1.20712	0.790702	1.11897	0.656826	1.18171	0.779102	412	7	S									S418
rASDAsRAsQGGAGSLAPR	RASDASRASQGGAGSLAPR	SMAC_00704	S(3): 100.0; S(6): 0.0; S(9): 100.0; S(15): 0.0	2	0.773442	1.00438	1.51387	1.20054	0.99468	1.30254	1.17479	26451.7	20458.9	26567.5	40044.6	31756.3	26311	34454.4	31075.1	24603.7	47364	37087	31638.9	32761	16966.5	47802.4	30150.4	32200	0.764092	1.47093	1.15177	0.982576	1.01742	0.526911	1.48455	0.936349	333	3	S	9	S							S335	S341
rAsDASRAsQGGAGSLAPR	RASDASRASQGGAGSLAPR	SMAC_00704	S(3): 100.0; S(6): 50.0; S(9): 50.0; S(15): 0.0	1	0.280297	0.796622	1.07658	1.40652	0.709875	0.817554	0.357598	5238.47	1468.33	4173.08	5639.65	7368.03	3718.66	4282.73	1873.27	4872.5	3399.31	5825.42	4455.85	7601.14	2397.96	5941.9	1817.53	4664.18	1.04467	0.728813	1.24897	0.955334	1.62969	0.514123	1.27394	0.389678	333	3	S									S335
eLsMLR	ELSMLR	SMAC_00704	S(3): 100.0	1	0.41531	1.02526	0.856256	0.950538	1.47098	0.938306	1.72073	94074.5	39070.1	96451.2	80551.9	89421.4	138382	88270.7	161876	87502.3	90450.7	134641	63643.4	92250.6	89234.9	122467	157060	91350.7	0.957873	0.990148	1.47389	0.696694	1.00985	0.976839	1.34063	1.7193	113	3	S									S115
asQGGAGSLAPR	ASQGGAGSLAPR	SMAC_00704	S(2): 100.0; S(8): 0.0	1	0.288492	0.70973	1.21014	1.10718	0.779355	0.538817	0.449826	235281	67876.4	166986	284723	260497	183367	126773	105835	218843	157140	233104	224958	268739	118243	175886	102686	197365	1.10883	0.79619	1.18108	1.13981	1.36164	0.599111	0.891173	0.520286	340	2	S									S341
aSDASRAsQGGAGSLAPR	ASDASRASQGGAGSLAPR	SMAC_00704	S(2): 0.0; S(5): 0.0; S(8): 100.0; S(14): 0.0	1	0.506593	1.16586	1.01125	0.924892	0.87452	0.932327	0.736798	71348.7	36144.8	83182.9	72151.1	65989.8	62395.9	66520.3	52569.5	66364.1	83678.3	116119	57006	68077.6	40235.7	92290.9	51005.3	67220.9	0.987255	1.24483	1.72743	0.848041	1.01275	0.598559	1.37295	0.758772	334	8	S									S341
tPsNSVSSSLR	TPSNSVSSSLR	SMAC_00706	T(1): 0.0; S(3): 100.0; S(5): 0.0; S(7): 0.0; S(8): 0.0; S(9): 0.0	1	0.459213	1.41756	1.214	1.33176	1.76881	1.12441	0.732838	44261.3	20325.4	62742.9	53733	58945.2	78289.7	49767.9	32436.3	41169.1	47054.9	87586.1	42454	60810.2	50484.7	69048.4	31471.2	48769.8	0.844151	0.964837	1.79591	0.870498	1.24688	1.03516	1.4158	0.6453	62	3	S									S64
rVSsHGsFDGSDAASSFSASR	RVSSHGSFDGSDAASSFSASR	SMAC_00706	S(3): 100.0; S(4): 0.0; S(7): 100.0; S(11): 0.0; S(15): 0.0; S(16): 0.0; S(18): 0.0; S(20): 0.0	2	0.658099	1.25376	1.53152	1.18031	1.41615	1.40623	1.5487	20834	13710.8	26120.9	31907.6	24590.5	29504.1	29297.4	32265.5	19378.5	31741.7	36463.5	25209.9	25368.6	19025.6	40647.5	31305.4	28337	0.683859	1.12015	1.28678	0.889648	0.895245	0.671404	1.43443	1.10475	115	3	S	7	S							S117	S121
vNTsPTSIDDkEYLk	VNTSPTSIDDKEYLK	SMAC_00711	T(3): 99.4; S(4): 0.6; T(6): 0.0; S(7): 0.0; Y(13): 0.0	1	0.35128	0.531987	0.960081	0.698176	0.614253	0.472769	1.28833	61783.9	21703.4	32868.2	59317.5	43136	37951	29209.5	79597.8	57467.5	50245.3	45882.4	46866.3	44500.8	24472.5	40525.5	77229.3	46374.4	1.23921	1.08347	0.989391	1.01061	0.959598	0.527716	0.873877	1.66535	66	3	T									T68
vNTSPTsIDDkEYLk	VNTSPTSIDDKEYLK	SMAC_00711	T(3): 0.7; S(4): 0.7; T(6): 0.7; S(7): 98.0; Y(13): 0.0	1	0.336986	0.550063	0.864459	0.702676	0.680619	0.536128	1.25032	198662	66946.3	109276	171735	139595	135213	106508	248390	184783	154986	152544	135686	144011	87191.4	147770	240999	150157	1.23059	1.03216	1.0159	0.903629	0.959071	0.580667	0.984102	1.60498	66	7	S									S72
vNTsPTSIDDkEYLk	VNTSPTSIDDKEYLK	SMAC_00711	T(3): 0.4; S(4): 98.8; T(6): 0.4; S(7): 0.4; Y(13): 0.0	1	0.479254	0.639056	1.0767	0.880196	0.705384	0.619605	1.38559	81877.2	39240	52324.1	88156.8	72068	57754.9	50731.5	113448	76157.1	90843.9	73041.9	69652	74348.1	37242.9	70385.3	110072	73695	1.03341	1.2327	0.991138	0.945139	1.00886	0.505366	0.955089	1.49362	66	4	S									S69
vDSAVQGLEAtsPPkEGHIHk	VDSAVQGLEATSPPKEGHIHK	SMAC_00711	S(3): 2.2; T(11): 98.9; S(12): 98.9	2	0.467295	1.05651	1.21617	1.23337	1.32382	0.984567	1.83082	121404	56731.2	128264	147647	149736	160716	119530	222268	112922	131338	179051	116655	154473	103637	165837	215654	142906	0.790187	0.919052	1.25293	0.816305	1.08095	0.725214	1.16046	1.50907	9	11	T	12	S							T19	S20
vDSAVQGLEATsPPkEGHIHk	VDSAVQGLEATSPPKEGHIHK	SMAC_00711	S(3): 0.0; T(11): 99.5; S(12): 0.5	1	0.338919	0.551463	1.02565	0.657326	0.899621	0.560856	1.72137	121269	41100.3	66875.2	124379	79713	109096	68014.3	208748	112797	95150.6	93354.4	98270.9	82235	70349.8	94363.5	202537	94757.1	1.19038	1.00415	0.985197	1.03708	0.86785	0.742423	0.995847	2.13743	9	11	T									T19
vDSAVQGLEATsPPkEGHIHk	VDSAVQGLEATSPPKEGHIHK	SMAC_00711	S(3): 0.0; T(11): 1.0; S(12): 99.0	1	0.153247	0.268121	0.52595	0	0.290509	0.368753	1.1946	5302.52	812.595	1421.72	2788.86	0	1540.43	1955.32	6334.4	4932.08	1881.23	1984.65	2203.46	0	993.337	2712.83	6145.92	2094.05	2.35528	0.898367	0.947754	1.05225	0	0.474362	1.29549	2.93494	9	12	S									S20
vDsAVQGLEATsPPkEGHIHk	VDSAVQGLEATSPPKEGHIHK	SMAC_00711	S(3): 100.0; T(11): 0.9; S(12): 99.1	2	0.697873	1.18107	3.08883	1.608	1.63691	1.84899	2.67926	23466.8	16376.9	27715.9	72484.9	37734.7	38413.1	43390	62873.6	21827.4	37913.9	38690.1	57269.8	38928.6	24770.5	60199.6	61002.8	38809.3	0.562426	0.976927	0.996927	1.47567	1.00307	0.638262	1.55116	1.57186	9	3	S	12	S							S11	S20
vDsAVQGLEATSPPkEGHIHk	VDSAVQGLEATSPPKEGHIHK	SMAC_00711	S(3): 100.0; T(11): 0.0; S(12): 0.0	1	0.510648	1.12369	1.28858	1.08179	0.989511	1.08074	1.37577	27692.6	14141.2	31118	35684.3	29957.6	27402.1	29928.5	38098.6	25758	32738.1	43439.2	28193.9	30905.4	17670.1	41523	36964.9	31821.7	0.809445	1.0288	1.36508	0.885994	0.971205	0.555285	1.30486	1.16162	9	3	S									S11
vDSAVQGLEATsPPk	VDSAVQGLEATSPPK	SMAC_00711	S(3): 0.0; T(11): 0.6; S(12): 99.4	1	0.43683	0.705477	1.13695	0.771319	0.777681	1.10443	1.31706	44010.3	19225	31048.3	50037.6	33946	34226	48606.2	57964.2	40935.7	44507.6	43341.8	39534.3	35020	22070.4	67436.6	56239.4	42138.8	0.971449	1.05622	1.02855	0.938195	0.831064	0.523756	1.60035	1.33462	9	12	S									S20
vDsAVQGLEATsPPk	VDSAVQGLEATSPPK	SMAC_00711	S(3): 100.0; T(11): 0.0; S(12): 100.0	2	0.195164	0.28695	0.354684	0.270101	0.302594	0.299134	0.409808	61952.4	12090.9	17777.2	21973.5	16733.4	18746.5	18532.1	25388.6	57624.3	27991.5	24816.1	17361.1	17262.8	12088.6	25711.5	24633.2	24724.6	2.33064	1.13213	1.0037	0.702179	0.698203	0.488928	1.03991	0.9963	9	3	S	12	S							S11	S20
vDsAVQGLEATSPPk	VDSAVQGLEATSPPK	SMAC_00711	S(3): 100.0; T(11): 0.0; S(12): 0.0	1	0.511764	1.24672	2.39082	1.37155	1.64911	1.89103	2.15296	16602	8496.32	20698.1	39692.4	22770.5	27378.5	31394.9	35743.5	15442.2	19669.7	28893.5	31360.7	23491	17654.9	43557.6	34679.9	26192.2	0.589571	0.750975	1.10313	1.19733	0.896868	0.674051	1.663	1.32405	9	3	S									S11
tGLHVtAR	TGLHVTAR	SMAC_00711	T(1): 0.0; T(6): 100.0	1	0.299668	0.657435	0.89532	0.898289	0.79707	0.609583	0.708439	35827.2	10736.3	23554.1	32076.8	32183.2	28556.8	21839.7	25381.4	33324.3	24855.4	32880.3	25343.7	33201.5	18414.7	30300.5	24626.2	27822.1	1.19776	0.893368	1.18181	0.910919	1.19335	0.661874	1.08908	0.885129	97	6	T									T102
rAsSSANGVmNINDLETQGIDLQIAk	RASSSANGVMNINDLETQGIDLQIAK	SMAC_00711	S(3): 97.0; S(4): 1.5; S(5): 1.5; T(17): 0.0	1	0.254712	0.306274	0.955511	0.345116	0.911894	0.291731	1.22493	36964.8	9415.39	11321.4	35320.3	12757.1	33708	10783.8	45279.3	34382.4	21797.4	15804.1	27906.3	13160.8	21736.4	14961.5	43932	21766.9	1.57957	1.0014	0.726058	1.28205	0.604621	0.998599	0.68735	2.01829	32	3	S									S34
aSSsANGVmNINDLETQGIDLQIAk	ASSSANGVMNINDLETQGIDLQIAK	SMAC_00711	S(2): 0.6; S(3): 98.9; S(4): 0.6; T(16): 0.0	1	0.0694927	0.321847	0.657327	0.464122	0.462535	0.303422	1.6449	27861.3	1936.16	8967.08	18314	12931	12886.8	8453.74	45829	25914.9	4482.37	12517.6	14469.7	13340.2	8310.01	11728.8	44465.3	12928.9	2.00442	0.346694	0.968189	1.11918	1.03181	0.642747	0.907177	3.43922	33	3	S									S35
asssANGVmNINDLETQGIDLQIAk	ASSSANGVMNINDLETQGIDLQIAK	SMAC_00711	S(2): 97.6; S(3): 97.6; S(4): 97.6; T(16): 7.2	3	0.353292	0.640465	1.22237	0.775637	0.937088	1.063	1.9054	50097.3	17699	32085.5	61237.2	38857.3	46945.5	53253.5	95455.2	46597.4	40974.6	44789.9	48383.1	40086.7	30272.6	73884.4	92614.9	45693.6	1.01978	0.896725	0.980221	1.05886	0.877293	0.662512	1.61695	2.02687	33	2	S	3	S	4	S					S34	S35
aSSsANGVmNINDLETQGIDLQIAk	ASSSANGVMNINDLETQGIDLQIAK	SMAC_00711	S(2): 99.2; S(3): 0.8; S(4): 0.0; T(16): 0.0	1	0.279738	0.443893	1.09158	0.450887	0.97003	0.386507	1.01317	32261.4	9024.75	14320.6	35215.9	14546.2	31294.5	12469.2	32686.2	30007.6	20893.1	19990.9	27823.8	15006.5	20180.1	17299.9	31713.5	20536.6	1.46118	1.01736	0.973427	1.35484	0.730718	0.982642	0.842396	1.54425	33	2	S									S34
tLSQHEEHDDsDQDGSDESR	TLSQHEEHDDSDQDGSDESR	SMAC_00715	T(1): 0.0; S(3): 0.0; S(11): 100.0; S(16): 0.0; S(19): 0.0	1	0.900505	3.31445	2.72251	3.98614	3.94521	2.31893	1.24417	2588.88	2331.3	8580.71	7048.26	10319.6	10213.7	6003.42	3221.02	2408.02	5397.16	11978.2	5568.77	10646.1	6586.23	8329.2	3125.17	6077.5	0.396218	0.888055	1.97092	0.916293	1.75173	1.08371	1.3705	0.51422	230	11	S									S240
sHtFPEQPYQQQDDSSQPAR	SHTFPEQPYQQQDDSSQPAR	SMAC_00715	S(1): 0.0; T(3): 100.0; Y(9): 0.0; S(15): 0.0; S(16): 0.0	1	0.469738	1.08142	1.16542	1.14636	0.786429	1.12066	1.31173	20755.5	9749.65	22445.3	24188.8	23793.4	16322.7	23259.9	27225.6	19305.5	22571.3	31332.6	19111.4	24546.2	10525.6	32270.9	26415.5	23558.7	0.819462	0.958086	1.32998	0.811224	1.04191	0.446783	1.36981	1.12126	30	3	T									T32
eSAFPsPR	ESAFPSPR	SMAC_00716	S(2): 0.0; S(6): 100.0	1	0.724752	2.00508	2.93811	2.202	2.77786	1.97984	0.788178	38635.2	28001	77466.9	113514	85074.9	107323	76491.4	30451.4	35936.1	64824.6	108140	89686.8	87766.6	69207	106125	29545.3	78486.8	0.457862	0.825931	1.37781	1.1427	1.11823	0.881766	1.35214	0.376437	190	6	S									S195
aNsENAVEGPR	ANSENAVEGPR	SMAC_00720	S(3): 100.0	1	0.26537	0.868049	0.700472	1.32632	0.453203	0.443063	0.132173	92998.9	24679.1	80727.5	65143.1	123346	42147.4	41204.3	12291.9	86501.8	57134.2	112692	51469.1	127248	27178.5	57167.2	11926.2	57150.7	1.51357	0.999711	1.97183	0.900585	2.22654	0.475559	1.00029	0.208679	41	3	S									S43
rEEDEEEEEsADEkQANGTRPLIk	REEDEEEEESADEKQANGTRPLIK	SMAC_00722	S(10): 100.0; T(19): 0.0	1	0.472525	0.727833	1.03063	0.874332	0.744218	0.649796	1.07111	68028.5	32145.2	49513.4	70112.1	59479.5	50628.1	44204.7	72866	63275.9	74418.8	69118.3	55395.1	61361.3	32647.2	61329.9	70697.8	62318.6	1.01536	1.19417	1.10911	0.888901	0.984639	0.523876	0.984135	1.13446	130	10	S									S139
rEEDEEEEEsADEk	REEDEEEEESADEK	SMAC_00722	S(10): 100.0	1	0.154661	0.719224	1.11985	1.58083	0.935188	0.315604	0.200631	5752.46	889.679	4137.31	6441.89	9093.65	5379.63	1815.5	1154.12	5350.58	2059.68	5775.48	5089.69	9381.36	3469.03	2518.84	1119.78	4279.36	1.25032	0.481306	1.34961	1.18936	2.19223	0.810642	0.588601	0.26167	130	10	S									S139
kREEDEEEEEsADEk	KREEDEEEEESADEK	SMAC_00722	S(11): 100.0	1	0.522717	0.81257	0.784365	1.33903	0.986569	0.473331	0.372788	22271.9	11641.9	18097.5	17469.3	29822.7	21972.8	10542	8302.71	20716	26952	25263.2	13802.4	30766.2	14169	14626	8055.66	17671	1.17231	1.52521	1.42964	0.781075	1.74106	0.801825	0.827686	0.455869	129	11	S									S139
eEDEEEEEsADEkQANGTRPLIkR	EEDEEEEESADEKQANGTRPLIKR	SMAC_00722	S(9): 99.9; T(18): 0.1	1	0.549035	0.744394	1.04254	0.785298	0.653246	0.705143	0.981336	57661.7	31658.3	42923	60114.8	45281.6	37667.3	40659.8	56585.5	53633.4	73291.7	59918.5	47496.2	46714.3	24289.6	56411.7	54901.8	54267.6	0.988313	1.35056	1.10413	0.875223	0.860814	0.447589	1.03951	1.01169	131	9	S									S139
eEDEEEEEsADEkQANGTRPLIk	EEDEEEEESADEKQANGTRPLIK	SMAC_00722	S(9): 100.0; T(18): 0.0	1	0.518674	0.900224	1.31973	1.22334	0.701997	0.84243	1.11865	29641.3	15374.1	26683.8	39118.4	36261.4	20808.1	24970.7	33158.3	27570.5	35592.5	37249.3	30907.1	37408.6	13418	34644.5	32171.6	33408.1	0.825264	1.06539	1.11498	0.92514	1.11975	0.401639	1.03701	0.962989	131	9	S									S139
eEDEEEEEsADEk	EEDEEEEESADEK	SMAC_00722	S(9): 100.0	1	0.444256	0.785637	1.2661	1.87067	0.873252	0.610184	0.425561	166672	74045.1	130944	211024	311787	145547	101701	70929.1	155028	171421	182791	166729	321652	93855	141100	68818.5	160878	0.963635	1.06553	1.13621	1.03636	1.99935	0.583391	0.877061	0.427768	131	9	S									S139
dADEEsDsDDDDDTGLNPk	DADEESDSDDDDDTGLNPK	SMAC_00722	S(6): 99.1; S(8): 99.1; T(14): 1.7	2	0.537487	1.05246	1.36473	1.2201	0.760852	1.07483	1.01757	16483.3	8859.58	17348.1	22495.4	20111.3	12541.4	17716.7	16773	15331.8	20510.7	24217.1	17773.4	20747.6	8087.25	24580.3	16273.9	19142.1	0.800948	1.0715	1.26513	0.928501	1.08387	0.422486	1.2841	0.850164	279	6	S	8	S							S284	S286
dADEEsDSDDDDDTGLNPk	DADEESDSDDDDDTGLNPK	SMAC_00722	S(6): 98.9; S(8): 0.5; T(14): 0.5	1	0.648293	1.33504	1.85866	1.37562	1.21693	0.774213	0.944586	14912.6	9667.72	19908.8	27717.4	20514	18147.5	11545.5	14086.2	13870.7	22381.6	27791.7	21899.3	21163.1	11702.3	16018.3	13667.1	18590.7	0.746112	1.20391	1.49493	1.17797	1.13837	0.629471	0.861631	0.735155	279	6	S									S284
aktDEDEAPkPAPk	AKTDEDEAPKPAPK	SMAC_00722	T(3): 100.0	1	0.450499	1.06273	1.40961	1.45969	1.18088	0.787675	0.628439	53306.8	24014.6	56650.5	75141.8	77811.4	62948.7	41988.4	33500	49582.7	55596	79081.4	59369	80273.2	40592.2	58255	32503.2	56925.5	0.87101	0.976645	1.38921	1.04292	1.41015	0.713076	1.02336	0.570978	155	3	T									T157
aAEDSDkENsVAGAkR	AAEDSDKENSVAGAKR	SMAC_00722	S(5): 0.0; S(10): 100.0	1	0.214855	0.599401	0.794986	1.14325	0.93545	0.473543	0.231096	46453.1	9980.67	27844	36929.5	53107.7	43454.5	21997.5	10735.1	43207.8	23106.1	38868.9	29177.7	54787.9	28021.4	30519.5	10415.7	29848.6	1.44756	0.774109	1.3022	0.977523	1.83552	0.938784	1.02248	0.34895	113	10	S									S122
aAEDsDkENsVAGAkR	AAEDSDKENSVAGAKR	SMAC_00722	S(5): 100.0; S(10): 100.0	2	0.203731	0.648627	0.59077	1.05943	0.983954	0.290936	0.365783	20141.8	4103.5	13064.5	11899.2	21338.8	19818.6	5859.96	7367.51	18734.6	9499.95	18237.4	9401.43	22013.9	12779.9	8130.16	7148.29	11139.9	1.68175	0.852784	1.63712	0.84394	1.97612	1.14722	0.729821	0.641681	113	5	S	10	S							S117	S122
aAEDsDkENSVAGAkR	AAEDSDKENSVAGAKR	SMAC_00722	S(5): 100.0; S(10): 0.0	1	0.35276	0.82957	2.42075	2.27716	1.72962	1.05394	0.413387	23811.4	8399.72	19753.2	57641.6	54222.4	41184.8	25095.7	9843.32	22147.9	19446.1	27574.5	45542.2	55937.9	26557.8	34818	9550.42	27066.2	0.818288	0.718464	1.01878	1.68262	2.06671	0.981217	1.2864	0.352855	113	5	S									S117
aAEDsDkENsVAGAk	AAEDSDKENSVAGAK	SMAC_00722	S(5): 100.0; S(10): 100.0	2	0.21397	0.596083	0.677617	1.39959	0.870536	0.409836	0.435763	130826	27992.9	77983.2	88650	183103	113889	53617.3	57009.2	121686	64805.9	108861	70041.7	188896	73440.6	74389.1	55312.8	73914.8	1.6463	0.876764	1.47279	0.9476	2.5556	0.993584	1.00642	0.748332	113	5	S	10	S							S117	S122
aAEDsDkENSVAGAk	AAEDSDKENSVAGAK	SMAC_00722	S(5): 100.0; S(10): 0.0	1	0.263433	1.05202	1.04627	1.68067	1.06967	0.494489	0.219882	42977	11321.6	45212.9	44965.6	72230.2	45971.4	21251.7	9449.89	39974.6	26210.4	63115	35526.9	74515.5	29644.4	29484.7	9168.7	32585.7	1.22675	0.804352	1.93689	1.09026	2.28675	0.909738	0.904837	0.281372	113	5	S									S117
sEADFEkLEAEsGEEEImDENGRR	SEADFEKLEAESGEEEIMDENGRR	SMAC_00728	S(1): 0.0; S(12): 100.0	1	0.579554	1.1479	1.27936	0.959702	1.052	1.22423	1.58955	28938.1	16771.2	33218.1	37022.3	27772	30442.9	35426.8	45998.4	26916.4	38826.7	46370.8	29251	28650.6	19630.9	49151.4	44629.7	34038.9	0.790756	1.14066	1.36229	0.859342	0.841703	0.576721	1.44398	1.31114	341	12	S									S352
sEADFEkLEAEsGEEEImDENGR	SEADFEKLEAESGEEEIMDENGR	SMAC_00728	S(1): 0.0; S(12): 100.0	1	0.577684	1.08103	1.12891	0.841636	0.769888	0.995992	1.30472	28022	16187.8	30292.7	31634.2	23584.3	21573.8	27909.7	36560.8	26064.3	37476.2	42287.1	24993.9	24330.5	13911.7	38722.1	35472.9	30768.6	0.847107	1.218	1.37436	0.812319	0.790756	0.452141	1.25849	1.15289	341	12	S									S352
nRsEADFEk	NRSEADFEK	SMAC_00728	S(3): 100.0	1	0.268976	0.761686	1.00842	1.12078	1.51767	0.529526	0.336177	158260	42568.2	120545	159592	177375	240187	83802.9	53203.4	147204	98549	168274	126093	182987	154883	116269	51620.3	136648	1.07725	0.721187	1.23144	0.922754	1.33911	1.13344	0.850861	0.37776	339	3	S									S341
lEAEsGEEEImDENGRR	LEAESGEEEIMDENGRR	SMAC_00728	S(5): 100.0	1	0.910228	1.65507	1.44245	1.52611	1.55855	1.4853	1.31981	149020	135642	246639	214954	227421	232256	221340	196678	138609	314023	344296	169833	234617	149769	307089	190825	212721	0.651601	1.47622	1.61853	0.798385	1.10293	0.704063	1.44362	0.897069	348	5	S									S352
lEAEsGEEEImDENGR	LEAESGEEEIMDENGR	SMAC_00728	S(5): 100.0	1	0.527293	1.10869	1.28847	0.837283	0.778304	1.09824	1.08528	30404	16031.8	33708.7	39174.8	25456.7	23663.5	33390.9	32996.8	28279.9	37115	47055.7	30951.7	26262.1	15259.3	46326.8	32015	31483.3	0.89825	1.17888	1.49462	0.983114	0.83416	0.484679	1.47147	1.01689	348	5	S									S352
gVGARmsFIEAQR	GVGARMSFIEAQR	SMAC_00728	S(7): 100.0	1	0.382425	1.09581	1.00995	0.911888	1.0724	0.88519	1.08213	33179.6	12688.7	36358.4	33509.7	30256.1	35581.8	29370.2	35904.7	30861.6	29375.5	50754.6	26475.7	31213.3	22944.7	40748.5	34836.3	31037.5	0.994334	0.946452	1.63527	0.853025	1.00567	0.739259	1.31288	1.12239	243	7	S									S249
gSGSGGNQYDRDVtPTPGTGAGAGGASSLIPDSIR	GSGSGGNQYDRDVTPTPGTGAGAGGASSLIPDSIR	SMAC_00728	S(2): 0.0; S(4): 1.2; Y(9): 0.0; T(14): 96.4; T(16): 1.2; T(19): 1.2; S(27): 0.0; S(28): 0.0; S(33): 0.0	1	0.325307	1.39436	1.03876	1.14637	1.88769	1.59621	1.38776	23547.9	7660.29	32834.3	24460.5	26994.5	44451.2	37587.3	32678.7	21902.8	17734.2	45835.1	19326.1	27848.6	28664.1	52149	31706.4	28256.3	0.775146	0.62762	1.62212	0.683955	0.985569	1.01443	1.84557	1.1221	208	14	T									T221
rQsLSESDTk	RQSLSESDTK	SMAC_00729	S(3): 100.0; S(5): 0.0; S(7): 0.0; T(9): 0.0	1	0.426111	1.11264	1.11966	1.75496	1.18855	0.813665	0.506507	27517.7	11725.6	30617.3	30810.5	48292.5	32706.2	22390.2	13937.9	25595.2	27145.7	42740.3	24343.2	49820.4	21090.4	31064.3	13523.2	26370.5	0.970602	1.0294	1.62076	0.923122	1.88925	0.799774	1.17799	0.512814	15	3	S									S17
vGIADTVGcAsPR	VGIADTVGCASPR	SMAC_00737	T(6): 0.0; S(11): 100.0	1	0.73853	1.26148	1.49544	1.33506	1.30141	1.41455	1.16731	43568.7	32176.8	54961.2	65154.4	58167	56700.7	61630.3	50858	40524.9	74492	76723.1	51478	60007.4	36563.2	85506.3	49344.7	55742.7	0.727	1.33635	1.37638	0.923494	1.07651	0.655927	1.53395	0.885223	177	11	S									S187
lQtPALVEN	LQTPALVEN	SMAC_00737	T(3): 100.0	1	0.93472	1.19766	1.24668	1.09609	1.51099	1.34318	1.37723	89053.1	83239.7	106655	111020	97610.1	134558	119615	122647	82831.7	192707	148885	87716.4	100698	86769.3	165954	118997	109848	0.754058	1.75431	1.35538	0.798526	0.916707	0.789904	1.51077	1.08329	397	3	T									T399
vPPPREHsVDER	VPPPREHSVDER	SMAC_00738	S(8): 100.0	1	1.02977	2.41828	2.23884	3.18876	3.49637	1.91244	0.949339	14299	14724.6	34578.9	32013.2	45596.1	49994.5	27345.9	13574.6	13300	34088.8	48270.5	25293.4	47038.7	32238.7	37939.9	13170.7	33163.8	0.401041	1.02789	1.45552	0.76268	1.41838	0.972107	1.14402	0.39714	75	8	S									S82
rVPPPREHsVDER	RVPPPREHSVDER	SMAC_00738	S(9): 100.0	1	0.654232	1.49159	1.12843	1.39651	1.53938	1.19462	0.7114	15208.3	9949.74	22684.5	17161.5	21238.6	23411.4	18168.1	10819.2	14145.8	23034.5	31666.5	13559.2	21910.5	15096.7	25206.6	10497.2	18503.6	0.764489	1.24486	1.71137	0.732785	1.18412	0.81588	1.36225	0.567307	74	9	S									S82
rRPsPSESSFTR	RRPSPSESSFTR	SMAC_00738	S(4): 97.1; S(6): 0.7; S(8): 0.7; S(9): 0.7; T(11): 0.7	1	0.686562	3.31399	3.10678	3.87058	6.34114	4.46373	1.18122	1878.32	1289.59	6224.75	5835.53	7270.2	11910.7	8384.32	2218.71	1747.1	2985.5	8689.44	4610.61	7500.22	7680.56	11632.5	2152.69	6055.41	0.288519	0.49303	1.43499	0.761403	1.2386	1.26838	1.921	0.355499	130	4	S									S133
rPsPSESSFTR	RPSPSESSFTR	SMAC_00738	S(3): 99.5; S(5): 0.5; S(7): 0.0; S(8): 0.0; T(10): 0.0	1	1.19532	1.75611	1.78763	2.09303	2.19778	1.02259	0.39182	25916.4	30978.5	45512	46329	54243.9	56958.6	26501.8	10154.6	24105.9	71717.9	63532.5	36604.2	55960.1	36729.5	36768.8	9852.4	36749.1	0.655957	1.95155	1.72882	0.996056	1.52276	0.999465	1.00053	0.268099	131	3	S									S133
rPsPERER	RPSPERER	SMAC_00738	S(3): 100.0	1	0.92235	6.19538	2.62861	6.00009	4.68807	0.912968	0.891845	1294.42	1193.91	8019.44	3402.53	7766.65	6068.35	1181.77	1154.42	1203.99	2764	11194.7	2688.32	8012.37	3913.14	1639.59	1120.07	2726.16	0.441644	1.01388	4.10642	0.986118	2.93907	1.4354	0.601428	0.410861	143	3	S									S145
fRsPsPPR	FRSPSPPR	SMAC_00738	S(3): 100.0; S(5): 100.0	2	0.803637	2.41213	3.653	3.15934	2.44734	0.738067	0.850925	1648.92	1325.13	3977.39	6023.49	5209.48	4035.45	1217.01	1403.1	1533.72	3067.79	5552.25	4759.11	5374.3	2602.24	1688.49	1361.35	2835.02	0.540992	1.08211	1.95845	1.67869	1.89569	0.917893	0.595584	0.480193	151	3	S	5	S							S153	S155
asYPDLGR	ASYPDLGR	SMAC_00738	S(2): 99.7; Y(3): 0.3	1	0.943296	1.93955	1.99216	2.12766	2.85143	1.83293	1.5511	45872.7	43271.6	88972.3	91385.6	97601.8	130803	84081.3	71153.3	42668	100177	124201	72203.1	100690	84347.7	116655	69036.1	92262.6	0.462462	1.08579	1.34617	0.782582	1.09134	0.914214	1.26438	0.748257	5	2	S									S6
aERLsTGELVLLEEEVER	AERLSTGELVLLEEEVER	SMAC_00738	S(5): 100.0; T(6): 0.0	1	0.846509	1.73451	1.23615	1.75501	2.33865	2.78484	2.00548	12076.8	10223.1	20947.3	14928.6	21194.8	28243.3	33631.9	24219.7	11233.1	23667.3	29241.4	11795	21865.4	18212.6	46661.1	23499	22682.2	0.495237	1.04343	1.28918	0.520012	0.963988	0.802945	2.05717	1.03601	600	5	S									S604
iQSILSPADPPDIDETsPTDSAPk	IQSILSPADPPDIDETSPTDSAPK	SMAC_00746	S(3): 0.0; S(6): 0.0; T(16): 0.0; S(17): 99.2; T(19): 0.8; S(21): 0.0	1	0.224082	0.513436	0.791871	0.633028	0.439351	0.61496	1.24284	66742.6	14955.8	34268.1	52851.5	42250	29323.5	41044.1	82950.7	62079.9	34624	47836.5	41757.6	43586.7	18909.1	56944.9	80482.5	45711.6	1.35808	0.757444	1.04649	0.913501	0.953515	0.41366	1.24574	1.76066	82	17	S									S98
dsTLEPR	DSTLEPR	SMAC_00746	S(2): 99.6; T(3): 0.4	1	0.285532	0.752069	0.658673	0.870397	0.680079	0.634335	0.497254	33143.3	9463.48	24926.1	21830.6	28847.8	22540.1	21023.9	16480.6	30827.9	21908.8	34795.6	17248.2	29760.5	14534.8	29168.8	15990.2	25538.8	1.2071	0.857863	1.36246	0.675372	1.16531	0.569128	1.14214	0.626116	853	2	S									S854
sPGGIR	SPGGIR	SMAC_00747	S(1): 100.0	1	0.615792	1.44686	1.21551	1.33526	1.30274	1.05892	0.703673	11441.7	7045.71	16554.6	13907.5	15277.7	14905.6	12115.8	8051.22	10642.4	16311.4	23109.4	10988.2	15761	9611.78	16809.6	7811.65	13374.6	0.795713	1.21958	1.72785	0.821573	1.17843	0.718658	1.25683	0.584065	497	1	S									S497
tmTPtAAAVAEEIGSLk	TMTPTAAAVAEEIGSLK	SMAC_00748	T(1): 0.0; T(3): 99.3; T(5): 0.7; S(15): 0.0	1	0.387928	1.00571	1.19993	0.903727	1.02178	0.9671	1.52786	21203.7	8225.51	21324.8	25442.8	19162.3	21665.5	20506.1	32396.2	19722.4	19042.8	29768.4	20102.2	19768.6	13970.9	28450.3	31432.2	19935.4	0.989314	0.955224	1.49324	1.00837	0.991633	0.700807	1.42713	1.5767	520	3	T									T522
asDPILGAk	ASDPILGAK	SMAC_00750	S(2): 100.0	1	0.332345	0.687854	0.771367	0.663849	0.907435	0.739008	1.27551	22271.7	7401.89	15319.7	17179.7	14785.1	20210.2	16459	28407.8	20715.8	17136	21385.5	13573.5	15252.9	13032.4	22835.3	27562.5	18925.9	1.09457	0.905427	1.12996	0.717194	0.805925	0.688602	1.20656	1.45634	720	2	S									S721
sSPGLPPPEIISFsPk	SSPGLPPPEIISFSPK	SMAC_00752	S(1): 0.0; S(2): 0.0; S(12): 0.0; S(14): 100.0	1	0.622469	1.56756	1.64749	1.54122	1.65595	1.5691	1.44622	18682.2	11629.1	29285.4	30778.7	28793.4	30936.7	29314.1	27018.5	17377	26922.3	40881.1	24318	29704.3	19949.4	40670.6	26214.5	26568.4	0.654048	1.01332	1.53871	0.915298	1.11803	0.750868	1.53079	0.98668	833	14	S									S846
ssPGLPPPEIISFSPk	SSPGLPPPEIISFSPK	SMAC_00752	S(1): 0.8; S(2): 99.2; S(12): 0.0; S(14): 0.0	1	0.483767	0.815132	1.33902	0.774492	0.957785	0.884958	1.48716	16780.1	8117.65	13678	22468.8	12996	16071.7	14849.6	24954.6	15607.8	18793	19093.8	17752.5	13407.2	10363.7	20602.5	24212	18272.8	0.854156	1.02847	1.04493	0.971526	0.733726	0.567169	1.1275	1.32503	833	2	S									S834
fESVGSGAAGsR	FESVGSGAAGSR	SMAC_00752	S(3): 0.0; S(6): 0.0; S(11): 100.0	1	0.353966	1.54664	1.22323	1.40219	1.33441	0.909971	0.53277	125020	44253	193361	152929	175302	166829	113765	66607.2	116286	102449	269923	120828	180849	107579	157839	64625.2	118557	0.980847	0.864137	2.27674	1.01915	1.52541	0.907399	1.33133	0.545098	1575	11	S									S1585
eSsPAPSAVSGNSGGSGGRPGLAR	ESSPAPSAVSGNSGGSGGRPGLAR	SMAC_00752	S(2): 0.0; S(3): 100.0; S(7): 0.0; S(10): 0.0; S(13): 0.0; S(16): 0.0	1	0.582963	1.35935	1.23915	1.15542	1.0556	1.23518	0.795408	23003.9	13410.4	31270.2	28505.3	26579	24282.9	28413.9	18297.5	21396.8	31046.2	43651.7	22521.8	27420	15658.7	39421.6	17753	24970.9	0.85687	1.2433	1.7481	0.901922	1.09808	0.627079	1.5787	0.710949	1587	3	S									S1589
aItSPPRR	AITSPPRR	SMAC_00752	T(3): 0.6; S(4): 99.4	1	0.33548	1.50891	0.96534	1.35084	1.47996	0.798815	0.428865	5312.69	1782.3	8016.36	5128.55	7176.59	7862.57	4243.86	2278.43	4941.53	4126.18	11190.4	4052.03	7403.65	5070.14	5887.96	2210.63	5005.84	0.987155	0.824274	2.23548	0.809461	1.479	1.01285	1.17622	0.44161	908	4	S									S911
aATAASLEAATHQPVsPTSAR	AATAASLEAATHQPVSPTSAR	SMAC_00752	T(3): 0.0; S(6): 0.0; T(11): 0.0; S(16): 99.5; T(18): 0.5; S(19): 0.0	1	0.718018	0.90572	1.08819	0.818655	1.02524	0.939783	1.30701	36327	26083.5	32902.1	39530.6	29739.3	37243.9	34139.5	47479.8	33789.2	60385.5	45929.8	31232.8	30680.2	24016.5	47365.5	46067	39859.5	0.847708	1.51496	1.15229	0.783573	0.76971	0.60253	1.18831	1.15573	887	16	S									S902
lNPYGNALFEGQNksR	LNPYGNALFEGQNKSR	SMAC_00754	Y(4): 0.0; S(15): 100.0	1	0.531462	0.997764	1.40579	1.14427	0.935784	1.11132	1.31308	42686	22686	42590.6	60007.7	48844.3	39944.9	47437.8	56050.1	39703.9	52520	59454.4	47411.6	50389.7	25758.3	65815.5	54382.3	51454.8	0.771626	1.0207	1.15547	0.921421	0.979299	0.500599	1.27909	1.05689	363	15	S									S377
gAGGTGAGsEEPVDmEAEmAR	GAGGTGAGSEEPVDMEAEMAR	SMAC_00758	T(5): 99.3; S(9): 0.7	1	0.695107	1.0409	1.44079	1.25562	0.968547	1.18876	1.15126	29729.5	20665.2	30945.5	42834.1	37328.9	28794.5	35341.3	34226.4	27652.6	47841.7	43198.4	33842.9	38509.9	18568	49032.7	33208	36176.4	0.764381	1.32246	1.1941	0.935497	1.0645	0.513262	1.35538	0.917945	309	5	T									T313
lLEIAsPDGVk	LLEIASPDGVK	SMAC_00761	S(6): 100.0	1	0.487079	0.809981	1.21727	0.805238	1.02868	0.848502	1.29376	91076.7	44361.6	73770.4	110865	73338.5	93689.3	77278.8	117831	84713.9	102701	102980	87593.7	75658.8	60415.1	107217	114325	95147.3	0.890345	1.07939	1.08232	0.920612	0.795176	0.634964	1.12685	1.20156	1005	6	S									S1010
aSsLPIEHQSTSNDk	ASSLPIEHQSTSNDK	SMAC_00770	S(2): 0.7; S(3): 99.3; S(10): 0.0; T(11): 0.0; S(12): 0.0	1	0.792096	1.12129	1.58915	1.8572	1.56119	1.399	1.20193	168876	133766	189360	268370	313637	263648	236257	202977	157078	309680	264337	212037	323560	170012	327785	196937	238187	0.659474	1.30016	1.10979	0.890212	1.35843	0.713776	1.37617	0.826817	179	3	S									S181
tSDPkGEELDEAAtPk	TSDPKGEELDEAATPK	SMAC_00773	T(1): 0.0; S(2): 0.0; T(14): 100.0	1	0.78502	1.25686	1.95959	1.52394	1.04816	1.03815	1.00032	53550.9	42038.5	67305.9	104938	81608.6	56129.7	55593.7	53567.9	49809.8	97322.8	93955.7	82910.5	84190.6	36195	77131.2	51973.9	80020.8	0.62246	1.21622	1.17414	1.03611	1.05211	0.452319	0.963889	0.649505	724	14	T									T737
gGDDDRDDEsLVGVk	GGDDDRDDESLVGVK	SMAC_00773	S(10): 100.0	1	0.613007	1.07595	2.23117	1.37325	1.06656	1.01409	0.996792	59723.7	36611	64259.8	133253	82015.5	63698.9	60565.4	59532.1	55551.3	84757.7	89703.5	105282	84610.3	41075.9	84028.9	57760.7	84319.6	0.658818	1.0052	1.06385	1.24861	1.00345	0.487145	0.996552	0.68502	709	10	S									S718
eVVSGLDGTRsDIDDASR	EVVSGLDGTRSDIDDASR	SMAC_00773	S(4): 0.0; T(9): 0.7; S(11): 99.3; S(17): 0.0	1	0.689585	1.3007	1.68753	1.2884	1.24451	1.32559	1.46226	47528.9	32775.2	61820.6	80206.7	61236.4	59150.2	63003.9	69499.4	44208.5	75877.5	86298.6	63370.7	63173.8	38142.7	87412.1	67431.4	65401	0.675959	1.16019	1.31953	0.968955	0.965945	0.583213	1.33655	1.03104	338	11	S									S348
dDEsLVGVk	DDESLVGVK	SMAC_00773	S(4): 100.0	1	0.785904	1.12219	2.04502	1.5064	1.24872	1.0773	0.796878	23710.9	18634.5	26608	48489.2	35717.9	29608.1	25543.7	18894.7	22054.4	43140.4	37143.4	38311	36848	19092.7	35439.5	18332.4	36143.8	0.610185	1.19358	1.02766	1.05996	1.01948	0.528242	0.980516	0.507209	715	4	S									S718
aSsLVTk	ASSLVTK	SMAC_00773	S(2): 0.3; S(3): 99.7; T(6): 0.0	1	0.377896	0.823639	0.936766	1.17608	1.69001	0.785967	0.468909	72619.9	27442.7	59812.6	68027.9	85406.6	122728	57076.8	34052.2	67546.6	63532.3	83495.5	53748.3	88108.8	79140.7	79188.9	33038.9	73343.7	0.92096	0.866228	1.13841	0.732828	1.20131	1.07904	1.0797	0.450467	381	3	S									S383
vAPAAGAsPSAkPQYTQHPmSDAIGSFVk	VAPAAGASPSAKPQYTQHPMSDAIGSFVK	SMAC_00774	S(8): 99.1; S(10): 0.9; Y(15): 0.0; T(16): 0.0; S(21): 0.0; S(26): 0.0	1	0.226891	1.06603	0.971232	0.852232	1.77013	0.754741	1.64767	27280.2	6189.64	29081.4	26495.4	23249.1	48289.5	20589.5	44948.7	25374.4	14329.5	40596.2	20933.8	23984.6	31139.3	28566	43611.3	26970.2	0.94083	0.531311	1.50523	0.776184	0.889302	1.15458	1.05917	1.61702	147	8	S									S154
lsAPALSk	LSAPALSK	SMAC_00776	S(2): 100.0; S(7): 0.0	1	0.343967	0.725415	0.967417	0.862282	1.06796	0.757042	1.36731	87103.3	29960.7	63186.1	84265.2	75107.6	93023	65940.9	119097	81018.1	69361.6	88204.7	66577.3	77484	59985.4	91487	115553	79251	1.0223	0.875214	1.11298	0.840081	0.977703	0.756904	1.15439	1.45806	10	2	S									S11
ssFVDEGEQkR	SSFVDEGEQKR	SMAC_00778	S(1): 0.4; S(2): 99.6	1	0.902559	1.84443	1.92435	2.36151	1.80036	1.60243	0.815055	54839.2	49495.6	101147	105530	129504	98730.5	87876.1	44697	51008	114587	141196	83378.2	133601	63665.9	121920	43367	98982.4	0.515324	1.15765	1.42648	0.842353	1.34974	0.643204	1.23173	0.438128	356	2	S									S357
lDsPPPTDAANSNHVPLGPR	LDSPPPTDAANSNHVPLGPR	SMAC_00784	S(3): 100.0; T(7): 0.0; S(12): 0.0	1	0.802399	1.07832	1.67595	1.31319	0.9067	1.41046	1.10666	28179.7	22611.3	30386.7	47227.7	37005.4	25550.5	39746.5	31185.3	26211	52347.2	42418.4	37314.2	38176.2	16476.1	55144.5	30257.3	37745.2	0.694419	1.38686	1.12381	0.988582	1.01142	0.436509	1.46097	0.80162	382	3	S									S384
kDSHtPTSANRPGLGSDR	KDSHTPTSANRPGLGSDR	SMAC_00784	S(3): 0.7; T(5): 99.3; T(7): 0.0; S(8): 0.0; S(16): 0.0	1	1.87536	2.71978	4.22704	3.32348	3.31584	2.91509	0.976873	8286.39	15540	22537.2	35026.9	27539.6	27476.3	24155.6	8094.75	7707.49	35976.4	31460.8	27674.5	28411	17718	33513.7	7853.89	28042.7	0.274848	1.28291	1.12189	0.986868	1.01313	0.63182	1.19509	0.280069	107	5	T									T111
kDsHTPTSANRPGLGSDR	KDSHTPTSANRPGLGSDR	SMAC_00784	S(3): 100.0; T(5): 0.0; T(7): 0.0; S(8): 0.0; S(16): 0.0	1	0.949926	2.15071	1.87004	2.10928	2.72449	2.08418	0.648069	8663.71	8229.88	18633.1	16201.5	18274.2	23604.2	18056.7	5614.69	8058.45	19052.9	26011	12800.7	18852.4	15221.1	25052	5447.62	17036.7	0.473005	1.11834	1.52676	0.751358	1.10657	0.893427	1.47047	0.319758	107	3	S									S109
iSRLDsPPPTDAANSNHVPLGPR	ISRLDSPPPTDAANSNHVPLGPR	SMAC_00784	S(2): 0.0; S(6): 100.0; T(10): 0.0; S(15): 0.0	1	1.63646	2.47652	2.8268	3.05175	3.662	3.66216	1.41678	26710.9	43711.2	66150.1	75506.2	81515	97815.2	97819.4	37843.4	24844.8	101195	92342.3	59656.9	84094	63075.7	135715	36717.3	73584.9	0.337635	1.37522	1.25491	0.810722	1.14282	0.857183	1.84434	0.498979	379	6	S									S384
dSHtPTSANRPGLGSDR	DSHTPTSANRPGLGSDR	SMAC_00784	S(2): 0.0; T(4): 100.0; T(6): 0.0; S(7): 0.0; S(15): 0.0	1	1.47263	1.95034	3.22379	2.50024	2.45491	2.85927	0.920136	43636.6	64260.4	85106.4	140675	109102	107124	124769	40151.6	40588.1	148768	118804	111146	112554	69078.2	173105	38956.8	111850	0.362879	1.33007	1.06217	0.993708	1.00629	0.617596	1.54765	0.348295	108	4	T									T111
rPsLISR	RPSLISR	SMAC_00786	S(3): 100.0; S(6): 0.0	1	0.500875	0.810136	1.40799	1.02156	1.16285	0.722234	0.844557	64023	32067.5	51867.3	90143.5	65403.1	74449	46239.6	54071	59550.2	74239	72404.2	71221.7	67472.3	48008	64153.2	52462.1	65812.8	0.904843	1.12803	1.10015	1.08219	1.02522	0.729464	0.974783	0.797142	412	3	S									S414
iAMsPTPEkEEEGR	IAMSPTPEKEEEGR	SMAC_00786	S(4): 100.0; T(6): 0.0	1	0.649083	0.967011	1.16866	0.991122	0.974115	1.22911	1.10396	33474.6	21727.8	32370.3	39120.5	33177.4	32608.1	41144	36954.7	31136	50301.8	45187.4	30908.8	34227.1	21027.2	57083.5	35855.1	35041.1	0.888557	1.43551	1.28955	0.882073	0.97677	0.600072	1.62904	1.02323	654	4	S									S657
gGVSNSPLSAsR	GGVSNSPLSASR	SMAC_00793	S(4): 0.0; S(6): 0.4; S(9): 99.1; S(11): 0.4	1	0.607076	3.12405	1.50958	1.57335	4.37049	2.31878	1.7512	55785.8	33866.2	174277	84213.3	87770.6	243811	129355	97691.9	51888.5	78403.2	243283	66536.3	90547.5	157220	179468	94785	92666.3	0.55995	0.846081	2.62536	0.71802	0.977136	1.69663	1.93671	1.02286	517	9	S									S525
gGVSNsPLSASR	GGVSNSPLSASR	SMAC_00793	S(4): 0.0; S(6): 100.0; S(9): 0.0; S(11): 0.0	1	0.346207	1.436	1.04925	1.7332	1.54781	1.13334	0.477116	148665	51468.6	213483	155986	257665	230104	168488	70930.3	138279	119154	298011	123243	265817	148381	233762	68819.7	143330	0.964756	0.831329	2.0792	0.859855	1.85458	1.03524	1.63093	0.480149	517	6	S									S522
gPEPQRPAtPPPVPk	GPEPQRPATPPPVPK	SMAC_00795	T(9): 100.0	1	0.586919	1.22845	1.33987	1.05774	0.955704	0.92972	0.956433	58543	34360	71917.1	78440.2	61923.4	55949.8	54428.6	55992.5	54453.1	79546.4	100393	61975	63882.6	36078.9	75514.7	54326.4	62928.8	0.865313	1.26407	1.59534	0.984843	1.01516	0.573329	1.2	0.863299	727	9	T									T735
tGSTAGGRPIItPTTAGFDk	TGSTAGGRPIITPTTAGFDK	SMAC_00797	T(1): 0.0; S(3): 0.0; T(4): 0.0; T(12): 100.0; T(14): 0.0; T(15): 0.0	1	1.10059	2.58496	2.30057	1.69512	3.54458	2.04902	1.89147	42501.5	46776.9	109865	97778	72045.3	150650	87086.4	80390.6	39532.3	108293	153366	77253.6	74324.7	97145.9	120824	77998.5	87572.2	0.451425	1.23661	1.75131	0.882171	0.848725	1.10932	1.37971	0.890677	111	12	T									T122
hYsPQLk	HYSPQLK	SMAC_00802	Y(2): 0.0; S(3): 100.0	1	0.122405	0.376751	0.677406	0.465065	0.873057	0.345937	0.759173	114499	14015.3	43137.7	77562.6	53249.6	99964.4	39609.6	86924.8	106500	32446.6	60218.1	61281.6	54934.3	64461.6	54954.7	84338.3	60749.9	1.75309	0.534101	0.991247	1.00875	0.904271	1.0611	0.904606	1.38829	127	3	S									S129
tNtFcGTPEYLAPELLmGNGYNk	TNTFCGTPEYLAPELLMGNGYNK	SMAC_00815	T(1): 0.0; T(3): 100.0; T(7): 0.0; Y(10): 0.0; Y(21): 0.0	1	0.476379	0.753005	1.05114	0.806951	0.845572	0.83551	1.15545	25956.7	12365.3	19545.6	27284.2	20945.8	21948.3	21687.1	29991.8	24143.4	28626.6	27284.6	21557	21608.5	14153.3	30088.9	29099.4	25714	0.938919	1.11327	1.06108	0.838338	0.84034	0.55041	1.17014	1.13166	450	3	T									T452
tANFLSGSSRPQSsGGFGAIPTNHGR	TANFLSGSSRPQSSGGFGAIPTNHGR	SMAC_00815	T(1): 0.0; S(6): 0.0; S(8): 0.0; S(9): 0.0; S(13): 100.0; S(14): 0.0; T(22): 0.0	1	0.668775	1.49288	1.46763	1.32579	1.67703	1.49633	1.40523	68153.7	45579.5	101745	100024	90357.7	114296	101981	95771.4	63392.4	105520	142032	79028.5	93216.5	73703.1	141489	92921.6	93069.1	0.681133	1.13379	1.52609	0.849138	1.00158	0.791918	1.52026	0.998416	122	13	S									S134
sPSTSTITDkEEk	SPSTSTITDKEEK	SMAC_00815	S(1): 100.0; S(3): 0.0; T(4): 0.0; S(5): 0.0; T(6): 0.0; T(8): 0.0	1	0.473101	1.50968	2.32521	1.97828	1.93721	1.08448	0.52871	267632	126617	404039	622300	529451	518459	290243	141500	248935	293130	564018	491675	546202	334326	402685	137289	368505	0.675526	0.795455	1.53056	1.33424	1.48221	0.907249	1.09275	0.372557	24	1	S									S24
sPStSTITDk	SPSTSTITDK	SMAC_00815	S(1): 0.4; S(3): 99.2; T(4): 0.4; S(5): 0.0; T(6): 0.0; T(8): 0.0	1	0.426293	1.18346	1.45158	1.30552	1.35953	0.782726	0.822207	30698.8	13086.7	36330.7	44561.6	40077.9	41735.8	24028.7	25240.7	28554.1	30296.8	50715.9	35207.8	41345.9	26913.1	33337.7	24489.7	31817.2	0.897441	0.952214	1.59398	1.10656	1.29948	0.845866	1.04779	0.769699	24	3	S									S26
sPSTSTITDk	SPSTSTITDK	SMAC_00815	S(1): 100.0; S(3): 0.0; T(4): 0.0; S(5): 0.0; T(6): 0.0; T(8): 0.0	1	0.525687	1.54804	1.73459	1.96327	1.47219	0.858028	0.694347	17427.9	9161.62	26979.1	30230.3	34215.6	25657.1	14953.6	12101	16210.3	21209.9	37661.5	23884.7	35298.1	16544.8	20746.8	11740.9	20978.3	0.772718	1.01104	1.79526	1.13854	1.6826	0.788663	0.988961	0.559668	24	1	S									S24
tSTRtPTYAR	TSTRTPTYAR	SMAC_00817	T(1): 0.0; S(2): 0.0; T(3): 0.0; T(5): 99.9; T(7): 0.0; Y(8): 0.0	1	0.568492	2.98303	2.27994	2.43592	4.35158	1.42324	0.675076	5827.14	3312.68	17382.5	13285.5	14194.5	25357.3	8293.45	3933.76	5420.05	7669.14	24265.2	10496.8	14643.6	16351.5	11506.4	3816.71	11001.6	0.49266	0.697094	2.2056	0.954116	1.33104	1.48629	1.04588	0.346924	414	5	T									T418
eEPETRPQPPQDsPVTQPR	EEPETRPQPPQDSPVTQPR	SMAC_00817	T(5): 0.0; S(13): 100.0; T(16): 0.0	1	0.962701	1.37131	2.10597	2.24644	0.64369	1.35932	1.05836	177238	170627	243048	373257	398153	114086	240923	187582	164856	395016	339283	294907	410750	73567.9	334259	182000	314583	0.524045	1.25568	1.07852	0.937455	1.3057	0.233859	1.06255	0.578544	464	13	S									S476
eAtPPPPPAVPALPIVPIEPALPAIPVVPEVALkPSk	EATPPPPPAVPALPIVPIEPALPAIPVVPEVALKPSK	SMAC_00817	T(3): 100.0; S(36): 0.0	1	0.776743	1.41963	1.64617	1.76934	1.14881	1.19387	1.36108	16418.8	12753.2	23308.6	27028.2	29050.4	18862.2	19601.9	22347.3	15271.8	29524.7	32537.7	21354.8	29969.6	12163.2	27195.8	21682.3	24439.1	0.624892	1.2081	1.33138	0.873797	1.2263	0.497694	1.1128	0.8872	305	3	T									T307
aQAPsVTATPNSASQQQHQTSR	AQAPSVTATPNSASQQQHQTSR	SMAC_00817	S(5): 0.0; T(7): 0.0; T(9): 0.0; S(12): 100.0; S(14): 0.0; T(20): 0.0; S(21): 0.0	1	0.344356	1.04146	1.42481	1.24367	1.06138	0.891278	0.758096	6367.15	2192.57	6631.14	9071.95	7918.63	6757.95	5674.9	4826.91	5922.33	5075.98	9256.74	7167.68	8169.16	4357.83	7873.4	4683.28	6545	0.904862	0.77555	1.41432	1.09514	1.24815	0.665825	1.20296	0.71555	376	12	S									S387
aQAPsVtATPNSASQQQHQTSR	AQAPSVTATPNSASQQQHQTSR	SMAC_00817	S(5): 100.0; T(7): 0.0; T(9): 100.0; S(12): 0.0; S(14): 0.0; T(20): 0.0; S(21): 0.0	2	0.914038	2.47378	1.85096	2.13452	1.62708	2.04728	1.31953	9861.38	9013.68	24394.9	18253	21049.3	16045.3	20189	13012.4	9172.45	20867.4	34054	14421.6	21715.3	10346.7	28010.4	12625.2	17644.5	0.519847	1.18266	1.93001	0.817341	1.23071	0.586398	1.58749	0.715532	376	5	S	9	T							S380	T384
sYGERDNEYR	SYGERDNEYR	SMAC_00823	S(1): 99.7; Y(2): 0.3; Y(9): 0.0	1	0.614421	2.24742	1.73382	1.88959	2.66175	2.3159	1.06609	11746.5	7217.29	26399.3	20366.3	22196.1	31266.2	27203.7	12522.8	10925.9	16708.7	36852.1	16091.2	22898.3	20161.9	37742.6	12150.2	18435.3	0.592661	0.906342	1.999	0.872852	1.2421	1.09366	2.04731	0.659074	2	1	S									S2
rNEFGSsNYGSEESR	RNEFGSSNYGSEESR	SMAC_00823	S(6): 0.0; S(7): 100.0; Y(9): 0.0; S(11): 0.0; S(14): 0.0	1	0.58553	1.28962	1.3835	1.79488	1.1672	1.08177	0.716691	62395.5	36534.4	80466.3	86324.3	111993	72827.7	67497.7	44718.3	58036.4	84580.4	112327	68204.2	115536	46962.6	93646.8	43387.6	76392.3	0.759716	1.10718	1.4704	0.892815	1.5124	0.614756	1.22587	0.567959	31	7	S									S37
rEGSsNYGsEDRENR	REGSSNYGSEDRENR	SMAC_00823	S(4): 49.7; S(5): 49.7; Y(7): 1.7; S(9): 98.8	1	2.0395	2.05791	1.20715	2.93788	2.23026	1.26554	0.990697	2139.34	4363.19	4402.58	2582.52	6285.14	4771.28	2707.44	2119.44	1989.89	10101.2	6145.78	2040.43	6483.99	3076.74	3756.32	2056.38	3416.53	0.582429	2.95656	1.79884	0.597223	1.89783	0.900545	1.09945	0.601891	16	9	S									S24
rEDRPGsSSNRNDYENk	REDRPGSSSNRNDYENK	SMAC_00823	S(7): 99.0; S(8): 0.5; S(9): 0.5; Y(14): 0.0	1	1.0296	2.66969	3.25023	3.95286	4.25268	2.40196	0.400863	4305.68	4433.14	11494.8	13994.5	17019.7	18310.7	10342.1	1725.99	4004.88	10263.1	16046.2	11056.9	17558.2	11807.6	14348.7	1674.63	11432.2	0.350315	0.897734	1.40359	0.96717	1.53585	1.03283	1.25511	0.146483	62	7	S									S68
qGPQDNEsAAEQAk	QGPQDNESAAEQAK	SMAC_00823	S(8): 100.0	1	0.343368	1.25125	0.77892	1.72497	1.48237	0.585524	0.175245	15584.1	5351.07	19499.5	12138.7	26882	23101.3	9124.84	2731.04	14495.3	12388.2	27220.4	9590.73	27732.5	14896.8	12659.9	2649.77	13577.6	1.06759	0.912398	2.0048	0.706364	2.04252	1.09716	0.932409	0.195157	314	8	S									S321
nEFGSSNYGsEESRR	NEFGSSNYGSEESRR	SMAC_00823	S(5): 0.0; S(6): 0.0; Y(8): 0.0; S(10): 100.0; S(13): 0.0	1	0.792595	1.42903	1.75748	1.7716	1.25062	1.27376	1.12801	43903.6	34797.8	62739.6	77159.7	77779.5	54906.6	55922.4	49523.6	40836.4	80559.8	87581.4	60963.3	80240.3	35406.2	77587.2	48050	69275.3	0.58948	1.16289	1.26425	0.880015	1.15828	0.511095	1.11998	0.69361	32	10	S									S41
nEFGSSNYGsEESR	NEFGSSNYGSEESR	SMAC_00823	S(5): 0.0; S(6): 0.0; Y(8): 0.0; S(10): 100.0; S(13): 0.0	1	0.722641	1.20565	2.13613	1.5149	1.20089	1.21606	0.953635	48357.8	34945.3	58302.5	103298	73257.5	58072.4	58805.9	46115.7	44979.5	80901.5	81387.5	81615.3	75575.2	37447.7	81587.7	44743.5	78238.4	0.574903	1.03404	1.04025	1.04316	0.965961	0.478636	1.04281	0.571887	32	10	S									S41
nEDRPQHsSYGSDNR	NEDRPQHSSYGSDNR	SMAC_00823	S(8): 98.1; S(9): 0.6; Y(10): 0.6; S(12): 0.6	1	0.301	2.3114	2.25993	2.03137	2.1581	0.543748	0.384562	4695.48	1413.34	10853.1	10611.5	9538.25	10133.3	2553.16	1805.7	4367.45	3272	15150.4	8384.05	9840.03	6534.42	3542.27	1751.97	5450.93	0.801229	0.600264	2.77942	1.53809	1.8052	1.19877	0.649847	0.321408	47	8	S									S54
nDsNDGGLVGk	NDSNDGGLVGK	SMAC_00823	S(3): 100.0	1	0.369086	1.35123	0.832711	1.63644	1.21956	0.767975	0.452632	60292.7	22253.2	81469.5	50206.4	98665.3	73530.5	46303.3	27290.4	56080.5	51518	113727	39667.7	101787	47415.7	64241.5	26478.3	53799.3	1.0424	0.957597	2.11392	0.737328	1.89198	0.881346	1.1941	0.492169	217	3	S									S219
kNDsNDGGLVGk	KNDSNDGGLVGK	SMAC_00823	S(4): 100.0	1	0.532383	1.10381	0.942524	1.57866	1.28593	0.786849	0.596478	111874	59559.6	123488	105444	176610	143861	88027.6	66730.2	104058	137886	172383	83310.2	182198	92768.3	122130	64744.6	113094	0.920101	1.21921	1.52424	0.736645	1.61103	0.820276	1.0799	0.572484	216	4	S									S219
eGSSNYGsEDRENR	EGSSNYGSEDRENR	SMAC_00823	S(3): 0.0; S(4): 0.0; Y(6): 0.3; S(8): 99.7	1	0.408903	1.06557	1.13011	2.6535	0.746343	0.3087	0.326671	7052.14	2883.64	7514.53	7969.71	18712.8	5263.32	2176.99	2303.73	6559.46	6675.87	10489.9	6296.81	19304.9	3394.02	3020.38	2235.18	6428.14	1.02043	1.03854	1.63187	0.97957	3.00319	0.527995	0.469868	0.347718	17	8	S									S24
eGSsNYGSEDRENR	EGSSNYGSEDRENR	SMAC_00823	S(3): 0.4; S(4): 99.6; Y(6): 0.0; S(8): 0.0	1	0.363037	1.12233	1.01722	2.60916	0.903107	0.803781	0.563615	19297.3	7005.63	21657.9	19629.6	50349.7	17427.5	15510.8	10876.2	17949.1	16218.6	30233.4	15509.2	51942.7	11238	21519.8	10552.6	17083.9	1.05065	0.949353	1.7697	0.907828	3.04045	0.657815	1.25965	0.617694	17	4	S									S20
eGsSNYGSEDRENR	EGSSNYGSEDRENR	SMAC_00823	S(3): 99.2; S(4): 0.8; Y(6): 0.0; S(8): 0.0	1	0.644425	0.964506	1.09227	2.25908	0.826478	0.727465	0	6186.46	3986.71	5966.88	6757.3	13975.7	5112.97	4500.44	0	5754.26	9229.57	8329.47	5338.89	14417.9	3297.08	6243.94	0	5999.1	0.959187	1.53849	1.38845	0.889948	2.40334	0.549595	1.04081	0	17	3	S									S19
eDRPGSSSNRNDyENk	EDRPGSSSNRNDYENK	SMAC_00823	S(6): 100.0; S(7): 0.0; S(8): 0.0; Y(13): 0.0	1	0.546836	2.69624	3.12783	3.95704	3.6515	1.2755	0.254296	221343	121038	596795	692325	875865	808236	282323	56286.6	205880	280214	833097	547001	903576	521187	391697	54611.8	456442	0.451054	0.613911	1.8252	1.1984	1.97961	1.14185	0.858153	0.119647	63	6	S									S68
aQQALEStPk	AQQALESTPK	SMAC_00826	S(7): 0.0; T(8): 100.0	1	0.713249	3.59852	3.01205	4.05125	3.91354	1.17468	0	217556	155172	782879	655289	881372	851414	255558	0	202357	359235	1.09286e+06	517739	909258	549030	354563	0	438487	0.461489	0.819261	2.49234	1.18074	2.07363	1.2521	0.808605	0	14	8	T									T21
gPsPAQRPR	GPSPAQRPR	SMAC_00830	S(3): 100.0	1	0.215723	0.606563	0.682905	0.975812	0.609589	0.351172	0.19535	45688	9855.95	27712.7	31200.6	44583	27850.9	16044.4	8925.16	42496.2	22817.4	38685.5	24651.4	45993.5	17959.5	22260.1	8659.59	23734.4	1.79049	0.961364	1.62994	1.03864	1.93784	0.756689	0.937885	0.364854	123	3	S									S125
dNRNsIAIDQINLTVSNR	DNRNSIAIDQINLTVSNR	SMAC_00830	S(5): 100.0; T(14): 0.0; S(16): 0.0	1	0.510515	1.01461	1.02335	0.696181	1.74221	1.11653	1.54346	33776.6	17243.4	34270.2	34565.3	23514.6	58846	37712.5	52132.8	31416.9	39920	47839.5	27309.7	24258.6	37946.5	52322.6	50581.6	38933.3	0.806942	1.02534	1.22876	0.70145	0.623081	0.974655	1.3439	1.29919	415	5	S									S419
aSPYGsRGPsPAQRPR	ASPYGSRGPSPAQRPR	SMAC_00830	S(2): 0.9; Y(4): 50.0; S(6): 50.0; S(10): 99.1	1	0.721763	1.14094	1.78747	1.35185	1.07832	1.19275	0.739444	27852.8	20103.1	31778.2	49786.1	37652.7	30034.1	33221.4	20595.6	25907	46540.4	44360.9	39335.6	38844	19367.4	46091.7	19982.8	39089.8	0.662755	1.1906	1.13485	1.00629	0.993712	0.495458	1.17912	0.511201	116	10	S									S125
tIVVTGGGsPTIk	TIVVTGGGSPTIK	SMAC_00831	T(1): 0.0; T(5): 0.0; S(9): 100.0; T(11): 0.0	1	0.711812	1.56088	1.63444	1.58274	1.97612	1.39242	1.82011	43073.4	30660.1	67232.3	70401	68174.1	85118.3	59976.3	78398.2	40064.2	70980.8	93853.1	55623.3	70331	54888.1	83211.6	76065.4	70655.9	0.567032	1.0046	1.32831	0.787241	0.995402	0.776836	1.1777	1.07656	79	9	S									S87
aAATAAAAAAADStGsSHRRk	AAATAAAAAAADSTGSSHRRK	SMAC_00831	T(4): 0.9; S(13): 50.0; T(14): 50.0; S(16): 97.3; S(17): 1.8	1	0.492628	1.07211	1.06522	1.04453	0.964816	0.67631	0.645976	18147.5	8939.97	19456.2	19331.1	18955.7	17509	12273.3	11722.9	16879.7	20696.8	27159.9	15273.3	19555.4	11290.6	17028.1	11374	16953.9	0.995622	1.22077	1.60198	0.900874	1.15345	0.665958	1.00438	0.67088	244	16	S									S259
yAsEDERESGSR	YASEDERESGSR	SMAC_00836	Y(1): 0.0; S(3): 100.0; S(9): 0.0; S(11): 0.0	1	0.26489	0.587648	0.67072	1.23935	0.994853	0.517344	0.298922	25905.1	6862.01	15223.1	17375.1	32105.5	25771.8	13401.8	7743.6	24095.3	15886.1	21250.7	13727.9	33121.3	16618.8	18593.8	7513.19	17606.3	1.36856	0.902298	1.20699	0.779716	1.88121	0.943911	1.05609	0.426733	145	3	S									S147
tYIDPTPPTPAVSQPPsR	TYIDPTPPTPAVSQPPSR	SMAC_00836	T(1): 0.0; Y(2): 0.0; T(6): 0.0; T(9): 0.0; S(13): 0.0; S(17): 100.0	1	0.550937	0.728028	1.12349	0.798366	0.805977	0.8068	1.25859	29957	16504.4	21809.5	33656.4	23916.6	24144.7	24169.3	37703.7	27864.1	38209.2	30445	26591.7	24673.3	15569.6	33532.7	36581.8	29154.6	0.955738	1.31057	1.04426	0.912093	0.846293	0.534035	1.15017	1.25475	96	17	S									S112
tYIDPTPPTPAVsQPPsR	TYIDPTPPTPAVSQPPSR	SMAC_00836	T(1): 0.0; Y(2): 0.0; T(6): 0.0; T(9): 0.0; S(13): 100.0; S(17): 100.0	2	0.545765	0.819602	0.940637	0.707111	0.83267	0.788168	1.23691	12397.6	6766.21	10161.1	11661.7	8766.51	10323.2	9771.43	15334.8	11531.5	15664.3	14184.5	9213.81	9043.87	6656.83	13557	14878.5	12544.2	0.919269	1.24873	1.13075	0.734505	0.720958	0.530668	1.08073	1.18608	96	13	S	17	S							S108	S112
tYIDPTPPTPAVsQPPSR	TYIDPTPPTPAVSQPPSR	SMAC_00836	T(1): 0.0; Y(2): 0.0; T(6): 0.0; T(9): 0.0; S(13): 100.0; S(17): 0.0	1	0.57347	0.972291	1.21356	0.858842	0.798168	1.05771	1.50443	41197	23625.2	40055.5	49994.9	35381.7	32882.1	43574.7	61977.9	38318.9	54694.4	55915.5	39500.6	36501.2	21203.9	60455.8	60133.7	47097.5	0.813608	1.1613	1.18723	0.838698	0.775012	0.450212	1.28363	1.27679	96	13	S									S108
sPSTAPPRsR	SPSTAPPRSR	SMAC_00836	S(1): 0.0; S(3): 0.0; T(4): 0.0; S(9): 100.0	1	0.0709311	0.333008	0.311266	0.660541	0.435341	0.164467	0.107628	32413.6	2299.14	10794	10089.3	21410.5	14111	5330.96	3488.62	30149.2	5322.7	15067.9	7971.45	22087.9	9099.39	7396.22	3384.82	8535.42	3.53224	0.623601	1.76534	0.933926	2.5878	1.06607	0.866533	0.396562	114	9	S									S122
rGSGsDDVSPTR	RGSGSDDVSPTR	SMAC_00836	S(3): 99.4; S(5): 0.6; S(9): 0.0; T(11): 0.0	1	0.197332	0.75561	0.482183	0.923769	0.740152	0.200475	0.237392	10131.1	1999.19	7655.16	4885.04	9358.79	7498.55	2031.03	2405.04	9423.32	4628.29	10686.2	3859.63	9654.89	4835.4	2817.87	2333.47	4731.85	1.99147	0.978115	2.25836	0.815671	2.04041	1.02188	0.595512	0.493142	124	3	S									S126
qRLsAEEAAAR	QRLSAEEAAAR	SMAC_00836	S(4): 100.0	1	0.389649	0.888621	1.2222	0.976165	1.2562	0.722395	0.53858	23251.3	9059.85	20661.6	28417.8	22697.1	29208.4	16796.6	12522.7	21627	20974.3	28842.6	22452.7	23415.2	18834.9	23303.8	12150.1	22039.8	0.981267	0.951656	1.30866	1.01873	1.06241	0.854583	1.05735	0.551278	686	4	S									S689
lEmAsPLLASPAQYPPR	LEMASPLLASPAQYPPR	SMAC_00836	S(5): 100.0; S(10): 0.0; Y(14): 0.0	1	0.55023	0.781007	1.0391	0.960203	0.593262	0.885358	1.04301	16657.2	9165.29	13009.4	17308.4	15994.3	9882.08	14747.6	17373.6	15493.5	21218.4	18160.5	13675.3	16500.3	6372.41	20460.9	16856.7	16678.5	0.928951	1.2722	1.08885	0.819934	0.989317	0.382073	1.22678	1.01068	183	5	S									S187
kYAsEDERESGSR	KYASEDERESGSR	SMAC_00836	Y(2): 0.0; S(4): 100.0; S(10): 0.0; S(12): 0.0	1	0.145577	0.480333	0.859653	1.06898	0.723139	0.346913	0.193071	120725	17574.7	57988	103781	129052	87300.7	41881	23308.4	112291	40687	80948.4	81996.7	133135	56295.4	58106	22614.8	69527.2	1.61506	0.585195	1.16427	1.17935	1.91487	0.809689	0.83573	0.325266	144	4	S									S147
kYAsEDER	KYASEDER	SMAC_00836	Y(2): 0.0; S(4): 100.0	1	0.17749	0.383033	0.74368	1.51862	0.716509	0.361386	0.235404	77959.3	13837	29861	57976.7	118390	55858.5	28173.4	18351.9	72512.9	32033.9	41684.5	45807	122136	36020.1	39088	17805.8	40386.3	1.79549	0.793187	1.03215	1.13422	3.0242	0.89189	0.967854	0.440889	144	4	S									S147
iFSDEGAsSSADQDVPSPAHtPLPEHEAR	IFSDEGASSSADQDVPSPAHTPLPEHEAR	SMAC_00836	S(3): 0.0; S(8): 0.0; S(9): 0.0; S(10): 0.0; S(17): 100.0; T(21): 100.0	2	0.508438	1.13265	1.44099	1.02397	0.930559	1.2565	1.57051	16498.7	8388.56	18687.2	23774.4	16894.1	15353	20730.6	25911.4	15346.1	19420.2	26086.5	18784	17428.6	9900.3	28761.8	25140.4	19102.1	0.80337	1.01665	1.36563	0.983347	0.912393	0.518283	1.50569	1.31611	656	17	S	21	T							S672	T676
iFSDEGASSSADQDVPsPAHTPLPEHEAR	IFSDEGASSSADQDVPSPAHTPLPEHEAR	SMAC_00836	S(3): 0.0; S(8): 0.0; S(9): 0.0; S(10): 0.0; S(17): 100.0; T(21): 0.0	1	0.910264	1.42073	1.91971	1.49461	1.3832	1.42321	1.97063	19705.9	17937.6	27996.8	37829.6	29452.6	27257.2	28045.7	38833.1	18329.2	41527.1	39082.1	29888.9	30384.4	17576.6	38910.8	37677.6	34031	0.538604	1.22027	1.14843	0.878283	0.892845	0.516489	1.14339	1.10715	656	17	S									S672
iFSDEGAsSSADQDVPsPAHTPLPEHEAR	IFSDEGASSSADQDVPSPAHTPLPEHEAR	SMAC_00836	S(3): 0.0; S(8): 0.6; S(9): 98.2; S(10): 0.6; S(17): 0.6; T(21): 100.0	2	0.751947	1.2957	1.35192	1.11793	1.18005	1.81735	1.67567	39332.2	29575.7	50962.9	53174.1	43970.8	46413.9	71480.6	65907.7	36584.4	68470.3	71141.7	42012.5	45361.9	29929.8	99172.7	63946.6	54654.3	0.669378	1.25279	1.30167	0.768695	0.82998	0.54762	1.81455	1.17002	656	9	S	21	T							S664	T676
hRAEsPPPPVESEk	HRAESPPPPVESEK	SMAC_00836	S(5): 100.0; S(12): 0.0	1	0.558229	1.37553	1.66826	1.91944	1.38053	1.08347	0.707996	23461.3	13096.8	32271.7	39139.6	45032.5	32389.1	25419.7	16610.5	21822.3	30320.2	45049.7	30923.9	46457.3	20886	35267.5	16116.3	30622	0.712633	0.990143	1.47115	1.00986	1.51712	0.682058	1.1517	0.526297	575	5	S									S579
gSGSDDVsPTRSDAAYDDk	GSGSDDVSPTRSDAAYDDK	SMAC_00836	S(2): 0.0; S(4): 0.0; S(8): 100.0; T(10): 0.0; S(12): 0.0; Y(16): 0.0	1	0.490807	0.673141	0.728911	0.7294	0.489239	0.678565	0.641458	33160	16275.2	22321.4	24170.7	24186.9	16223.2	22501.2	21270.8	30843.4	37678.4	31159.5	19097.1	24952.2	10461.4	31218.4	20637.8	27897.8	1.10559	1.35059	1.11692	0.684538	0.894414	0.374991	1.11903	0.739766	125	8	S									S132
eSsEYGENEEk	ESSEYGENEEK	SMAC_00836	S(2): 0.7; S(3): 99.3; Y(5): 0.0	1	0.512912	1.0118	1.41365	1.57698	1.25169	0.999504	0.52857	30069.8	15423.1	30424.7	42508.1	47419.3	37637.9	30054.9	15894	27969	35705.9	42471.4	33585.3	48919.6	24270.6	41698.4	15421	34645.6	0.80729	1.0306	1.22588	0.969396	1.412	0.70054	1.20357	0.445108	626	3	S									S628
aSLDVGGPAtPRR	ASLDVGGPATPRR	SMAC_00836	S(2): 0.0; T(10): 100.0	1	0.797773	2.29916	2.49955	1.44549	3.50662	2.48329	1.95485	28240.3	22529.3	64929.1	70588.2	40821.1	99028.1	70128.9	55205.5	26267.4	52157.4	90637.8	55771.2	42112.6	63857.8	97297.4	53562.9	54667	0.480498	0.954092	1.658	1.0202	0.770348	1.16812	1.77982	0.979802	605	10	T									T614
aSLDVGGPAtPR	ASLDVGGPATPR	SMAC_00836	S(2): 0.0; T(10): 100.0	1	0.577554	0.951837	2.41566	1.37701	1.06297	1.08177	1.0458	41737	24105.4	39726.9	100822	57472.4	44365.2	45150	43648.5	38821.2	55806	55456.7	79659	59290.8	28608.7	62641.4	42349.7	55631.4	0.697829	1.00314	0.996861	1.43191	1.06578	0.514255	1.12601	0.761255	605	10	T									T614
asLDVGGPATPR	ASLDVGGPATPR	SMAC_00836	S(2): 100.0; T(10): 0.0	1	0.96979	1.77835	1.92806	1.57594	2.21041	2.08215	1.77928	79449.5	77049.4	141289	153183	125207	175616	165426	141363	73899	178376	197233	121029	129169	113245	229513	137157	133163	0.554952	1.33953	1.48114	0.908878	0.970007	0.850426	1.72355	1.02999	605	2	S									S606
aEsPPPPVESEk	AESPPPPVESEK	SMAC_00836	S(3): 100.0; S(10): 0.0	1	0.172005	1.42946	1.48424	1.27209	1.05131	0.794495	0.864963	7832.66	1347.25	11196.5	11625.5	9963.85	8234.57	6223.01	6774.96	7285.46	3119.01	15629.7	9185.25	10279.1	5310.02	8633.85	6573.37	7959.65	0.915298	0.391852	1.96362	1.15398	1.2914	0.667117	1.0847	0.825836	577	3	S									S579
tVsLPSIDASPR	TVSLPSIDASPR	SMAC_00839	T(1): 0.4; S(3): 99.6; S(6): 0.0; S(10): 0.0	1	0.419735	1.06233	0.998956	0.88852	1.45436	1.39532	1.95938	33542.8	14079.1	35633.5	33507.8	29803.4	48783.2	46803.1	65723.1	31199.4	32594.3	49742.7	26474.2	30746.4	31457.6	64934.9	63767.4	32025.9	0.974193	1.01775	1.5532	0.82665	0.960046	0.982254	2.02757	1.99112	469	3	S									S471
yQEEGAsGIADAE	YQEEGASGIADAE	SMAC_00840	Y(1): 0.0; S(7): 100.0	1	0.752595	1.093	1.18147	1.08066	1.01625	1.35126	1.3068	27143	20427.7	29667.5	32068.7	29332.5	27584.2	36677.4	35470.5	25246.8	47291.9	41414.3	25337.2	30260.6	17787.5	50886.5	34415	32337.8	0.78072	1.46243	1.28068	0.783518	0.935765	0.550054	1.57359	1.06424	2080	7	S									S2086
yGTGTGAQTGVTtPR	YGTGTGAQTGVTTPR	SMAC_00840	Y(1): 0.0; T(3): 0.0; T(5): 0.0; T(9): 0.0; T(12): 0.5; T(13): 99.5	1	0.44045	0.616371	1.24667	1.15115	0.475386	0.891052	0.684874	117018	51540.3	72126.2	145882	134705	55628.5	104269	80142.2	108842	119320	100685	115261	138967	35871.8	144663	77757.5	112052	0.971361	1.06487	0.898557	1.02864	1.2402	0.320136	1.29104	0.693944	2	13	T									T14
mYGTGtGAQtGVTTPR	MYGTGTGAQTGVTTPR	SMAC_00840	Y(2): 0.0; T(4): 1.5; T(6): 98.5; T(10): 0.0; T(13): 1.5; T(14): 98.5	2	0.532938	1.11768	1.34159	1.12867	0.66939	1.00254	0.864142	69437.8	37006	77609.1	93156.9	78372.4	46481	69614.1	60004.1	64586.7	85672.1	108339	73602.5	80852	29973	96583.1	58218.6	77227.3	0.83632	1.10935	1.40285	0.953064	1.04694	0.388115	1.25063	0.753861	1	6	T	14	T							T6	T14
mYGTGtGAQTGVTtPR	MYGTGTGAQTGVTTPR	SMAC_00840	Y(2): 0.0; T(4): 1.2; T(6): 98.8; T(10): 0.0; T(13): 50.0; T(14): 50.0	1	0.494703	0.983373	1.43978	1.10575	0.937027	0.853334	0.895715	38128	18862	37494	54896	42160.2	35727	32535.9	34151.8	35464.3	43667.2	52339.8	43372.9	43494.1	23038.4	45140.6	33135.6	43433.5	0.81652	1.00538	1.20506	0.998605	1.00139	0.530428	1.0393	0.762904	1	6	T									T6
mYGTGTGAQTGVtTPR	MYGTGTGAQTGVTTPR	SMAC_00840	Y(2): 0.0; T(4): 0.0; T(6): 0.0; T(10): 0.0; T(13): 0.0; T(14): 100.0	1	0.527138	1.16268	1.08183	1.03886	1.05365	1.04816	1.00559	25670.3	13531.8	29846.4	27770.9	26667.8	27047.6	26906.6	25813.9	23877	31327.3	41664.2	21941.6	27511.6	17441.5	37330.4	25045.7	26278.7	0.908607	1.19212	1.58548	0.834959	1.04692	0.663714	1.42056	0.953083	1	14	T									T14
aTSNAVDEFAHGRtPk	ATSNAVDEFAHGRTPK	SMAC_00841	T(2): 0.0; S(3): 0.0; T(14): 100.0	1	0.622237	0.833086	1.49032	1.1127	1.16201	1.16198	1.1573	61289.5	38136.6	51059.4	91341.3	68196.9	71218.9	71217.3	70930.1	57007.7	88289.6	71276.5	72168	70354.6	45925.1	98807.5	68819.6	70815.5	0.805017	1.24675	1.00651	1.0191	0.993491	0.648518	1.39528	0.971815	1275	14	T									T1288
rAsVQEGVLGSR	RASVQEGVLGSR	SMAC_00843	S(3): 100.0; S(11): 0.0	1	0.247075	0.565638	0.581893	0.56904	0.414413	0.462751	1.16472	38828	9593.45	21962.6	22593.8	22094.7	16090.8	17967.7	45223.8	36115.4	22209.7	30658.7	17851.2	22793.7	10376.1	24928.6	43878.1	23861.1	1.51357	0.930788	1.28488	0.748127	0.955266	0.434853	1.04473	1.83889	1951	3	S									S1953
sFSGQtTPGQRPQR	SFSGQTTPGQRPQR	SMAC_00845	S(1): 0.0; S(3): 0.0; T(6): 0.0; T(7): 100.0	1	0.638921	1.07006	1.27594	1.21506	1.1217	1.08285	0.764164	48644.9	31080.2	52053.1	62067.8	59106.4	54564.9	52674.9	37172.6	45246.4	71953.3	72663.6	49039.3	60976.4	35185.9	73081.5	36066.5	55007.8	0.822545	1.30806	1.32097	0.891496	1.1085	0.639653	1.32857	0.655662	881	7	T									T887
sFsGQTTPGQRPQR	SFSGQTTPGQRPQR	SMAC_00845	S(1): 0.6; S(3): 99.4; T(6): 0.0; T(7): 0.0	1	0.644856	1.50819	1.56546	1.49671	1.90895	1.53009	1.00359	40008.4	25799.7	60340.2	62631.6	59881.1	76374	61216.3	40151.9	37213.3	59728.5	84232	49484.8	61775.7	49249.4	84932	38957.1	54606.6	0.68148	1.0938	1.54252	0.906205	1.13129	0.901894	1.55534	0.713414	881	3	S									S883
rGsIVSAkPR	RGSIVSAKPR	SMAC_00845	S(3): 100.0; S(6): 0.0	1	0.34297	1.05516	0.845173	0.871885	1.25991	0.940153	0.473429	22070.9	7569.66	23288.4	18653.7	19243.3	27807.3	20750	10449	20529	17524.4	32509.5	14738.2	19852.1	17931.4	28788.8	10138.1	18891.8	1.08666	0.927621	1.72083	0.780137	1.05083	0.949165	1.52388	0.536641	809	3	S									S811
rAsDASSIR	RASDASSIR	SMAC_00845	S(3): 100.0; S(6): 0.0; S(7): 0.0	1	0.152923	0.916903	0.708973	1.10633	1.00779	0.69279	0.404062	11469.7	1753.98	10516.6	8131.7	12689.3	11559	7946.09	4634.46	10668.4	4060.62	14680.6	6424.8	13090.8	7453.79	11024.5	4496.56	9061.09	1.17739	0.448138	1.62018	0.709053	1.44472	0.822615	1.21668	0.49625	705	3	S									S707
gNPksPVEVPGEHR	GNPKSPVEVPGEHR	SMAC_00845	S(5): 100.0	1	0.394995	1.02882	1.23921	1.39738	1.06953	0.731807	0.541437	43743.9	17278.6	45004.6	54208	61126.8	46785.4	32012.1	23684.5	40687.9	40001.5	62824.2	42829.3	63060.8	30169.3	44413.8	22979.8	41758.6	0.974359	0.957923	1.50446	1.02564	1.51013	0.72247	1.06359	0.550301	867	5	S									S871
wADEPPEYGRQsRPQsLER	WADEPPEYGRQSRPQSLER	SMAC_00846	Y(8): 98.5; S(12): 1.5; S(16): 100.0	2	0.868064	1.88873	2.0574	1.91128	1.66891	1.94059	1.38854	45609.7	39592.2	86144.6	93837.6	87173.2	76118.6	88509.6	63330.9	42423.4	91659.3	120254	74140.4	89931.2	49084.7	122799	61446.4	82035.8	0.517132	1.11731	1.46587	0.903757	1.09624	0.598333	1.49689	0.749019	205	8	Y	16	S							Y212	S220
tmsPPFEkR	TMSPPFEKR	SMAC_00846	T(1): 99.5; S(3): 0.5	1	0.641155	1.48766	1.31732	1.72341	1.4494	1.30166	0.827065	43241.7	27724.7	64328.8	56963.4	74523.1	62674.7	56286.1	35763.7	40220.8	64185	89799.9	45006.3	76880.9	40415.5	78091.8	34699.6	54595.6	0.736704	1.17564	1.64482	0.824358	1.40819	0.740269	1.43037	0.635574	256	1	T									T256
tmsPPFEk	TMSPPFEK	SMAC_00846	T(1): 99.5; S(3): 0.5	1	0.952829	1.75483	2.40818	1.8416	2.57917	1.58011	1.40335	16709.9	15921.7	29323.1	40240.4	30773	43097.8	26403.5	23449.9	15542.5	36860.1	40933.6	31793.7	31746.6	27791.4	36632.4	22752.1	31770.1	0.489219	1.16021	1.28843	1.00074	0.999259	0.874766	1.15305	0.716148	256	1	T									T256
tmsPPFEk	TMSPPFEK	SMAC_00846	T(1): 0.5; S(3): 99.5	1	0.64188	1.13387	1.32685	1.24457	1.47378	1.00385	0.966502	19990.2	12831.3	22666.2	26524	24879.1	29461.2	20067.1	19320.5	18593.6	29705.5	31640.9	20956.4	25666.3	18997.9	27841.2	18745.6	23311.3	0.797621	1.2743	1.35732	0.898978	1.10102	0.814964	1.19432	0.804142	256	3	S									S258
qSRPQsLER	QSRPQSLER	SMAC_00846	S(2): 0.0; S(6): 100.0	1	1.05791	2.71213	3.93895	6.22156	7.78365	2.13077	0.313374	52431.3	55467.7	142200	206524	326204	408107	111719	16430.6	48768.3	128412	198505	163173	336525	263166	155000	15941.7	159087	0.306552	0.807186	1.24778	1.02569	2.11536	1.65423	0.974313	0.100208	215	6	S									S220
lRGPsLPR	LRGPSLPR	SMAC_00846	S(5): 100.0	1	2.47364	4.04147	6.92655	3.90419	18.7586	6.66714	3.69519	20660.5	51106.6	83498.8	143106	80662.6	387562	137746	76344.5	19217.1	118316	116560	113067	83214.6	249917	191110	74072.8	114814	0.167377	1.03051	1.01521	0.984787	0.724781	2.17672	1.66453	0.645157	190	5	S									S194
hLtEDNEYYTTSR	HLTEDNEYYTTSR	SMAC_00846	T(3): 100.0; Y(8): 0.0; Y(9): 0.0; T(10): 0.0; T(11): 0.0; S(12): 0.0	1	0.606828	1.26693	1.47139	1.26681	1.18317	1.2978	0.862962	44705.4	27128.5	56638.7	65779	56633.3	52893.9	58018.9	38579.1	41582.2	62804.8	79064.8	51971.5	58425.1	34108.4	80495.9	37431.1	55198.3	0.753324	1.1378	1.43238	0.941541	1.05846	0.617925	1.4583	0.678121	321	3	T									T323
hHsYHEPPQQPR	HHSYHEPPQQPR	SMAC_00846	S(3): 99.5; Y(4): 0.5	1	0.531987	1.39194	0.959458	1.35297	1.2617	0.737761	0.502784	9077.18	4828.94	12634.9	8709.18	12281.1	11452.7	6696.79	4563.87	8443.04	11179.4	17637.7	6881.06	12669.7	7385.2	9291.19	4428.06	8867.11	0.952174	1.26077	1.98912	0.77602	1.42884	0.832875	1.04783	0.499381	349	3	S									S351
hAsLEkER	HASLEKER	SMAC_00846	S(3): 100.0	1	0.773717	1.76232	2.48229	3.17318	3.73475	1.42007	0.543225	11450.9	8859.78	20180.2	28424.5	36335.9	42766.4	16261.1	6220.43	10651	20511.2	28170.5	22458	37485.5	27577.7	22560.8	6035.34	22509.4	0.473178	0.911226	1.2515	0.997716	1.66533	1.22516	1.00228	0.268125	182	3	S									S184
hAsLEk	HASLEK	SMAC_00846	S(3): 100.0	1	0.274918	1.21322	2.18764	3.82031	3.75428	1.59413	0.335052	5196.03	1428.48	6303.94	11367	19850.5	19507.4	8283.16	1740.94	4833.03	3307.06	8799.99	8981	20478.5	12579.2	11492.1	1689.14	8890.5	0.543617	0.371977	0.98982	1.01018	2.30342	1.41491	1.29263	0.189994	182	3	S									S184
rNtDAGVDYPR	RNTDAGVDYPR	SMAC_00847	T(3): 100.0; Y(9): 0.0	1	0.101492	0.779299	0.537804	0.485187	1.14596	0.406339	0.556202	45905.5	4659.04	35774.1	24688.2	22272.8	52606.1	18653.2	25532.7	42698.5	10786.1	49939	19505.9	22977.4	33922.8	25879.6	24773	25326.3	1.68594	0.425885	1.97182	0.770185	0.907257	1.33943	1.02185	0.978154	118	3	T									T120
ntDAGVDYPR	NTDAGVDYPR	SMAC_00847	T(2): 100.0; Y(8): 0.0	1	0.305234	0.816774	0.761747	0.879172	0.914753	0.637797	0.475546	55124	16825.7	45023.8	41990.5	48463.5	50424.8	35157.9	26214	51272.9	38953	62851	33176.4	49996.8	32516.2	48778.4	25434	43865.7	1.16886	0.888006	1.43281	0.756318	1.13977	0.741267	1.11199	0.579815	119	2	T									T120
dFTIEIPsPQLAPTVNGVNTIk	DFTIEIPSPQLAPTVNGVNTIK	SMAC_00847	T(3): 0.0; S(8): 98.9; T(14): 1.1; T(20): 0.0	1	0.34666	0.974082	0.912791	0.683859	0.899816	0.67906	1.31077	18369.9	6368.13	17893.8	16767.9	12562.5	16529.6	12474.3	24078.8	17086.6	14742.8	24978.9	13248.2	12959.9	10659	17306.9	23362.3	15914.7	1.07364	0.926363	1.56955	0.832453	0.814337	0.66976	1.08748	1.46797	37	8	S									S44
aPsEESTNPLkR	APSEESTNPLKR	SMAC_00847	S(3): 99.7; S(6): 0.3; T(7): 0.0	1	0.370995	0.60907	1.01766	0.965568	0.841338	0.738392	0.855956	296149	109870	180375	301379	285952	249161	218674	253490	275459	254358	251795	238118	294999	160670	303390	245947	253076	1.08844	1.00506	0.994937	0.940892	1.16565	0.634869	1.19881	0.97183	106	3	S									S108
aPsEESTNPLk	APSEESTNPLK	SMAC_00847	S(3): 100.0; S(6): 0.0; T(7): 0.0	1	0.34527	0.721214	0.935882	0.888153	0.816874	0.585485	0.614356	184778	63798.4	133265	172930	164111	150940	108185	113520	171869	147699	186031	136631	169303	97333.1	150096	110142	148898	1.15428	0.991948	1.24939	0.917618	1.13705	0.653692	1.00805	0.739714	106	3	S									S108
sSVPsLNPR	SSVPSLNPR	SMAC_00851	S(1): 0.0; S(2): 0.0; S(5): 100.0	1	0.675767	1.95699	1.6742	1.57272	2.87275	1.62936	1.22206	24674.5	16674.2	48287.7	41309.9	38806.1	70883.7	40203.6	30153.7	22950.7	38602.2	67407.3	32638.7	40033.9	45709	55778.8	29256.4	39318	0.583719	0.981794	1.71441	0.830119	1.01821	1.16255	1.41866	0.744097	436	5	S									S440
lPGGSPLDsSSk	LPGGSPLDSSSK	SMAC_00852	S(5): 0.0; S(9): 99.6; S(10): 0.4; S(11): 0.0	1	0.424489	0.638222	1.18035	0.790601	0.964855	0.720798	1.14003	40991.3	17400.3	26161.5	48384.1	32407.7	39550.6	29546.4	46731.1	38127.5	40283.3	36520.2	38227.9	33433.1	25504	40993	45340.6	38177.7	0.998685	1.05515	0.956584	1.00131	0.875722	0.668034	1.07374	1.18762	805	9	S									S813
lPGGsPLDSSSk	LPGGSPLDSSSK	SMAC_00852	S(5): 100.0; S(9): 0.0; S(10): 0.0; S(11): 0.0	1	0.472127	0.990181	1.34033	0.944572	1.082	0.74322	1.25769	24333.5	11488.5	24094.6	32615	22984.8	26328.9	18085.2	30604	22633.5	26596.9	33634.9	25768.8	23712	16978	25091.5	29693.3	25430.2	0.890028	1.04588	1.32264	1.01332	0.932436	0.667634	0.986682	1.16764	805	5	S									S809
gHVFGEEQRPGtPLFTIk	GHVFGEEQRPGTPLFTIK	SMAC_00852	T(12): 98.9; T(16): 1.1	1	0.714239	1.34157	1.7136	1.44904	1.03162	1.64223	1.53922	42910.7	30648.5	57568	73531.8	62179.5	44267.6	70469.1	66049.1	39912.9	70953.9	80362	58096.9	64146.7	28545.7	97769.4	64083.8	64115.3	0.622518	1.10666	1.2534	0.906133	1.00049	0.445225	1.5249	0.999509	753	12	T									T764
fSVsPVVQR	FSVSPVVQR	SMAC_00852	S(2): 0.0; S(4): 100.0	1	0.989248	0.87937	1.59869	1.23303	1.44016	1.0756	1.3875	213708	211410	187928	341652	263508	307774	229864	296519	198778	489433	262339	269937	271845	198467	318915	287696	270891	0.733792	1.80675	0.968427	0.996477	1.00352	0.732643	1.17728	1.06204	484	4	S									S487
aGIIsSGk	AGIISSGK	SMAC_00852	S(5): 99.7; S(6): 0.3	1	0.237752	0.774805	0.734379	1.12466	0.849413	0.433394	0.285917	77416.5	18405.9	59982.7	56853.1	87067.3	65758.6	33551.9	22134.7	72008.1	42611.2	83732.9	44919.2	89822	42404.1	46550.1	21476	45734.7	1.57447	0.931706	1.83084	0.982169	1.96398	0.927176	1.01783	0.469579	43	5	S									S47
sFDGGDELDGR	SFDGGDELDGR	SMAC_00853	S(1): 100.0	1	0.75547	1.30782	1.67049	1.37615	1.07158	1.27859	0.96656	22690.2	17141.8	29674.8	37903.8	31225.2	24314.3	29011.5	21931.5	21105.1	39684.7	41424.5	29947.5	32213.1	15679	40250.8	21278.9	31080.3	0.67905	1.27684	1.33282	0.963552	1.03645	0.504467	1.29506	0.684642	120	1	S									S120
lGGGsQQGDGSEDGSk	LGGGSQQGDGSEDGSK	SMAC_00853	S(5): 100.0; S(11): 0.0; S(15): 0.0	1	0.656307	1.35537	1.51035	3.14262	1.68381	1.12831	0.701146	17591.7	11545.5	23843.2	26569.7	55284	29621.1	19848.9	12334.4	16362.7	26728.9	33283.9	20992.5	57033.1	19101	27538.6	11967.3	23860.7	0.68576	1.12021	1.39493	0.879793	2.39025	0.800523	1.15414	0.50155	486	5	S									S490
kRsFDGGDELDGR	KRSFDGGDELDGR	SMAC_00853	S(3): 100.0	1	0.959344	1.67586	1.73567	1.87646	1.30348	1.52263	1.09814	15874	15228.7	26602.7	27552.1	29787	20691.4	24170.3	17431.9	14765	35255.6	37136	21768.7	30729.4	13342.8	33534.1	16913.2	26249.1	0.562497	1.34312	1.41475	0.829314	1.17069	0.508314	1.27753	0.644334	118	3	S									S120
vPINLDPNNLPPPsPk	VPINLDPNNLPPPSPK	SMAC_00854	S(14): 100.0	1	0.533223	1.04811	1.5035	0.986101	1.345	1.00105	1.49138	19689.7	10499	20637	29603.4	19416	26482.7	19710.4	29364.8	18314.1	24306.1	28808.2	23389.4	20030.3	17077.2	27346.4	28491.1	23847.7	0.767961	1.01922	1.20801	0.980781	0.839925	0.716094	1.14671	1.19471	587	14	S									S600
gASAANGPAsPLAPTVDSR	GASAANGPASPLAPTVDSR	SMAC_00854	S(3): 0.0; S(10): 100.0; T(15): 0.0; S(18): 0.0	1	0.601636	1.11453	1.31222	1.0808	1.09561	1.05426	1.17825	49645.3	29868.4	55331	65145.6	53656.5	54391.8	52339.1	58494.5	46177	69147.9	77239.3	51471	55354.1	35074.3	72615.6	56753.9	56054	0.823795	1.23359	1.37794	0.91824	0.987514	0.625722	1.29546	1.01249	207	10	S									S216
sVAGFktPYDGVDTVLIR	SVAGFKTPYDGVDTVLIR	SMAC_00855	S(1): 0.0; T(7): 99.3; Y(9): 0.7; T(14): 0.0	1	0.573562	0.969461	1.37117	1.02152	1.37918	1.05098	1.72473	43000.8	24663.6	41687.6	58961.2	43926.1	59305.7	45192.9	74164.9	39996.7	57098.4	58193.9	46584.8	45315.9	38243	62701	71958.1	51841.6	0.771517	1.1014	1.12253	0.898599	0.874122	0.737689	1.20947	1.38804	145	7	T									T151
tLsPEPR	TLSPEPR	SMAC_00857	T(1): 0.0; S(3): 100.0	1	0.23315	1.0594	0.894808	1.23626	1.45235	0.484279	0.199707	743138	173263	787280	664966	918712	1.0793e+06	359886	148410	691221	401118	1.099e+06	525385	947778	695981	499309	143994	608303	1.13631	0.659404	1.80667	0.863689	1.55807	1.14414	0.820823	0.236714	246	3	S									S248
sTtTDTLER	STTTDTLER	SMAC_00857	S(1): 0.6; T(2): 0.6; T(3): 98.2; T(4): 0.6; T(6): 0.0	1	0.215517	0.70705	0.610909	1.06916	0.911767	0.404249	0.247238	25956.3	5594.02	18352.4	15856.9	27751.3	23666	10492.8	6417.37	24142.9	12950.6	25619	12528.4	28629.3	15260.9	14557.8	6226.41	14909.4	1.61931	0.868625	1.71832	0.840306	1.92022	1.02358	0.97642	0.417618	298	3	T									T300
sTTTDTLER	STTTDTLER	SMAC_00857	S(1): 100.0; T(2): 0.0; T(3): 0.0; T(4): 0.0; T(6): 0.0	1	0.30171	0.844137	0.817483	1.10743	0.691703	0.552452	0.419221	47941.4	14464.4	40469.1	39191.3	53091.7	33161.2	26485.3	20098	44592.1	33486.3	56492.9	30964.7	54771.4	21383.8	36745.9	19500	35116.1	1.26985	0.953587	1.60875	0.881781	1.55972	0.608947	1.04641	0.5553	298	1	S									S298
sGAPtPTTAR	SGAPTPTTAR	SMAC_00857	S(1): 0.0; T(5): 100.0; T(7): 0.0; T(8): 0.0	1	0.10217	0.406441	0.254139	0.680029	0.636056	0.194243	0.101952	425569	43480.3	172969	108154	289400	270686	82663.8	43387.7	395838	100661	241456	85451.3	298556	174551	114688	42096.6	144620	2.7371	0.696038	1.6696	0.59087	2.06442	1.20696	0.793036	0.291086	288	5	T									T292
sDIYNAtPTGLQSPVSR	SDIYNATPTGLQSPVSR	SMAC_00857	S(1): 0.0; Y(4): 0.0; T(7): 100.0; T(9): 0.0; S(13): 0.0; S(16): 0.0	1	0.670687	1.04261	1.22234	1.07844	0.682405	1.15296	1.08461	31619.7	21206.9	32967.1	38650.1	34100.1	21577.5	36456.1	34294.9	29410.7	49095.9	46020.5	30537.2	35179	13914.1	50579.5	33274.4	34226.7	0.859291	1.43443	1.34458	0.892204	1.02782	0.406528	1.47778	0.972177	229	7	T									T235
sDIYNATPTGLQsPVsR	SDIYNATPTGLQSPVSR	SMAC_00857	S(1): 0.0; Y(4): 0.0; T(7): 0.0; T(9): 0.0; S(13): 100.0; S(16): 100.0	2	0.601197	1.02357	1.11895	0.881166	0.949083	1.15374	1.24907	16714.1	10048.4	17108	18702.1	14727.9	15863	19283.6	20877	15546.4	23263	23881.9	14776.4	15193.8	10229.2	26754.2	20255.8	17901.1	0.868461	1.29953	1.3341	0.825448	0.848766	0.571429	1.49456	1.13154	229	13	S	16	S							S241	S244
sDIYNATPTGLQsPVSR	SDIYNATPTGLQSPVSR	SMAC_00857	S(1): 0.0; Y(4): 0.0; T(7): 0.0; T(9): 0.0; S(13): 99.4; S(16): 0.6	1	0.58437	0.918339	1.1158	1.02937	0.677628	0.949138	1.29305	25853.8	15108.2	23742.5	28847.5	26613	17519.2	24538.8	33430.1	24047.6	34976.7	33143.4	22792.2	27455	11297.2	34045.3	32435.4	29945.2	0.803052	1.16802	1.1068	0.76113	0.916842	0.377262	1.13692	1.08316	229	13	S									S241
tQTLVIsPk	TQTLVISPK	SMAC_00859	T(1): 0.0; T(3): 0.2; S(7): 99.8	1	0.443442	1.66744	1.1871	0.872199	0.710728	1.04845	1.19263	11590.8	5139.86	19326.9	13759.5	10109.5	8237.92	12152.4	13823.6	10781.1	11899.2	26979.5	10871.2	10429.4	5312.18	16860.4	13412.3	11385.2	0.946935	1.04515	2.36969	0.954855	0.916043	0.466585	1.4809	1.17804	679	7	S									S685
sPLAPELPPSPIIAsPSR	SPLAPELPPSPIIASPSR	SMAC_00859	S(1): 0.0; S(10): 0.0; S(15): 99.3; S(17): 0.7	1	0.427748	0.80032	1.01275	0.77356	0.77399	0.769955	0.958299	20584.2	8804.84	16473.9	20846.6	15923.1	15932	15848.9	19725.8	19146.1	20384	22996.8	16470.7	16426.9	10273.6	21988.9	19138.9	19142.5	1.00019	1.06485	1.20135	0.860427	0.858138	0.536693	1.14869	0.99981	730	15	S									S744
sPLAPELPPsPIIAsPSR	SPLAPELPPSPIIASPSR	SMAC_00859	S(1): 0.0; S(10): 100.0; S(15): 99.0; S(17): 1.0	2	0.362937	0.589682	0.958653	0.890233	0.786656	0.520059	1.22395	15464.2	5612.51	9118.94	14824.8	13766.7	12165	8042.27	18927.3	14383.8	12993.4	12729.6	11712.9	14202.3	7844.52	11157.9	18364.1	12861.5	1.11836	1.01026	0.989743	0.910696	1.10424	0.609922	0.867542	1.42784	730	10	S	15	S							S739	S744
sPLAPELPPsPIIASPSR	SPLAPELPPSPIIASPSR	SMAC_00859	S(1): 0.0; S(10): 100.0; S(15): 0.0; S(17): 0.0	1	0.948682	1.43724	1.49256	1.66942	1.01782	1.86172	1.17778	20587.7	19531.2	29589.4	30728.3	34369.4	20954.6	38328.4	24247.7	19149.4	45216.3	41305.3	24278.2	35456.9	13512.5	53177.2	23526.2	29867.5	0.641145	1.5139	1.38295	0.812863	1.18714	0.452413	1.78043	0.787684	730	10	S									S739
sPLAPELPPsPIIASPSR	SPLAPELPPSPIIASPSR	SMAC_00859	S(1): 100.0; S(10): 99.0; S(15): 1.0; S(17): 0.0	2	0.207461	0.773777	1.10352	0.884776	0.769878	0.673249	1.21821	9008.37	1868.89	6970.47	9940.91	7970.38	6935.34	6064.87	10974.1	8379.03	4326.63	9730.43	7854.24	8222.56	4472.22	8414.46	10647.5	8300.79	1.00943	0.521231	1.17223	0.946204	0.990575	0.53877	1.01369	1.28271	730	1	S	10	S							S730	S739
sPLAPELPPSPIIASPSR	SPLAPELPPSPIIASPSR	SMAC_00859	S(1): 98.9; S(10): 0.0; S(15): 1.1; S(17): 0.0	1	0.467195	0.812004	0.909083	0.60955	0.618385	0.742099	0.87139	19182.2	8961.8	15576	17438.2	11692.5	11861.9	14235.1	16715.1	17842.1	20747.3	21743.3	13777.8	12062.4	7649.12	19749.8	16217.8	17029.9	1.04769	1.21829	1.27677	0.809033	0.708308	0.449158	1.15971	0.952311	730	1	S									S730
rPEVAARPAtAGPYSVR	RPEVAARPATAGPYSVR	SMAC_00859	T(10): 98.9; Y(14): 1.1; S(15): 0.0	1	0.778383	1.44273	1.64824	1.88646	1.8862	1.65505	1.24353	8841.42	6882.01	12755.8	14572.8	16678.9	16676.7	14633	10994.5	8223.75	15932.4	17806.5	11513.9	17206.6	10753.9	20301.9	10667.4	13723.2	0.59926	1.16099	1.29755	0.839011	1.25384	0.783628	1.47939	0.777327	638	10	T									T647
nQPPRPGsAmAHFSPVGTTR	NQPPRPGSAMAHFSPVGTTR	SMAC_00859	S(8): 100.0; S(14): 0.0; T(18): 0.0; T(19): 0.0	1	0.400588	1.48052	1.14682	1.05829	1.65773	1.15193	1.43896	61370.4	24584.3	90860.4	70380.7	64947.9	101736	70694.7	88309.8	57083	56914.7	126837	55607.2	67002.8	65603.6	98082.4	85682.1	66303.2	0.860938	0.858401	1.91298	0.838681	1.01055	0.989449	1.4793	1.29228	574	8	S									S581
nEVPPAEPTsPPPkPR	NEVPPAEPTSPPPKPR	SMAC_00859	T(9): 0.0; S(10): 100.0	1	0.533652	1.01572	1.39616	1.13302	0.953985	0.992953	1.22086	42247.6	22545.5	42911.7	58984.5	47867.2	40303.6	41949.9	51578.5	39296.1	52194.8	59902.7	46603.2	49381.7	25989.6	58201.6	50043.8	49712.7	0.790464	1.04993	1.20498	0.93745	0.993341	0.522795	1.17076	1.00666	655	10	S									S664
fTSAIGIRsPR	FTSAIGIRSPR	SMAC_00859	T(2): 0.0; S(3): 0.0; S(9): 100.0	1	0.391342	0.664246	0.850452	0.866132	0.671427	0.807059	1.17948	25532.3	9991.89	16959.8	21714	22114.4	17143.1	20606.1	30114.8	23748.6	23132.1	23675	17156.1	22814	11054.6	28589.1	29218.7	23403.5	1.01474	0.988401	1.0116	0.733056	0.974812	0.472349	1.22157	1.24847	719	9	S									S727
gFLSsQsPSSPSGSLRDTERPk	GFLSSQSPSSPSGSLRDTERPK	SMAC_00861	S(4): 0.0; S(5): 0.7; S(7): 0.7; S(9): 0.7; S(10): 48.9; S(12): 48.9; S(14): 100.0; T(18): 0.0	1	0.795023	1.28658	1.71287	1.27848	1.41948	1.27851	1.14983	47900.8	38082.3	61628.3	82047.6	61240.3	67994.1	61241.8	55077.7	44554.4	88163.7	86030.1	64825.2	63177.8	43845.6	84967.4	53438.8	64001.5	0.696145	1.37752	1.34419	1.01287	0.98713	0.685072	1.32758	0.834961	1035	14	S									S1048
gFLSSQSPSsPSGSLR	GFLSSQSPSSPSGSLR	SMAC_00861	S(4): 0.0; S(5): 0.0; S(7): 0.0; S(9): 0.8; S(10): 98.4; S(12): 0.8; S(14): 0.0	1	0.760958	1.39312	1.45719	1.38267	0.653355	1.46675	1.61867	56220	42781	78321	81923	77733.5	36731.6	82460.7	91001.7	52292.3	99041.8	109332	64726.8	80192.9	23686.2	114407	88293.9	84243.4	0.62073	1.17566	1.29781	0.768331	0.951919	0.281164	1.35805	1.04808	1035	10	S									S1044
rVsNAVR	RVSNAVR	SMAC_00863	S(3): 100.0	1	0.270519	1.76027	1.10604	1.32368	3.53161	1.04253	0.321321	6881.65	1861.61	12113.6	7611.39	9109.07	24303.3	7174.36	2211.22	6400.89	4309.8	16910	6013.71	9397.27	15671.8	9953.76	2145.42	7899.08	0.810333	0.545607	2.14075	0.761317	1.18967	1.98401	1.26012	0.271604	557	3	S									S559
qASsDYESPQQERPPPR	QASSDYESPQQERPPPR	SMAC_00863	S(3): 0.8; S(4): 98.4; Y(6): 0.8; S(8): 0.0	1	0.419119	1.21654	1.34284	1.22016	0.851355	0.882096	0.767192	74328.9	31152.7	90424.3	99811.6	90693.5	63280.3	65565.3	57024.6	69136.2	72121.1	126228	78860.4	93562.9	40806	90965.8	55327.8	75490.8	0.915823	0.955363	1.6721	1.04464	1.2394	0.540543	1.20499	0.732908	312	4	S									S315
nSsGEIGATPGR	NSSGEIGATPGR	SMAC_00863	S(2): 0.0; S(3): 100.0; T(9): 0.0	1	0.14847	0.682195	0.823914	0.942601	0.897694	0.400764	0.175778	170679	25340.7	116436	140625	160882	153217	68401.9	30001.6	158755	58666	162540	111107	165972	98801.5	94901.4	29108.9	104954	1.51261	0.558968	1.54867	1.05862	1.58138	0.941379	0.904218	0.277349	567	3	S									S569
nQTATGGENQELkPsPk	NQTATGGENQELKPSPK	SMAC_00863	T(3): 0.0; T(5): 0.0; S(15): 100.0	1	0.735934	1.44093	1.74732	1.632	1.29503	0.988365	0.762644	15923.1	11718.3	22944.1	27822.8	25986.5	20620.8	15737.8	12143.6	14810.6	27128.9	32028.8	21982.5	26808.7	13297.2	21834.8	11782.3	21908.7	0.676018	1.23827	1.46192	1.00337	1.22366	0.606939	0.996627	0.537792	509	15	S									S523
lAADSDtPTELSPRPR	LAADSDTPTELSPRPR	SMAC_00863	S(5): 0.0; T(7): 100.0; T(9): 0.0; S(12): 0.0	1	0.672385	0.995098	1.39319	1.10145	1.05932	1.0532	1.03428	28865	19408.4	28723.5	40214.4	31793.3	30577.3	30400.7	29854.6	26848.4	44932.1	40096.6	31773.1	32799.2	19717.6	42178.2	28966.3	32286.1	0.831577	1.39168	1.24191	0.98411	1.01589	0.610714	1.30639	0.897173	171	7	T									T177
lAADSDTPTELsPRPR	LAADSDTPTELSPRPR	SMAC_00863	S(5): 1.1; T(7): 1.1; T(9): 1.1; S(12): 96.8	1	0.399347	1.2714	0.954349	0.925864	0.723649	0.819386	0.90025	27859.1	11125.5	35420	26587.3	25793.8	20160.2	22827.4	25080.2	25912.8	25756.4	49444.6	21006.5	26609.8	13000.2	31670.9	24333.9	25834.6	1.00303	0.996973	1.91389	0.813112	1.03001	0.503209	1.22591	0.94191	171	12	S									S182
lAADsDtPTELSPRPR	LAADSDTPTELSPRPR	SMAC_00863	S(5): 100.0; T(7): 100.0; T(9): 0.0; S(12): 0.0	2	0.748828	1.11839	1.62764	1.45195	1.03619	1.4669	1.42827	43309.4	32431.3	48436.5	70491.9	62883.1	44876.6	63530.4	61857.6	40283.7	75081.2	67615	55695.1	64872.7	28938.4	88142.5	60017	62444.8	0.645108	1.20236	1.0828	0.891909	1.03888	0.463424	1.41153	0.961121	171	5	S	7	T							S175	T177
lAADsDTPTELSPRPR	LAADSDTPTELSPRPR	SMAC_00863	S(5): 100.0; T(7): 0.0; T(9): 0.0; S(12): 0.0	1	0.689786	1.21067	1.78896	1.20161	1.35838	1.36509	1.28404	343857	237188	416297	615145	413181	467089	469394	441526	319834	549109	581130	486022	426254	301200	651241	428388	457205	0.699543	1.20101	1.27105	1.06303	0.932304	0.658786	1.4244	0.936971	171	5	S									S175
ikDsPEPPSTmSPDR	IKDSPEPPSTMSPDR	SMAC_00863	S(4): 100.0; S(9): 0.0; T(10): 0.0; S(12): 0.0	1	0.7184	1.10536	1.25061	1.11801	0.922804	1.03398	0.947223	21541.5	15475.4	23811.2	26940	24083.6	19878.6	22273.5	20404.6	20036.5	35826.8	33239.2	21285.1	24845.6	12818.6	30902.4	19797.4	23065.3	0.868687	1.55328	1.44109	0.922817	1.07718	0.555752	1.33978	0.85832	392	4	S									S395
hGRNsSGEIGATPGR	HGRNSSGEIGATPGR	SMAC_00863	S(5): 100.0; S(6): 0.0; T(12): 0.0	1	0.550191	1.57619	1.32403	1.38058	1.05737	0.957579	0.668835	10900.8	5997.5	17181.7	14432.9	15049.4	11526.1	10438.3	7290.82	10139.2	13884.7	23984.8	11403.3	15525.5	7432.55	14482.2	7073.88	12644	0.801898	1.09813	1.89693	0.901874	1.22789	0.58783	1.14538	0.559464	564	5	S									S568
dAVSDEIRPSSEsVTSR	DAVSDEIRPSSESVTSR	SMAC_00863	S(4): 0.0; S(10): 0.6; S(11): 0.6; S(13): 98.9; T(15): 0.0; S(16): 0.0	1	0.619416	1.09453	1.42373	1.03197	1.01792	1.09909	1.19152	105083	65090.2	115016	149610	108443	106966	115496	125209	97741.9	150689	160557	118206	111874	68976.8	160240	121483	119845	0.815572	1.25737	1.33971	0.986325	0.933493	0.575552	1.33706	1.01368	420	13	S									S432
dAVSDEIRPsSESVTSR	DAVSDEIRPSSESVTSR	SMAC_00863	S(4): 0.0; S(10): 99.1; S(11): 0.9; S(13): 0.0; T(15): 0.0; S(16): 0.0	1	0.527844	0.940543	1.32457	0.995535	0.570133	0.820073	0.698817	77758	41044.1	73134.8	102996	77410.8	44332.4	63767.3	54338.6	72325.7	95020.7	102093	81376.2	79860	28587.6	88471.2	52721.7	80618.1	0.89714	1.17865	1.26637	1.0094	0.990597	0.354605	1.09741	0.653969	420	10	S									S429
ttTNPEDIILGPPR	TTTNPEDIILGPPR	SMAC_00867	T(1): 0.4; T(2): 99.2; T(3): 0.4	1	0.627272	1.26936	1.5436	1.06456	0.916224	1.17303	1.29202	20054.2	12579.4	25456	30955.7	21348.9	18374.1	23524.1	25910.5	18653.2	29122.5	35535.3	24457.9	22024.3	11848.5	32637.5	25139.5	24798.7	0.752183	1.17435	1.43295	0.986257	0.888123	0.477786	1.3161	1.01374	76	2	T									T77
sHIAsPEPFQQYGGDRR	SHIASPEPFQQYGGDRR	SMAC_00867	S(1): 0.0; S(5): 100.0; Y(12): 0.0	1	0.800704	1.18668	1.38317	1.40176	0.884718	1.41231	1.15297	46279.2	37056	54918.9	64011.9	64872.2	40944.1	65360.6	53358.7	43046.1	85787.8	76664.1	50575.4	66924.7	26402.6	90681.8	51771	59347.9	0.725318	1.44551	1.29177	0.852185	1.12767	0.444879	1.52797	0.872332	490	5	S									S494
sHIAsPEPFQQYGGDR	SHIASPEPFQQYGGDR	SMAC_00867	S(1): 0.0; S(5): 100.0; Y(12): 0.0	1	0.742527	1.03872	1.45132	1.18339	0.688694	1.20876	0.976519	34135.8	25346.7	35457.6	49542	40396	23509.1	41261.8	33334.3	31751	58679.9	49497.1	39142.7	41674.1	15159.7	57247	32342.4	40408.4	0.785753	1.45217	1.22492	0.968678	1.03132	0.375163	1.41671	0.800387	490	5	S									S494
[truncated: 8,678 more rows]
[truncated: 61 more columns]

## Sheet: !PD Search summary!
Search report summary of file(s):
[truncated: 3,500 more rows]
