# Supplementary material for: The STRIPAK signaling complex regulates dephosphorylation of GUL1, an RNA-binding protein that shuttles on endosomes
Source: PLoS Genet. 2020 Sep 30;16(9):e1008819. doi: 10.1371/journal.pgen.1008819 (PMC7550108; doi:10.1371/journal.pgen.1008819)
Supplement: S3 Dataset — (XLSX) [file pgen.1008819.s028.xlsx]

## Sheet: dgul1-gul1-gfp
Point	X	Y	Distance	Time	Velocity	Combinded distances of processive particles from column D	Mean of every hyphae	Mean of every experiment
1	845	31	0	00:00:00	0
2	852	38	0.722222	00:00:01.052000	0.686523	5.57143
3	805	61	4.84921	00:00:03.450000	1.40557
1	826	51	0	00:00:00	0
2	846	58	2.06349	00:00:01.051000	1.96336	6.29365
3	805	70	4.23016	00:00:01.800000	2.35009
1	736	28	0	00:00:00	0
2	705	35	3.19841	00:00:01.051000	3.04321	3.19841
1	739	30	0	00:00:00	0
2	700	44	4.02381	00:00:02.101000	1.91519	4.02381
1	656	64	0	00:00:00	0
2	604	79	5.36508	00:00:02.251000	2.38342	6.39683
3	614	83	1.03175	00:00:00.600000	1.71958
1	901	125	0	00:00:00	0
2	837	139	6.60317	00:00:02.100000	3.14437	6.60317
1	729	60	0	00:00:00	0
2	704	68	2.57937	00:00:01.199000	2.15126	5.2619
3	730	75	2.68254	00:00:01.052000	2.54994
1	513	133	0	00:00:00	0
2	557	145	4.53968	00:00:01.800000	2.52205	4.53968
1	726	126	0	00:00:00	0
2	699	134	2.78571	00:00:01.199000	2.32336	2.78571
1	563	32	0	00:00:00	0
2	512	45	5.2619	00:00:01.950000	2.69841	5.2619
1	570	77	0	00:00:00	0
2	607	88	3.81746	00:00:01.651000	2.31221	3.81746
1	745	63	0	00:00:00	0
2	768	72	2.37302	00:00:01.351000	1.75649	8.66667
3	707	86	6.29365	00:00:02.101000	2.99555
1	671	2	0	00:00:00	0
2	735	23	6.60317	00:00:03.150000	2.09625	6.60317
1	649	81	0	00:00:00	0
2	605	90	4.53968	00:00:01.350000	3.36273	6.0873
3	620	96	1.54762	00:00:00.900000	1.71958
1	683	124	0	00:00:00	0
2	659	130	2.47619	00:00:00.900000	2.75132	7.01587
3	703	148	4.53968	00:00:02.700000	1.68136
1	825	93	0	00:00:00	0
2	802	95	2.37302	00:00:00.301000	7.88377	5.98413
3	837	109	3.61111	00:00:02.100000	1.71958
1	613	12	0	00:00:00	0
2	588	20	2.57937	00:00:01.200000	2.14947	5.36508
3	615	30	2.78571	00:00:01.500000	1.85714
1	565	53	0	00:00:00	0
2	530	64	3.61111	00:00:01.650000	2.18855	6.0873
3	554	70	2.47619	00:00:00.900000	2.75132
1	532	65	0	00:00:00	0
2	609	92	7.94444	00:00:04.052000	1.96062	7.94444
1	365	116	0	00:00:00	0
2	395	128	3.09524	00:00:01.800000	1.71958	6.80952
3	359	145	3.71429	00:00:02.551000	1.45601
1	386	50	0	00:00:00	0
2	355	68	3.19841	00:00:02.699000	1.18504	6.19048
3	384	83	2.99206	00:00:02.250000	1.32981
1	742	45	0	00:00:00	0
2	755	53	1.34127	00:00:01.200000	1.11772	2.78571
3	741	57	1.44444	00:00:00.600000	2.40741	1.44444
1	667	75	0	00:00:00	0
2	651	92	1.65079	00:00:02.551000	0.647116	1.65079
1	708	110	0	00:00:00	0
2	674	120	3.50794	00:00:01.501000	2.33707	3.50794
1	430	130	0	00:00:00	0
2	400	138	3.09524	00:00:01.199000	2.58152	6.39683
3	432	145	3.30159	00:00:01.051000	3.14138
1	603	117	0	00:00:00	0
2	618	137	1.54762	00:00:03.001000	0.515701	1.54762
1	672	102	0	00:00:00	0
2	656	107	1.65079	00:00:00.750000	2.20106	2.99206
3	669	112	1.34127	00:00:00.751000	1.78598
1	455	130	0	00:00:00	0
2	438	135	1.75397	00:00:00.750000	2.33862	2.99206
3	450	142	1.2381	00:00:01.050000	1.17914
1	722	86	0	00:00:00	0
2	705	92	1.75397	00:00:00.901000	1.94669	1.75397
1	461	15	0	00:00:00	0
2	502	26	4.23016	00:00:01.650000	2.56373	4.23016
1	395	68	0	00:00:00	0
2	360	80	3.61111	00:00:01.801000	2.00506	3.61111
1	655	25	0	00:00:00	0
2	680	29	2.57937	00:00:00.600000	4.29894	4.23016
3	664	38	1.65079	00:00:01.350000	1.22281
1	683	45	0	00:00:00	0
2	669	50	1.44444	00:00:00.751000	1.92336	2.57937
3	680	59	1.13492	00:00:01.350000	0.840682
1	738	38	0	00:00:00	0
2	697	56	4.23016	00:00:02.701000	1.56615	4.23016
1	559	62	0	00:00:00	0
2	513	75	4.74603	00:00:01.950000	2.43386	4.74603
1	559	62	0	00:00:00	0
2	513	75	4.74603	00:00:01.950000	2.43386	4.74603
1	733	69	0	00:00:00	0
2	714	75	1.96032	00:00:00.899000	2.18055	4.12698
3	735	80	2.16667	00:00:00.750000	2.88889
1	371	16	0	00:00:00	0
2	400	32	2.99206	00:00:02.400000	1.24669	2.99206
1	389	27	0	00:00:00	0
2	366	35	2.37302	00:00:01.200000	1.97751	2.37302
1	540	35	0	00:00:00	0
2	518	46	2.26984	00:00:01.650000	1.37566	4.84921
3	543	53	2.57937	00:00:01.052000	2.45187
1	843	120	0	00:00:00	0
2	808	128	3.61111	00:00:01.201000	3.00675	5.77778
3	829	132	2.16667	00:00:00.600000	3.61111
1	800	11	0	00:00:00	0
2	782	17	1.85714	00:00:00.900000	2.06349	4.43651
3	794	22	1.2381	00:00:00.750000	1.65079
4	781	25	1.34127	00:00:00.450000	2.9806
1	316	74	0	00:00:00	0
2	290	85	2.68254	00:00:01.651000	1.6248	6.70635
3	310	100	2.06349	00:00:02.250000	0.917108
4	291	106	1.96032	00:00:00.900000	2.17813
1	791	66	0	00:00:00	0
2	912	104	12.4841	00:00:05.701000	2.18981	12.4841
1	689	119	0	00:00:00	0
2	747	132	5.98413	00:00:01.951000	3.06721	5.98413
1	617	56	0	00:00:00	0
2	596	65	2.16667	00:00:01.350000	1.60494	3.61111
3	610	70	1.44444	00:00:00.750000	1.92593
1	905	58	0	00:00:00	0
2	825	78	8.25397	00:00:03.001000	2.75041	8.25397
1	810	35	0	00:00:00	0
2	786	44	2.47619	00:00:01.351000	1.83286	4.43651
3	805	53	1.96032	00:00:01.350000	1.45209
1	798	10	0	00:00:00	0
2	790	15	0.825397	00:00:00.750000	1.10053	3.92063
3	820	26	3.09524	00:00:01.649000	1.87704
1	792	0	0	00:00:00	0
2	842	26	5.15873	00:00:03.899000	1.32309	5.15873
1	770	97	0	00:00:00	0
2	755	100	1.54762	00:00:00.450000	3.43915	9.80159
3	835	117	8.25397	00:00:02.551000	3.23558
1	969	111	0	00:00:00	0
2	945	125	2.47619	00:00:02.101000	1.17858	4.53968
3	965	134	2.06349	00:00:01.350000	1.52851
1	740	69	0	00:00:00	0
2	748	75	0.825397	00:00:00.900000	0.917108	6.19048
3	721	80	2.78571	00:00:00.751000	3.70934
4	746	91	2.57937	00:00:01.650000	1.56325
1	653	15	0	00:00:00	0
2	680	26	2.78571	00:00:01.649000	1.68934	8.97619
3	650	30	3.09524	00:00:00.600000	5.15873
4	680	40	3.09524	00:00:01.502000	2.06074
1	612	112	0	00:00:00	0
2	580	134	3.30159	00:00:03.300000	1.00048	6.39683
3	610	141	3.09524	00:00:01.050000	2.94785
1	839	4	0	00:00:00	0
2	820	6	1.96032	00:00:00.300000	6.53439	4.95238
3	849	15	2.99206	00:00:01.351000	2.2147
1	822	0	0	00:00:00	0
2	865	14	4.43651	00:00:02.100000	2.11262	4.43651
1	766	43	0	00:00:00	0
2	716	58	5.15873	00:00:02.251000	2.29175	6.39683
3	728	63	1.2381	00:00:00.750000	1.65079
1	746	60	0	00:00:00	0
2	711	70	3.61111	00:00:01.500000	2.40741	3.61111
1	629	95	0	00:00:00	0
2	669	111	4.12698	00:00:02.400000	1.71958	4.12698
1	739	5	0	00:00:00	0
2	706	14	3.40476	00:00:01.351000	2.52018	6.29365
3	734	25	2.88889	00:00:01.649000	1.7519
1	836	40	0	00:00:00	0
2	895	52	6.0873	00:00:01.800000	3.38183	6.0873
1	470	64	0	00:00:00	0
2	491	69	2.16667	00:00:00.750000	2.88889	4.23016
3	471	71	2.06349	00:00:00.300000	6.87831
1	598	18	0	00:00:00	0
2	615	25	1.75397	00:00:01.049000	1.67204	3.61111
3	597	34	1.85714	00:00:01.351000	1.37464
1	703	67	0	00:00:00	0
2	647	91	5.77778	00:00:03.601000	1.60449	5.77778
1	366	20	0	00:00:00	0
2	330	31	3.71429	00:00:01.649000	2.25245	3.71429
1	710	111	0	00:00:00	0
2	690	124	2.06349	00:00:01.951000	1.05766	7.63492
3	727	135	3.81746	00:00:01.651000	2.31221
4	710	138	1.75397	00:00:00.449000	3.90639
1	784	1	0	00:00:00	0
2	760	6	2.47619	00:00:00.749000	3.306	4.74603
3	782	14	2.26984	00:00:01.201000	1.88996
1	518	25	0	00:00:00	0
2	500	31	1.85714	00:00:00.900000	2.06349	3.40476
3	515	40	1.54762	00:00:01.352000	1.14469
1	854	109	0	00:00:00	0
2	814	120	4.12698	00:00:01.651000	2.49969	6.19048
3	834	126	2.06349	00:00:00.901000	2.29022
1	767	90	0	00:00:00	0
2	789	100	2.26984	00:00:01.500000	1.51323	2.26984
1	773	84	0	00:00:00	0
2	812	95	4.02381	00:00:01.650000	2.43867	4.02381
1	791	77	0	00:00:00	0
2	842	90	5.2619	00:00:01.951000	2.69703	5.2619
1	509	84	0	00:00:00	0
2	544	95	3.61111	00:00:01.650000	2.18855	6.9127
3	512	110	3.30159	00:00:02.250000	1.46737
1	519	72	0	00:00:00	0
2	562	81	4.43651	00:00:01.351000	3.28387	4.43651
1	602	95	0	00:00:00	0
2	645	107	4.43651	00:00:01.800000	2.46473	7.94444
3	611	116	3.50794	00:00:01.350000	2.59847
1	630	3	0	00:00:00	0
2	588	15	4.33333	00:00:01.800000	2.40741	4.33333
1	929	35	0	00:00:00	0
2	897	41	3.30159	00:00:00.901000	3.66436	9.18254
3	931	49	3.50794	00:00:01.200000	2.92328
4	908	54	2.37302	00:00:00.750000	3.16402
1	495	122	0	00:00:00	0
2	419	140	7.84127	00:00:02.701000	2.9031	8.97619
3	430	144	1.13492	00:00:00.600000	1.89153
1	392	93	0	00:00:00	0
2	361	109	3.19841	00:00:02.400000	1.33267	7.63492
3	404	124	4.43651	00:00:02.252000	1.97003
1	371	10	0	00:00:00	0
2	330	20	4.23016	00:00:01.500000	2.82011	4.23016
1	325	110	0	00:00:00	0
2	255	132	7.22222	00:00:03.301000	2.18789	8.46032
3	267	138	1.2381	00:00:00.900000	1.37566
1	384	4	0	00:00:00	0
2	417	12	3.40476	00:00:01.200000	2.8373	4.74603
3	404	18	1.34127	00:00:00.900000	1.4903
1	355	53	0	00:00:00	0
2	388	62	3.40476	00:00:01.350000	2.52205	3.40476
1	469	95	0	00:00:00	0
2	505	105	3.71429	00:00:01.499000	2.47784	6.70635
3	476	113	2.99206	00:00:01.201000	2.49131	2.99206
1	508	30	0	00:00:00	0
2	478	37	3.09524	00:00:01.050000	2.94785	4.23016
3	489	42	1.13492	00:00:00.752000	1.5092
1	559	77	0	00:00:00	0
2	582	86	2.37302	00:00:01.351000	1.75649	5.05556
3	556	93	2.68254	00:00:01.049000	2.55724
1	507	61	0	00:00:00	0
2	435	80	7.42857	00:00:02.851000	2.6056	7.42857
1	432	68	0	00:00:00	0
2	484	87	5.36508	00:00:02.850000	1.88248	5.36508
1	965	73	0	00:00:00	0
2	923	90	4.33333	00:00:02.552000	1.69801	6.39683
3	943	98	2.06349	00:00:01.199000	1.72101
1	882	121	0	00:00:00	0
2	823	135	6.0873	00:00:02.102000	2.89596	6.0873
1	750	49	0	00:00:00	0
2	771	60	2.16667	00:00:01.650000	1.31313	6.39683
3	730	72	4.23016	00:00:01.801000	2.34878
1	398	30	0	00:00:00	0
2	448	53	5.15873	00:00:03.452000	1.49442	5.15873
1	379	99	0	00:00:00	0
2	331	106	4.95238	00:00:01.051000	4.71207	6.5
3	346	115	1.54762	00:00:01.349000	1.14723
1	370	130	0	00:00:00	0
2	410	140	4.12698	00:00:01.500000	2.75132	5.15873
3	400	147	1.03175	00:00:01.050000	0.982615
1	415	38	0	00:00:00	0
2	354	52	6.29365	00:00:02.100000	2.99698	6.29365
1	386	33	0	00:00:00	0
2	359	41	2.78571	00:00:01.200000	2.32143	5.88095
3	389	48	3.09524	00:00:01.050000	2.94785
1	370	9	0	00:00:00	0
2	420	25	5.15873	00:00:02.400000	2.14947	5.15873
1	490	54	0	00:00:00	0
2	435	68	5.6746	00:00:02.101000	2.70091	5.6746
1	323	60	0	00:00:00	0
2	353	70	3.09524	00:00:01.500000	2.06349	5.15873
3	333	75	2.06349	00:00:00.750000	2.75132
1	332	87	0	00:00:00	0
2	370	99	3.92063	00:00:01.800000	2.17813	3.92063
1	220	95	0	00:00:00	0
2	179	104	4.23016	00:00:01.349000	3.13577	4.23016
1	338	35	0	00:00:00	0
2	356	38	1.85714	00:00:00.451000	4.11783	4.12698
3	334	46	2.26984	00:00:01.200000	1.89153
1	385	67	0	00:00:00	0
2	359	75	2.68254	00:00:01.199000	2.23731	5.15873
3	383	79	2.47619	00:00:00.600000	4.12698
1	379	70	0	00:00:00	0
2	361	77	1.85714	00:00:01.051000	1.76702	4.02381
3	382	83	2.16667	00:00:00.900000	2.40741
1	402	81	0	00:00:00	0
2	360	95	4.33333	00:00:02.100000	2.06349	4.33333
1	685	59	0	00:00:00	0
2	706	75	2.16667	00:00:02.400000	0.902778	2.16667
1	713	58	0	00:00:00	0
2	695	65	1.85714	00:00:01.050000	1.76871	3.40476
3	710	70	1.54762	00:00:00.750000	2.06349
1	713	58	0	00:00:00	0
2	695	65	1.85714	00:00:01.050000	1.76871	3.40476
3	710	70	1.54762	00:00:00.750000	2.06349
1	811	137	0	00:00:00	0
2	835	147	2.47619	00:00:01.500000	1.65079	2.47619
1	875	17	0	00:00:00	0
2	848	21	2.78571	00:00:00.602000	4.62743	2.78571
1	605	23	0	00:00:00	0
2	623	29	1.85714	00:00:00.901000	2.0612	3.09524
3	611	32	1.2381	00:00:00.449000	2.75745
1	558	6	0	00:00:00	0
2	574	15	1.65079	00:00:01.350000	1.22281	4.95238
3	542	20	3.30159	00:00:00.750000	4.40212
1	390	57	0	00:00:00	0
2	420	66	3.09524	00:00:01.349000	2.29447	3.09524
1	323	129	0	00:00:00	0
2	303	135	2.06349	00:00:00.900000	2.29277	5.36508
3	320	140	1.75397	00:00:00.750000	2.33862
4	305	145	1.54762	00:00:00.750000	2.06349
1	180	45	0	00:00:00	0
2	205	56	2.57937	00:00:01.650000	1.56325	5.05556
3	181	61	2.47619	00:00:00.750000	3.30159
1	618	86	0	00:00:00	0
2	663	98	4.64286	00:00:01.799000	2.5808	5.6746
3	653	100	1.03175	00:00:00.301000	3.42773
1	615	120	0	00:00:00	0
2	673	136	5.98413	00:00:02.401000	2.49235	5.98413
1	577	116	0	00:00:00	0
2	534	127	4.43651	00:00:01.651000	2.68716	4.43651
1	462	135	0	00:00:00	0
2	505	143	4.43651	00:00:01.200000	3.69709	4.43651
1	505	135	0	00:00:00	0
2	474	145	3.19841	00:00:01.500000	2.13228	3.19841
1	502	129	0	00:00:00	0
2	481	133	2.16667	00:00:00.600000	3.61111	3.61111
3	495	135	1.44444	00:00:00.300000	4.81481
1	581	63	0	00:00:00	0
2	540	75	4.23016	00:00:01.799000	2.35139	5.6746
3	554	79	1.44444	00:00:00.600000	2.40741
1	507	20	0	00:00:00	0
2	490	22	1.75397	00:00:00.300000	5.84656	3.40476
3	506	28	1.65079	00:00:00.900000	1.83422
1	623	133	0	00:00:00	0
2	604	141	1.96032	00:00:01.200000	1.6336	1.96032
1	203	131	0	00:00:00	0
2	175	139	2.88889	00:00:01.200000	2.40741	2.88889
1	505	18	0	00:00:00	0
2	476	21	2.99206	00:00:00.452000	6.61961	2.99206
1	451	13	0	00:00:00	0
2	436	25	1.54762	00:00:01.800000	0.859788	1.54762
1	578	138	0	00:00:00	0
2	593	143	1.54762	00:00:00.750000	2.06349	4.02381
3	569	147	2.47619	00:00:00.600000	4.12698
1	565	135	0	00:00:00	0
2	540	143	2.57937	00:00:01.200000	2.14947	3.61111
3	550	147	1.03175	00:00:00.600000	1.71958
1	930	132	0	00:00:00	0
2	956	140	2.68254	00:00:01.200000	2.23545	4.95238
3	934	147	2.26984	00:00:01.050000	2.16175
1	832	118	0	00:00:00	0
2	813	123	1.96032	00:00:00.750000	2.61376	4.23016
3	835	131	2.26984	00:00:01.201000	1.88996
1	953	91	0	00:00:00	0
2	915	100	3.92063	00:00:01.350000	2.90417	3.92063
1	850	61	0	00:00:00	0
2	835	67	1.54762	00:00:00.901000	1.71767	3.40476
3	853	71	1.85714	00:00:00.600000	3.09524
1	350	131	0	00:00:00	0
2	392	140	4.33333	00:00:01.350000	3.20988	4.33333
1	448	125	0	00:00:00	0
2	425	133	2.37302	00:00:01.200000	1.97751	3.71429
3	438	133	1.34127	00:00:00	0
1	445	137	0	00:00:00	0
2	461	143	1.65079	00:00:00.900000	1.83422	2.99206
3	448	145	1.34127	00:00:00.300000	4.4709
1	575	20	0	00:00:00	0
2	540	26	3.61111	00:00:00.900000	4.01235	3.61111	4.88458
1	430	4	0	00:00:00	0
2	395	10	3.61111	00:00:00.901000	4.00789	12.8968
3	485	37	9.28571	00:00:04.050000	2.29277
1	488	36	0	00:00:00	0
2	440	50	4.95238	00:00:02.099000	2.3594	9.18254
3	481	59	4.23016	00:00:01.350000	3.13345
1	410	71	0	00:00:00	0
2	391	77	1.96032	00:00:00.901000	2.17571	7.3254
3	443	91	5.36508	00:00:02.101000	2.55358
1	406	57	0	00:00:00	0
2	431	66	2.57937	00:00:01.350000	1.91064	4.12698
3	416	72	1.54762	00:00:00.899000	1.72149
1	544	42	0	00:00:00	0
2	518	45	2.68254	00:00:00.450000	5.9612	6.0873
3	551	55	3.40476	00:00:01.500000	2.26984
1	563	113	0	00:00:00	0
2	485	131	8.04762	00:00:02.701000	2.9795	10.2143
3	506	138	2.16667	00:00:01.050000	2.06349
1	400	130	0	00:00:00	0
2	364	138	3.71429	00:00:01.200000	3.09524	3.71429
1	395	128	0	00:00:00	0
2	361	134	3.50794	00:00:00.900000	3.89771	3.50794
1	432	102	0	00:00:00	0
2	443	106	1.13492	00:00:00.599000	1.89469	4.74603
3	408	114	3.61111	00:00:01.201000	3.00675
1	433	121	0	00:00:00	0
2	468	128	3.61111	00:00:01.050000	3.43915	5.57143
3	449	137	1.96032	00:00:01.350000	1.45209
1	560	60	0	00:00:00	0
2	584	66	2.47619	00:00:00.900000	2.75132	5.36508
3	556	73	2.88889	00:00:01.051000	2.7487
1	352	65	0	00:00:00	0
2	338	71	1.44444	00:00:00.899000	1.60672	2.47619
3	348	78	1.03175	00:00:01.051000	0.98168
1	153	88	0	00:00:00	0
2	113	95	4.12698	00:00:01.050000	3.93046	5.77778
3	129	100	1.65079	00:00:00.750000	2.20106
1	381	21	0	00:00:00	0
2	406	25	2.57937	00:00:00.600000	4.29894	4.74603
3	385	33	2.16667	00:00:01.201000	1.80405
1	599	57	0	00:00:00	0
2	628	68	2.99206	00:00:01.649000	1.81447	5.46825
3	604	75	2.47619	00:00:01.052000	2.35379
1	604	70	0	00:00:00	0
2	626	80	2.26984	00:00:01.501000	1.51222	2.26984
1	571	100	0	00:00:00	0
2	541	106	3.09524	00:00:00.899000	3.44298	3.09524
1	622	93	0	00:00:00	0
2	613	93	0.928571	00:00:00	0	2.47619
3	628	98	1.54762	00:00:00.750000	2.06349
1	431	103	0	00:00:00	0
2	385	110	4.74603	00:00:01.049000	4.52434	4.74603
1	430	84	0	00:00:00	0
2	413	91	1.75397	00:00:01.050000	1.67045	5.57143
3	433	95	2.06349	00:00:00.600000	3.43915
4	416	98	1.75397	00:00:00.450000	3.89771
1	501	3	0	00:00:00	0
2	451	19	5.15873	00:00:02.400000	2.14947	5.15873
1	442	0	0	00:00:00	0
2	463	6	2.16667	00:00:00.900000	2.40741	2.16667
1	311	40	0	00:00:00	0
2	285	51	2.68254	00:00:01.649000	1.62677	2.68254
1	262	87	0	00:00:00	0
2	232	96	3.09524	00:00:01.350000	2.29277	6.29365
3	263	106	3.19841	00:00:01.500000	2.13228
1	403	95	0	00:00:00	0
2	386	98	1.75397	00:00:00.450000	3.89771	1.75397
1	400	68	0	00:00:00	0
2	374	75	2.68254	00:00:01.052000	2.54994	2.68254
1	480	90	0	00:00:00	0
2	443	101	3.81746	00:00:01.649000	2.31502	3.81746
1	571	90	0	00:00:00	0
2	543	96	2.88889	00:00:00.899000	3.21345	5.15873
3	565	100	2.26984	00:00:00.601000	3.77677
1	739	31	0	00:00:00	0
2	710	40	2.99206	00:00:01.351000	2.2147	2.99206
1	879	112	0	00:00:00	0
2	833	126	4.74603	00:00:02.101000	2.25894	9.90476
3	883	140	5.15873	00:00:02.100000	2.45654
1	823	43	0	00:00:00	0
2	802	51	2.16667	00:00:01.200000	1.80556	3.30159
3	807	57	0.515873	00:00:00.901000	0.572556
4	801	58	0.619048	00:00:00.149000	4.15468
1	884	16	0	00:00:00	0
2	861	21	2.37302	00:00:00.749000	3.16825	4.84921
3	885	25	2.47619	00:00:00.600000	4.12698
1	886	14	0	00:00:00	0
2	910	21	2.47619	00:00:01.050000	2.35828	4.95238
3	886	25	2.47619	00:00:00.600000	4.12698
1	916	38	0	00:00:00	0
2	886	44	3.09524	00:00:00.901000	3.43534	3.09524
1	965	30	0	00:00:00	0
2	913	41	5.36508	00:00:01.651000	3.24959	6.9127
3	928	46	1.54762	00:00:00.750000	2.06349
1	815	110	0	00:00:00	0
2	791	116	2.47619	00:00:00.902000	2.74522	4.53968
3	811	125	2.06349	00:00:01.350000	1.52851
1	846	68	0	00:00:00	0
2	839	73	0.722222	00:00:00.752000	0.960402	2.16667
3	853	78	1.44444	00:00:00.749000	1.9285
1	840	32	0	00:00:00	0
2	856	38	1.65079	00:00:00.900000	1.83422	2.99206
3	843	42	1.34127	00:00:00.600000	2.23545
1	630	101	0	00:00:00	0
2	609	105	2.16667	00:00:00.601000	3.6051	4.95238
3	636	112	2.78571	00:00:01.050000	2.65306
1	746	100	0	00:00:00	0
2	770	109	2.47619	00:00:01.350000	1.83422	2.47619
1	770	5	0	00:00:00	0
2	795	12	2.57937	00:00:01.050000	2.45654	4.02381
3	781	18	1.44444	00:00:00.900000	1.60494
1	505	28	0	00:00:00	0
2	545	40	4.12698	00:00:01.802000	2.29022	4.12698
1	515	5	0	00:00:00	0
2	553	18	3.92063	00:00:01.950000	2.01058	3.92063
1	506	14	0	00:00:00	0
2	536	25	3.09524	00:00:01.650000	1.8759	3.09524
1	933	68	0	00:00:00	0
2	970	75	3.81746	00:00:01.052000	3.62876	5.88095
3	950	80	2.06349	00:00:00.750000	2.75132
1	470	106	0	00:00:00	0
2	498	112	2.88889	00:00:00.901000	3.20631	2.88889
1	677	57	0	00:00:00	0
2	658	74	1.96032	00:00:02.551000	0.768451	1.96032
1	173	53	0	00:00:00	0
2	198	60	2.57937	00:00:01.050000	2.45654	10.0079
3	126	76	7.42857	00:00:02.400000	3.09524
1	275	108	0	00:00:00	0
2	254	116	2.16667	00:00:01.201000	1.80405	3.81746
3	270	122	1.65079	00:00:00.900000	1.83422
1	296	25	0	00:00:00	0
2	270	33	2.68254	00:00:01.201000	2.23359	3.81746
3	281	36	1.13492	00:00:00.451000	2.51645
1	438	34	0	00:00:00	0
2	491	52	5.46825	00:00:02.701000	2.02453	5.46825
1	609	86	0	00:00:00	0
2	541	101	7.01587	00:00:02.249000	3.11955	7.01587
1	683	125	0	00:00:00	0
2	652	134	3.19841	00:00:01.350000	2.36919	4.12698
3	661	137	0.928571	00:00:00.450000	2.06349
1	885	70	0	00:00:00	0
2	848	81	3.81746	00:00:01.651000	2.31221	3.81746
1	808	2	0	00:00:00	0
2	874	26	6.80952	00:00:03.600000	1.89153	6.80952
1	532	15	0	00:00:00	0
2	513	21	1.96032	00:00:00.900000	2.17813	4.33333
3	536	26	2.37302	00:00:00.750000	3.16402
1	502	26	0	00:00:00	0
2	476	35	2.68254	00:00:01.351000	1.9856	4.12698
3	490	41	1.44444	00:00:00.901000	1.60316
1	430	106	0	00:00:00	0
2	445	115	1.54762	00:00:01.350000	1.14638	6.0873
3	401	131	4.53968	00:00:02.402000	1.88996
1	890	46	0	00:00:00	0
2	910	52	2.06349	00:00:00.901000	2.29022	3.81746
3	893	58	1.75397	00:00:00.899000	1.95102
1	851	64	0	00:00:00	0
2	811	74	4.12698	00:00:01.500000	2.75132	4.12698
1	607	41	0	00:00:00	0
2	662	55	5.6746	00:00:02.099000	2.70348	5.6746
1	641	58	0	00:00:00	0
2	624	66	1.75397	00:00:01.201000	1.46042	4.95238
3	655	73	3.19841	00:00:01.049000	3.04901
1	633	123	0	00:00:00	0
2	600	130	3.40476	00:00:01.050000	3.24263	5.05556
3	616	137	1.65079	00:00:01.050000	1.57218
1	712	85	0	00:00:00	0
2	689	91	2.37302	00:00:00.900000	2.63668	4.64286
3	711	100	2.26984	00:00:01.350000	1.68136
1	661	104	0	00:00:00	0
2	643	111	1.85714	00:00:01.050000	1.76871	6.0873
3	666	117	2.37302	00:00:00.901000	2.63376
4	648	120	1.85714	00:00:00.450000	4.12698
1	801	32	0	00:00:00	0
2	751	42	5.15873	00:00:01.501000	3.43686	5.15873
1	821	8	0	00:00:00	0
2	748	25	7.53175	00:00:02.550000	2.95363	7.53175
1	900	35	0	00:00:00	0
2	855	45	4.64286	00:00:01.500000	3.09524	4.64286
1	606	66	0	00:00:00	0
2	596	70	1.03175	00:00:00.600000	1.71958	1.96032
3	605	74	0.928571	00:00:00.599000	1.5502
1	703	127	0	00:00:00	0
2	673	145	3.09524	00:00:02.700000	1.14638	3.09524
1	711	34	0	00:00:00	0
2	726	42	1.54762	00:00:01.200000	1.28968	3.61111
3	706	46	2.06349	00:00:00.600000	3.43915
1	710	56	0	00:00:00	0
2	697	61	1.34127	00:00:00.749000	1.79075	2.78571
3	711	67	1.44444	00:00:00.904000	1.59784
1	421	56	0	00:00:00	0
2	387	66	3.50794	00:00:01.500000	2.33862	4.95238
3	401	71	1.44444	00:00:00.750000	1.92593
1	694	121	0	00:00:00	0
2	733	142	4.02381	00:00:03.154000	1.27578	4.02381
1	626	32	0	00:00:00	0
2	576	42	5.15873	00:00:01.501000	3.43686	5.15873
1	576	42	0	00:00:00	0
2	621	61	4.64286	00:00:02.850000	1.62907	4.64286
1	838	30	0	00:00:00	0
2	810	36	2.88889	00:00:00.901000	3.20631	5.15873
3	832	38	2.26984	00:00:00.300000	7.56614
1	929	29	0	00:00:00	0
2	916	30	1.34127	00:00:00.150000	8.9418	4.12698
3	933	35	1.75397	00:00:00.751000	2.33551
4	923	41	1.03175	00:00:00.901000	1.14511
1	892	11	0	00:00:00	0
2	869	18	2.37302	00:00:01.050000	2.26002	5.77778
3	902	27	3.40476	00:00:01.350000	2.52205
1	832	63	0	00:00:00	0
2	793	71	4.02381	00:00:01.200000	3.35317	4.02381
1	814	91	0	00:00:00	0
2	840	100	2.68254	00:00:01.350000	1.98707	2.68254
1	706	143	0	00:00:00	0
2	688	147	1.85714	00:00:00.600000	3.09524	1.85714
1	600	92	0	00:00:00	0
2	547	110	5.46825	00:00:02.699000	2.02603	9.69841
3	588	121	4.23016	00:00:01.651000	2.56218
1	593	40	0	00:00:00	0
2	549	54	4.53968	00:00:02.100000	2.16175	4.53968
1	541	3	0	00:00:00	0
2	519	11	2.26984	00:00:01.201000	1.88996	4.02381
3	536	18	1.75397	00:00:01.050000	1.67045
1	458	43	0	00:00:00	0
2	396	56	6.39683	00:00:01.950000	3.28042	6.39683
1	512	112	0	00:00:00	0
2	495	118	1.75397	00:00:00.902000	1.94453	3.71429
3	514	127	1.96032	00:00:01.350000	1.45209
1	538	98	0	00:00:00	0
2	525	102	1.34127	00:00:00.600000	2.23545	2.06349
3	532	105	0.722222	00:00:00.449000	1.60851
1	600	16	0	00:00:00	0
2	555	30	4.64286	00:00:02.099000	2.21194	4.64286
1	595	84	0	00:00:00	0
2	551	97	4.53968	00:00:01.950000	2.32804	6.0873
3	566	103	1.54762	00:00:00.900000	1.71958
1	731	0	0	00:00:00	0
2	700	11	3.19841	00:00:01.650000	1.93843	7.84127
3	745	24	4.64286	00:00:01.949000	2.38217
1	771	19	0	00:00:00	0
2	714	32	5.88095	00:00:01.950000	3.01587	5.88095
1	791	1	0	00:00:00	0
2	808	6	1.75397	00:00:00.750000	2.33862	3.81746
3	788	15	2.06349	00:00:01.350000	1.52851
1	757	53	0	00:00:00	0
2	720	62	3.81746	00:00:01.350000	2.82775	3.81746
1	773	57	0	00:00:00	0
2	736	67	3.81746	00:00:01.500000	2.54497	3.81746
1	771	76	0	00:00:00	0
2	733	87	3.92063	00:00:01.650000	2.37614	9.07936
3	783	101	5.15873	00:00:02.100000	2.45654
1	806	136	0	00:00:00	0
2	764	146	4.33333	00:00:01.501000	2.88696	4.33333
1	795	116	0	00:00:00	0
2	735	137	6.19048	00:00:03.151000	1.96461	10.3175
3	763	143	2.88889	00:00:00.900000	3.20988
4	751	148	1.2381	00:00:00.749000	1.653
1	881	20	0	00:00:00	0
2	893	23	1.2381	00:00:00.451000	2.74522	4.95238
3	857	35	3.71429	00:00:01.801000	2.06235
1	823	111	0	00:00:00	0
2	810	113	1.34127	00:00:00.300000	4.4709	5.77778
3	853	127	4.43651	00:00:02.102000	2.11061
1	836	128	0	00:00:00	0
2	851	133	1.54762	00:00:00.750000	2.06349	6.29365
3	805	140	4.74603	00:00:01.050000	4.52003
1	853	66	0	00:00:00	0
2	780	81	7.53175	00:00:02.251000	3.34596	11.6587
3	820	90	4.12698	00:00:01.350000	3.05703
1	818	41	0	00:00:00	0
2	780	56	3.92063	00:00:02.250000	1.7425	3.92063
1	735	106	0	00:00:00	0
2	755	112	2.06349	00:00:00.900000	2.29277	4.84921
3	739	113	1.65079	00:00:00.150000	11.0053
4	750	117	1.13492	00:00:00.601000	1.88839
1	853	1	0	00:00:00	0
2	793	21	6.19048	00:00:03	2.06349	6.19048
1	521	32	0	00:00:00	0
2	483	45	3.92063	00:00:01.951000	2.00955	6.29365
3	506	51	2.37302	00:00:00.900000	2.63668
1	810	55	0	00:00:00	0
2	848	65	3.92063	00:00:01.501000	2.61202	3.92063
1	883	14	0	00:00:00	0
2	830	25	5.46825	00:00:01.650000	3.31409	5.46825
1	757	36	0	00:00:00	0
2	743	41	1.44444	00:00:00.750000	1.92593	4.23016
3	753	46	1.03175	00:00:00.750000	1.37566
4	736	50	1.75397	00:00:00.600000	2.92328
1	908	8	0	00:00:00	0
2	923	13	1.54762	00:00:00.749000	2.06625	5.2619
3	902	20	2.16667	00:00:01.050000	2.06349
4	917	23	1.54762	00:00:00.451000	3.43153
1	795	26	0	00:00:00	0
2	809	30	1.44444	00:00:00.599000	2.41143	4.33333
3	781	36	2.88889	00:00:00.902000	3.20276
1	765	36	0	00:00:00	0
2	773	47	0.825397	00:00:01.650000	0.50024	2.06349
3	761	49	1.2381	00:00:00.300000	4.12698
1	871	106	0	00:00:00	0
2	902	112	3.19841	00:00:00.900000	3.55379	6.9127
3	866	119	3.71429	00:00:01.052000	3.53069
1	731	88	0	00:00:00	0
2	718	92	1.34127	00:00:00.600000	2.23545	4.74603
3	751	100	3.40476	00:00:01.199000	2.83967
1	853	63	0	00:00:00	0
2	891	76	3.92063	00:00:01.951000	2.00955	3.92063
1	853	89	0	00:00:00	0
2	835	93	1.85714	00:00:00.601000	3.09009	1.85714
1	780	120	0	00:00:00	0
2	757	124	2.37302	00:00:00.599000	3.96163	2.37302
1	778	113	0	00:00:00	0
2	763	118	1.54762	00:00:00.752000	2.058	2.37302
3	771	121	0.825397	00:00:00.449000	1.8383
1	786	20	0	00:00:00	0
2	736	30	5.15873	00:00:01.500000	3.43915	5.15873
1	767	65	0	00:00:00	0
2	747	76	2.06349	00:00:01.650000	1.2506	2.06349
1	811	23	0	00:00:00	0
2	818	25	0.722222	00:00:00.299000	2.41546	1.65079
3	809	31	0.928571	00:00:00.901000	1.0306
1	681	1	0	00:00:00	0
2	745	15	6.60317	00:00:02.100000	3.14437	9.69841
3	715	19	3.09524	00:00:00.600000	5.15873
1	669	2	0	00:00:00	0
2	541	37	13.2063	00:00:05.251000	2.51502	13.2063
1	646	111	0	00:00:00	0
2	617	118	2.99206	00:00:01.051000	2.84687	10.627
3	637	126	2.06349	00:00:01.200000	1.71958
4	583	140	5.57143	00:00:02.101000	2.6518
1	373	121	0	00:00:00	0
2	383	127	1.03175	00:00:00.900000	1.14638	3.40476
3	360	134	2.37302	00:00:01.050000	2.26002
1	475	110	0	00:00:00	0
2	447	126	2.88889	00:00:02.401000	1.2032	4.43651
3	462	130	1.54762	00:00:00.600000	2.57937
1	583	90	0	00:00:00	0
2	660	110	7.94444	00:00:03	2.64815	7.94444
1	676	32	0	00:00:00	0
2	586	51	9.28571	00:00:02.850000	3.25815	9.28571
1	409	66	0	00:00:00	0
2	367	75	4.33333	00:00:01.351000	3.2075	4.33333
1	385	37	0	00:00:00	0
2	365	42	2.06349	00:00:00.751000	2.74766	3.61111
3	380	48	1.54762	00:00:00.900000	1.71958
1	436	43	0	00:00:00	0
2	465	53	2.99206	00:00:01.500000	1.99471	4.64286
3	449	58	1.65079	00:00:00.750000	2.20106
1	700	5	0	00:00:00	0
2	685	8	1.54762	00:00:00.450000	3.43915	5.77778
3	726	21	4.23016	00:00:01.950000	2.16931
1	720	14	0	00:00:00	0
2	700	16	2.06349	00:00:00.300000	6.87831	5.36508
3	732	23	3.30159	00:00:01.051000	3.14138
1	653	46	0	00:00:00	0
2	621	60	3.30159	00:00:02.101000	1.57144	3.30159
1	612	61	0	00:00:00	0
2	583	69	2.99206	00:00:01.200000	2.49339	5.15873
3	604	75	2.16667	00:00:00.901000	2.40474
1	877	31	0	00:00:00	0
2	838	41	4.02381	00:00:01.501000	2.68075	4.02381
1	755	86	0	00:00:00	0
2	779	91	2.47619	00:00:00.750000	3.30159	5.15873
3	753	97	2.68254	00:00:00.900000	2.9806
1	705	61	0	00:00:00	0
2	676	80	2.99206	00:00:02.851000	1.04948	2.99206
1	568	56	0	00:00:00	0
2	535	66	3.40476	00:00:01.500000	2.26984	3.40476
1	663	10	0	00:00:00	0
2	633	20	3.09524	00:00:01.500000	2.06349	3.09524
1	693	15	0	00:00:00	0
2	728	25	3.61111	00:00:01.501000	2.4058	3.61111
1	636	74	0	00:00:00	0
2	679	89	4.43651	00:00:02.250000	1.97178	10.5238
3	620	103	6.0873	00:00:02.100000	2.89871
1	595	79	0	00:00:00	0
2	611	87	1.65079	00:00:01.200000	1.37566	3.30159
3	595	90	1.65079	00:00:00.450000	3.66843
1	426	116	0	00:00:00	0
2	386	127	4.12698	00:00:01.650000	2.5012	4.12698
1	443	126	0	00:00:00	0
2	423	132	2.06349	00:00:00.901000	2.29022	2.06349
1	874	103	0	00:00:00	0
2	838	113	3.71429	00:00:01.500000	2.47619	5.05556
3	851	118	1.34127	00:00:00.751000	1.78598
1	747	98	0	00:00:00	0
2	768	104	2.16667	00:00:00.900000	2.40741	7.01587
3	734	115	3.50794	00:00:01.651000	2.12473
4	747	120	1.34127	00:00:00.750000	1.78836
1	712	136	0	00:00:00	0
2	683	146	2.99206	00:00:01.500000	1.99471	2.99206
1	845	126	0	00:00:00	0
2	878	135	3.40476	00:00:01.351000	2.52018	3.40476
1	695	23	0	00:00:00	0
2	681	28	1.44444	00:00:00.749000	1.9285	5.05556
3	716	37	3.61111	00:00:01.351000	2.67292
1	643	41	0	00:00:00	0
2	665	46	2.26984	00:00:00.749000	3.0305	4.64286
3	642	51	2.37302	00:00:00.750000	3.16402
1	673	52	0	00:00:00	0
2	636	60	3.81746	00:00:01.200000	3.18122	3.81746
1	641	93	0	00:00:00	0
2	592	107	5.05556	00:00:02.100000	2.40741	5.05556
1	426	136	0	00:00:00	0
2	403	146	2.37302	00:00:01.500000	1.58201	2.37302
1	661	130	0	00:00:00	0
2	631	141	3.09524	00:00:01.650000	1.8759	5.15873
3	651	146	2.06349	00:00:00.750000	2.75132
1	658	61	0	00:00:00	0
2	603	73	5.6746	00:00:01.801000	3.15081	5.6746
1	655	67	0	00:00:00	0
2	599	78	5.77778	00:00:01.651000	3.49956	5.77778
1	506	4	0	00:00:00	0
2	553	13	4.84921	00:00:01.350000	3.592	4.84921
1	609	1	0	00:00:00	0
2	582	6	2.78571	00:00:00.750000	3.71429	5.77778
3	591	10	0.928571	00:00:00.600000	1.54762
4	580	14	1.13492	00:00:00.600000	1.89153
5	589	18	0.928571	00:00:00.600000	1.54762
1	971	123	0	00:00:00	0
2	921	138	5.15873	00:00:02.250000	2.29277	9.49206
3	963	146	4.33333	00:00:01.200000	3.61111
1	558	83	0	00:00:00	0
2	573	88	1.54762	00:00:00.750000	2.06349	3.30159
3	556	97	1.75397	00:00:01.350000	1.29924
1	478	79	0	00:00:00	0
2	467	85	1.13492	00:00:00.900000	1.26102	3.09524
3	486	90	1.96032	00:00:00.750000	2.61376
1	396	80	0	00:00:00	0
2	410	87	1.44444	00:00:01.050000	1.37566	4.33333
3	382	94	2.88889	00:00:01.050000	2.75132
1	513	91	0	00:00:00	0
2	467	101	4.74603	00:00:01.500000	3.16402	4.74603
1	502	35	0	00:00:00	0
2	487	40	1.54762	00:00:00.750000	2.06349	2.78571
3	499	44	1.2381	00:00:00.600000	2.06349
1	908	11	0	00:00:00	0
2	935	20	2.78571	00:00:01.351000	2.06196	6.60317
3	898	29	3.81746	00:00:01.349000	2.82984
1	935	20	0	00:00:00	0
2	969	28	3.50794	00:00:01.199000	2.92572	8.97619
3	916	37	5.46825	00:00:01.352000	4.04457
1	349	15	0	00:00:00	0
2	300	30	5.05556	00:00:02.250000	2.24691	5.05556
1	843	101	0	00:00:00	0
2	797	111	4.74603	00:00:01.500000	3.16402	4.74603
1	845	95	0	00:00:00	0
2	778	110	6.9127	00:00:02.250000	3.07231	6.9127
1	794	60	0	00:00:00	0
2	832	68	3.92063	00:00:01.199000	3.26992	3.92063
1	522	50	0	00:00:00	0
2	560	61	3.92063	00:00:01.651000	2.3747	3.92063
1	760	119	0	00:00:00	0
2	707	135	5.46825	00:00:02.400000	2.27844	5.46825
1	855	77	0	00:00:00	0
2	810	87	4.64286	00:00:01.501000	3.09318	4.64286
1	563	128	0	00:00:00	0
2	525	137	3.92063	00:00:01.351000	2.90202	3.92063
1	855	88	0	00:00:00	0
2	799	99	5.77778	00:00:01.648000	3.50593	5.77778
1	833	85	0	00:00:00	0
2	797	95	3.71429	00:00:01.500000	2.47619	3.71429
1	892	53	0	00:00:00	0
2	935	64	4.43651	00:00:01.649000	2.69042	8.04762
3	900	70	3.61111	00:00:00.901000	4.00789
1	893	11	0	00:00:00	0
2	855	20	3.92063	00:00:01.351000	2.90202	5.98413
3	875	26	2.06349	00:00:00.900000	2.29277
1	685	5	0	00:00:00	0
2	717	15	3.30159	00:00:01.501000	2.19959	3.30159
1	610	47	0	00:00:00	0
2	578	55	3.30159	00:00:01.200000	2.75132	9.80159
3	586	63	0.825397	00:00:01.200000	0.687831
4	531	79	5.6746	00:00:02.401000	2.36343
1	561	5	0	00:00:00	0
2	521	17	4.12698	00:00:01.800000	2.29277	4.12698
1	367	125	0	00:00:00	0
2	341	132	2.68254	00:00:01.051000	2.55237	2.68254
1	175	100	0	00:00:00	0
2	205	108	3.09524	00:00:01.200000	2.57937	3.09524
1	116	72	0	00:00:00	0
2	158	87	4.33333	00:00:02.252000	1.92422	4.33333
1	410	55	0	00:00:00	0
2	445	65	3.61111	00:00:01.500000	2.40741	10.1111
3	419	76	2.68254	00:00:01.651000	1.6248
4	437	80	1.85714	00:00:00.600000	3.09524
5	418	86	1.96032	00:00:00.900000	2.17813
1	546	90	0	00:00:00	0
2	561	101	1.54762	00:00:01.650000	0.937951	5.77778
3	520	115	4.23016	00:00:02.101000	2.0134
1	525	60	0	00:00:00	0
2	552	65	2.78571	00:00:00.750000	3.71429	8.87302
3	528	70	2.47619	00:00:00.750000	3.30159
4	547	75	1.96032	00:00:00.751000	2.61028
5	541	86	0.619048	00:00:01.650000	0.37518
6	551	89	1.03175	00:00:00.450000	2.29277
1	516	80	0	00:00:00	0
2	535	85	1.96032	00:00:00.750000	2.61376	4.43651
3	524	93	1.13492	00:00:01.200000	0.945767
4	537	95	1.34127	00:00:00.300000	4.4709
1	558	45	0	00:00:00	0
2	452	63	10.9365	00:00:02.701000	4.04906	13.3095
3	475	70	2.37302	00:00:01.050000	2.26002
1	319	92	0	00:00:00	0
2	366	107	4.84921	00:00:02.251000	2.15425	4.84921
1	309	50	0	00:00:00	0
2	360	68	5.2619	00:00:02.700000	1.94885	5.2619
1	346	5	0	00:00:00	0
2	300	15	4.74603	00:00:01.501000	3.16191	4.74603
1	56	59	0	00:00:00	0
2	20	68	3.71429	00:00:01.350000	2.75132	6.29365
3	45	74	2.57937	00:00:00.902000	2.85961
1	145	100	0	00:00:00	0
2	88	122	5.88095	00:00:03.302000	1.78103	5.88095
1	61	95	0	00:00:00	0
2	35	101	2.68254	00:00:00.900000	2.9806	4.43651
3	52	114	1.75397	00:00:01.951000	0.89901
1	387	110	0	00:00:00	0
2	410	119	2.37302	00:00:01.351000	1.75649	5.05556
3	384	122	2.68254	00:00:00.451000	5.94798
1	445	127	0	00:00:00	0
2	397	144	4.95238	00:00:02.550000	1.94211	4.95238
1	427	22	0	00:00:00	0
2	408	31	1.96032	00:00:01.351000	1.45101	3.19841
3	420	39	1.2381	00:00:01.200000	1.03175
1	687	17	0	00:00:00	0
2	712	23	2.57937	00:00:00.900000	2.86596	11.246
3	660	33	5.36508	00:00:01.501000	3.57434
4	692	44	3.30159	00:00:01.650000	2.00096
1	860	61	0	00:00:00	0
2	815	80	4.64286	00:00:02.851000	1.6285	6.0873
3	829	85	1.44444	00:00:00.750000	1.92593
1	847	52	0	00:00:00	0
2	819	60	2.88889	00:00:01.200000	2.40741	5.15873
3	841	65	2.26984	00:00:00.750000	3.02645
1	822	46	0	00:00:00	0
2	794	54	2.88889	00:00:01.199000	2.40942	5.15873
3	816	60	2.26984	00:00:00.901000	2.51925
1	45	116	0	00:00:00	0
2	21	125	2.47619	00:00:01.350000	1.83422	3.30159
3	29	129	0.825397	00:00:00.600000	1.37566
1	915	61	0	00:00:00	0
2	886	70	2.99206	00:00:01.350000	2.21634	4.84921
3	904	77	1.85714	00:00:01.050000	1.76871
1	867	88	0	00:00:00	0
2	851	96	1.65079	00:00:01.198000	1.37796	4.43651
3	878	110	2.78571	00:00:02.100000	1.32653
1	815	111	0	00:00:00	0
2	872	135	5.88095	00:00:03.601000	1.63314	5.88095
1	597	131	0	00:00:00	0
2	551	142	4.74603	00:00:01.651000	2.87464	4.74603
1	752	12	0	00:00:00	0
2	715	21	3.81746	00:00:01.350000	2.82775	3.81746
1	718	40	0	00:00:00	0
2	708	46	1.03175	00:00:00.901000	1.14511	2.26984
3	720	52	1.2381	00:00:00.900000	1.37566
1	516	21	0	00:00:00	0
2	567	33	5.2619	00:00:01.801000	2.92166	5.2619
1	631	20	0	00:00:00	0
2	590	30	4.23016	00:00:01.500000	2.82011	4.23016
1	315	100	0	00:00:00	0
2	294	107	2.16667	00:00:01.051000	2.06153	4.23016
3	314	114	2.06349	00:00:01.050000	1.96523
1	258	34	0	00:00:00	0
2	240	35	1.85714	00:00:00.150000	12.381	3.40476
3	255	40	1.54762	00:00:00.750000	2.06349
1	367	87	0	00:00:00	0
2	340	90	2.78571	00:00:00.450000	6.19048	5.05556
3	362	100	2.26984	00:00:01.500000	1.51323
1	707	139	0	00:00:00	0
2	731	140	2.47619	00:00:00.150000	16.5079	3.61111
3	720	149	1.13492	00:00:01.350000	0.840682
1	246	70	0	00:00:00	0
2	218	77	2.88889	00:00:01.050000	2.75132	2.88889
1	115	67	0	00:00:00	0
2	77	75	3.92063	00:00:01.201000	3.26448	3.92063
1	744	108	0	00:00:00	0
2	715	115	2.99206	00:00:01.051000	2.84687	2.99206
1	749	50	0	00:00:00	0
2	760	55	1.13492	00:00:00.751000	1.51121	1.13492
1	812	7	0	00:00:00	0
2	843	19	3.19841	00:00:01.800000	1.7769	3.19841
1	602	44	0	00:00:00	0
2	569	50	3.40476	00:00:00.900000	3.78307	3.40476
1	602	44	0	00:00:00	0
2	569	50	3.40476	00:00:00.900000	3.78307	3.40476
1	521	31	0	00:00:00	0
2	544	39	2.37302	00:00:01.200000	1.97751	2.37302
1	343	33	0	00:00:00	0
2	364	39	2.16667	00:00:00.900000	2.40741	3.92063
3	347	48	1.75397	00:00:01.350000	1.29924
1	546	20	0	00:00:00	0
2	499	33	4.84921	00:00:01.951000	2.4855	4.84921
1	522	0	0	00:00:00	0
2	512	5	1.03175	00:00:00.750000	1.37566	6.80952
3	568	21	5.77778	00:00:02.400000	2.40741
1	542	1	0	00:00:00	0
2	518	7	2.47619	00:00:00.900000	2.75132	2.47619
1	435	3	0	00:00:00	0
2	351	25	8.66667	00:00:03.300000	2.62626	8.66667
1	514	51	0	00:00:00	0
2	566	64	5.36508	00:00:01.950000	2.75132	5.36508
1	595	1	0	00:00:00	0
2	561	10	3.50794	00:00:01.349000	2.6004	5.57143
3	574	15	1.34127	00:00:00.751000	1.78598
4	581	21	0.722222	00:00:00.899000	0.803362
1	478	115	0	00:00:00	0
2	565	138	8.97619	00:00:03.451000	2.60104	8.97619
1	458	130	0	00:00:00	0
2	429	136	2.99206	00:00:00.900000	3.32451	4.64286
3	445	141	1.65079	00:00:00.751000	2.19813
1	393	112	0	00:00:00	0
2	445	131	5.36508	00:00:02.851000	1.88182	5.36508
1	457	75	0	00:00:00	0
2	393	93	6.60317	00:00:02.701000	2.44471	6.60317
1	575	88	0	00:00:00	0
2	538	98	3.81746	00:00:01.500000	2.54497	7.42857
3	573	105	3.61111	00:00:01.050000	3.43915
1	547	102	0	00:00:00	0
2	535	105	1.2381	00:00:00.450000	2.75132	5.36508
3	575	116	4.12698	00:00:01.650000	2.5012
1	680	41	0	00:00:00	0
2	634	56	4.74603	00:00:02.250000	2.10935	7.42857
3	660	60	2.68254	00:00:00.600000	4.4709
1	736	6	0	00:00:00	0
2	718	16	1.85714	00:00:01.501000	1.23727	3.71429
3	736	22	1.85714	00:00:00.899000	2.06579
1	850	73	0	00:00:00	0
2	808	88	4.33333	00:00:02.251000	1.92507	5.88095
3	823	91	1.54762	00:00:00.450000	3.43915
1	861	108	0	00:00:00	0
2	916	126	5.6746	00:00:02.701000	2.10093	5.6746
1	824	3	0	00:00:00	0
2	782	18	4.33333	00:00:02.250000	1.92593	7.84127
3	816	26	3.50794	00:00:01.200000	2.92328
1	786	0	0	00:00:00	0
2	750	17	3.71429	00:00:02.550000	1.45658	7.94444
3	791	30	4.23016	00:00:01.950000	2.16931
1	739	23	0	00:00:00	0
2	779	45	4.12698	00:00:03.301000	1.25022	4.12698
1	730	53	0	00:00:00	0
2	667	71	6.5	00:00:02.701000	2.40652	10.627
3	707	84	4.12698	00:00:01.951000	2.11532
1	625	116	0	00:00:00	0
2	590	138	3.61111	00:00:03.301000	1.09394	3.61111
1	826	30	0	00:00:00	0
2	805	39	2.16667	00:00:01.351000	1.60375	4.33333
3	826	46	2.16667	00:00:01.051000	2.06153
1	848	46	0	00:00:00	0
2	836	50	1.2381	00:00:00.600000	2.06349	8.15079
3	903	66	6.9127	00:00:02.400000	2.88029
1	914	28	0	00:00:00	0
2	906	31	0.825397	00:00:00.449000	1.8383	6.29365
3	959	45	5.46825	00:00:02.102000	2.60145
1	865	7	0	00:00:00	0
2	884	16	1.96032	00:00:01.350000	1.45209	1.96032
1	880	5	0	00:00:00	0
2	921	16	4.23016	00:00:01.651000	2.56218	4.23016
1	888	11	0	00:00:00	0
2	921	25	3.40476	00:00:02.100000	1.62132	3.40476
1	820	15	0	00:00:00	0
2	846	27	2.68254	00:00:01.799000	1.49113	2.68254
1	815	27	0	00:00:00	0
2	786	33	2.99206	00:00:00.901000	3.32083	5.15873
3	807	36	2.16667	00:00:00.449000	4.82554
1	780	45	0	00:00:00	0
2	756	51	2.47619	00:00:00.900000	2.75132	10.2143
3	831	75	7.7381	00:00:03.600000	2.14947
1	853	131	0	00:00:00	0
2	882	141	2.99206	00:00:01.501000	1.99338	4.43651
3	868	146	1.44444	00:00:00.750000	1.92593
1	840	85	0	00:00:00	0
2	849	92	0.928571	00:00:01.050000	0.884354	4.12698
3	831	96	1.85714	00:00:00.600000	3.09524
4	844	100	1.34127	00:00:00.600000	2.23545
1	799	68	0	00:00:00	0
2	741	85	5.98413	00:00:02.551000	2.3458	7.53175
3	756	93	1.54762	00:00:01.200000	1.28968
1	774	61	0	00:00:00	0
2	715	77	6.0873	00:00:02.400000	2.53638	6.0873
1	758	22	0	00:00:00	0
2	698	43	6.19048	00:00:03.151000	1.96461	6.19048
1	765	113	0	00:00:00	0
2	807	130	4.33333	00:00:02.551000	1.69868	4.33333
1	818	100	0	00:00:00	0
2	771	113	4.84921	00:00:01.950000	2.48677	4.84921
1	808	98	0	00:00:00	0
2	768	110	4.12698	00:00:01.800000	2.29277	4.12698
1	704	97	0	00:00:00	0
2	689	100	1.54762	00:00:00.450000	3.43915	5.36508
3	726	110	3.81746	00:00:01.500000	2.54497
1	728	95	0	00:00:00	0
2	718	97	1.03175	00:00:00.300000	3.43915	4.33333
3	750	108	3.30159	00:00:01.650000	2.00096
1	728	83	0	00:00:00	0
2	706	94	2.26984	00:00:01.650000	1.37566	2.26984
1	911	39	0	00:00:00	0
2	971	57	6.19048	00:00:02.700000	2.29277	6.19048
1	833	56	0	00:00:00	0
2	810	62	2.37302	00:00:00.900000	2.63668	6.0873
3	846	70	3.71429	00:00:01.200000	3.09524
1	399	50	0	00:00:00	0
2	385	51	1.44444	00:00:00.150000	9.62963	4.23016
3	412	76	2.78571	00:00:03.752000	0.742461
1	937	123	0	00:00:00	0
2	956	128	1.96032	00:00:00.750000	2.61376	4.74603
3	929	137	2.78571	00:00:01.350000	2.06349
1	763	136	0	00:00:00	0
2	796	144	3.40476	00:00:01.200000	2.8373	3.40476
1	514	83	0	00:00:00	0
2	542	89	2.88889	00:00:00.900000	3.20988	6.70635
3	519	98	2.37302	00:00:01.350000	1.75779
4	533	103	1.44444	00:00:00.750000	1.92593
1	500	73	0	00:00:00	0
2	463	86	3.81746	00:00:01.951000	1.95667	5.98413
3	472	100	0.928571	00:00:02.100000	0.442177
4	460	107	1.2381	00:00:01.050000	1.17914
1	453	19	0	00:00:00	0
2	486	25	3.40476	00:00:00.900000	3.78307	9.59524
3	456	37	3.09524	00:00:01.802000	1.71767
4	486	42	3.09524	00:00:00.750000	4.12698
1	881	96	0	00:00:00	0
2	853	104	2.88889	00:00:01.200000	2.40741	2.88889
1	496	133	0	00:00:00	0
2	476	140	2.06349	00:00:01.049000	1.9671	3.09524
3	486	143	1.03175	00:00:00.450000	2.29277
1	96	78	0	00:00:00	0
2	132	87	3.71429	00:00:01.349000	2.75336	9.18254
3	96	102	3.71429	00:00:02.251000	1.65006
4	113	108	1.75397	00:00:00.900000	1.94885
1	190	126	0	00:00:00	0
2	181	130	0.928571	00:00:00.600000	1.54762	4.43651
3	215	143	3.50794	00:00:01.950000	1.79894
1	183	95	0	00:00:00	0
2	201	101	1.85714	00:00:00.900000	2.06349	5.46825
3	173	110	2.88889	00:00:01.350000	2.13992
4	180	114	0.722222	00:00:00.600000	1.2037
1	168	53	0	00:00:00	0
2	175	60	0.722222	00:00:01.051000	0.687176	2.16667
3	168	65	0.722222	00:00:00.750000	0.962963
4	175	70	0.722222	00:00:00.750000	0.962963
1	84	79	0	00:00:00	0
2	38	88	4.74603	00:00:01.350000	3.51558	8.46032
3	74	98	3.71429	00:00:01.500000	2.47619
1	89	110	0	00:00:00	0
2	113	116	2.47619	00:00:00.900000	2.75132	3.50794
3	103	121	1.03175	00:00:00.751000	1.37383
1	383	100	0	00:00:00	0
2	429	115	4.74603	00:00:02.250000	2.10935	4.74603
1	575	116	0	00:00:00	0
2	545	123	3.09524	00:00:01.051000	2.94504	5.98413
3	573	130	2.88889	00:00:01.050000	2.75132
1	571	134	0	00:00:00	0
2	543	147	2.88889	00:00:01.950000	1.48148	2.88889
1	610	105	0	00:00:00	0
2	595	110	1.54762	00:00:00.750000	2.06349	3.19841
3	611	117	1.65079	00:00:01.050000	1.57218
1	424	66	0	00:00:00	0
2	470	83	4.74603	00:00:02.551000	1.86046	4.74603
1	340	60	0	00:00:00	0
2	358	65	1.85714	00:00:00.750000	2.47619	3.71429
3	340	69	1.85714	00:00:00.600000	3.09524
1	292	105	0	00:00:00	0
2	325	116	3.40476	00:00:01.650000	2.06349	3.40476
1	224	98	0	00:00:00	0
2	202	101	2.26984	00:00:00.450000	5.04409	6.19048
3	220	108	1.85714	00:00:01.050000	1.76871
4	200	115	2.06349	00:00:01.050000	1.96523
1	621	137	0	00:00:00	0
2	649	148	2.88889	00:00:01.650000	1.75084	2.88889
1	624	133	0	00:00:00	0
2	583	144	4.23016	00:00:01.649000	2.56529	5.2619
3	593	149	1.03175	00:00:00.750000	1.37566
1	726	120	0	00:00:00	0
2	694	126	3.30159	00:00:00.900000	3.66843	7.84127
3	738	136	4.53968	00:00:01.500000	3.02645
1	690	101	0	00:00:00	0
2	662	111	2.88889	00:00:01.500000	1.92593	4.12698
3	674	115	1.2381	00:00:00.600000	2.06349
1	612	95	0	00:00:00	0
2	648	109	3.71429	00:00:02.100000	1.76871	3.71429
1	384	43	0	00:00:00	0
2	442	61	5.98413	00:00:02.701000	2.21552	5.98413
1	293	23	0	00:00:00	0
2	310	34	1.75397	00:00:01.650000	1.06301	2.88889
3	299	36	1.13492	00:00:00.299000	3.79572
1	312	31	0	00:00:00	0
2	329	36	1.75397	00:00:00.750000	2.33862	2.78571
3	319	40	1.03175	00:00:00.601000	1.71672
1	297	38	0	00:00:00	0
2	310	45	1.34127	00:00:01.050000	1.2774	2.37302
3	300	46	1.03175	00:00:00.150000	6.87831
1	183	141	0	00:00:00	0
2	200	148	1.75397	00:00:01.049000	1.67204	1.75397
1	202	67	0	00:00:00	0
2	188	76	1.44444	00:00:01.353000	1.06759	2.99206
3	203	83	1.54762	00:00:01.049000	1.47533
1	199	84	0	00:00:00	0
2	188	86	1.13492	00:00:00.300000	3.78307	1.13492
1	147	16	0	00:00:00	0
2	175	25	2.88889	00:00:01.349000	2.1415	2.88889
1	213	25	0	00:00:00	0
2	250	38	3.81746	00:00:01.952000	1.95567	3.81746
1	676	33	0	00:00:00	0
2	696	38	2.06349	00:00:00.751000	2.74766	2.06349
1	544	27	0	00:00:00	0
2	568	33	2.47619	00:00:00.901000	2.74827	6.60317
3	539	41	2.99206	00:00:01.201000	2.49131
4	550	46	1.13492	00:00:00.750000	1.51323
1	514	7	0	00:00:00	0
2	495	11	1.96032	00:00:00.599000	3.27265	5.2619
3	527	22	3.30159	00:00:01.650000	2.00096
1	501	18	0	00:00:00	0
2	522	25	2.16667	00:00:01.050000	2.06349	2.16667
1	504	11	0	00:00:00	0
2	530	21	2.68254	00:00:01.500000	1.78836	2.68254
1	618	17	0	00:00:00	0
2	602	23	1.65079	00:00:00.901000	1.83218	2.88889
3	614	26	1.2381	00:00:00.449000	2.75745
1	580	37	0	00:00:00	0
2	593	45	1.34127	00:00:01.200000	1.11772	4.43651
3	563	55	3.09524	00:00:01.500000	2.06349
1	528	140	0	00:00:00	0
2	521	143	0.722222	00:00:00.450000	1.60494	1.85714
3	532	147	1.13492	00:00:00.600000	1.89153
1	812	125	0	00:00:00	0
2	849	138	3.81746	00:00:01.950000	1.95767	3.81746
1	733	21	0	00:00:00	0
2	719	25	1.44444	00:00:00.600000	2.40741	3.09524
3	735	33	1.65079	00:00:01.201000	1.37452
1	747	135	0	00:00:00	0
2	728	140	1.96032	00:00:00.750000	2.61376	3.50794
3	743	145	1.54762	00:00:00.750000	2.06349
1	591	56	0	00:00:00	0
2	575	65	1.65079	00:00:01.350000	1.22281	2.99206
3	588	85	1.34127	00:00:03.001000	0.446941
1	531	63	0	00:00:00	0
2	563	70	3.30159	00:00:01.051000	3.14138	3.30159
1	245	7	0	00:00:00	0
2	223	17	2.26984	00:00:01.500000	1.51323	4.74603
3	247	24	2.47619	00:00:01.050000	2.35828
1	223	17	0	00:00:00	0
2	210	20	1.34127	00:00:00.450000	2.9806	4.43651
3	240	31	3.09524	00:00:01.650000	1.8759
1	431	81	0	00:00:00	0
2	532	106	10.4206	00:00:03.749000	2.77958	10.4206
1	606	55	0	00:00:00	0
2	560	66	4.74603	00:00:01.651000	2.87464	10.5238
3	616	84	5.77778	00:00:02.701000	2.13913
1	560	95	0	00:00:00	0
2	605	105	4.64286	00:00:01.501000	3.09318	9.38889
3	559	120	4.74603	00:00:02.251000	2.10841
1	128	29	0	00:00:00	0
2	86	40	4.33333	00:00:01.651000	2.62467	6.60317
3	108	49	2.26984	00:00:01.351000	1.68012
1	565	22	0	00:00:00	0
2	505	41	6.19048	00:00:02.852000	2.17057	7.94444
3	522	46	1.75397	00:00:00.749000	2.34175
1	699	5	0	00:00:00	0
2	646	22	5.46825	00:00:02.550000	2.14441	5.46825
1	684	0	0	00:00:00	0
2	659	6	2.57937	00:00:00.900000	2.86596	5.46825
3	687	13	2.88889	00:00:01.050000	2.75132
1	526	106	0	00:00:00	0
2	490	118	3.71429	00:00:01.801000	2.06235	8.56349
3	537	134	4.84921	00:00:02.400000	2.0205
1	530	81	0	00:00:00	0
2	502	88	2.88889	00:00:01.049000	2.75395	2.88889
1	257	130	0	00:00:00	0
2	218	143	4.02381	00:00:01.950000	2.06349	5.05556
3	228	148	1.03175	00:00:00.750000	1.37566
1	96	86	0	00:00:00	0
2	111	90	1.54762	00:00:00.601000	2.57507	3.61111
3	91	98	2.06349	00:00:01.200000	1.71958
1	557	104	0	00:00:00	0
2	606	115	5.05556	00:00:01.649000	3.06583	5.05556
1	865	40	0	00:00:00	0
2	792	59	7.53175	00:00:02.850000	2.64272	9.90476
3	815	70	2.37302	00:00:01.650000	1.43819
1	912	45	0	00:00:00	0
2	948	54	3.71429	00:00:01.349000	2.75336	7.53175
3	911	67	3.81746	00:00:01.950000	1.95767
1	838	26	0	00:00:00	0
2	874	32	3.71429	00:00:00.900000	4.12698	3.71429
1	774	36	0	00:00:00	0
2	740	48	3.50794	00:00:01.801000	1.94777	6.0873
3	765	53	2.57937	00:00:00.751000	3.43457
1	708	45	0	00:00:00	0
2	609	69	10.2143	00:00:03.599000	2.83809	10.2143
1	281	101	0	00:00:00	0
2	304	110	2.37302	00:00:01.350000	1.75779	11.3492
3	285	116	1.96032	00:00:00.900000	2.17813
4	301	122	1.65079	00:00:00.902000	1.83015
5	267	131	3.50794	00:00:01.350000	2.59847
6	285	135	1.85714	00:00:00.600000	3.09524
1	69	123	0	00:00:00	0
2	103	134	3.50794	00:00:01.649000	2.12731	5.2619
3	86	142	1.75397	00:00:01.201000	1.46042
1	140	5	0	00:00:00	0
2	100	15	4.12698	00:00:01.500000	2.75132	8.46032
3	142	25	4.33333	00:00:01.500000	2.88889
1	325	37	0	00:00:00	0
2	287	45	3.92063	00:00:01.201000	3.26448	7.3254
3	320	55	3.40476	00:00:01.499000	2.27136
1	635	95	0	00:00:00	0
2	613	106	2.26984	00:00:01.650000	1.37566	6.29365
3	652	120	4.02381	00:00:02.102000	1.91428
1	767	117	0	00:00:00	0
2	737	126	3.09524	00:00:01.352000	2.28938	6.19048
3	767	135	3.09524	00:00:01.350000	2.29277
1	713	131	0	00:00:00	0
2	681	136	3.30159	00:00:00.750000	4.40212	6.0873
3	708	144	2.78571	00:00:01.200000	2.32143
1	699	15	0	00:00:00	0
2	684	16	1.54762	00:00:00.150000	10.3175	6.39683
3	731	26	4.84921	00:00:01.500000	3.2328
1	523	2	0	00:00:00	0
2	500	8	2.37302	00:00:00.901000	2.63376	5.46825
3	530	17	3.09524	00:00:01.350000	2.29277
1	901	75	0	00:00:00	0
2	960	92	6.0873	00:00:02.550000	2.38718	6.0873
1	107	103	0	00:00:00	0
2	78	110	2.99206	00:00:01.049000	2.8523	5.6746
3	104	116	2.68254	00:00:00.900000	2.9806
1	103	117	0	00:00:00	0
2	87	119	1.65079	00:00:00.301000	5.48436	4.95238
3	105	125	1.85714	00:00:00.900000	2.06349
4	91	128	1.44444	00:00:00.451000	3.20276
1	662	96	0	00:00:00	0
2	695	104	3.40476	00:00:01.201000	2.83494	6.5
3	665	112	3.09524	00:00:01.200000	2.57937
1	609	125	0	00:00:00	0
2	667	145	5.98413	00:00:03.001000	1.99404	5.98413
1	500	69	0	00:00:00	0
2	537	80	3.81746	00:00:01.652000	2.31081	3.81746
1	704	35	0	00:00:00	0
2	641	49	6.5	00:00:02.102000	3.09229	6.5
1	165	25	0	00:00:00	0
2	148	30	1.75397	00:00:00.750000	2.33862	4.64286
3	176	42	2.88889	00:00:01.801000	1.60405
1	164	119	0	00:00:00	0
2	129	128	3.61111	00:00:01.351000	2.67292	4.74603
3	140	135	1.13492	00:00:01.050000	1.08088
1	800	80	0	00:00:00	0
2	821	87	2.16667	00:00:01.049000	2.06546	4.02381
3	803	95	1.85714	00:00:01.200000	1.54762
1	590	32	0	00:00:00	0
2	580	36	1.03175	00:00:00.600000	1.71958	4.43651
3	613	45	3.40476	00:00:01.352000	2.51831
1	520	57	0	00:00:00	0
2	537	65	1.75397	00:00:01.199000	1.46286	4.12698
3	514	71	2.37302	00:00:00.901000	2.63376		5.0596
1	211	0	0	00:00:00	0
2	190	7	2.16667	00:00:01.050000	2.06349	10.4206
3	270	30	8.25397	00:00:03.451000	2.39176
1	685	0	0	00:00:00	0
2	669	4	1.65079	00:00:00.600000	2.75132	10.8333
3	758	30	9.18254	00:00:03.901000	2.35389
1	866	2	0	00:00:00	0
2	820	10	4.74603	00:00:01.200000	3.95503	21.5635
3	903	31	8.56349	00:00:03.151000	2.71771
4	823	51	8.25397	00:00:03.001000	2.75041
1	906	30	0	00:00:00	0
2	969	46	6.5	00:00:02.400000	2.70833	6.5
1	718	52	0	00:00:00	0
2	760	63	4.33333	00:00:01.650000	2.62626	11.6587
3	689	94	7.3254	00:00:04.651000	1.57502
1	764	105	0	00:00:00	0
2	656	133	11.1429	00:00:04.201000	2.65243	12.8968
3	673	141	1.75397	00:00:01.200000	1.46164
1	596	61	0	00:00:00	0
2	547	75	5.05556	00:00:02.101000	2.40626	8.76984
3	583	87	3.71429	00:00:01.800000	2.06349
1	623	33	0	00:00:00	0
2	689	48	6.80952	00:00:02.251000	3.02511	6.80952
1	237	8	0	00:00:00	0
2	257	12	2.06349	00:00:00.599000	3.44489	8.15079
3	230	22	2.78571	00:00:01.500000	1.85714
4	262	33	3.30159	00:00:01.651000	1.99975
1	518	34	0	00:00:00	0
2	426	55	9.49206	00:00:03.150000	3.01335	10.8333
3	439	59	1.34127	00:00:00.599000	2.23918
1	542	37	0	00:00:00	0
2	448	57	9.69841	00:00:03.001000	3.23173	9.69841
1	322	50	0	00:00:00	0
2	285	61	3.81746	00:00:01.651000	2.31221	5.2619
3	299	67	1.44444	00:00:00.900000	1.60494
1	332	30	0	00:00:00	0
2	285	37	4.84921	00:00:01.050000	4.61829	7.7381
3	313	48	2.88889	00:00:01.651000	1.74978
1	255	110	0	00:00:00	0
2	237	116	1.85714	00:00:00.901000	2.0612	2.68254
3	245	122	0.825397	00:00:00.901000	0.91609
1	765	30	0	00:00:00	0
2	721	43	4.53968	00:00:01.951000	2.32685	8.66667
3	761	62	4.12698	00:00:02.850000	1.44806
1	692	35	0	00:00:00	0
2	682	39	1.03175	00:00:00.600000	1.71958	4.53968
3	716	54	3.50794	00:00:02.249000	1.55978
1	711	25	0	00:00:00	0
2	697	30	1.44444	00:00:00.750000	1.92593	4.33333
3	725	38	2.88889	00:00:01.201000	2.4054
1	620	60	0	00:00:00	0
2	640	70	2.06349	00:00:01.501000	1.37474	7.11905
3	606	78	3.50794	00:00:01.201000	2.92085
4	621	84	1.54762	00:00:00.900000	1.71958
1	604	22	0	00:00:00	0
2	575	29	2.99206	00:00:01.051000	2.84687	6.0873
3	605	37	3.09524	00:00:01.200000	2.57937
1	415	81	0	00:00:00	0
2	400	87	1.54762	00:00:00.900000	1.71958	4.33333
3	427	97	2.78571	00:00:01.500000	1.85714
1	327	20	0	00:00:00	0
2	285	30	4.33333	00:00:01.500000	2.88889	4.33333
1	820	32	0	00:00:00	0
2	883	50	6.5	00:00:02.700000	2.40741	6.5
1	685	76	0	00:00:00	0
2	746	90	6.29365	00:00:02.100000	2.99698	6.29365
1	440	11	0	00:00:00	0
2	420	15	2.06349	00:00:00.601000	3.43343	5.15873
3	450	20	3.09524	00:00:00.750000	4.12698
1	412	32	0	00:00:00	0
2	387	37	2.57937	00:00:00.750000	3.43915	5.15873
3	412	43	2.57937	00:00:00.901000	2.86278
1	408	46	0	00:00:00	0
2	397	52	1.13492	00:00:00.901000	1.25962	2.68254
3	412	57	1.54762	00:00:00.750000	2.06349
1	393	0	0	00:00:00	0
2	408	5	1.54762	00:00:00.750000	2.06349	3.71429
3	387	11	2.16667	00:00:00.900000	2.40741
1	238	31	0	00:00:00	0
2	250	35	1.2381	00:00:00.601000	2.06006	2.78571
3	235	40	1.54762	00:00:00.749000	2.06625
1	492	63	0	00:00:00	0
2	475	67	1.75397	00:00:00.600000	2.92328	2.99206
3	487	74	1.2381	00:00:01.050000	1.17914
1	613	5	0	00:00:00	0
2	590	10	2.37302	00:00:00.750000	3.16402	5.46825
3	620	18	3.09524	00:00:01.200000	2.57937
1	491	113	0	00:00:00	0
2	519	124	2.88889	00:00:01.651000	1.74978	5.88095
3	490	135	2.99206	00:00:01.651000	1.81227
1	502	84	0	00:00:00	0
2	483	90	1.96032	00:00:00.900000	2.17813	1.96032
1	787	72	0	00:00:00	0
2	832	89	4.64286	00:00:02.551000	1.82001	4.64286
1	901	36	0	00:00:00	0
2	961	55	6.19048	00:00:02.851000	2.17133	6.19048
1	631	3	0	00:00:00	0
2	682	15	5.2619	00:00:01.801000	2.92166	5.2619
1	542	7	0	00:00:00	0
2	522	13	2.06349	00:00:00.900000	2.29277	4.74603
3	548	23	2.68254	00:00:01.500000	1.78836
1	532	106	0	00:00:00	0
2	555	111	2.37302	00:00:00.750000	3.16402	5.2619
3	527	122	2.88889	00:00:01.652000	1.74872
1	455	23	0	00:00:00	0
2	500	33	4.64286	00:00:01.501000	3.09318	4.64286
1	627	132	0	00:00:00	0
2	644	135	1.75397	00:00:00.451000	3.88906	6.29365
3	600	147	4.53968	00:00:01.800000	2.52205
1	682	99	0	00:00:00	0
2	554	131	13.2063	00:00:04.802000	2.75018	13.2063
1	233	80	0	00:00:00	0
2	261	90	2.88889	00:00:01.500000	1.92593	2.88889
1	380	127	0	00:00:00	0
2	341	135	4.02381	00:00:01.200000	3.35317	4.02381
1	245	123	0	00:00:00	0
2	208	136	3.81746	00:00:01.951000	1.95667	7.84127
3	247	146	4.02381	00:00:01.500000	2.68254
1	820	100	0	00:00:00	0
2	797	115	2.37302	00:00:02.251000	1.05421	9.28571
3	864	133	6.9127	00:00:02.700000	2.56026
1	538	51	0	00:00:00	0
2	530	56	0.825397	00:00:00.750000	1.10053	3.30159
3	554	63	2.47619	00:00:01.050000	2.35828
1	583	42	0	00:00:00	0
2	573	45	1.03175	00:00:00.449000	2.29788	4.02381
3	602	55	2.99206	00:00:01.501000	1.99338
1	620	10	0	00:00:00	0
2	670	30	5.15873	00:00:03.001000	1.719	5.15873
1	460	76	0	00:00:00	0
2	488	84	2.88889	00:00:01.200000	2.40741	2.88889
1	315	104	0	00:00:00	0
2	343	117	2.88889	00:00:01.951000	1.48072	4.02381
3	332	122	1.13492	00:00:00.751000	1.51121
1	197	43	0	00:00:00	0
2	254	65	5.88095	00:00:03.300000	1.78211	5.88095
1	187	65	0	00:00:00	0
2	210	74	2.37302	00:00:01.350000	1.75779	4.84921
3	196	75	1.44444	00:00:00.151000	9.56586
4	206	82	1.03175	00:00:01.050000	0.982615
1	421	118	0	00:00:00	0
2	453	140	3.30159	00:00:03.299000	1.00078	5.36508
3	433	146	2.06349	00:00:00.901000	2.29022
1	319	68	0	00:00:00	0
2	297	74	2.26984	00:00:00.900000	2.52205	3.30159
3	305	79	0.825397	00:00:00.751000	1.09906
4	307	87	0.206349	00:00:01.200000	0.171958
1	453	121	0	00:00:00	0
2	505	140	5.36508	00:00:02.850000	1.88248	6.60317
3	493	147	1.2381	00:00:01.051000	1.17802
1	460	101	0	00:00:00	0
2	431	114	2.99206	00:00:01.950000	1.53439	4.53968
3	446	119	1.54762	00:00:00.751000	2.06074
1	630	91	0	00:00:00	0
2	579	105	5.2619	00:00:02.100000	2.50567	5.2619
1	619	86	0	00:00:00	0
2	647	96	2.88889	00:00:01.500000	1.92593	2.88889
1	552	60	0	00:00:00	0
2	512	70	4.12698	00:00:01.501000	2.74949	4.95238
3	520	75	0.825397	00:00:00.751000	1.09906
1	304	99	0	00:00:00	0
2	283	107	2.16667	00:00:01.200000	1.80556	3.19841
3	293	111	1.03175	00:00:00.600000	1.71958
1	542	90	0	00:00:00	0
2	595	114	5.46825	00:00:03.600000	1.51896	5.46825
1	464	2	0	00:00:00	0
2	380	25	8.66667	00:00:03.452000	2.51062	8.66667
1	730	20	0	00:00:00	0
2	817	41	8.97619	00:00:03.150000	2.84958	8.97619
1	102	55	0	00:00:00	0
2	72	64	3.09524	00:00:01.349000	2.29447	10.4206
3	143	82	7.3254	00:00:02.700000	2.71311
1	187	0	0	00:00:00	0
2	91	23	9.90476	00:00:03.451000	2.87011	12.6905
3	118	45	2.78571	00:00:03.301000	0.8439
1	389	64	0	00:00:00	0
2	314	85	7.7381	00:00:03.151000	2.45576	8.87302
3	325	90	1.13492	00:00:00.751000	1.51121
1	573	120	0	00:00:00	0
2	520	136	5.46825	00:00:02.401000	2.27749	5.46825
1	594	72	0	00:00:00	0
2	542	87	5.36508	00:00:02.251000	2.38342	5.36508
1	223	67	0	00:00:00	0
2	256	76	3.40476	00:00:01.350000	2.52205	6.0873
3	248	83	0.825397	00:00:01.050000	0.786092
4	257	85	0.928571	00:00:00.300000	3.09524
5	248	93	0.928571	00:00:01.201000	0.773165
1	201	89	0	00:00:00	0
2	238	100	3.81746	00:00:01.650000	2.31361	3.81746
1	277	11	0	00:00:00	0
2	346	29	7.11905	00:00:02.700000	2.63668	8.15079
3	336	33	1.03175	00:00:00.600000	1.71958
1	470	125	0	00:00:00	0
2	454	117	1.65079	-00:00:01.201	3.84355e-07	1.75397
3	455	133	0.103175	00:00:02.401000	0.0429715
1	514	5	0	00:00:00	0
2	558	14	4.53968	00:00:01.351000	3.36024	10.0079
3	505	29	5.46825	00:00:02.249000	2.43142
1	422	23	0	00:00:00	0
2	463	34	4.23016	00:00:01.650000	2.56373	4.23016
1	365	4	0	00:00:00	0
2	414	16	5.05556	00:00:01.800000	2.80864	5.05556
1	435	1	0	00:00:00	0
2	464	9	2.99206	00:00:01.200000	2.49339	5.98413
3	435	18	2.99206	00:00:01.350000	2.21634
1	551	28	0	00:00:00	0
2	598	38	4.84921	00:00:01.501000	3.23065	4.84921
1	558	23	0	00:00:00	0
2	598	35	4.12698	00:00:01.800000	2.29277	4.12698
1	561	14	0	00:00:00	0
2	600	26	4.02381	00:00:01.800000	2.23545	4.02381
1	598	58	0	00:00:00	0
2	560	68	3.92063	00:00:01.500000	2.61376	3.92063
1	498	50	0	00:00:00	0
2	524	63	2.68254	00:00:01.949000	1.37637	5.05556
3	506	74	1.85714	00:00:01.651000	1.12486
4	511	80	0.515873	00:00:00.900000	0.573192
1	299	117	0	00:00:00	0
2	364	142	6.70635	00:00:03.751000	1.78788	8.87302
3	343	147	2.16667	00:00:00.750000	2.88889
1	176	56	0	00:00:00	0
2	203	64	2.78571	00:00:01.199000	2.32336	4.95238
3	182	69	2.16667	00:00:00.751000	2.88504
1	129	48	0	00:00:00	0
2	170	69	4.23016	00:00:03.151000	1.34248	4.23016
1	336	39	0	00:00:00	0
2	397	53	6.29365	00:00:02.101000	2.99555	8.35714
3	384	60	1.34127	00:00:01.051000	1.27618
4	391	63	0.722222	00:00:00.449000	1.60851
1	474	32	0	00:00:00	0
2	515	39	4.23016	00:00:01.049000	4.03256	6.80952
3	490	45	2.57937	00:00:00.901000	2.86278
1	540	62	0	00:00:00	0
2	527	69	1.34127	00:00:01.050000	1.2774	4.33333
3	556	78	2.99206	00:00:01.349000	2.21799
1	589	1	0	00:00:00	0
2	566	11	2.37302	00:00:01.500000	1.58201	3.19841
3	574	15	0.825397	00:00:00.601000	1.37337
1	399	79	0	00:00:00	0
2	417	86	1.85714	00:00:01.051000	1.76702	6.19048
3	383	93	3.50794	00:00:01.050000	3.34089
4	391	97	0.825397	00:00:00.600000	1.37566
1	324	104	0	00:00:00	0
2	312	111	1.2381	00:00:01.050000	1.17914	2.47619
3	324	114	1.2381	00:00:00.450000	2.75132
1	319	39	0	00:00:00	0
2	272	56	4.84921	00:00:02.552000	1.90016	7.11905
3	294	63	2.26984	00:00:01.049000	2.16381
1	271	25	0	00:00:00	0
2	243	34	2.88889	00:00:01.349000	2.1415	2.88889
1	254	10	0	00:00:00	0
2	224	19	3.09524	00:00:01.350000	2.29277	6.0873
3	253	24	2.99206	00:00:00.750000	3.98942
1	294	127	0	00:00:00	0
2	270	135	2.47619	00:00:01.201000	2.06177	5.36508
3	292	142	2.26984	00:00:01.050000	2.16175
4	286	145	0.619048	00:00:00.450000	1.37566
1	181	119	0	00:00:00	0
2	170	125	1.13492	00:00:00.901000	1.25962	3.50794
3	179	132	0.928571	00:00:01.050000	0.884354
4	165	139	1.44444	00:00:01.050000	1.37566
1	144	100	0	00:00:00	0
2	170	110	2.68254	00:00:01.500000	1.78836	4.95238
3	148	114	2.26984	00:00:00.600000	3.78307
1	169	42	0	00:00:00	0
2	187	48	1.85714	00:00:00.900000	2.06349	3.61111
3	170	56	1.75397	00:00:01.201000	1.46042
1	93	28	0	00:00:00	0
2	51	42	4.33333	00:00:02.101000	2.06251	4.33333
1	194	107	0	00:00:00	0
2	226	121	3.30159	00:00:02.100000	1.57218	3.30159
1	220	127	0	00:00:00	0
2	202	132	1.85714	00:00:00.751000	2.47289	1.85714
1	224	49	0	00:00:00	0
2	269	62	4.64286	00:00:01.951000	2.37973	6.70635
3	249	69	2.06349	00:00:01.050000	1.96523
1	358	106	0	00:00:00	0
2	340	112	1.85714	00:00:00.900000	2.06349	2.68254
3	348	116	0.825397	00:00:00.600000	1.37566
1	485	102	0	00:00:00	0
2	460	106	2.57937	00:00:00.600000	4.29894	5.05556
3	484	113	2.47619	00:00:01.050000	2.35828
1	507	85	0	00:00:00	0
2	534	93	2.78571	00:00:01.201000	2.3195	5.05556
3	512	97	2.26984	00:00:00.600000	3.78307
1	472	85	0	00:00:00	0
2	440	95	3.30159	00:00:01.501000	2.19959	4.53968
3	452	97	1.2381	00:00:00.300000	4.12698
1	458	44	0	00:00:00	0
2	446	47	1.2381	00:00:00.452000	2.73915	2.88889
3	462	52	1.65079	00:00:00.749000	2.204
1	415	121	0	00:00:00	0
2	389	126	2.68254	00:00:00.751000	3.57196	5.77778
3	419	136	3.09524	00:00:01.500000	2.06349
1	413	125	0	00:00:00	0
2	384	137	2.99206	00:00:01.800000	1.66226	5.2619
3	406	143	2.26984	00:00:00.900000	2.52205
1	444	56	0	00:00:00	0
2	393	68	5.2619	00:00:01.799000	2.92491	5.2619
1	618	94	0	00:00:00	0
2	581	105	3.81746	00:00:01.650000	2.31361	3.81746
1	675	86	0	00:00:00	0
2	702	96	2.78571	00:00:01.500000	1.85714	5.57143
3	675	106	2.78571	00:00:01.500000	1.85714
1	965	60	0	00:00:00	0
2	893	76	7.42857	00:00:02.400000	3.09524	14.6508
3	963	92	7.22222	00:00:02.400000	3.00926
1	936	54	0	00:00:00	0
2	949	59	1.34127	00:00:00.749000	1.79075	7.01587
3	894	70	5.6746	00:00:01.651000	3.43707
1	792	84	0	00:00:00	0
2	730	98	6.39683	00:00:02.101000	3.04466	7.11905
3	737	101	0.722222	00:00:00.450000	1.60494
1	851	5	0	00:00:00	0
2	875	12	2.47619	00:00:01.050000	2.35828	6.19048
3	839	26	3.71429	00:00:02.101000	1.76787
1	838	28	0	00:00:00	0
2	881	44	4.43651	00:00:02.400000	1.84854	4.43651
1	905	38	0	00:00:00	0
2	848	60	5.88095	00:00:03.301000	1.78157	5.88095
1	832	97	0	00:00:00	0
2	744	116	9.07936	00:00:02.850000	3.18574	9.07936
1	897	109	0	00:00:00	0
2	967	124	7.22222	00:00:02.250000	3.20988	7.22222
1	836	122	0	00:00:00	0
2	800	131	3.71429	00:00:01.351000	2.74929	7.94444
3	841	139	4.23016	00:00:01.200000	3.52513
1	739	114	0	00:00:00	0
2	792	130	5.46825	00:00:02.402000	2.27654	11.9683
3	729	148	6.5	00:00:02.699000	2.4083
1	786	136	0	00:00:00	0
2	757	143	2.99206	00:00:01.050000	2.84958	2.99206
1	751	48	0	00:00:00	0
2	721	57	3.09524	00:00:01.350000	2.29277	6.29365
3	752	68	3.19841	00:00:01.650000	1.93843
1	746	37	0	00:00:00	0
2	722	45	2.47619	00:00:01.200000	2.06349	4.02381
3	737	52	1.54762	00:00:01.050000	1.47392
1	640	30	0	00:00:00	0
2	629	38	1.13492	00:00:01.200000	0.945767	2.88889
3	646	44	1.75397	00:00:00.899000	1.95102
1	636	42	0	00:00:00	0
2	626	42	1.03175	00:00:00	0	1.96032
3	635	45	0.928571	00:00:00.450000	2.06349
1	541	40	0	00:00:00	0
2	578	48	3.81746	00:00:01.201000	3.17857	3.81746
1	688	52	0	00:00:00	0
2	713	58	2.57937	00:00:00.900000	2.86596	4.53968
3	694	64	1.96032	00:00:00.900000	2.17813
1	787	72	0	00:00:00	0
2	742	80	4.64286	00:00:01.201000	3.86583	5.2619
3	748	85	0.619048	00:00:00.750000	0.825397
1	741	3	0	00:00:00	0
2	819	27	8.04762	00:00:03.600000	2.23545	10.1111
3	799	33	2.06349	00:00:00.900000	2.29277
1	792	2	0	00:00:00	0
2	779	7	1.34127	00:00:00.752000	1.7836	5.6746
3	821	20	4.33333	00:00:01.950000	2.22222
1	886	8	0	00:00:00	0
2	931	25	4.64286	00:00:02.550000	1.82073	4.64286
1	929	123	0	00:00:00	0
2	945	138	1.65079	00:00:02.252000	0.733034	3.19841
3	930	140	1.54762	00:00:00.299000	5.17598
1	928	95	0	00:00:00	0
2	946	102	1.85714	00:00:01.050000	1.76871	4.43651
3	929	105	1.75397	00:00:00.450000	3.89771
4	937	107	0.825397	00:00:00.300000	2.75132
1	907	0	0	00:00:00	0
2	876	8	3.19841	00:00:01.202000	2.66091	3.19841
1	569	124	0	00:00:00	0
2	579	130	1.03175	00:00:00.902000	1.14384	3.50794
3	555	139	2.47619	00:00:01.349000	1.83557
1	457	111	0	00:00:00	0
2	436	117	2.16667	00:00:00.900000	2.40741	3.30159
3	447	121	1.13492	00:00:00.600000	1.89153
1	402	27	0	00:00:00	0
2	394	29	0.825397	00:00:00.300000	2.75132	5.2619
3	437	39	4.43651	00:00:01.500000	2.95767
1	485	6	0	00:00:00	0
2	507	13	2.26984	00:00:01.051000	2.1597	2.26984
1	496	17	0	00:00:00	0
2	487	20	0.928571	00:00:00.451000	2.05892	2.78571
3	497	27	1.03175	00:00:01.049000	0.983552
4	489	29	0.825397	00:00:00.300000	2.75132
1	617	4	0	00:00:00	0
2	597	10	2.06349	00:00:00.900000	2.29277	6.29365
3	638	22	4.23016	00:00:01.800000	2.35009
1	635	65	0	00:00:00	0
2	590	75	4.64286	00:00:01.500000	3.09524	7.42857
3	617	81	2.78571	00:00:00.900000	3.09524
1	639	68	0	00:00:00	0
2	657	77	1.85714	00:00:01.351000	1.37464	3.40476
3	642	80	1.54762	00:00:00.450000	3.43915
1	263	96	0	00:00:00	0
2	297	103	3.50794	00:00:01.050000	3.34089	7.53175
3	258	115	4.02381	00:00:01.800000	2.23545
1	372	56	0	00:00:00	0
2	355	60	1.75397	00:00:00.600000	2.92328	2.99206
3	367	64	1.2381	00:00:00.599000	2.06694
1	331	10	0	00:00:00	0
2	355	21	2.47619	00:00:01.650000	1.50072	3.81746
3	342	26	1.34127	00:00:00.751000	1.78598
1	936	65	0	00:00:00	0
2	756	109	18.5714	00:00:06.602000	2.813	18.5714
1	946	46	0	00:00:00	0
2	958	50	1.2381	00:00:00.600000	2.06349	4.84921
3	939	53	1.96032	00:00:00.451000	4.3466
4	955	57	1.65079	00:00:00.600000	2.75132
1	665	95	0	00:00:00	0
2	735	110	7.22222	00:00:02.250000	3.20988	7.22222
1	721	62	0	00:00:00	0
2	769	75	4.95238	00:00:01.949000	2.54099	6.39683
3	755	80	1.44444	00:00:00.752000	1.9208
1	753	52	0	00:00:00	0
2	802	65	5.05556	00:00:01.949000	2.59392	7.53175
3	778	71	2.47619	00:00:00.901000	2.74827
1	865	10	0	00:00:00	0
2	900	20	3.61111	00:00:01.500000	2.40741	7.42857
3	863	30	3.81746	00:00:01.500000	2.54497
1	838	5	0	00:00:00	0
2	861	14	2.37302	00:00:01.350000	1.75779	6.19048
3	843	15	1.85714	00:00:00.151000	12.299
4	862	25	1.96032	00:00:01.499000	1.30775
1	838	5	0	00:00:00	0
2	861	14	2.37302	00:00:01.350000	1.75779	6.19048
3	843	15	1.85714	00:00:00.151000	12.299
4	862	25	1.96032	00:00:01.499000	1.30775
1	588	30	0	00:00:00	0
2	519	49	7.11905	00:00:02.852000	2.49616	12.2778
3	569	61	5.15873	00:00:01.799000	2.86755
1	694	105	0	00:00:00	0
2	679	110	1.54762	00:00:00.750000	2.06349	10.4206
3	765	141	8.87302	00:00:04.651000	1.90777
1	809	25	0	00:00:00	0
2	753	35	5.77778	00:00:01.501000	3.84929	9.90476
3	793	43	4.12698	00:00:01.201000	3.43629
1	480	58	0	00:00:00	0
2	594	87	11.7619	00:00:04.351000	2.70326	11.7619
1	371	25	0	00:00:00	0
2	349	30	2.26984	00:00:00.750000	3.02645	2.26984
1	279	123	0	00:00:00	0
2	337	141	5.98413	00:00:02.700000	2.21634	5.98413
1	590	95	0	00:00:00	0
2	528	114	6.39683	00:00:02.850000	2.2445	6.39683
1	545	13	0	00:00:00	0
2	517	21	2.88889	00:00:01.200000	2.40741	7.84127
3	565	32	4.95238	00:00:01.651000	2.99962
1	96	73	0	00:00:00	0
2	176	93	8.25397	00:00:03	2.75132	13.1032
3	129	105	4.84921	00:00:01.801000	2.69251
1	604	30	0	00:00:00	0
2	718	55	11.7619	00:00:03.751000	3.13567	17.746
3	660	65	5.98413	00:00:01.500000	3.98942
1	153	23	0	00:00:00	0
2	218	39	6.70635	00:00:02.401000	2.79315	9.59524
3	190	45	2.88889	00:00:00.899000	3.21345
1	341	99	0	00:00:00	0
2	317	111	2.47619	00:00:01.800000	1.37566	4.02381
3	332	118	1.54762	00:00:01.051000	1.47252
1	495	84	0	00:00:00	0
2	593	116	10.1111	00:00:04.800000	2.10648	11.5556
3	579	115	1.44444	-00:00:00.150	3.36311e-07
1	512	86	0	00:00:00	0
2	626	115	11.7619	00:00:04.350000	2.70389	11.7619
1	472	4	0	00:00:00	0
2	440	10	3.30159	00:00:00.900000	3.66843	7.53175
3	481	25	4.23016	00:00:02.250000	1.88007
1	291	68	0	00:00:00	0
2	276	73	1.54762	00:00:00.750000	2.06349	3.19841
3	292	83	1.65079	00:00:01.500000	1.10053
1	295	75	0	00:00:00	0
2	275	83	2.06349	00:00:01.201000	1.71814	4.74603
3	301	95	2.68254	00:00:01.801000	1.48947
1	847	94	0	00:00:00	0
2	935	114	9.07936	00:00:03	3.02645	9.07936
1	570	45	0	00:00:00	0
2	624	60	5.57143	00:00:02.250000	2.47619	9.59524
3	585	70	4.02381	00:00:01.500000	2.68254
1	580	90	0	00:00:00	0
2	642	106	6.39683	00:00:02.400000	2.66534	8.46032
3	622	114	2.06349	00:00:01.200000	1.71958
1	585	86	0	00:00:00	0
2	642	102	5.88095	00:00:02.400000	2.4504	5.88095
1	720	5	0	00:00:00	0
2	771	17	5.2619	00:00:01.800000	2.92328	5.2619
1	222	48	0	00:00:00	0
2	264	55	4.33333	00:00:01.049000	4.13092	4.33333
1	416	89	0	00:00:00	0
2	447	95	3.19841	00:00:00.900000	3.55379	6.19048
3	418	108	2.99206	00:00:01.950000	1.53439
1	538	90	0	00:00:00	0
2	494	102	4.53968	00:00:01.800000	2.52205	7.84127
3	526	111	3.30159	00:00:01.350000	2.44562
1	465	25	0	00:00:00	0
2	445	35	2.06349	00:00:01.501000	1.37474	5.46825
3	478	41	3.40476	00:00:00.900000	3.78307
1	974	6	0	00:00:00	0
2	940	13	3.50794	00:00:01.050000	3.34089	5.15873
3	956	19	1.65079	00:00:00.900000	1.83422
1	860	26	0	00:00:00	0
2	841	44	1.96032	00:00:02.702000	0.725506	3.50794
3	856	50	1.54762	00:00:00.899000	1.72149
1	31	46	0	00:00:00	0
2	4	53	2.78571	00:00:01.051000	2.65054	5.77778
3	33	57	2.99206	00:00:00.600000	4.98677
1	789	128	0	00:00:00	0
2	865	146	7.84127	00:00:02.700000	2.90417	7.84127
1	355	45	0	00:00:00	0
2	313	63	4.33333	00:00:02.701000	1.60434	4.33333
1	429	1	0	00:00:00	0
2	410	10	1.96032	00:00:01.349000	1.45316	5.57143
3	445	22	3.61111	00:00:01.800000	2.00617
1	706	68	0	00:00:00	0
2	669	76	3.81746	00:00:01.200000	3.18122	10.7302
3	685	83	1.65079	00:00:01.050000	1.57218
4	670	90	1.54762	00:00:01.051000	1.47252
5	706	98	3.71429	00:00:01.200000	3.09524
1	450	105	0	00:00:00	0
2	527	125	7.94444	00:00:03.001000	2.64727	7.94444
1	390	100	0	00:00:00	0
2	326	122	6.60317	00:00:03.301000	2.00036	6.60317
1	400	112	0	00:00:00	0
2	340	129	6.19048	00:00:02.551000	2.42669	6.19048
1	290	29	0	00:00:00	0
2	341	45	5.2619	00:00:02.401000	2.19155	5.2619
1	304	132	0	00:00:00	0
2	277	145	2.78571	00:00:01.949000	1.4293	3.81746
3	287	147	1.03175	00:00:00.301000	3.42773
1	356	51	0	00:00:00	0
2	411	62	5.6746	00:00:01.651000	3.43707	5.6746
1	709	45	0	00:00:00	0
2	674	56	3.61111	00:00:01.650000	2.18855	3.61111
1	621	55	0	00:00:00	0
2	645	68	2.47619	00:00:01.951000	1.26919	6.60317
3	605	78	4.12698	00:00:01.501000	2.74949
1	747	86	0	00:00:00	0
2	773	83	2.68254	-00:00:00.451	6.24577e-07	6.19048
3	754	96	1.96032	00:00:01.951000	1.00478
4	769	102	1.54762	00:00:00.900000	1.71958
1	858	106	0	00:00:00	0
2	818	120	4.12698	00:00:02.101000	1.9643	4.12698
1	931	93	0	00:00:00	0
2	876	103	5.6746	00:00:01.501000	3.78055	5.6746
1	673	112	0	00:00:00	0
2	666	117	0.722222	00:00:00.750000	0.962963	2.68254
3	685	122	1.96032	00:00:00.751000	2.61028
1	695	28	0	00:00:00	0
2	746	42	5.2619	00:00:02.101000	2.50448	5.2619
1	694	39	0	00:00:00	0
2	747	53	5.46825	00:00:02.100000	2.60393	5.46825
1	596	2	0	00:00:00	0
2	556	15	4.12698	00:00:01.951000	2.11532	5.15873
3	566	25	1.03175	00:00:01.499000	0.68829
1	845	54	0	00:00:00	0
2	815	67	3.09524	00:00:01.950000	1.5873	5.77778
3	841	75	2.68254	00:00:01.200000	2.23545
1	634	86	0	00:00:00	0
2	604	92	3.09524	00:00:00.900000	3.43915	4.84921
3	621	99	1.75397	00:00:01.050000	1.67045
1	463	17	0	00:00:00	0
2	438	20	2.57937	00:00:00.450000	5.73192	3.30159
3	445	26	0.722222	00:00:00.901000	0.801578
1	156	90	0	00:00:00	0
2	139	96	1.75397	00:00:00.901000	1.94669	4.43651
3	165	108	2.68254	00:00:01.800000	1.4903
1	150	52	0	00:00:00	0
2	182	60	3.30159	00:00:01.200000	2.75132	3.30159
1	436	40	0	00:00:00	0
2	407	49	2.99206	00:00:01.351000	2.2147	7.84127
3	430	55	2.37302	00:00:00.900000	2.63668
4	406	59	2.47619	00:00:00.600000	4.12698
1	520	79	0	00:00:00	0
2	540	84	2.06349	00:00:00.750000	2.75132	6.60317
3	496	95	4.53968	00:00:01.652000	2.74799
1	280	18	0	00:00:00	0
2	229	35	5.2619	00:00:02.549000	2.0643	7.42857
3	250	45	2.16667	00:00:01.502000	1.44252
1	307	49	0	00:00:00	0
2	265	60	4.33333	00:00:01.650000	2.62626	5.57143
3	277	65	1.2381	00:00:00.750000	1.65079
1	259	67	0	00:00:00	0
2	224	81	3.61111	00:00:02.100000	1.71958	5.98413
3	247	86	2.37302	00:00:00.751000	3.15981
1	81	95	0	00:00:00	0
2	51	107	3.09524	00:00:01.799000	1.72053	5.57143
3	75	125	2.47619	00:00:02.700000	0.917108
1	210	117	0	00:00:00	0
2	264	134	5.57143	00:00:02.552000	2.18316	8.56349
3	235	142	2.99206	00:00:01.199000	2.49547
1	170	16	0	00:00:00	0
2	122	26	4.95238	00:00:01.500000	3.30159	4.95238
1	205	112	0	00:00:00	0
2	151	128	5.57143	00:00:02.402000	2.3195	6.5
3	160	130	0.928571	00:00:00.300000	3.09524
1	475	121	0	00:00:00	0
2	456	132	1.96032	00:00:01.652000	1.18663	9.07936
3	525	147	7.11905	00:00:02.250000	3.16402
1	686	44	0	00:00:00	0
2	732	60	4.74603	00:00:02.401000	1.97669	4.74603
1	891	15	0	00:00:00	0
2	839	24	5.36508	00:00:01.350000	3.97413	9.18254
3	876	32	3.81746	00:00:01.200000	3.18122
1	432	95	0	00:00:00	0
2	398	105	3.50794	00:00:01.499000	2.34018	3.50794
1	845	115	0	00:00:00	0
2	803	129	4.33333	00:00:02.100000	2.06349	4.33333
1	844	125	0	00:00:00	0
2	828	130	1.65079	00:00:00.752000	2.1952	3.19841
3	843	135	1.54762	00:00:00.749000	2.06625
1	897	105	0	00:00:00	0
2	921	120	2.47619	00:00:02.250000	1.10053	4.95238
3	897	125	2.47619	00:00:00.750000	3.30159
1	94	47	0	00:00:00	0
2	61	61	3.40476	00:00:02.100000	1.62132	5.15873
3	78	64	1.75397	00:00:00.450000	3.89771
1	115	11	0	00:00:00	0
2	60	24	5.6746	00:00:01.951000	2.90856	5.6746
1	622	102	0	00:00:00	0
2	641	112	1.96032	00:00:01.500000	1.30688	11.7619
3	598	118	4.43651	00:00:00.900000	4.92945
4	650	133	5.36508	00:00:02.251000	2.38342
1	522	134	0	00:00:00	0
2	551	140	2.99206	00:00:00.899000	3.32821	4.74603
3	534	146	1.75397	00:00:00.900000	1.94885
1	509	0	0	00:00:00	0
2	478	8	3.19841	00:00:01.200000	2.66534	5.57143
3	501	12	2.37302	00:00:00.600000	3.95503
1	786	124	0	00:00:00	0
2	773	131	1.34127	00:00:01.051000	1.27618	4.23016
3	788	138	1.54762	00:00:01.050000	1.47392
4	775	141	1.34127	00:00:00.451000	2.97399
1	695	67	0	00:00:00	0
2	732	79	3.81746	00:00:01.800000	2.12081	5.77778
3	713	86	1.96032	00:00:01.051000	1.86519
1	621	46	0	00:00:00	0
2	606	53	1.54762	00:00:01.051000	1.47252	4.84921
3	638	63	3.30159	00:00:01.500000	2.20106
1	206	98	0	00:00:00	0
2	258	115	5.36508	00:00:02.551000	2.10313	5.36508
1	796	85	0	00:00:00	0
2	778	90	1.85714	00:00:00.750000	2.47619	7.01587
3	806	98	2.88889	00:00:01.200000	2.40741
4	784	108	2.26984	00:00:01.501000	1.51222
1	437	100	0	00:00:00	0
2	401	109	3.71429	00:00:01.350000	2.75132	3.71429
1	433	28	0	00:00:00	0
2	392	35	4.23016	00:00:01.049000	4.03256	4.23016
1	566	40	0	00:00:00	0
2	590	49	2.47619	00:00:01.351000	1.83286	5.77778
3	558	55	3.30159	00:00:00.900000	3.66843
1	786	27	0	00:00:00	0
2	766	33	2.06349	00:00:00.899000	2.29532	5.2619
3	797	40	3.19841	00:00:01.051000	3.04321
1	930	12	0	00:00:00	0
2	827	36	10.627	00:00:03.601000	2.95112	10.627
1	788	5	0	00:00:00	0
2	724	20	6.60317	00:00:02.249000	2.93605	6.60317
1	807	2	0	00:00:00	0
2	731	26	7.84127	00:00:03.601000	2.17753	7.84127
1	921	41	0	00:00:00	0
2	896	50	2.57937	00:00:01.351000	1.90923	5.88095
3	928	70	3.30159	00:00:03	1.10053
1	460	110	0	00:00:00	0
2	408	126	5.36508	00:00:02.401000	2.23452	6.39683
3	418	132	1.03175	00:00:00.900000	1.14638
1	864	105	0	00:00:00	0
2	795	120	7.11905	00:00:02.251000	3.16262	7.11905
1	955	79	0	00:00:00	0
2	941	89	1.44444	00:00:01.501000	0.962321	11.4524
3	964	102	2.37302	00:00:01.950000	1.21693
4	938	116	2.68254	00:00:02.100000	1.2774
5	968	125	3.09524	00:00:01.350000	2.29277
6	950	132	1.85714	00:00:01.051000	1.76702
1	735	85	0	00:00:00	0
2	719	97	1.65079	00:00:01.800000	0.917108	3.09524
3	733	102	1.44444	00:00:00.750000	1.92593
1	943	54	0	00:00:00	0
2	808	80	13.9286	00:00:03.900000	3.57143	13.9286
1	931	52	0	00:00:00	0
2	797	76	13.8254	00:00:03.601000	3.83932	13.8254
1	814	61	0	00:00:00	0
2	755	76	6.0873	00:00:02.251000	2.70427	6.0873
1	719	111	0	00:00:00	0
2	704	118	1.54762	00:00:01.050000	1.47392	4.02381
3	728	128	2.47619	00:00:01.500000	1.65079
1	909	4	0	00:00:00	0
2	964	23	5.6746	00:00:02.850000	1.99109	6.70635
3	954	27	1.03175	00:00:00.600000	1.71958
1	95	0	0	00:00:00	0
[truncated: 75 more rows]
[truncated: 1 more columns]

## Sheet: Rab5
Point	X	Y	Distance	Time	Velocity	Combinded distances of processive particles from column D	Mean of every hyphae	Mean of every experiment
1	705	10	0	00:00:00	0
2	781	25	7.84127	00:00:02.250000	3.48501	9.80159
3	762	31	1.96032	00:00:00.900000	2.17813
1	955	0	0	00:00:00	0
2	888	24	6.9127	00:00:03.602000	1.91913	8.25397
3	901	30	1.34127	00:00:00.899000	1.49196
1	819	85	0	00:00:00	0
2	900	104	8.35714	00:00:02.849000	2.93336	8.35714
1	267	39	0	00:00:00	0
2	293	47	2.68254	00:00:01.201000	2.23359	6.5
3	256	57	3.81746	00:00:01.500000	2.54497
1	740	118	0	00:00:00	0
2	714	129	2.68254	00:00:01.652000	1.62381	4.23016
3	729	137	1.54762	00:00:01.200000	1.28968
1	775	127	0	00:00:00	0
2	810	136	3.61111	00:00:01.351000	2.67292	3.61111
1	960	50	0	00:00:00	0
2	922	58	3.92063	00:00:01.199000	3.26992	3.92063
1	962	62	0	00:00:00	0
2	925	74	3.81746	00:00:01.801000	2.11963	3.81746
1	416	82	0	00:00:00	0
2	462	99	4.74603	00:00:02.552000	1.85973	10.9365
3	402	118	6.19048	00:00:02.849000	2.17286
1	376	24	0	00:00:00	0
2	391	27	1.54762	00:00:00.449000	3.44681	3.19841
3	375	31	1.65079	00:00:00.600000	2.75132
1	673	88	0	00:00:00	0
2	700	100	2.78571	00:00:01.801000	1.54676	2.78571	5.94661
1	720	30	0	00:00:00	0
2	799	52	8.15079	00:00:03.300000	2.46994	19.9127
3	717	75	8.46032	00:00:03.452000	2.45085
4	749	90	3.30159	00:00:02.250000	1.46737
1	822	4	0	00:00:00	0
2	812	10	1.03175	00:00:00.900000	1.14638	7.42857
3	874	28	6.39683	00:00:02.700000	2.36919
1	254	50	0	00:00:00	0
2	317	64	6.5	00:00:02.101000	3.09376	6.5
1	870	12	0	00:00:00	0
2	918	26	4.95238	00:00:02.101000	2.35715	4.95238
1	541	3	0	00:00:00	0
2	568	11	2.78571	00:00:01.199000	2.32336	5.77778
3	539	20	2.99206	00:00:01.351000	2.2147
1	535	32	0	00:00:00	0
2	570	46	3.61111	00:00:02.101000	1.71876	3.61111
1	521	63	0	00:00:00	0
2	539	77	1.85714	00:00:02.101000	0.883933	5.15873
3	519	85	2.06349	00:00:01.200000	1.71958
4	531	91	1.2381	00:00:00.900000	1.37566
1	895	35	0	00:00:00	0
2	860	44	3.61111	00:00:01.350000	2.6749	3.61111
1	717	29	0	00:00:00	0
2	676	39	4.23016	00:00:01.501000	2.81823	6.19048
3	695	44	1.96032	00:00:00.750000	2.61376
1	471	7	0	00:00:00	0
2	447	12	2.47619	00:00:00.750000	3.30159	3.81746
3	460	15	1.34127	00:00:00.450000	2.9806
1	458	18	0	00:00:00	0
2	437	20	2.16667	00:00:00.300000	7.22222	4.95238
3	464	33	2.78571	00:00:01.951000	1.42784
1	465	48	0	00:00:00	0
2	485	59	2.06349	00:00:01.650000	1.2506	2.99206
3	476	65	0.928571	00:00:00.900000	1.03175
1	710	75	0	00:00:00	0
2	675	86	3.61111	00:00:01.650000	2.18855	4.84921
3	687	95	1.2381	00:00:01.350000	0.917108
1	705	62	0	00:00:00	0
2	666	74	4.02381	00:00:01.801000	2.23421	4.64286
3	672	79	0.619048	00:00:00.750000	0.825397
1	692	52	0	00:00:00	0
2	657	66	3.61111	00:00:02.101000	1.71876	5.36508
3	674	70	1.75397	00:00:00.600000	2.92328		5.98413	5.96825
1	287	15	0	00:00:00	0
2	215	32	7.42857	00:00:02.551000	2.91202	7.42857
1	810	27	0	00:00:00	0
2	768	42	4.33333	00:00:02.252000	1.92422	6.70635
3	791	49	2.37302	00:00:01.049000	2.26217
1	680	57	0	00:00:00	0
2	620	75	6.19048	00:00:02.701000	2.29192	6.19048
1	810	89	0	00:00:00	0
2	751	104	6.0873	00:00:02.250000	2.70547	8.15079
3	771	113	2.06349	00:00:01.350000	1.52851
1	454	12	0	00:00:00	0
2	426	19	2.88889	00:00:01.050000	2.75132	8.87302
3	484	34	5.98413	00:00:02.250000	2.65961
1	167	17	0	00:00:00	0
2	225	51	5.98413	00:00:05.102000	1.1729	9.49206
3	191	60	3.50794	00:00:01.350000	2.59847
1	273	130	0	00:00:00	0
2	307	140	3.50794	00:00:01.500000	2.33862	5.57143
3	287	145	2.06349	00:00:00.750000	2.75132
1	430	51	0	00:00:00	0
2	454	58	2.47619	00:00:01.050000	2.35828	5.46825
3	425	70	2.99206	00:00:01.800000	1.66226
1	433	37	0	00:00:00	0
2	474	47	4.23016	00:00:01.500000	2.82011	4.23016
1	701	0	0	00:00:00	0
2	747	13	4.74603	00:00:01.950000	2.43386	6.0873
3	734	20	1.34127	00:00:01.050000	1.2774
1	748	36	0	00:00:00	0
2	710	50	3.92063	00:00:02.099000	1.86786	4.95238
3	720	55	1.03175	00:00:00.750000	1.37566
1	216	114	0	00:00:00	0
2	254	125	3.92063	00:00:01.651000	2.3747	8.04762
3	214	139	4.12698	00:00:02.100000	1.96523
1	180	105	0	00:00:00	0
2	153	115	2.78571	00:00:01.500000	1.85714	4.84921
3	173	125	2.06349	00:00:01.501000	1.37474
1	517	57	0	00:00:00	0
2	572	73	5.6746	00:00:02.401000	2.36343	5.6746
1	330	29	0	00:00:00	0
2	385	48	5.6746	00:00:02.851000	1.99039	5.6746
1	426	25	0	00:00:00	0
2	404	32	2.26984	00:00:01.051000	2.1597	4.33333
3	424	35	2.06349	00:00:00.450000	4.58554
1	760	11	0	00:00:00	0
2	742	20	1.85714	00:00:01.350000	1.37566	5.2619
3	755	23	1.34127	00:00:00.451000	2.97399
4	745	31	1.03175	00:00:01.199000	0.860505
5	755	39	1.03175	00:00:01.201000	0.859072
1	440	70	0	00:00:00	0
2	414	80	2.68254	00:00:01.500000	1.78836	4.33333
3	430	86	1.65079	00:00:00.901000	1.83218		6.18474
1	294	52	0	00:00:00	0
2	417	85	12.6905	00:00:04.951000	2.56321	12.6905
1	835	40	0	00:00:00	0
2	708	69	13.1032	00:00:04.350000	3.01222	14.3413
3	720	74	1.2381	00:00:00.750000	1.65079
1	670	6	0	00:00:00	0
2	613	20	5.88095	00:00:02.100000	2.80045	5.88095
1	570	32	0	00:00:00	0
2	673	60	10.627	00:00:04.201000	2.52963	10.627
1	243	24	0	00:00:00	0
2	267	40	2.47619	00:00:02.401000	1.03132	4.53968
3	247	49	2.06349	00:00:01.349000	1.52965
1	527	36	0	00:00:00	0
2	452	56	7.7381	00:00:03	2.57937	7.7381
1	857	77	0	00:00:00	0
2	880	90	2.37302	00:00:01.951000	1.21631	3.92063
3	865	105	1.54762	00:00:02.250000	0.687831
1	629	54	0	00:00:00	0
2	593	65	3.71429	00:00:01.650000	2.25108	3.71429
1	342	21	0	00:00:00	0
2	388	30	4.74603	00:00:01.351000	3.51298	4.74603
1	331	68	0	00:00:00	0
2	294	80	3.81746	00:00:01.801000	2.11963	5.46825
3	310	86	1.65079	00:00:00.900000	1.83422
1	151	16	0	00:00:00	0
2	144	25	0.722222	00:00:01.351000	0.534583	3.40476
3	170	31	2.68254	00:00:00.899000	2.98392		7.00649	6.49644
1	432	15	0	00:00:00	0
2	193	63	24.6587	00:00:07.202000	3.42387	24.6587
1	193	80	0	00:00:00	0
2	450	142	26.5159	00:00:09.301000	2.85086	26.5159
1	495	95	0	00:00:00	0
2	610	134	11.8651	00:00:05.851000	2.02787	11.8651
1	637	107	0	00:00:00	0
2	513	138	12.7937	00:00:04.651000	2.75073	12.7937
1	755	45	0	00:00:00	0
2	707	70	4.95238	00:00:03.750000	1.32063	4.95238
1	90	30	0	00:00:00	0
2	76	35	1.44444	00:00:00.750000	1.92593	8.04762
3	140	59	6.60317	00:00:03.601000	1.83371
1	84	119	0	00:00:00	0
2	145	139	6.29365	00:00:03	2.09788	6.29365
1	70	134	0	00:00:00	0
2	30	147	4.12698	00:00:01.950000	2.1164	4.12698
1	67	95	0	00:00:00	0
2	30	103	3.81746	00:00:01.200000	3.18122	3.81746
3	30	116	0	00:00:01.951000	0
4	46	127	1.65079	00:00:01.651000	0.999875	1.65079
1	720	6	0	00:00:00	0
2	673	20	4.84921	00:00:02.099000	2.31025	4.84921
1	702	0	0	00:00:00	0
2	650	16	5.36508	00:00:02.399000	2.23638	5.36508
1	64	21	0	00:00:00	0
2	136	48	7.42857	00:00:04.051000	1.83376	7.42857
1	257	86	0	00:00:00	0
2	230	105	2.78571	00:00:02.850000	0.977444	2.78571
1	859	13	0	00:00:00	0
2	919	29	6.19048	00:00:02.401000	2.57829	6.19048
1	640	75	0	00:00:00	0
2	625	78	1.54762	00:00:00.450000	3.43915	4.84921
3	657	88	3.30159	00:00:01.500000	2.20106
1	89	1	0	00:00:00	0
2	130	8	4.23016	00:00:01.051000	4.02489	4.23016
1	624	31	0	00:00:00	0
2	601	39	2.37302	00:00:01.201000	1.97587	4.23016
3	619	45	1.85714	00:00:00.901000	2.0612		8.03615
1	51	70	0	00:00:00	0
2	211	117	16.5079	00:00:07.051000	2.34122	16.5079
1	312	98	0	00:00:00	0
2	480	135	17.3333	00:00:05.551000	3.12256	17.3333
1	93	2	0	00:00:00	0
2	67	11	2.68254	00:00:01.351000	1.9856	5.77778
3	97	24	3.09524	00:00:01.950000	1.5873
1	152	78	0	00:00:00	0
2	229	105	7.94444	00:00:04.051000	1.96111	7.94444
1	207	80	0	00:00:00	0
2	175	90	3.30159	00:00:01.501000	2.19959	6.39683
3	205	97	3.09524	00:00:01.050000	2.94785
1	787	24	0	00:00:00	0
2	747	35	4.12698	00:00:01.650000	2.5012	7.7381
3	782	45	3.61111	00:00:01.500000	2.40741
1	755	3	0	00:00:00	0
2	787	10	3.30159	00:00:01.051000	3.14138	11.9683
3	703	25	8.66667	00:00:02.250000	3.85185
1	544	3	0	00:00:00	0
2	511	13	3.40476	00:00:01.501000	2.26833	7.63492
3	552	22	4.23016	00:00:01.350000	3.13345
1	511	13	0	00:00:00	0
2	500	25	1.13492	00:00:01.800000	0.630511	6.29365
3	550	35	5.15873	00:00:01.500000	3.43915
1	249	39	0	00:00:00	0
2	332	53	8.56349	00:00:02.101000	4.07591	8.56349
1	127	29	0	00:00:00	0
2	191	38	6.60317	00:00:01.350000	4.89124	6.60317
1	145	104	0	00:00:00	0
2	73	121	7.42857	00:00:02.550000	2.91317	7.42857
1	895	46	0	00:00:00	0
2	876	53	1.96032	00:00:01.050000	1.86697	5.05556
3	906	60	3.09524	00:00:01.050000	2.94785
1	408	14	0	00:00:00	0
2	339	29	7.11905	00:00:02.252000	3.16121	14.2381
3	408	48	7.11905	00:00:02.849000	2.49879
1	771	78	0	00:00:00	0
2	725	90	4.74603	00:00:01.800000	2.63668	4.74603
1	825	86	0	00:00:00	0
2	882	103	5.88095	00:00:02.551000	2.30535	11.246
3	830	114	5.36508	00:00:01.650000	3.25156
1	469	55	0	00:00:00	0
2	383	70	8.87302	00:00:02.252000	3.94006	8.87302
1	280	98	0	00:00:00	0
2	239	107	4.23016	00:00:01.351000	3.13113	4.23016
1	243	110	0	00:00:00	0
2	273	120	3.09524	00:00:01.500000	2.06349	5.57143
3	249	129	2.47619	00:00:01.350000	1.83422
1	564	106	0	00:00:00	0
2	639	129	7.7381	00:00:03.450000	2.24293	7.7381
1	144	12	0	00:00:00	0
2	205	33	6.29365	00:00:03.151000	1.99735	6.29365
1	444	26	0	00:00:00	0
2	404	40	4.12698	00:00:02.099000	1.96617	6.60317
3	428	54	2.47619	00:00:02.100000	1.17914
1	964	32	0	00:00:00	0
2	901	48	6.5	00:00:02.399000	2.70946	6.5
1	151	47	0	00:00:00	0
2	188	56	3.81746	00:00:01.349000	2.82984	7.53175
3	152	65	3.71429	00:00:01.351000	2.74929
1	114	65	0	00:00:00	0
2	144	72	3.09524	00:00:01.050000	2.94785	3.09524
1	303	72	0	00:00:00	0
2	346	80	4.43651	00:00:01.200000	3.69709	8.66667
3	305	91	4.23016	00:00:01.651000	2.56218
1	535	25	0	00:00:00	0
2	575	32	4.12698	00:00:01.051000	3.92672	4.12698
1	864	55	0	00:00:00	0
2	776	70	9.07936	00:00:02.252000	4.03169	9.07936
1	3	46	0	00:00:00	0
2	90	61	8.97619	00:00:02.251000	3.98765	8.97619	8.02627
1	560	86	0	00:00:00	0
2	545	91	1.54762	00:00:00.750000	2.06349	17.5397
3	664	120	12.2778	00:00:04.350000	2.82248
4	628	134	3.71429	00:00:02.101000	1.76787
1	298	18	0	00:00:00	0
2	263	35	3.61111	00:00:02.550000	1.41612	10.3175
3	328	53	6.70635	00:00:02.702000	2.48199
1	572	63	0	00:00:00	0
2	689	90	12.0714	00:00:04.051000	2.97986	13.619
3	674	100	1.54762	00:00:01.500000	1.03175
1	364	0	0	00:00:00	0
2	319	12	4.64286	00:00:01.801000	2.57793	4.64286
1	379	4	0	00:00:00	0
2	337	15	4.33333	00:00:01.649000	2.62786	4.33333
1	374	7	0	00:00:00	0
2	384	10	1.03175	00:00:00.450000	2.29277	3.50794
3	360	21	2.47619	00:00:01.650000	1.50072
1	400	18	0	00:00:00	0
2	480	35	8.25397	00:00:02.550000	3.23685	8.25397
1	394	64	0	00:00:00	0
2	335	74	6.0873	00:00:01.500000	4.0582	6.0873
1	57	16	0	00:00:00	0
2	77	29	2.06349	00:00:01.950000	1.0582	6.0873
3	116	42	4.02381	00:00:01.950000	2.06349
1	797	12	0	00:00:00	0
2	756	21	4.23016	00:00:01.349000	3.13577	6.19048
3	775	28	1.96032	00:00:01.051000	1.86519
1	547	35	0	00:00:00	0
2	500	46	4.84921	00:00:01.651000	2.93713	4.84921
1	413	35	0	00:00:00	0
2	360	52	5.46825	00:00:02.552000	2.14273	5.46825
1	733	80	0	00:00:00	0
2	784	90	5.2619	00:00:01.501000	3.5056	5.2619
1	755	135	0	00:00:00	0
2	705	145	5.15873	00:00:01.500000	3.43915	5.15873
1	701	130	0	00:00:00	0
2	747	145	4.74603	00:00:02.250000	2.10935	4.74603
1	71	47	0	00:00:00	0
2	86	55	1.54762	00:00:01.200000	1.28968	8.04762
3	23	83	6.5	00:00:04.200000	1.54762
1	156	7	0	00:00:00	0
2	118	16	3.92063	00:00:01.351000	2.90202	3.92063
1	376	102	0	00:00:00	0
2	341	119	3.61111	00:00:02.550000	1.41612	6.70635
3	371	133	3.09524	00:00:02.101000	1.47322
1	217	109	0	00:00:00	0
2	195	130	2.26984	00:00:03.151000	0.720356	2.26984	6.68463	7.64274
									Mean in total	7.0082
									Standard deviation in total	0.856044

## Sheet: Rab7
Point	X	Y	Distance	Time	Velocity	Combinded distances of processive particles from column D	Mean of every hyphae	Mean of every experiment
1	332	10	0	00:00:00	0
2	282	20	5.15873	00:00:01.501000	3.43686	11.246
3	317	32	3.61111	00:00:01.799000	2.00729
4	293	37	2.47619	00:00:00.750000	3.30159
1	525	6	0	00:00:00	0
2	460	26	6.70635	00:00:03.002000	2.23396	6.70635
1	627	46	0	00:00:00	0
2	663	62	3.71429	00:00:02.401000	1.54697	3.71429
1	732	37	0	00:00:00	0
2	712	47	2.06349	00:00:01.501000	1.37474	2.06349
1	482	90	0	00:00:00	0
2	462	101	2.06349	00:00:01.650000	1.2506	3.50794
3	476	109	1.44444	00:00:01.200000	1.2037
1	297	46	0	00:00:00	0
2	267	54	3.09524	00:00:01.201000	2.57722	3.09524
1	807	60	0	00:00:00	0
2	827	75	2.06349	00:00:02.250000	0.917108	4.12698
3	807	84	2.06349	00:00:01.350000	1.52851
1	801	31	0	00:00:00	0
2	775	46	2.68254	00:00:02.250000	1.19224	4.23016
3	790	55	1.54762	00:00:01.351000	1.14554
1	801	31	0	00:00:00	0
2	775	46	2.68254	00:00:02.250000	1.19224	4.23016
3	790	55	1.54762	00:00:01.351000	1.14554
1	105	135	0	00:00:00	0
2	75	148	3.09524	00:00:01.949000	1.58812	3.09524
1	439	107	0	00:00:00	0
2	380	133	6.0873	00:00:03.901000	1.56045	6.0873
1	307	2	0	00:00:00	0
2	271	15	3.71429	00:00:01.951000	1.90379	3.71429
1	392	2	0	00:00:00	0
2	361	11	3.19841	00:00:01.351000	2.36744	5.88095
3	377	20	1.65079	00:00:01.351000	1.2219
4	367	28	1.03175	00:00:01.199000	0.860505
1	5	0	0	00:00:00	0
2	57	15	5.36508	00:00:02.250000	2.38448	5.36508
1	120	3	0	00:00:00	0
2	107	30	1.34127	00:00:04.051000	0.331096	1.34127
1	397	62	0	00:00:00	0
2	382	69	1.54762	00:00:01.049000	1.47533	3.30159
3	399	73	1.75397	00:00:00.600000	2.92328
1	201	93	0	00:00:00	0
2	173	102	2.88889	00:00:01.350000	2.13992	2.88889
1	147	110	0	00:00:00	0
2	124	117	2.37302	00:00:01.050000	2.26002	3.71429
3	137	125	1.34127	00:00:01.200000	1.11772
1	461	35	0	00:00:00	0
2	480	45	1.96032	00:00:01.500000	1.30688	3.09524
3	469	52	1.13492	00:00:01.051000	1.07985
1	127	25	0	00:00:00	0
2	107	32	2.06349	00:00:01.049000	1.9671	3.92063
3	125	40	1.85714	00:00:01.201000	1.54633
1	106	31	0	00:00:00	0
2	100	35	0.619048	00:00:00.600000	1.03175	2.26984
3	116	42	1.65079	00:00:01.049000	1.57368		4.1712
1	843	11	0	00:00:00	0
2	755	38	9.07936	00:00:04.050000	2.24182	17.4365
3	836	70	8.35714	00:00:04.802000	1.74035
1	498	51	0	00:00:00	0
2	559	68	6.29365	00:00:02.550000	2.4681	6.29365
1	339	10	0	00:00:00	0
2	318	48	2.16667	00:00:05.702000	0.379984	2.16667
1	195	4	0	00:00:00	0
2	226	25	3.19841	00:00:03.151000	1.01505	3.19841
1	31	3	0	00:00:00	0
2	15	14	1.65079	00:00:01.650000	1.00048	1.65079
1	24	3	0	00:00:00	0
2	0	12	2.47619	00:00:01.350000	1.83422	2.47619
1	309	8	0	00:00:00	0
2	284	17	2.57937	00:00:01.350000	1.91064	4.12698
3	299	19	1.54762	00:00:00.301000	5.14159
1	575	4	0	00:00:00	0
2	549	13	2.68254	00:00:01.350000	1.98707	4.12698
3	563	17	1.44444	00:00:00.600000	2.40741
1	605	5	0	00:00:00	0
2	585	10	2.06349	00:00:00.749000	2.755	4.23016
3	606	15	2.16667	00:00:00.750000	2.88889
1	695	93	0	00:00:00	0
2	677	110	1.85714	00:00:02.550000	0.728291	1.85714
1	702	120	0	00:00:00	0
2	682	131	2.06349	00:00:01.651000	1.24984	3.30159
3	694	136	1.2381	00:00:00.750000	1.65079
1	850	65	0	00:00:00	0
2	827	72	2.37302	00:00:01.050000	2.26002	3.61111
3	839	82	1.2381	00:00:01.501000	0.824847
1	296	114	0	00:00:00	0
2	283	120	1.34127	00:00:00.900000	1.4903	2.26984
3	292	133	0.928571	00:00:01.951000	0.475946		4.36508	4.24533
1	134	39	0	00:00:00	0
2	164	51	3.09524	00:00:01.802000	1.71767	3.09524
1	647	33	0	00:00:00	0
2	614	46	3.40476	00:00:01.950000	1.74603	7.01587
3	649	50	3.61111	00:00:00.601000	6.0085
1	876	35	0	00:00:00	0
2	830	44	4.74603	00:00:01.350000	3.51558	8.87302
3	855	52	2.57937	00:00:01.200000	2.14947
4	840	57	1.54762	00:00:00.750000	2.06349
1	217	32	0	00:00:00	0
2	236	42	1.96032	00:00:01.501000	1.30601	3.40476
3	222	49	1.44444	00:00:01.050000	1.37566
1	126	120	0	00:00:00	0
2	103	126	2.37302	00:00:00.901000	2.63376	6.5
3	143	134	4.12698	00:00:01.200000	3.43915
1	127	64	0	00:00:00	0
2	140	69	1.34127	00:00:00.751000	1.78598	1.34127
1	649	114	0	00:00:00	0
2	613	118	3.71429	00:00:00.600000	6.19048	5.77778
3	633	125	2.06349	00:00:01.050000	1.96523
1	952	23	0	00:00:00	0
2	924	27	2.88889	00:00:00.601000	4.8068	2.88889
1	580	129	0	00:00:00	0
2	593	145	1.34127	00:00:02.400000	0.558862	1.34127
1	343	87	0	00:00:00	0
2	361	99	1.85714	00:00:01.799000	1.03232	1.85714
1	407	19	0	00:00:00	0
2	384	28	2.37302	00:00:01.351000	1.75649	2.37302
1	171	57	0	00:00:00	0
2	214	78	4.43651	00:00:03.151000	1.40797	4.43651
1	234	47	0	00:00:00	0
2	247	51	1.34127	00:00:00.600000	2.23545	2.78571
3	233	57	1.44444	00:00:00.899000	1.60672		3.97619
1	697	61	0	00:00:00	0
2	760	76	6.5	00:00:02.250000	2.88889	6.5
1	278	110	0	00:00:00	0
2	211	128	6.9127	00:00:02.700000	2.56026	6.9127
1	222	99	0	00:00:00	0
2	205	108	1.75397	00:00:01.350000	1.29924	3.61111
3	223	115	1.85714	00:00:01.050000	1.76871
1	835	21	0	00:00:00	0
2	870	36	3.61111	00:00:02.250000	1.60494	4.33333
3	863	37	0.722222	00:00:00.150000	4.81481
1	790	57	0	00:00:00	0
2	811	65	2.16667	00:00:01.201000	1.80405	5.05556
3	795	73	1.65079	00:00:01.199000	1.37681
4	807	85	1.2381	00:00:01.801000	0.687449
1	303	61	0	00:00:00	0
2	264	70	4.02381	00:00:01.351000	2.97839	5.77778
3	281	76	1.75397	00:00:00.899000	1.95102
1	342	82	0	00:00:00	0
2	402	100	6.19048	00:00:02.700000	2.29277	8.46032
3	380	105	2.26984	00:00:00.751000	3.02243
1	382	20	0	00:00:00	0
2	339	33	4.43651	00:00:01.950000	2.27513	5.05556
3	345	36	0.619048	00:00:00.450000	1.37566
1	12	32	0	00:00:00	0
2	41	39	2.99206	00:00:01.050000	2.84958	5.2619
3	19	44	2.26984	00:00:00.751000	3.02243
1	887	1	0	00:00:00	0
2	918	14	3.19841	00:00:01.951000	1.63937	3.19841
1	832	53	0	00:00:00	0
2	811	55	2.16667	00:00:00.300000	7.22222	3.40476
3	823	61	1.2381	00:00:00.900000	1.37566
1	201	76	0	00:00:00	0
2	166	86	3.61111	00:00:01.502000	2.4042	6.60317
3	195	92	2.99206	00:00:00.899000	3.32821
1	561	75	0	00:00:00	0
2	539	86	2.26984	00:00:01.651000	1.37483	3.92063
3	555	93	1.65079	00:00:01.050000	1.57218
1	672	108	0	00:00:00	0
2	659	113	1.34127	00:00:00.750000	1.78836	3.71429
3	682	124	2.37302	00:00:01.651000	1.43732
1	358	123	0	00:00:00	0
2	425	136	6.9127	00:00:01.951000	3.54316	6.9127
1	230	57	0	00:00:00	0
2	203	65	2.78571	00:00:01.201000	2.3195	2.78571
1	227	27	0	00:00:00	0
2	186	31	4.23016	00:00:00.600000	7.05026	7.94444
3	222	49	3.71429	00:00:02.701000	1.37515
1	318	11	0	00:00:00	0
2	265	22	5.46825	00:00:01.650000	3.31409	5.46825
1	869	43	0	00:00:00	0
2	855	49	1.44444	00:00:00.901000	1.60316	2.78571
3	868	50	1.34127	00:00:00.150000	8.9418
1	579	29	0	00:00:00	0
2	557	35	2.26984	00:00:00.900000	2.52205	2.26984
1	139	65	0	00:00:00	0
2	125	71	1.44444	00:00:00.899000	1.60672	2.99206
3	140	75	1.54762	00:00:00.601000	2.57507
1	255	2	0	00:00:00	0
2	266	5	1.13492	00:00:00.450000	2.52205	3.30159
3	245	16	2.16667	00:00:01.651000	1.31234
1	897	30	0	00:00:00	0
2	913	35	1.65079	00:00:00.750000	2.20106	3.50794
3	895	44	1.85714	00:00:01.351000	1.37464
1	906	43	0	00:00:00	0
2	924	50	1.85714	00:00:01.051000	1.76702	4.53968
3	898	54	2.68254	00:00:00.600000	4.4709
1	451	100	0	00:00:00	0
2	440	107	1.13492	00:00:01.050000	1.08088	2.06349
3	449	114	0.928571	00:00:01.050000	0.884354
1	366	32	0	00:00:00	0
2	338	55	2.88889	00:00:03.451000	0.837116	4.64286
3	355	60	1.75397	00:00:00.750000	2.33862		4.65476	4.42857
1	364	17	0	00:00:00	0
2	338	29	2.68254	00:00:01.800000	1.4903	2.68254
1	956	110	0	00:00:00	0
2	926	129	3.09524	00:00:02.851000	1.08567	4.53968
3	940	137	1.44444	00:00:01.200000	1.2037
1	715	87	0	00:00:00	0
2	701	95	1.44444	00:00:01.199000	1.20471	3.50794
3	721	103	2.06349	00:00:01.201000	1.71814
1	262	80	0	00:00:00	0
2	314	110	5.36508	00:00:04.502000	1.19171	5.36508
1	280	49	0	00:00:00	0
2	307	60	2.78571	00:00:01.651000	1.68729	4.02381
3	295	66	1.2381	00:00:00.899000	1.37719
1	164	5	0	00:00:00	0
2	139	10	2.57937	00:00:00.751000	3.43457	2.57937
1	124	29	0	00:00:00	0
2	129	36	0.515873	00:00:01.051000	0.49084	2.88889
3	116	40	1.34127	00:00:00.600000	2.23545
4	126	45	1.03175	00:00:00.750000	1.37566
1	555	3	0	00:00:00	0
2	586	12	3.19841	00:00:01.351000	2.36744	4.12698
3	577	18	0.928571	00:00:00.900000	1.03175
1	616	28	0	00:00:00	0
2	573	41	4.43651	00:00:01.950000	2.27513	6.60317
3	594	44	2.16667	00:00:00.450000	4.81481
1	235	35	0	00:00:00	0
2	252	42	1.75397	00:00:01.049000	1.67204	3.61111
3	234	52	1.85714	00:00:01.502000	1.23645
1	196	32	0	00:00:00	0
2	175	40	2.16667	00:00:01.201000	1.80405	3.30159
3	186	50	1.13492	00:00:01.500000	0.756614
1	50	3	0	00:00:00	0
2	28	9	2.26984	00:00:00.902000	2.51645	4.23016
3	47	17	1.96032	00:00:01.199000	1.63496
1	46	86	0	00:00:00	0
2	4	98	4.33333	00:00:01.799000	2.40875	4.33333
1	245	86	0	00:00:00	0
2	197	99	4.95238	00:00:01.950000	2.53968	6.39683
3	211	109	1.44444	00:00:01.500000	0.962963
1	38	50	0	00:00:00	0
2	12	60	2.68254	00:00:01.501000	1.78717	4.23016
3	27	66	1.54762	00:00:00.899000	1.72149
1	254	116	0	00:00:00	0
2	238	121	1.65079	00:00:00.750000	2.20106	3.09524
3	252	127	1.44444	00:00:00.901000	1.60316		4.09474
1	271	106	0	00:00:00	0
2	255	111	1.65079	00:00:00.750000	2.20106	7.63492
3	313	126	5.98413	00:00:02.251000	2.65843
1	52	92	0	00:00:00	0
2	38	96	1.44444	00:00:00.601000	2.4034	5.15873
3	45	109	0.722222	00:00:01.950000	0.37037
4	16	116	2.99206	00:00:01.050000	2.84958
1	55	55	0	00:00:00	0
2	7	66	4.95238	00:00:01.651000	2.99962	4.95238
1	223	58	0	00:00:00	0
2	230	64	0.722222	00:00:00.901000	0.801578	2.88889
3	209	70	2.16667	00:00:00.900000	2.40741
1	350	20	0	00:00:00	0
2	325	33	2.57937	00:00:01.949000	1.32343	2.57937
1	315	25	0	00:00:00	0
2	300	34	1.54762	00:00:01.351000	1.14554	2.99206
3	314	38	1.44444	00:00:00.599000	2.41143
1	599	71	0	00:00:00	0
2	614	78	1.54762	00:00:01.050000	1.47392	3.30159
3	597	83	1.75397	00:00:00.749000	2.34175
1	15	35	0	00:00:00	0
2	45	47	3.09524	00:00:01.801000	1.71862	4.33333
3	33	50	1.2381	00:00:00.449000	2.75745
1	347	65	0	00:00:00	0
2	325	75	2.26984	00:00:01.500000	1.51323	3.19841
3	334	80	0.928571	00:00:00.749000	1.23975
1	317	81	0	00:00:00	0
2	364	90	4.84921	00:00:01.351000	3.58935	4.84921
1	332	97	0	00:00:00	0
2	308	102	2.47619	00:00:00.750000	3.30159	2.47619
1	110	14	0	00:00:00	0
2	68	29	4.33333	00:00:02.250000	1.92593	4.33333
1	505	75	0	00:00:00	0
2	566	105	6.29365	00:00:04.501000	1.39828	6.29365
1	276	75	0	00:00:00	0
2	265	80	1.13492	00:00:00.749000	1.51525	1.85714
3	272	91	0.722222	00:00:01.652000	0.437181
1	155	75	0	00:00:00	0
2	197	85	4.33333	00:00:01.501000	2.88696	4.33333
1	140	38	0	00:00:00	0
2	119	44	2.16667	00:00:00.901000	2.40474	3.81746
3	135	51	1.65079	00:00:01.051000	1.57069		4.0625
1	346	89	0	00:00:00	0
2	279	120	6.9127	00:00:04.650000	1.4866	6.9127
1	458	72	0	00:00:00	0
2	442	83	1.65079	00:00:01.650000	1.00048	4.84921
3	473	92	3.19841	00:00:01.351000	2.36744
1	209	80	0	00:00:00	0
2	240	87	3.19841	00:00:01.051000	3.04321	3.19841
1	219	107	0	00:00:00	0
2	240	114	2.16667	00:00:01.051000	2.06153	4.95238
3	213	126	2.78571	00:00:01.799000	1.54848
1	108	56	0	00:00:00	0
2	86	65	2.26984	00:00:01.350000	1.68136	3.81746
3	101	67	1.54762	00:00:00.301000	5.14159
1	121	62	0	00:00:00	0
2	146	70	2.57937	00:00:01.200000	2.14947	2.57937
1	196	53	0	00:00:00	0
2	154	63	4.33333	00:00:01.500000	2.88889	4.33333
1	254	45	0	00:00:00	0
2	218	50	3.71429	00:00:00.751000	4.94579	4.95238
3	230	53	1.2381	00:00:00.449000	2.75745
1	490	110	0	00:00:00	0
2	501	113	1.13492	00:00:00.450000	2.52205	2.37302
3	489	118	1.2381	00:00:00.750000	1.65079
1	36	67	0	00:00:00	0
2	25	75	1.13492	00:00:01.200000	0.945767	2.37302
3	37	77	1.2381	00:00:00.299000	4.14079
1	39	80	0	00:00:00	0
2	7	96	3.30159	00:00:02.402000	1.37452	3.30159
1	82	92	0	00:00:00	0
2	64	106	1.85714	00:00:02.100000	0.884354	3.50794
3	80	109	1.65079	00:00:00.451000	3.6603
1	644	121	0	00:00:00	0
2	628	130	1.65079	00:00:01.352000	1.221	4.64286
3	657	137	2.99206	00:00:01.050000	2.84958
1	29	120	0	00:00:00	0
2	13	123	1.65079	00:00:00.451000	3.6603	3.30159
3	29	129	1.65079	00:00:00.901000	1.83218
1	864	12	0	00:00:00	0
2	835	26	2.99206	00:00:02.100000	1.42479	4.53968
3	850	30	1.54762	00:00:00.600000	2.57937
1	118	126	0	00:00:00	0
2	87	146	3.19841	00:00:03.002000	1.06543	3.19841
1	899	46	0	00:00:00	0
2	956	63	5.88095	00:00:02.550000	2.30626	5.88095
1	410	121	0	00:00:00	0
2	401	124	0.928571	00:00:00.451000	2.05892	1.85714
3	410	129	0.928571	00:00:00.751000	1.23645
1	406	134	0	00:00:00	0
2	396	139	1.03175	00:00:00.749000	1.3775	1.85714
3	404	140	0.825397	00:00:00.150000	5.50265
1	147	21	0	00:00:00	0
2	187	26	4.12698	00:00:00.750000	5.50265	4.12698
1	355	40	0	00:00:00	0
2	341	44	1.44444	00:00:00.600000	2.40741	2.16667
3	348	48	0.722222	00:00:00.601000	1.2017
1	87	33	0	00:00:00	0
2	75	39	1.2381	00:00:00.900000	1.37566	1.96032
3	82	43	0.722222	00:00:00.601000	1.2017		3.66739	3.91108

## Sheet: processiveParticlesGUL1, Rabs 
Hyphe	Particle GUL1 in total	processive particles of GUL1	processive particles of GUL1 in percent	Particle RAB5 in total	processive particles of RAB5	processive particles of RAB5 in percent	Particle RAB7 in total	processive particles of RAB7	processive particles of RAB7 in percent
1	18	13	72.2222	11	5	45.4545	21	5	23.8095
2	14	4	28.5714	15	7	46.6667	13	2	15.3846
3	11	2	18.1818	18	13	72.2222	13	4	30.7692
4	33	17	51.5152	11	6	54.5455	26	11	42.3077
5	64	26	40.625	18	9	50	16	3	18.75
6	50	17	34	29	25	86.2069	16	3	18.75
7	32	12	37.5	19	12	63.1579	22	2	9.09091
8	39	16	41.0256	/	/		/	/
9	44	19	43.1818	/	/		/	/
10	59	24	40.678	/	/		/	/
11	93	39	41.9355	/	/		/	/
12	40	29	72.5	/	/		/	/
13	59	34	57.6271	/	/		/	/
14	86	45	52.3256	/	/		/	/
15	56	44	78.5714	/	/		/	/
16	35	20	57.1429	/	/		/	/
17	13	11	84.6154	/	/		/	/
18	30	17	56.6667	/	/		/	/
mean in percent			50.4936			59.7505			22.6946
standard deviation			17.8594			15.0821			10.96

## Sheet: S180A
Point	X	Y	Distance	Time	Velocity	Combinded distances of processive particles from column D	Mean of every hyphae
1	127	57	0	00:00:00	0
2	106	60	2.16667	00:00:00.451000	4.80414	5.2619
3	136	68	3.09524	00:00:01.200000	2.57937
1	132	92	0	00:00:00	0
2	63	106	7.11905	00:00:02.101000	3.38841	7.11905
1	213	117	0	00:00:00	0
2	243	122	3.09524	00:00:00.750000	4.12698	3.09524
1	37	112	0	00:00:00	0
2	12	119	2.57937	00:00:01.050000	2.45654	2.57937
1	137	115	0	00:00:00	0
2	119	119	1.85714	00:00:00.601000	3.09009	1.85714
1	474	107	0	00:00:00	0
2	454	111	2.06349	00:00:00.600000	3.43915	2.06349
1	76	107	0	00:00:00	0
2	63	113	1.34127	00:00:00.901000	1.48865	3.09524
3	80	115	1.75397	00:00:00.299000	5.86611
1	239	76	0	00:00:00	0
2	206	81	3.40476	00:00:00.750000	4.53968	3.40476
1	243	99	0	00:00:00	0
2	233	101	1.03175	00:00:00.300000	3.43915
1	156	118	0	00:00:00	0	1.44444
2	170	122	1.44444	00:00:00.600000	2.40741
1	142	97	0	00:00:00	0	1.2381
2	130	102	1.2381	00:00:00.750000	1.65079
1	41	138	0	00:00:00	0
2	22	142	1.96032	00:00:00.599000	3.27265	1.96032
1	10	122	0	00:00:00	0
2	0	125	1.03175	00:00:00.451000	2.28769	1.75397
3	7	129	0.722222	00:00:00.600000	1.2037
1	450	31	0	00:00:00	0
2	422	40	2.88889	00:00:01.350000	2.13992	2.88889	2.90476
1	241	11	0	00:00:00	0
2	207	22	3.50794	00:00:01.650000	2.12602	3.50794
1	415	30	0	00:00:00	0
2	386	37	2.99206	00:00:01.050000	2.84958	2.99206
1	395	20	0	00:00:00	0
2	424	30	2.99206	00:00:01.500000	1.99471	2.99206
1	382	55	0	00:00:00	0
2	411	62	2.99206	00:00:01.050000	2.84958	2.99206
1	270	77	0	00:00:00	0
2	226	85	4.53968	00:00:01.201000	3.77992	4.53968
1	281	46	0	00:00:00	0
2	250	53	3.19841	00:00:01.050000	3.04611	3.19841
1	264	57	0	00:00:00	0
2	237	64	2.78571	00:00:01.050000	2.65306	2.78571
1	212	68	0	00:00:00	0
2	193	74	1.96032	00:00:00.900000	2.17813	1.96032
1	164	15	0	00:00:00	0
2	200	26	3.71429	00:00:01.650000	2.25108	3.71429
1	223	48	0	00:00:00	0
2	185	56	3.92063	00:00:01.200000	3.2672	3.92063
1	245	91	0	00:00:00	0
2	222	98	2.37302	00:00:01.050000	2.26002	2.37302	3.17965
1	403	118	0	00:00:00	0
2	363	123	4.12698	00:00:00.750000	5.50265	4.12698
1	401	53	0	00:00:00	0
2	378	57	2.37302	00:00:00.600000	3.95503	2.37302
1	398	51	0	00:00:00	0
2	375	54	2.37302	00:00:00.451000	5.26168	2.37302
1	484	36	0	00:00:00	0
2	458	41	2.68254	00:00:00.751000	3.57196	2.68254
1	483	33	0	00:00:00	0
2	464	35	1.96032	00:00:00.300000	6.53439	1.96032
1	480	102	0	00:00:00	0
2	458	105	2.26984	00:00:00.449000	5.05533	2.26984
1	409	131	0	00:00:00	0
2	372	137	3.81746	00:00:00.900000	4.24162	3.81746
1	402	22	0	00:00:00	0
2	375	31	2.78571	00:00:01.351000	2.06196	2.78571
1	281	12	0	00:00:00	0
2	267	20	1.44444	00:00:01.199000	1.20471	3.92063
3	291	24	2.47619	00:00:00.601000	4.12012
1	241	145	0	00:00:00	0
2	218	148	2.37302	00:00:00.449000	5.28511	2.37302
1	148	90	0	00:00:00	0
2	129	95	1.96032	00:00:00.751000	2.61028	1.96032
1	142	86	0	00:00:00	0
2	122	92	2.06349	00:00:00.901000	2.29022	2.06349
1	147	130	0	00:00:00	0
2	126	135	2.16667	00:00:00.751000	2.88504	2.16667
1	226	52	0	00:00:00	0
2	241	61	1.54762	00:00:01.351000	1.14554	1.54762
1	308	3	0	00:00:00	0
2	287	7	2.16667	00:00:00.600000	3.61111	2.16667
1	484	80	0	00:00:00	0
2	469	84	1.54762	00:00:00.600000	2.57937	1.54762
1	473	79	0	00:00:00	0
2	445	86	2.88889	00:00:01.050000	2.75132	2.88889
1	295	82	0	00:00:00	0
2	273	87	2.26984	00:00:00.750000	3.02645	2.26984
1	401	108	0	00:00:00	0
2	382	116	1.96032	00:00:01.201000	1.63224	1.96032
1	232	56	0	00:00:00	0
2	213	61	1.96032	00:00:00.750000	2.61376	1.96032	2.46071
1	430	54	0	00:00:00	0
2	378	66	5.36508	00:00:01.800000	2.9806	5.36508
1	308	58	0	00:00:00	0
2	358	71	5.15873	00:00:01.950000	2.6455	5.15873
1	361	89	0	00:00:00	0
2	395	105	3.50794	00:00:02.400000	1.46164	3.50794
1	336	91	0	00:00:00	0
2	369	100	3.40476	00:00:01.351000	2.52018	3.40476
1	387	58	0	00:00:00	0
2	341	66	4.74603	00:00:01.200000	3.95503	4.74603
1	303	30	0	00:00:00	0
2	333	38	3.09524	00:00:01.201000	2.57722	3.09524
1	243	61	0	00:00:00	0
2	283	73	4.12698	00:00:01.799000	2.29404	4.12698
1	290	63	0	00:00:00	0
2	270	68	2.06349	00:00:00.750000	2.75132	2.06349
1	313	116	0	00:00:00	0
2	347	123	3.50794	00:00:01.051000	3.33771	3.50794
1	324	53	0	00:00:00	0
2	355	59	3.19841	00:00:00.899000	3.55774	3.19841
1	427	127	0	00:00:00	0
2	403	132	2.47619	00:00:00.750000	3.30159	2.47619
1	167	15	0	00:00:00	0
2	146	23	2.16667	00:00:01.200000	1.80556	2.16667
1	22	7	0	00:00:00	0
2	40	12	1.85714	00:00:00.750000	2.47619	1.85714
1	223	109	0	00:00:00	0
2	273	117	5.15873	00:00:01.201000	4.29536	5.15873
1	247	85	0	00:00:00	0
2	281	92	3.50794	00:00:01.051000	3.33771	3.50794
1	138	123	0	00:00:00	0
2	123	128	1.54762	00:00:00.750000	2.06349	1.54762
1	72	131	0	00:00:00	0
2	62	135	1.03175	00:00:00.600000	1.71958	2.06349
3	72	139	1.03175	00:00:00.600000	1.71958
1	82	90	0	00:00:00	0
2	43	98	4.02381	00:00:01.200000	3.35317	4.02381
1	35	25	0	00:00:00	0
2	17	30	1.85714	00:00:00.750000	2.47619	2.88889
3	27	33	1.03175	00:00:00.451000	2.28769
1	188	124	0	00:00:00	0
2	208	126	2.06349	00:00:00.299000	6.90131	2.06349
1	332	75	0	00:00:00	0
2	296	83	3.71429	00:00:01.199000	3.09782	3.71429
1	203	114	0	00:00:00	0
2	180	124	2.37302	00:00:01.501000	1.58096	2.37302
1	91	127	0	00:00:00	0
2	104	131	1.34127	00:00:00.600000	2.23545	1.34127
1	82	41	0	00:00:00	0
2	43	50	4.02381	00:00:01.350000	2.9806	4.02381
1	281	82	0	00:00:00	0
2	307	87	2.68254	00:00:00.751000	3.57196	2.68254
1	285	1	0	00:00:00	0
2	258	6	2.78571	00:00:00.750000	3.71429	2.78571
1	126	85	0	00:00:00	0
2	93	95	3.40476	00:00:01.500000	2.26984	3.40476
1	259	140	0	00:00:00	0
2	288	145	2.99206	00:00:00.750000	3.98942	2.99206
1	240	16	0	00:00:00	0
2	219	26	2.16667	00:00:01.500000	1.44444	2.16667
1	413	3	0	00:00:00	0
2	378	14	3.61111	00:00:01.650000	2.18855	3.61111
1	69	97	0	00:00:00	0
2	104	103	3.61111	00:00:00.900000	4.01235	3.61111	3.18177
1	76	24	0	00:00:00	0
2	26	35	5.15873	00:00:01.649000	3.1284	5.15873
1	31	115	0	00:00:00	0
2	14	120	1.75397	00:00:00.751000	2.33551	3.40476
3	30	125	1.65079	00:00:00.750000	2.20106
1	89	131	0	00:00:00	0
2	110	137	2.16667	00:00:00.900000	2.40741	2.16667
1	115	139	0	00:00:00	0
2	94	145	2.16667	00:00:00.900000	2.40741	2.16667
1	88	117	0	00:00:00	0
2	117	123	2.99206	00:00:00.902000	3.31714	2.99206
1	82	114	0	00:00:00	0
2	55	117	2.78571	00:00:00.449000	6.20426	2.78571
1	207	89	0	00:00:00	0
2	176	94	3.19841	00:00:00.749000	4.27024	3.19841
1	200	9	0	00:00:00	0
2	148	20	5.36508	00:00:01.650000	3.25156	10.4206
3	197	28	5.05556	00:00:01.201000	4.20945
1	200	5	0	00:00:00	0
2	155	17	4.64286	00:00:01.800000	2.57937	8.25397
3	190	26	3.61111	00:00:01.350000	2.6749
1	461	82	0	00:00:00	0
2	487	87	2.68254	00:00:00.750000	3.57672	2.68254
1	487	133	0	00:00:00	0
2	442	144	4.64286	00:00:01.650000	2.81385	4.64286
1	447	93	0	00:00:00	0
2	482	101	3.61111	00:00:01.200000	3.00926	3.61111
1	128	103	0	00:00:00	0
2	101	112	2.78571	00:00:01.350000	2.06349	2.78571
1	316	7	0	00:00:00	0
2	275	17	4.23016	00:00:01.500000	2.82011	4.23016
1	339	2	0	00:00:00	0
2	366	14	2.78571	00:00:01.800000	1.54762	2.78571
1	113	97	0	00:00:00	0
2	135	102	2.26984	00:00:00.750000	3.02645	2.26984
1	182	78	0	00:00:00	0
2	211	85	2.99206	00:00:01.050000	2.84958	2.99206
1	459	7	0	00:00:00	0
2	446	12	1.34127	00:00:00.750000	1.78836	3.09524
3	463	19	1.75397	00:00:01.050000	1.67045
1	487	25	0	00:00:00	0
2	445	32	4.33333	00:00:01.050000	4.12698	4.33333
1	11	99	0	00:00:00	0
2	30	105	1.96032	00:00:00.900000	2.17813	1.96032
1	475	129	0	00:00:00	0
2	428	139	4.84921	00:00:01.500000	3.2328	4.84921
1	451	121	0	00:00:00	0
2	427	131	2.47619	00:00:01.500000	1.65079	2.47619
1	202	50	0	00:00:00	0
2	188	55	1.44444	00:00:00.749000	1.9285	1.44444
1	188	65	0	00:00:00	0
2	205	69	1.75397	00:00:00.600000	2.92328	1.75397
1	87	98	0	00:00:00	0
2	56	103	3.19841	00:00:00.750000	4.26455	3.19841	3.58635
1	185	72	0	00:00:00	0
2	212	81	2.78571	00:00:01.351000	2.06196	6.60317
3	175	87	3.81746	00:00:00.900000	4.24162
1	453	60	0	00:00:00	0
2	423	74	3.09524	00:00:02.101000	1.47322	3.09524
1	60	113	0	00:00:00	0
2	30	120	3.09524	00:00:01.051000	2.94504	3.09524
1	207	47	0	00:00:00	0
2	157	62	5.15873	00:00:02	2.29277	5.15873
1	221	102	0	00:00:00	0
2	247	114	2.68254	00:00:01.802000	1.48865	2.68254
1	267	49	0	00:00:00	0
2	240	55	2.78571	00:00:00.900000	3.09524	2.78571
1	240	55	0	00:00:00	0
2	270	65	3.09524	00:00:01.500000	2.06349	3.09524
1	397	47	0	00:00:00	0
2	370	51	2.78571	00:00:00.600000	4.64286	2.78571
1	79	99	0	00:00:00	0
2	108	114	2.99206	00:00:02.251000	1.32922	2.99206
1	460	45	0	00:00:00	0
2	433	55	2.78571	00:00:01.500000	1.85714	2.78571
1	419	112	0	00:00:00	0
2	395	117	2.47619	00:00:00.752000	3.29281	2.47619
1	395	125	0	00:00:00	0
2	370	130	2.57937	00:00:00.750000	3.43915	2.57937
1	181	71	0	00:00:00	0
2	149	79	3.30159	00:00:01.201000	2.74903	3.30159
1	151	82	0	00:00:00	0
2	180	89	2.99206	00:00:01.049000	2.8523	2.99206
1	52	0	0	00:00:00	0
2	27	7	2.57937	00:00:01.050000	2.45654	2.57937
1	31	45	0	00:00:00	0
2	55	52	2.47619	00:00:01.050000	2.35828	2.47619
1	5	90	0	00:00:00	0
2	30	100	2.57937	00:00:01.500000	1.71958	2.57937
1	154	31	0	00:00:00	0
2	189	40	3.61111	00:00:01.351000	2.67292	3.61111
1	228	29	0	00:00:00	0
2	187	40	4.23016	00:00:01.651000	2.56218	4.23016
1	170	2	0	00:00:00	0
2	223	12	5.46825	00:00:01.501000	3.64307	5.46825
1	170	11	0	00:00:00	0
2	209	17	4.02381	00:00:00.900000	4.4709	4.02381
1	187	66	0	00:00:00	0
2	236	75	5.05556	00:00:01.351000	3.74208	5.05556
1	276	50	0	00:00:00	0
2	300	60	2.47619	00:00:01.500000	1.65079	2.47619
1	103	139	0	00:00:00	0
2	66	144	3.81746	00:00:00.750000	5.08995	3.81746
1	300	132	0	00:00:00	0
2	265	141	3.61111	00:00:01.350000	2.6749	3.61111
1	71	73	0	00:00:00	0
2	107	80	3.71429	00:00:01.050000	3.53741	3.71429
1	40	18	0	00:00:00	0
2	22	22	1.85714	00:00:00.599000	3.10041	2.68254
3	30	25	0.825397	00:00:00.450000	1.83422
1	127	98	0	00:00:00	0
2	100	105	2.78571	00:00:01.049000	2.65559	4.23016
3	114	110	1.44444	00:00:00.751000	1.92336
1	161	112	0	00:00:00	0
2	187	117	2.68254	00:00:00.752000	3.56721	2.68254
1	106	50	0	00:00:00	0
2	127	60	2.16667	00:00:01.500000	1.44444	2.16667
1	100	7	0	00:00:00	0
2	60	15	4.12698	00:00:01.199000	3.44202	4.12698
1	168	22	0	00:00:00	0
2	120	32	4.95238	00:00:01.501000	3.29939	4.95238
1	302	13	0	00:00:00	0
2	275	20	2.78571	00:00:01.051000	2.65054	3.50794
3	282	23	0.722222	00:00:00.450000	1.60494
1	358	39	0	00:00:00	0
2	417	49	6.0873	00:00:01.500000	4.0582	6.0873
1	103	1	0	00:00:00	0
2	129	8	2.68254	00:00:01.050000	2.5548	2.68254
1	369	31	0	00:00:00	0
2	339	38	3.09524	00:00:01.051000	2.94504	3.09524
1	351	56	0	00:00:00	0
2	321	59	3.09524	00:00:00.450000	6.87831	3.09524
1	269	69	0	00:00:00	0
2	261	72	0.825397	00:00:00.450000	1.83422	2.16667
3	274	78	1.34127	00:00:00.901000	1.48865
1	302	86	0	00:00:00	0
2	287	90	1.54762	00:00:00.601000	2.57507	1.54762
1	428	128	0	00:00:00	0
2	447	132	1.96032	00:00:00.599000	3.27265	1.96032
1	383	89	0	00:00:00	0
2	360	95	2.37302	00:00:00.901000	2.63376	2.37302
1	223	137	0	00:00:00	0
2	190	142	3.40476	00:00:00.751000	4.53364	5.15873
3	207	147	1.75397	00:00:00.749000	2.34175
1	311	86	0	00:00:00	0
2	331	92	2.06349	00:00:00.901000	2.29022	2.06349	3.36397
1	152	46	0	00:00:00	0
2	97	55	5.6746	00:00:01.350000	4.20341	7.7381
3	117	65	2.06349	00:00:01.500000	1.37566
1	163	61	0	00:00:00	0
2	82	75	8.35714	00:00:02.101000	3.9777	8.35714
1	71	97	0	00:00:00	0
2	115	104	4.53968	00:00:01.049000	4.32763	4.53968
1	110	97	0	00:00:00	0
2	128	100	1.85714	00:00:00.450000	4.12698	1.85714
1	131	100	0	00:00:00	0
2	106	108	2.57937	00:00:01.199000	2.15126	2.57937
1	2	38	0	00:00:00	0
2	47	50	4.64286	00:00:01.800000	2.57937	4.64286
1	1	130	0	00:00:00	0
2	50	140	5.05556	00:00:01.500000	3.37037	5.05556
1	86	60	0	00:00:00	0
2	103	66	1.75397	00:00:00.900000	1.94885	7.63492
3	46	77	5.88095	00:00:01.651000	3.56205
1	78	101	0	00:00:00	0
2	28	109	5.15873	00:00:01.201000	4.29536	5.15873
1	118	90	0	00:00:00	0
2	165	97	4.84921	00:00:01.050000	4.61829	4.84921
1	142	25	0	00:00:00	0
2	97	34	4.64286	00:00:01.352000	3.43407	5.2619
3	103	36	0.619048	00:00:00.300000	2.06349
1	107	40	0	00:00:00	0
2	73	47	3.50794	00:00:01.050000	3.34089	5.46825
3	92	51	1.96032	00:00:00.600000	3.2672
1	43	29	0	00:00:00	0
2	73	35	3.09524	00:00:00.900000	3.43915	3.09524
1	156	5	0	00:00:00	0
2	104	15	5.36508	00:00:01.500000	3.57672	5.36508
1	112	18	0	00:00:00	0
2	157	28	4.64286	00:00:01.499000	3.0973	4.64286
1	155	28	0	00:00:00	0
2	128	33	2.78571	00:00:00.752000	3.70441	2.78571
1	245	100	0	00:00:00	0
2	173	115	7.42857	00:00:02.250000	3.30159	7.42857
1	130	68	0	00:00:00	0
2	171	75	4.23016	00:00:01.051000	4.02489	4.23016
1	487	113	0	00:00:00	0
2	446	122	4.23016	00:00:01.351000	3.13113	4.23016
1	447	123	0	00:00:00	0
2	485	137	3.92063	00:00:02.099000	1.86786	3.92063
1	366	123	0	00:00:00	0
2	322	134	4.53968	00:00:01.650000	2.75132	4.53968
1	335	58	0	00:00:00	0
2	352	63	1.75397	00:00:00.750000	2.33862	2.47619
3	345	65	0.722222	00:00:00.300000	2.40741
1	211	40	0	00:00:00	0
2	255	50	4.53968	00:00:01.500000	3.02645	4.53968
1	215	121	0	00:00:00	0
2	246	128	3.19841	00:00:01.051000	3.04321	3.19841
1	190	127	0	00:00:00	0
2	222	131	3.30159	00:00:00.601000	5.49349	3.30159
1	222	132	0	00:00:00	0
2	178	142	4.53968	00:00:01.501000	3.02444	4.53968
1	247	142	0	00:00:00	0
2	232	147	1.54762	00:00:00.749000	2.06625	1.54762
1	485	107	0	00:00:00	0
2	450	116	3.61111	00:00:01.351000	2.67292	3.61111
1	408	84	0	00:00:00	0
2	443	90	3.61111	00:00:00.901000	4.00789	3.61111
1	328	16	0	00:00:00	0
2	301	23	2.78571	00:00:01.050000	2.65306	2.78571
1	208	51	0	00:00:00	0
2	173	59	3.61111	00:00:01.200000	3.00926	3.61111
1	118	111	0	00:00:00	0
2	155	120	3.81746	00:00:01.352000	2.82357	3.81746
1	131	107	0	00:00:00	0
2	169	115	3.92063	00:00:01.201000	3.26448	3.92063
1	126	109	0	00:00:00	0
2	84	118	4.33333	00:00:01.350000	3.20988	4.33333
1	317	10	0	00:00:00	0
2	275	20	4.33333	00:00:01.500000	2.88889	4.33333
1	485	52	0	00:00:00	0
2	465	58	2.06349	00:00:00.900000	2.29277	2.68254
3	471	62	0.619048	00:00:00.600000	1.03175
1	214	75	0	00:00:00	0
2	245	83	3.19841	00:00:01.200000	2.66534	3.19841
1	340	71	0	00:00:00	0
2	293	82	4.84921	00:00:01.651000	2.93713	4.84921
1	353	107	0	00:00:00	0
2	313	116	4.12698	00:00:01.351000	3.05476	4.12698
1	306	117	0	00:00:00	0
2	267	125	4.02381	00:00:01.199000	3.35597	4.02381
1	145	127	0	00:00:00	0
2	81	136	6.60317	00:00:01.350000	4.89124	6.60317
1	105	116	0	00:00:00	0
2	74	134	3.19841	00:00:02.701000	1.18416	3.19841
1	62	122	0	00:00:00	0
2	102	128	4.12698	00:00:00.900000	4.58554	4.12698
1	45	23	0	00:00:00	0
2	3	36	4.33333	00:00:01.951000	2.22108	4.33333
1	276	100	0	00:00:00	0
2	337	112	6.29365	00:00:01.799000	3.49842	6.29365
1	439	35	0	00:00:00	0
2	407	43	3.30159	00:00:01.201000	2.74903	3.30159
1	298	28	0	00:00:00	0
2	248	40	5.15873	00:00:01.802000	2.86278	5.15873
1	12	89	0	00:00:00	0
2	37	93	2.57937	00:00:00.600000	4.29894	2.57937
1	208	92	0	00:00:00	0
2	232	100	2.47619	00:00:01.200000	2.06349	2.47619
1	402	110	0	00:00:00	0
2	385	112	1.75397	00:00:00.299000	5.86611	5.15873
3	418	118	3.40476	00:00:00.901000	3.77887
1	119	22	0	00:00:00	0
2	75	30	4.53968	00:00:01.201000	3.77992	4.53968
1	158	29	0	00:00:00	0
2	191	38	3.40476	00:00:01.351000	2.52018	3.40476
1	161	27	0	00:00:00	0
2	195	36	3.50794	00:00:01.351000	2.59655	3.50794
1	35	129	0	00:00:00	0
2	83	147	4.95238	00:00:02.700000	1.83422	4.95238
1	79	82	0	00:00:00	0
2	108	88	2.99206	00:00:00.899000	3.32821	2.99206
1	367	112	0	00:00:00	0
2	302	125	6.70635	00:00:01.951000	3.43739	6.70635
1	406	68	0	00:00:00	0
2	359	80	4.84921	00:00:01.801000	2.69251	4.84921
1	430	103	0	00:00:00	0
2	397	108	3.40476	00:00:00.749000	4.54574	3.40476
1	231	13	0	00:00:00	0
2	261	20	3.09524	00:00:01.051000	2.94504	5.98413
3	233	25	2.88889	00:00:00.749000	3.85699
1	300	48	0	00:00:00	0
2	323	50	2.37302	00:00:00.300000	7.91005	4.43651
3	303	56	2.06349	00:00:00.900000	2.29277
1	322	81	0	00:00:00	0
2	308	84	1.44444	00:00:00.450000	3.20988	2.88889
3	322	86	1.44444	00:00:00.300000	4.81481
1	320	76	0	00:00:00	0
2	295	85	2.57937	00:00:01.350000	1.91064	2.57937
1	128	136	0	00:00:00	0
2	165	140	3.81746	00:00:00.600000	6.36243	3.81746
1	71	117	0	00:00:00	0
2	21	127	5.15873	00:00:01.499000	3.44145	5.15873
1	348	40	0	00:00:00	0
2	308	45	4.12698	00:00:00.750000	5.50265	4.12698
1	235	30	0	00:00:00	0
2	255	36	2.06349	00:00:00.901000	2.29022	2.06349
1	202	128	0	00:00:00	0
2	178	135	2.47619	00:00:01.049000	2.36052	2.47619
1	475	22	0	00:00:00	0
2	485	26	1.03175	00:00:00.601000	1.71672	2.06349
3	475	30	1.03175	00:00:00.600000	1.71958
1	407	86	0	00:00:00	0
2	382	90	2.57937	00:00:00.601000	4.29179	2.57937
1	485	89	0	00:00:00	0
2	457	95	2.88889	00:00:00.901000	3.20631	2.88889	4.15057	3.4997
1	293	93	0	00:00:00	0
2	275	97	1.85714	00:00:00.599000	3.10041	4.33333
3	299	105	2.47619	00:00:01.200000	2.06349
1	347	38	0	00:00:00	0
2	364	41	1.75397	00:00:00.451000	3.88906	4.23016
3	340	50	2.47619	00:00:01.350000	1.83422
1	358	94	0	00:00:00	0
2	340	99	1.85714	00:00:00.749000	2.4795	1.85714
1	358	25	0	00:00:00	0
2	332	31	2.68254	00:00:00.899000	2.98392	3.71429
3	342	35	1.03175	00:00:00.601000	1.71672
1	478	55	0	00:00:00	0
2	472	58	0.619048	00:00:00.451000	1.37261	2.26984
3	488	64	1.65079	00:00:00.899000	1.83626
1	434	79	0	00:00:00	0
2	454	87	2.06349	00:00:01.199000	1.72101	2.06349
1	461	127	0	00:00:00	0
2	432	131	2.99206	00:00:00.601000	4.97847	4.12698
3	443	134	1.13492	00:00:00.450000	2.52205
1	385	45	0	00:00:00	0
2	443	54	5.98413	00:00:01.351000	4.42941	5.98413
1	422	110	0	00:00:00	0
2	446	115	2.47619	00:00:00.750000	3.30159	2.47619
1	371	135	0	00:00:00	0
2	410	144	4.02381	00:00:01.350000	2.9806	4.02381
1	366	57	0	00:00:00	0
2	342	62	2.47619	00:00:00.750000	3.30159	2.47619
1	228	55	0	00:00:00	0
2	248	60	2.06349	00:00:00.750000	2.75132	2.06349
1	247	65	0	00:00:00	0
2	230	69	1.75397	00:00:00.600000	2.92328	1.75397
1	248	40	0	00:00:00	0
2	224	46	2.47619	00:00:00.900000	2.75132	2.47619
1	21	40	0	00:00:00	0
2	58	47	3.81746	00:00:01.050000	3.63568	3.81746
1	296	92	0	00:00:00	0
2	325	102	2.99206	00:00:01.501000	1.99338	2.99206
1	457	96	0	00:00:00	0
2	441	100	1.65079	00:00:00.599000	2.75592	2.68254
3	451	105	1.03175	00:00:00.750000	1.37566
1	454	90	0	00:00:00	0
2	441	92	1.34127	00:00:00.299000	4.48585	2.78571
3	455	95	1.44444	00:00:00.451000	3.20276
1	292	30	0	00:00:00	0
2	313	36	2.16667	00:00:00.900000	2.40741	2.16667
1	51	90	0	00:00:00	0
2	72	97	2.16667	00:00:01.049000	2.06546	2.16667
1	363	117	0	00:00:00	0
2	350	118	1.34127	00:00:00.150000	8.9418	3.81746
3	337	127	1.34127	00:00:01.350000	0.993533
4	348	132	1.13492	00:00:00.751000	1.51121
1	455	106	0	00:00:00	0
2	485	112	3.09524	00:00:00.899000	3.44298	3.09524
1	475	70	0	00:00:00	0
2	481	72	0.619048	00:00:00.301000	2.05664	3.30159
3	455	79	2.68254	00:00:01.050000	2.5548
1	44	128	0	00:00:00	0
2	67	136	2.37302	00:00:01.201000	1.97587	4.84921
3	43	139	2.47619	00:00:00.450000	5.50265
1	296	105	0	00:00:00	0
2	265	109	3.19841	00:00:00.601000	5.32182	3.19841
1	363	18	0	00:00:00	0
2	344	19	1.96032	00:00:00.150000	13.0688	2.88889
3	353	23	0.928571	00:00:00.600000	1.54762
1	295	2	0	00:00:00	0
2	304	9	0.928571	00:00:01.051000	0.883512	2.26984
3	291	12	1.34127	00:00:00.450000	2.9806
1	62	98	0	00:00:00	0
2	43	104	1.96032	00:00:00.901000	2.17571	3.30159
3	56	107	1.34127	00:00:00.450000	2.9806
1	40	72	0	00:00:00	0
2	66	78	2.68254	00:00:00.900000	2.9806	2.68254
1	39	27	0	00:00:00	0
2	67	34	2.88889	00:00:01.050000	2.75132	2.88889
1	43	130	0	00:00:00	0
2	21	139	2.26984	00:00:01.350000	1.68136	2.26984
1	25	62	0	00:00:00	0
2	12	63	1.34127	00:00:00.150000	8.9418	2.68254
3	25	68	1.34127	00:00:00.750000	1.78836
1	378	110	0	00:00:00	0
2	392	115	1.44444	00:00:00.750000	1.92593	1.44444
1	300	81	0	00:00:00	0
2	317	85	1.75397	00:00:00.600000	2.92328	3.09524
3	304	89	1.34127	00:00:00.601000	2.23173
1	450	30	0	00:00:00	0
2	432	38	1.85714	00:00:01.199000	1.54891	1.85714
1	429	6	0	00:00:00	0
2	445	10	1.65079	00:00:00.602000	2.74218	1.65079
1	444	137	0	00:00:00	0
2	465	140	2.16667	00:00:00.450000	4.81481	3.71429
3	450	144	1.54762	00:00:00.600000	2.57937
1	410	139	0	00:00:00	0
2	380	145	3.09524	00:00:00.900000	3.43915	3.09524
1	485	38	0	00:00:00	0
2	447	42	3.92063	00:00:00.600000	6.53439	3.92063
1	331	62	0	00:00:00	0
2	297	68	3.50794	00:00:00.900000	3.89771	3.50794
1	190	41	0	00:00:00	0
2	166	51	2.47619	00:00:01.501000	1.64969	2.47619
1	163	34	0	00:00:00	0
2	190	40	2.78571	00:00:00.901000	3.0918	2.78571
1	231	23	0	00:00:00	0
2	205	31	2.68254	00:00:01.200000	2.23545	2.68254
1	291	31	0	00:00:00	0
2	311	38	2.06349	00:00:01.050000	1.96523	4.02381
3	292	43	1.96032	00:00:00.750000	2.61376
1	95	123	0	00:00:00	0
2	115	128	2.06349	00:00:00.750000	2.75132	3.19841
3	104	136	1.13492	00:00:01.201000	0.94498
1	30	85	0	00:00:00	0
2	7	91	2.37302	00:00:00.901000	2.63376	2.37302
1	28	89	0	00:00:00	0
2	11	93	1.75397	00:00:00.601000	2.91842	3.30159
3	26	96	1.54762	00:00:00.450000	3.43915		2.99645
1	378	60	0	00:00:00	0
2	330	72	4.95238	00:00:01.800000	2.75132	4.95238
1	455	109	0	00:00:00	0
2	424	118	3.19841	00:00:01.350000	2.36919	3.19841
1	430	44	0	00:00:00	0
2	453	53	2.37302	00:00:01.351000	1.75649	4.43651
3	433	57	2.06349	00:00:00.600000	3.43915
1	432	50	0	00:00:00	0
2	397	56	3.61111	00:00:00.901000	4.00789	3.61111
1	459	93	0	00:00:00	0
2	419	105	4.12698	00:00:01.800000	2.29277	4.12698
1	450	89	0	00:00:00	0
2	420	95	3.09524	00:00:00.901000	3.43534	3.09524
1	406	81	0	00:00:00	0
2	452	95	4.74603	00:00:02.101000	2.25894	4.74603
1	14	21	0	00:00:00	0
2	2	26	1.2381	00:00:00.750000	1.65079	2.47619
3	14	34	1.2381	00:00:01.201000	1.03089
1	31	74	0	00:00:00	0
2	10	80	2.16667	00:00:00.900000	2.40741	2.16667
1	104	32	0	00:00:00	0
2	91	39	1.34127	00:00:01.050000	1.2774	2.78571
3	105	43	1.44444	00:00:00.600000	2.40741
1	136	110	0	00:00:00	0
2	155	114	1.96032	00:00:00.601000	3.26176	4.95238
3	134	120	2.16667	00:00:00.899000	2.41009
4	142	125	0.825397	00:00:00.750000	1.10053
1	453	104	0	00:00:00	0
2	407	114	4.74603	00:00:01.501000	3.16191	4.74603
1	490	33	0	00:00:00	0
2	460	44	3.09524	00:00:01.651000	1.87477	3.09524
1	411	5	0	00:00:00	0
2	373	12	3.92063	00:00:01.051000	3.73039	3.92063
1	411	5	0	00:00:00	0
2	373	12	3.92063	00:00:01.051000	3.73039	3.92063
1	406	10	0	00:00:00	0
2	386	14	2.06349	00:00:00.601000	3.43343	4.33333
3	408	18	2.26984	00:00:00.599000	3.78938
1	349	127	0	00:00:00	0
2	286	139	6.5	00:00:01.801000	3.60911	7.63492
3	297	144	1.13492	00:00:00.751000	1.51121
1	456	119	0	00:00:00	0
2	425	126	3.19841	00:00:01.051000	3.04321	3.19841
1	435	68	0	00:00:00	0
2	408	75	2.78571	00:00:01.050000	2.65306	4.74603
3	427	81	1.96032	00:00:00.900000	2.17813
1	332	46	0	00:00:00	0
2	351	54	1.96032	00:00:01.201000	1.63224	1.96032
1	356	61	0	00:00:00	0
2	313	69	4.43651	00:00:01.200000	3.69709	4.43651
1	431	30	0	00:00:00	0
2	455	35	2.47619	00:00:00.750000	3.30159	3.50794
3	445	40	1.03175	00:00:00.750000	1.37566
1	438	39	0	00:00:00	0
2	455	43	1.75397	00:00:00.600000	2.92328	1.75397
1	132	112	0	00:00:00	0
2	74	128	5.98413	00:00:02.400000	2.49339	5.98413
1	195	35	0	00:00:00	0
2	140	50	5.6746	00:00:02.250000	2.52205	5.6746
1	50	96	0	00:00:00	0
2	69	101	1.96032	00:00:00.750000	2.61376	1.96032
1	405	72	0	00:00:00	0
2	452	77	4.84921	00:00:00.750000	6.46561	4.84921
1	383	47	0	00:00:00	0
2	350	53	3.40476	00:00:00.901000	3.77887	4.33333
3	359	55	0.928571	00:00:00.300000	3.09524
1	201	88	0	00:00:00	0
2	222	98	2.16667	00:00:01.501000	1.44348	2.16667
1	142	130	0	00:00:00	0
2	155	135	1.34127	00:00:00.751000	1.78598	1.34127
1	138	134	0	00:00:00	0
2	155	142	1.75397	00:00:01.200000	1.46164	1.75397
1	254	17	0	00:00:00	0
2	235	27	1.96032	00:00:01.500000	1.30688	3.09524
3	246	28	1.13492	00:00:00.151000	7.51603
1	30	104	0	00:00:00	0
2	5	106	2.57937	00:00:00.300000	8.59788	4.33333
3	22	115	1.75397	00:00:01.350000	1.29924
1	28	107	0	00:00:00	0
2	10	110	1.85714	00:00:00.450000	4.12698	2.88889
3	20	115	1.03175	00:00:00.750000	1.37566
1	49	121	0	00:00:00	0
2	65	125	1.65079	00:00:00.600000	2.75132	1.65079
1	54	81	0	00:00:00	0
2	69	91	1.54762	00:00:01.500000	1.03175	1.54762
1	40	66	0	00:00:00	0
2	53	75	1.34127	00:00:01.350000	0.993533	1.34127
1	51	65	0	00:00:00	0
2	61	74	1.03175	00:00:01.350000	0.764256	1.03175
1	237	40	0	00:00:00	0
2	258	44	2.16667	00:00:00.600000	3.61111	2.16667
1	237	46	0	00:00:00	0
2	254	52	1.75397	00:00:00.900000	1.94885	1.75397
1	265	17	0	00:00:00	0
2	317	25	5.36508	00:00:01.201000	4.46718	5.36508
1	257	6	0	00:00:00	0
2	273	11	1.65079	00:00:00.751000	2.19813	2.88889
3	261	13	1.2381	00:00:00.301000	4.11327
1	236	64	0	00:00:00	0
2	261	68	2.57937	00:00:00.600000	4.29894	2.57937
1	186	108	0	00:00:00	0
2	220	122	3.50794	00:00:02.100000	1.67045	3.50794
1	365	34	0	00:00:00	0
2	382	38	1.75397	00:00:00.599000	2.92816	3.30159
3	367	43	1.54762	00:00:00.751000	2.06074
1	417	118	0	00:00:00	0
2	389	125	2.88889	00:00:01.050000	2.75132	3.71429
3	397	127	0.825397	00:00:00.300000	2.75132
1	144	86	0	00:00:00	0
2	110	95	3.50794	00:00:01.351000	2.59655	4.64286
3	121	97	1.13492	00:00:00.300000	3.78307
1	5	92	0	00:00:00	0
2	32	98	2.78571	00:00:00.901000	3.0918	2.78571
1	108	128	0	00:00:00	0
2	66	136	4.33333	00:00:01.201000	3.6081	6.29365
3	85	140	1.96032	00:00:00.601000	3.26176
1	430	58	0	00:00:00	0
2	393	67	3.81746	00:00:01.350000	2.82775	3.81746
1	414	19	0	00:00:00	0
2	438	24	2.47619	00:00:00.751000	3.29719	2.47619
1	434	25	0	00:00:00	0
2	404	29	3.09524	00:00:00.600000	5.15873	3.09524
1	135	24	0	00:00:00	0
2	105	35	3.09524	00:00:01.650000	1.8759	4.23016
3	116	35	1.13492	00:00:00	0
1	130	19	0	00:00:00	0
2	108	23	2.26984	00:00:00.600000	3.78307	3.40476
3	119	26	1.13492	00:00:00.450000	2.52205
1	242	75	0	00:00:00	0
2	204	83	3.92063	00:00:01.200000	3.2672	3.92063
1	115	17	0	00:00:00	0
2	80	26	3.61111	00:00:01.350000	2.6749	3.61111
1	417	94	0	00:00:00	0
2	451	102	3.50794	00:00:01.200000	2.92328	3.50794
1	124	60	0	00:00:00	0
2	97	70	2.78571	00:00:01.500000	1.85714	4.84921
3	117	75	2.06349	00:00:00.750000	2.75132
1	390	101	0	00:00:00	0
2	413	107	2.37302	00:00:00.900000	2.63668	2.37302
1	388	108	0	00:00:00	0
2	417	110	2.99206	00:00:00.300000	9.97354	2.99206
1	387	117	0	00:00:00	0
2	404	120	1.75397	00:00:00.450000	3.89771	1.75397
1	313	76	0	00:00:00	0
2	338	81	2.57937	00:00:00.750000	3.43915	2.57937
1	347	71	0	00:00:00	0
2	315	75	3.30159	00:00:00.600000	5.50265	3.30159
1	282	49	0	00:00:00	0
2	310	59	2.88889	00:00:01.501000	1.92464	2.88889
1	374	77	0	00:00:00	0
2	411	85	3.81746	00:00:01.200000	3.18122	3.81746
1	416	35	0	00:00:00	0
2	392	44	2.47619	00:00:01.350000	1.83422	2.47619	3.42196
1	296	93	0	00:00:00	0
2	253	104	4.43651	00:00:01.650000	2.68879	4.43651
1	293	11	0	00:00:00	0
2	266	20	2.78571	00:00:01.351000	2.06196	3.71429
3	275	25	0.928571	00:00:00.750000	1.2381
1	481	95	0	00:00:00	0
2	445	104	3.71429	00:00:01.350000	2.75132	3.71429
1	261	4	0	00:00:00	0
2	209	14	5.36508	00:00:01.500000	3.57672	5.36508
1	247	40	0	00:00:00	0
2	271	48	2.47619	00:00:01.200000	2.06349	2.47619
1	425	140	0	00:00:00	0
2	402	147	2.37302	00:00:01.051000	2.25786	2.37302
1	449	117	0	00:00:00	0
2	415	130	3.50794	00:00:01.951000	1.79802	3.50794
1	251	67	0	00:00:00	0
2	277	75	2.68254	00:00:01.201000	2.23359	2.68254
1	244	134	0	00:00:00	0
2	273	140	2.99206	00:00:00.899000	3.32821	2.99206
1	288	15	0	00:00:00	0
2	318	22	3.09524	00:00:01.050000	2.94785	3.09524
1	384	15	0	00:00:00	0
2	357	23	2.78571	00:00:01.201000	2.3195	2.78571
1	430	47	0	00:00:00	0
2	454	50	2.47619	00:00:00.449000	5.5149	2.47619
1	436	110	0	00:00:00	0
2	403	120	3.40476	00:00:01.500000	2.26984	3.40476
1	421	105	0	00:00:00	0
2	402	111	1.96032	00:00:00.900000	2.17813	1.96032
1	446	8	0	00:00:00	0
2	468	12	2.26984	00:00:00.600000	3.78307	2.26984
1	479	37	0	00:00:00	0
2	460	42	1.96032	00:00:00.750000	2.61376	1.96032
1	277	54	0	00:00:00	0
2	248	66	2.99206	00:00:01.799000	1.66318	2.99206
1	251	48	0	00:00:00	0
2	289	55	3.92063	00:00:01.051000	3.73039	3.92063
1	279	31	0	00:00:00	0
2	248	37	3.19841	00:00:00.900000	3.55379	3.19841	3.12239
1	163	73	0	00:00:00	0
2	226	88	6.5	00:00:02.251000	2.88761	6.5
1	22	126	0	00:00:00	0
2	8	129	1.44444	00:00:00.451000	3.20276	5.6746
3	49	146	4.23016	00:00:02.550000	1.65889
1	30	55	0	00:00:00	0
2	10	64	2.06349	00:00:01.349000	1.52965	2.06349
1	29	67	0	00:00:00	0
2	7	75	2.26984	00:00:01.200000	1.89153	2.26984
1	370	57	0	00:00:00	0
2	332	67	3.92063	00:00:01.501000	2.61202	3.92063
1	419	77	0	00:00:00	0
2	460	87	4.23016	00:00:01.502000	2.81635	4.23016
1	287	50	0	00:00:00	0
2	335	57	4.95238	00:00:01.049000	4.72105	4.95238
1	426	52	0	00:00:00	0
2	448	56	2.26984	00:00:00.601000	3.77677	3.40476
3	437	59	1.13492	00:00:00.450000	2.52205
1	332	7	0	00:00:00	0	2.57937
2	307	11	2.57937	00:00:00.599000	4.30612
1	332	7	0	00:00:00	0
2	361	15	2.99206	00:00:01.200000	2.49339	2.99206
1	367	23	0	00:00:00	0
2	345	25	2.26984	00:00:00.300000	7.56614	4.43651
3	366	29	2.16667	00:00:00.600000	3.61111
1	231	67	0	00:00:00	0
2	178	79	5.46825	00:00:01.800000	3.03792	5.46825
1	461	130	0	00:00:00	0
2	432	142	2.99206	00:00:01.800000	1.66226	2.99206
1	469	126	0	00:00:00	0
2	419	143	5.15873	00:00:02.552000	2.02145	5.15873
1	408	92	0	00:00:00	0
2	386	95	2.26984	00:00:00.450000	5.04409	4.43651
3	407	100	2.16667	00:00:00.750000	2.88889
1	313	62	0	00:00:00	0
2	276	68	3.81746	00:00:00.900000	4.24162	3.81746
1	329	89	0	00:00:00	0
2	361	95	3.30159	00:00:00.900000	3.66843	3.30159
1	177	49	0	00:00:00	0
2	217	59	4.12698	00:00:01.500000	2.75132	4.12698
1	117	35	0	00:00:00	0
2	89	43	2.88889	00:00:01.200000	2.40741	2.88889
1	285	112	0	00:00:00	0
2	328	123	4.43651	00:00:01.650000	2.68879	5.36508
3	319	128	0.928571	00:00:00.751000	1.23645
1	431	112	0	00:00:00	0
2	470	119	4.02381	00:00:01.050000	3.8322	4.02381
1	363	30	0	00:00:00	0
2	338	39	2.57937	00:00:01.350000	1.91064	2.57937
1	406	32	0	00:00:00	0
2	388	36	1.85714	00:00:00.600000	3.09524	3.30159
3	402	39	1.44444	00:00:00.450000	3.20988
1	107	116	0	00:00:00	0
2	86	123	2.16667	00:00:01.049000	2.06546	2.16667
1	42	111	0	00:00:00	0
2	71	118	2.99206	00:00:01.050000	2.84958	2.99206
1	294	7	0	00:00:00	0
2	328	21	3.50794	00:00:02.100000	1.67045	3.50794
1	315	82	0	00:00:00	0
2	282	90	3.40476	00:00:01.201000	2.83494	3.40476
1	480	104	0	00:00:00	0
2	456	111	2.47619	00:00:01.050000	2.35828	3.30159
3	464	115	0.825397	00:00:00.600000	1.37566
1	443	86	0	00:00:00	0
2	417	90	2.68254	00:00:00.600000	4.4709	2.68254
1	304	131	0	00:00:00	0
2	335	137	3.19841	00:00:00.901000	3.54985	3.19841
1	304	131	0	00:00:00	0
2	335	137	3.19841	00:00:00.901000	3.54985	3.19841
1	307	140	0	00:00:00	0
2	295	147	1.2381	00:00:01.050000	1.17914	1.2381
1	180	32	0	00:00:00	0
2	203	38	2.37302	00:00:00.900000	2.63668	4.84921
3	179	45	2.47619	00:00:01.051000	2.35603
1	55	100	0	00:00:00	0
2	42	105	1.34127	00:00:00.750000	1.78836	4.23016
3	70	110	2.88889	00:00:00.750000	3.85185
1	62	8	0	00:00:00	0
2	41	10	2.16667	00:00:00.300000	7.22222	2.16667
1	397	104	0	00:00:00	0
2	417	110	2.06349	00:00:00.900000	2.29277	2.06349
1	415	13	0	00:00:00	0
2	382	21	3.40476	00:00:01.201000	2.83494	3.40476
1	406	22	0	00:00:00	0
2	381	27	2.57937	00:00:00.751000	3.43457	2.57937
1	345	62	0	00:00:00	0
2	367	68	2.26984	00:00:00.900000	2.52205	2.26984
1	332	108	0	00:00:00	0
2	306	114	2.68254	00:00:00.900000	2.9806	2.68254
1	287	72	0	00:00:00	0
2	326	81	4.02381	00:00:01.350000	2.9806	4.02381	3.52304
1	473	16	0	00:00:00	0
2	308	44	17.0238	00:00:04.200000	4.05329	17.0238
1	477	62	0	00:00:00	0
2	410	77	6.9127	00:00:02.249000	3.07368	6.9127
1	417	87	0	00:00:00	0
2	398	94	1.96032	00:00:01.051000	1.86519	4.53968
3	423	100	2.57937	00:00:00.899000	2.86915
1	460	129	0	00:00:00	0
2	410	135	5.15873	00:00:00.901000	5.72556	5.15873
1	421	58	0	00:00:00	0
2	452	63	3.19841	00:00:00.751000	4.25887	3.19841
1	442	47	0	00:00:00	0
2	404	55	3.92063	00:00:01.202000	3.26176	3.92063
1	395	39	0	00:00:00	0
2	384	52	1.13492	00:00:01.951000	0.581712	1.13492
1	339	98	0	00:00:00	0
2	368	108	2.99206	00:00:01.499000	1.99604	2.99206
1	374	64	0	00:00:00	0
2	344	70	3.09524	00:00:00.900000	3.43915	3.09524
1	448	47	0	00:00:00	0
2	485	57	3.81746	00:00:01.501000	2.54328	3.81746
1	319	21	0	00:00:00	0
2	373	32	5.57143	00:00:01.650000	3.37662	5.57143
1	408	61	0	00:00:00	0
2	422	65	1.44444	00:00:00.600000	2.40741	2.47619
3	412	70	1.03175	00:00:00.750000	1.37566	1.03175
1	394	114	0	00:00:00	0
2	414	119	2.06349	00:00:00.750000	2.75132	2.06349
1	444	33	0	00:00:00	0
2	426	39	1.85714	00:00:00.900000	2.06349	3.09524
3	438	43	1.2381	00:00:00.600000	2.06349
1	353	57	0	00:00:00	0
2	288	70	6.70635	00:00:01.950000	3.43915	6.70635
1	356	105	0	00:00:00	0
2	330	124	2.68254	00:00:02.849000	0.941572	3.71429
3	340	126	1.03175	00:00:00.301000	3.42773
1	382	132	0	00:00:00	0
2	402	137	2.06349	00:00:00.749000	2.755	3.50794
3	388	142	1.44444	00:00:00.751000	1.92336
1	219	142	0	00:00:00	0
2	246	147	2.78571	00:00:00.750000	3.71429	2.78571
1	238	69	0	00:00:00	0
2	263	76	2.57937	00:00:01.051000	2.4542	2.57937
1	408	77	0	00:00:00	0
2	387	83	2.16667	00:00:00.900000	2.40741	3.50794
3	400	86	1.34127	00:00:00.450000	2.9806
1	30	45	0	00:00:00	0
2	0	55	3.09524	00:00:01.502000	2.06074	3.09524
1	3	37	0	00:00:00	0
2	27	44	2.47619	00:00:01.050000	2.35828	2.47619
1	87	41	0	00:00:00	0
2	104	49	1.75397	00:00:01.200000	1.46164	1.75397	4.00661
1	90	56	0	00:00:00	0
2	45	65	4.64286	00:00:01.350000	3.43915	4.64286
1	162	60	0	00:00:00	0
2	200	68	3.92063	00:00:01.201000	3.26448	3.92063
1	393	25	0	00:00:00	0
2	335	46	5.98413	00:00:03.150000	1.89972	5.98413
1	337	52	0	00:00:00	0
2	371	63	3.50794	00:00:01.652000	2.12345	3.50794
1	111	7	0	00:00:00	0
2	100	12	1.13492	00:00:00.750000	1.51323	2.57937
3	114	17	1.44444	00:00:00.751000	1.92336
1	57	84	0	00:00:00	0
2	84	91	2.78571	00:00:01.049000	2.65559	2.78571
1	149	88	0	00:00:00	0
2	195	102	4.74603	00:00:02.101000	2.25894	4.74603
1	159	88	0	00:00:00	0
2	200	96	4.23016	00:00:01.201000	3.5222	4.23016
1	96	87	0	00:00:00	0
2	122	94	2.68254	00:00:01.052000	2.54994	2.68254
1	85	71	0	00:00:00	0
2	55	82	3.09524	00:00:01.650000	1.8759	3.09524
1	78	22	0	00:00:00	0
2	51	31	2.78571	00:00:01.350000	2.06349	2.78571
1	96	103	0	00:00:00	0
2	108	110	1.2381	00:00:01.051000	1.17802	1.2381
1	212	139	0	00:00:00	0
2	169	146	4.43651	00:00:01.050000	4.22525	4.43651
1	180	129	0	00:00:00	0
2	208	137	2.88889	00:00:01.201000	2.4054	2.88889
1	98	31	0	00:00:00	0
2	106	33	0.825397	00:00:00.300000	2.75132	0.825397
1	185	46	0	00:00:00	0
2	157	52	2.88889	00:00:00.900000	3.20988	4.02381
3	168	55	1.13492	00:00:00.451000	2.51645
1	351	7	0	00:00:00	0
2	331	15	2.06349	00:00:01.201000	1.71814	3.50794
3	345	21	1.44444	00:00:00.900000	1.60494
1	268	126	0	00:00:00	0
2	302	135	3.50794	00:00:01.351000	2.59655	4.84921
3	315	138	1.34127	00:00:00.450000	2.9806
1	294	30	0	00:00:00	0
2	265	37	2.99206	00:00:01.050000	2.84958	5.6746
3	291	42	2.68254	00:00:00.750000	3.57672		3.60025
1	228	131	0	00:00:00	0
2	195	142	3.40476	00:00:01.652000	2.06099	3.40476
1	180	135	0	00:00:00	0
2	141	144	4.02381	00:00:01.351000	2.97839	4.02381
1	436	79	0	00:00:00	0
2	460	90	2.47619	00:00:01.650000	1.50072	3.09524
3	454	96	0.619048	00:00:00.900000	0.687831
1	192	133	0	00:00:00	0
2	223	141	3.19841	00:00:01.201000	2.66312	3.19841
1	77	91	0	00:00:00	0
2	107	100	3.09524	00:00:01.352000	2.28938	3.09524
1	52	126	0	00:00:00	0
2	35	128	1.75397	00:00:00.301000	5.82714	2.99206
3	47	135	1.2381	00:00:01.050000	1.17914
1	448	128	0	00:00:00	0
2	462	136	1.44444	00:00:01.201000	1.2027	3.71429
3	440	146	2.26984	00:00:01.500000	1.51323
1	461	19	0	00:00:00	0
2	444	24	1.75397	00:00:00.750000	2.33862	1.75397
1	423	72	0	00:00:00	0
2	457	80	3.50794	00:00:01.200000	2.92328	3.50794
1	446	71	0	00:00:00	0
2	470	81	2.47619	00:00:01.500000	1.65079	2.47619
1	430	101	0	00:00:00	0
2	448	111	1.85714	00:00:01.500000	1.2381	3.71429
3	430	116	1.85714	00:00:00.750000	2.47619
1	290	83	0	00:00:00	0
2	313	93	2.37302	00:00:01.500000	1.58201	5.05556
3	287	98	2.68254	00:00:00.750000	3.57672
1	262	29	0	00:00:00	0
2	253	31	0.928571	00:00:00.300000	3.09524	3.30159
3	276	44	2.37302	00:00:01.950000	1.21693		3.33333
1	437	24	0	00:00:00	0
2	482	38	4.64286	00:00:02.101000	2.20983	4.64286
1	480	42	0	00:00:00	0
2	450	47	3.09524	00:00:00.750000	4.12698	5.57143
3	474	52	2.47619	00:00:00.750000	3.30159
1	397	115	0	00:00:00	0
2	364	122	3.40476	00:00:01.050000	3.24263	5.57143
3	385	132	2.16667	00:00:01.500000	1.44444
1	212	24	0	00:00:00	0
2	193	28	1.96032	00:00:00.600000	3.2672	3.61111
3	209	33	1.65079	00:00:00.751000	2.19813
1	192	94	0	00:00:00	0
2	227	99	3.61111	00:00:00.749000	4.82124	6.70635
3	197	109	3.09524	00:00:01.501000	2.06212
1	366	11	0	00:00:00	0
2	397	21	3.19841	00:00:01.500000	2.13228	3.19841
1	186	72	0	00:00:00	0
2	173	79	1.34127	00:00:01.051000	1.27618	2.68254
3	186	83	1.34127	00:00:00.600000	2.23545
1	282	28	0	00:00:00	0
2	294	32	1.2381	00:00:00.602000	2.05664	3.71429
3	270	39	2.47619	00:00:01.049000	2.36052
1	251	129	0	00:00:00	0
2	239	134	1.2381	00:00:00.750000	1.65079	1.96032
3	246	140	0.722222	00:00:00.900000	0.802469
1	190	4	0	00:00:00	0
2	172	11	1.85714	00:00:01.050000	1.76871	2.57937
3	179	17	0.722222	00:00:00.900000	0.802469
1	429	32	0	00:00:00	0
2	422	43	0.722222	00:00:01.649000	0.437976	1.96032
3	434	46	1.2381	00:00:00.450000	2.75132
1	371	47	0	00:00:00	0
2	347	59	2.47619	00:00:01.801000	1.3749	2.47619	3.72288	3.41504
1	205	10	0	00:00:00	0
2	210	14	3.92063	00:00:01.051000	3.73039	7.7381
3	173	26	3.81746	00:00:01.800000	2.12081
1	244	10	0	00:00:00	0
2	213	15	3.19841	00:00:00.750000	4.26455	6.0873
3	241	20	2.88889	00:00:00.751000	3.84672
1	323	47	0	00:00:00	0
2	272	57	5.2619	00:00:01.502000	3.50327	5.2619
1	53	32	0	00:00:00	0
2	47	34	0.619048	00:00:00.301000	2.05664	2.99206
3	70	50	2.37302	00:00:02.401000	0.988345
1	7	107	0	00:00:00	0
2	33	116	2.68254	00:00:01.350000	1.98707	2.68254
1	35	128	0	00:00:00	0
2	2	146	3.40476	00:00:02.701000	1.26056	3.40476
1	180	55	0	00:00:00	0
2	148	64	3.30159	00:00:01.349000	2.44743	3.30159
1	147	1	0	00:00:00	0
2	169	6	2.26984	00:00:00.751000	3.02243	4.74603
3	145	9	2.47619	00:00:00.450000	5.50265
1	272	10	0	00:00:00	0
2	312	21	4.12698	00:00:01.650000	2.5012	4.12698
1	184	67	0	00:00:00	0
2	143	78	4.23016	00:00:01.650000	2.56373	4.23016
1	125	69	0	00:00:00	0
2	162	76	3.81746	00:00:01.051000	3.63222	3.81746
1	32	3	0	00:00:00	0
2	24	7	0.825397	00:00:00.599000	1.37796	5.15873
3	66	19	4.33333	00:00:01.801000	2.40607
1	50	34	0	00:00:00	0
2	7	45	4.43651	00:00:01.650000	2.68879	4.43651
1	146	33	0	00:00:00	0
2	180	45	3.50794	00:00:01.800000	1.94885	3.50794
1	179	46	0	00:00:00	0
2	144	55	3.61111	00:00:01.351000	2.67292	3.61111
1	123	32	0	00:00:00	0
2	94	42	2.99206	00:00:01.500000	1.99471	2.99206
1	65	0	0	00:00:00	0
2	44	5	2.16667	00:00:00.749000	2.89275	3.71429
3	59	11	1.54762	00:00:00.902000	1.71576
1	372	0	0	00:00:00	0
2	335	12	3.81746	00:00:01.800000	2.12081	3.81746
1	305	29	0	00:00:00	0
2	251	37	5.57143	00:00:01.199000	4.64673	5.57143
1	322	119	0	00:00:00	0
2	295	125	2.78571	00:00:00.901000	3.0918	2.78571
1	324	140	0	00:00:00	0
2	295	146	2.99206	00:00:00.900000	3.32451	2.99206
1	200	62	0	00:00:00	0
2	174	75	2.68254	00:00:01.950000	1.37566	2.68254
1	194	28	0	00:00:00	0
2	223	33	2.99206	00:00:00.750000	3.98942	2.99206
1	321	36	0	00:00:00	0
2	294	45	2.78571	00:00:01.351000	2.06196	2.78571
1	143	104	0	00:00:00	0
2	112	114	3.19841	00:00:01.500000	2.13228	3.19841
1	416	141	0	00:00:00	0
2	431	148	1.54762	00:00:01.050000	1.47392	1.54762
1	460	127	0	00:00:00	0
2	485	132	2.57937	00:00:00.751000	3.43457	2.57937
1	408	16	0	00:00:00	0
2	390	21	1.85714	00:00:00.749000	2.4795	2.57937
3	397	22	0.722222	00:00:00.150000	4.81481
1	67	89	0	00:00:00	0
2	105	95	3.92063	00:00:00.901000	4.35143	3.92063
1	223	127	0	00:00:00	0
2	210	137	1.34127	00:00:01.501000	0.893584	1.34127	3.68677
1	418	0	0	00:00:00	0
2	382	10	3.71429	00:00:01.500000	2.47619	5.15873
3	396	15	1.44444	00:00:00.751000	1.92336
1	388	117	0	00:00:00	0
2	340	132	4.95238	00:00:02.250000	2.20106	4.95238
1	342	107	0	00:00:00	0
2	371	115	2.99206	00:00:01.200000	2.49339	2.99206
1	325	79	0	00:00:00	0
2	345	85	2.06349	00:00:00.900000	2.29277	3.19841
3	334	88	1.13492	00:00:00.451000	2.51645
1	337	59	0	00:00:00	0
2	364	66	2.78571	00:00:01.050000	2.65306	2.78571
1	364	54	0	00:00:00	0
2	337	59	2.78571	00:00:00.750000	3.71429	2.78571
1	413	17	0	00:00:00	0
2	379	23	3.50794	00:00:00.900000	3.89771	3.50794
1	143	1	0	00:00:00	0
2	241	23	10.1111	00:00:03.301000	3.06304	10.1111
1	281	122	0	00:00:00	0
2	241	135	4.12698	00:00:01.951000	2.11532	4.12698
1	346	136	0	00:00:00	0
2	365	146	1.96032	00:00:01.500000	1.30688	1.96032
1	459	6	0	00:00:00	0
2	430	13	2.99206	00:00:01.051000	2.84687	2.99206
1	318	4	0	00:00:00	0
2	275	15	4.43651	00:00:01.651000	2.68716	4.43651
1	276	16	0	00:00:00	0
2	317	31	4.23016	00:00:02.250000	1.88007	4.23016
1	290	69	0	00:00:00	0
2	250	78	4.12698	00:00:01.350000	3.05703	4.12698
1	158	85	0	00:00:00	0
2	235	101	7.94444	00:00:02.401000	3.30881	11.0397
3	205	115	3.09524	00:00:02.101000	1.47322
1	169	38	0	00:00:00	0
2	211	46	4.33333	00:00:01.200000	3.61111	7.3254
3	182	55	2.99206	00:00:01.352000	2.21306
1	208	45	0	00:00:00	0
2	246	48	3.92063	00:00:00.449000	8.73193	3.92063
1	216	53	0	00:00:00	0
2	177	63	4.02381	00:00:01.501000	2.68075	4.02381
1	247	50	0	00:00:00	0
2	212	59	3.61111	00:00:01.350000	2.6749	3.61111
1	47	37	0	00:00:00	0
2	22	51	2.57937	00:00:02.100000	1.22827	2.57937
1	42	102	0	00:00:00	0
2	22	105	2.06349	00:00:00.451000	4.57537	2.06349
1	3	52	0	00:00:00	0
2	34	61	3.19841	00:00:01.350000	2.36919	3.19841
1	74	71	0	00:00:00	0
2	117	82	4.43651	00:00:01.650000	2.68879	4.43651
1	115	84	0	00:00:00	0
2	76	92	4.02381	00:00:01.201000	3.35038	4.02381
1	89	49	0	00:00:00	0
2	39	54	5.15873	00:00:00.750000	6.87831	5.15873
1	126	57	0	00:00:00	0
2	165	62	4.02381	00:00:00.751000	5.35794	4.02381
1	161	18	0	00:00:00	0
2	126	28	3.61111	00:00:01.501000	2.4058	3.61111
1	153	7	0	00:00:00	0
2	112	17	4.23016	00:00:01.501000	2.81823	4.23016
1	166	38	0	00:00:00	0
2	136	45	3.09524	00:00:01.051000	2.94504	3.09524
1	137	29	0	00:00:00	0
2	168	37	3.19841	00:00:01.200000	2.66534	3.19841
1	162	107	0	00:00:00	0
2	191	115	2.99206	00:00:01.200000	2.49339	2.99206
1	252	22	0	00:00:00	0
2	285	28	3.40476	00:00:00.901000	3.77887	3.40476
1	365	35	0	00:00:00	0
2	353	40	1.2381	00:00:00.750000	1.65079	5.77778
3	397	51	4.53968	00:00:01.650000	2.75132
1	362	38	0	00:00:00	0
2	396	47	3.50794	00:00:01.350000	2.59847	3.50794
1	467	106	0	00:00:00	0
2	431	112	3.71429	00:00:00.900000	4.12698	3.71429
1	460	97	0	00:00:00	0
2	426	110	3.50794	00:00:01.950000	1.79894	3.50794
1	409	60	0	00:00:00	0
2	430	70	2.16667	00:00:01.500000	1.44444	3.71429
3	415	73	1.54762	00:00:00.451000	3.43153
1	439	82	0	00:00:00	0
2	474	90	3.61111	00:00:01.199000	3.01177	3.61111
1	442	81	0	00:00:00	0
2	481	90	4.02381	00:00:01.349000	2.98281	4.02381
1	487	96	0	00:00:00	0
2	450	102	3.81746	00:00:00.899000	4.24634	3.81746
1	363	86	0	00:00:00	0
2	387	95	2.47619	00:00:01.351000	1.83286	6.60317
3	347	105	4.12698	00:00:01.501000	2.74949
1	377	94	0	00:00:00	0
2	343	105	3.50794	00:00:01.650000	2.12602	3.50794
1	307	93	0	00:00:00	0
2	276	101	3.19841	00:00:01.199000	2.66757	5.46825
3	298	113	2.26984	00:00:01.801000	1.26032
1	264	106	0	00:00:00	0
2	280	114	1.65079	00:00:01.201000	1.37452	1.65079
1	308	82	0	00:00:00	0
2	281	91	2.78571	00:00:01.349000	2.06502	4.95238
3	302	97	2.16667	00:00:00.902000	2.40207
1	330	61	0	00:00:00	0
2	296	70	3.50794	00:00:01.350000	2.59847	3.50794
1	295	42	0	00:00:00	0
2	323	49	2.88889	00:00:01.051000	2.7487	2.88889
1	26	73	0	00:00:00	0
2	75	97	5.05556	00:00:03.601000	1.40393	5.05556
1	67	20	0	00:00:00	0
2	85	25	1.85714	00:00:00.750000	2.47619	1.85714
1	82	117	0	00:00:00	0
2	41	123	4.23016	00:00:00.899000	4.7054	4.23016
1	5	80	0	00:00:00	0
2	40	89	3.61111	00:00:01.350000	2.6749	3.61111
1	5	83	0	00:00:00	0
2	52	100	4.84921	00:00:02.552000	1.90016	4.84921
1	59	105	0	00:00:00	0
2	82	115	2.37302	00:00:01.500000	1.58201	2.37302
1	70	104	0	00:00:00	0
2	105	115	3.61111	00:00:01.650000	2.18855	3.61111
1	196	120	0	00:00:00	0
2	167	130	2.99206	00:00:01.500000	1.99471	2.99206
1	272	142	0	00:00:00	0
2	252	148	2.06349	00:00:00.900000	2.29277	2.06349
1	224	62	0	00:00:00	0
2	268	71	4.53968	00:00:01.350000	3.36273	4.53968
1	28	1	0	00:00:00	0
2	21	5	0.722222	00:00:00.600000	1.2037	4.74603
3	60	13	4.02381	00:00:01.201000	3.35038
1	99	46	0	00:00:00	0
2	111	49	1.2381	00:00:00.451000	2.74522	3.40476
3	102	53	0.928571	00:00:00.600000	1.54762
4	114	57	1.2381	00:00:00.600000	2.06349
1	379	25	0	00:00:00	0
2	397	34	1.85714	00:00:01.351000	1.37464
1	17	12	0	00:00:00	0
2	2	17	1.54762	00:00:00.750000	2.06349	1.54762
1	378	80	0	00:00:00	0
2	398	85	2.06349	00:00:00.749000	2.755	2.06349
1	355	138	0	00:00:00	0
2	391	146	3.71429	00:00:01.200000	3.09524	3.71429
1	363	71	0	00:00:00	0
2	341	80	2.26984	00:00:01.350000	1.68136	2.26984
1	350	70	0	00:00:00	0
2	332	76	1.85714	00:00:00.901000	2.0612	2.57937
3	339	78	0.722222	00:00:00.299000	2.41546
1	283	11	0	00:00:00	0
2	263	16	2.06349	00:00:00.750000	2.75132	2.99206
3	272	20	0.928571	00:00:00.600000	1.54762
1	243	2	0	00:00:00	0
2	278	10	3.61111	00:00:01.200000	3.00926	3.61111
1	332	3	0	00:00:00	0
2	363	17	3.19841	00:00:02.101000	1.52233	3.19841
1	393	30	0	00:00:00	0
2	366	39	2.78571	00:00:01.351000	2.06196	2.78571
1	392	11	0	00:00:00	0
2	413	15	2.16667	00:00:00.600000	3.61111	2.16667
1	240	93	0	00:00:00	0
2	268	102	2.88889	00:00:01.349000	2.1415	2.88889	3.81009
1	115	23	0	00:00:00	0
2	81	31	3.50794	00:00:01.200000	2.92328	7.11905
3	116	40	3.61111	00:00:01.350000	2.6749
1	409	102	0	00:00:00	0
2	326	116	8.56349	00:00:02.100000	4.07785	8.56349
1	388	81	0	00:00:00	0
2	432	93	4.53968	00:00:01.800000	2.52205	5.77778
3	420	94	1.2381	00:00:00.151000	8.19931
1	438	94	0	00:00:00	0
2	473	101	3.61111	00:00:01.051000	3.43588	3.61111
1	404	132	0	00:00:00	0
2	361	142	4.43651	00:00:01.501000	2.9557	4.43651
1	419	123	0	00:00:00	0
2	403	132	1.65079	00:00:01.350000	1.22281	3.61111
3	422	143	1.96032	00:00:01.651000	1.18735
1	442	32	0	00:00:00	0
2	462	36	2.06349	00:00:00.600000	3.43915	2.78571
3	455	42	0.722222	00:00:00.901000	0.801578
1	418	55	0	00:00:00	0
2	441	64	2.37302	00:00:01.350000	1.75779	2.37302
1	160	93	0	00:00:00	0
2	123	103	3.81746	00:00:01.501000	2.54328	3.81746
1	136	87	0	00:00:00	0
2	99	95	3.81746	00:00:01.200000	3.18122	3.81746
1	175	32	0	00:00:00	0
2	195	39	2.06349	00:00:01.050000	1.96523	2.06349
1	172	9	0	00:00:00	0
2	192	14	2.06349	00:00:00.750000	2.75132	2.06349
1	33	17	0	00:00:00	0
2	21	22	1.2381	00:00:00.750000	1.65079	3.81746
3	46	29	2.57937	00:00:01.050000	2.45654
1	20	105	0	00:00:00	0
2	47	108	2.78571	00:00:00.451000	6.17675	2.78571
1	332	14	0	00:00:00	0
2	352	18	2.06349	00:00:00.600000	3.43915	6.80952
3	328	23	2.47619	00:00:00.750000	3.30159
4	350	32	2.26984	00:00:01.350000	1.68136
1	43	81	0	00:00:00	0
2	22	86	2.16667	00:00:00.750000	2.88889	2.16667
1	422	101	0	00:00:00	0
2	465	115	4.43651	00:00:02.099000	2.11363	4.43651
1	153	64	0	00:00:00	0
2	109	76	4.53968	00:00:01.801000	2.52065	4.53968
1	72	112	0	00:00:00	0
2	87	134	1.54762	00:00:03.301000	0.468833	2.68254
3	76	137	1.13492	00:00:00.451000	2.51645
1	180	52	0	00:00:00	0
2	215	61	3.61111	00:00:01.352000	2.67094	3.61111
1	123	10	0	00:00:00	0
2	156	17	3.40476	00:00:01.051000	3.23955	3.40476
1	23	20	0	00:00:00	0
2	4	25	1.96032	00:00:00.750000	2.61376	1.96032
1	117	62	0	00:00:00	0
2	83	79	3.50794	00:00:02.550000	1.37566	3.50794
1	108	78	0	00:00:00	0
2	87	83	2.16667	00:00:00.749000	2.89275	2.16667	3.83036
1	351	52	0	00:00:00	0
2	305	59	4.74603	00:00:01.051000	4.51573	4.74603
1	225	33	0	00:00:00	0
2	170	41	5.6746	00:00:01.200000	4.72884	5.6746
1	169	42	0	00:00:00	0
2	203	52	3.50794	00:00:01.501000	2.33707	3.50794
1	195	61	0	00:00:00	0
2	148	70	4.84921	00:00:01.351000	3.58935	4.84921
1	147	75	0	00:00:00	0
2	207	90	6.19048	00:00:02.250000	2.75132	6.19048
1	407	102	0	00:00:00	0
2	455	114	4.95238	00:00:01.800000	2.75132	7.94444
3	426	119	2.99206	00:00:00.750000	3.98942
1	345	67	0	00:00:00	0
2	335	71	1.03175	00:00:00.599000	1.72245	2.57937
3	350	75	1.54762	00:00:00.601000	2.57507
1	214	101	0	00:00:00	0
2	170	111	4.53968	00:00:01.500000	3.02645	4.53968
1	213	120	0	00:00:00	0
2	173	127	4.12698	00:00:01.050000	3.93046	4.12698
1	425	4	0	00:00:00	0
2	451	10	2.68254	00:00:00.900000	2.9806	2.68254
1	385	41	0	00:00:00	0
2	359	46	2.68254	00:00:00.750000	3.57672	3.81746
3	370	49	1.13492	00:00:00.450000	2.52205
1	180	127	0	00:00:00	0
2	195	133	1.54762	00:00:00.901000	1.71767	4.84921
3	163	142	3.30159	00:00:01.350000	2.44562
1	452	68	0	00:00:00	0
2	422	77	3.09524	00:00:01.349000	2.29447	4.95238
3	440	79	1.85714	00:00:00.300000	6.19048
1	224	108	0	00:00:00	0
2	270	122	4.74603	00:00:02.100000	2.26002	4.74603
1	383	95	0	00:00:00	0
2	345	100	3.92063	00:00:00.750000	5.22751	3.92063
1	161	90	0	00:00:00	0
2	170	93	0.928571	00:00:00.451000	2.05892	3.50794
3	145	98	2.57937	00:00:00.749000	3.44374
1	322	38	0	00:00:00	0
2	287	43	3.61111	00:00:00.750000	4.81481	3.61111
1	303	95	0	00:00:00	0
2	258	103	4.64286	00:00:01.200000	3.86905	4.64286
1	366	79	0	00:00:00	0
2	411	91	4.64286	00:00:01.801000	2.57793	4.64286
1	233	137	0	00:00:00	0
2	207	142	2.68254	00:00:00.750000	3.57672	2.68254
1	291	24	0	00:00:00	0
2	323	33	3.30159	00:00:01.350000	2.44562	3.30159
1	200	21	0	00:00:00	0
2	222	27	2.26984	00:00:00.900000	2.52205	6.9127
3	177	37	4.64286	00:00:01.501000	3.09318
1	191	60	0	00:00:00	0
2	181	64	1.03175	00:00:00.599000	1.72245	2.06349
3	191	71	1.03175	00:00:01.050000	0.982615
1	202	51	0	00:00:00	0
2	165	60	3.81746	00:00:01.351000	2.82566	3.81746
1	145	137	0	00:00:00	0
2	158	147	1.34127	00:00:01.500000	0.89418	1.34127
1	165	43	0	00:00:00	0
2	128	51	3.81746	00:00:01.200000	3.18122	3.81746	4.21032
1	421	32	0	00:00:00	0
2	367	47	5.57143	00:00:02.251000	2.47509	5.57143
1	424	111	0	00:00:00	0
2	447	115	2.37302	00:00:00.601000	3.94845	3.19841
3	439	120	0.825397	00:00:00.751000	1.09906
1	387	17	0	00:00:00	0
2	418	31	3.19841	00:00:02.101000	1.52233	3.19841
1	237	58	0	00:00:00	0
2	260	62	2.37302	00:00:00.601000	3.94845	2.37302
1	367	61	0	00:00:00	0
2	427	77	6.19048	00:00:02.402000	2.57722	6.19048
1	405	62	0	00:00:00	0
2	421	67	1.65079	00:00:00.750000	2.20106	5.6746
3	382	79	4.02381	00:00:01.800000	2.23545
1	366	81	0	00:00:00	0
2	397	90	3.19841	00:00:01.349000	2.37095	3.19841
1	362	87	0	00:00:00	0
2	391	91	2.99206	00:00:00.599000	4.9951	2.99206
1	390	93	0	00:00:00	0
2	366	99	2.47619	00:00:00.899000	2.75438	2.47619
1	330	26	0	00:00:00	0
2	350	33	2.06349	00:00:01.050000	1.96523	2.06349
1	227	18	0	00:00:00	0
2	259	33	3.30159	00:00:02.250000	1.46737	3.30159
1	458	123	0	00:00:00	0
2	487	134	2.99206	00:00:01.651000	1.81227	5.98413
3	458	141	2.99206	00:00:01.050000	2.84958
1	382	102	0	00:00:00	0
2	410	107	2.88889	00:00:00.749000	3.85699	5.57143
3	384	113	2.68254	00:00:00.900000	2.9806
1	73	99	0	00:00:00	0
2	36	106	3.81746	00:00:01.050000	3.63568	3.81746
1	305	39	0	00:00:00	0
2	329	45	2.47619	00:00:00.901000	2.74827	2.47619
1	344	10	0	00:00:00	0
2	365	16	2.16667	00:00:00.900000	2.40741	2.16667
1	242	76	0	00:00:00	0
2	197	79	4.64286	00:00:00.451000	10.2946	4.64286
1	374	140	0	00:00:00	0
2	406	147	3.30159	00:00:01.050000	3.14437	3.30159
1	265	130	0	00:00:00	0
2	283	136	1.85714	00:00:00.900000	2.06349	3.92063
3	263	141	2.06349	00:00:00.750000	2.75132
1	314	142	0	00:00:00	0
2	332	146	1.85714	00:00:00.600000	3.09524	3.19841
3	319	148	1.34127	00:00:00.299000	4.48585
1	491	71	0	00:00:00	0
2	449	79	4.33333	00:00:01.200000	3.61111	4.33333
1	288	93	0	00:00:00	0
2	267	101	2.16667	00:00:01.199000	1.80706	2.16667
1	199	112	0	00:00:00	0
2	217	122	1.85714	00:00:01.502000	1.23645	1.85714
1	386	22	0	00:00:00	0
2	356	25	3.09524	00:00:00.450000	6.87831	3.09524
1	487	112	0	00:00:00	0
2	457	118	3.09524	00:00:00.901000	3.43534	3.09524
1	458	125	0	00:00:00	0
2	445	127	1.34127	00:00:00.300000	4.4709	2.68254
3	458	130	1.34127	00:00:00.451000	2.97399
1	315	85	0	00:00:00	0
2	332	94	1.75397	00:00:01.350000	1.29924	1.75397
1	184	45	0	00:00:00	0
2	222	55	3.92063	00:00:01.499000	2.6155	3.92063
1	185	135	0	00:00:00	0
2	216	144	3.19841	00:00:01.350000	2.36919	3.19841	3.49726
1	471	51	0	00:00:00	0
2	440	62	3.19841	00:00:01.651000	1.93726	10.3175
3	420	78	2.06349	00:00:02.400000	0.859788
4	422	91	0.206349	00:00:01.950000	0.10582
5	411	99	1.13492	00:00:01.201000	0.94498
6	447	113	3.71429	00:00:02.100000	1.76871
1	435	110	0	00:00:00	0
2	385	122	5.15873	00:00:01.801000	2.86437	11.4524
3	392	130	0.722222	00:00:01.201000	0.601351
4	384	135	0.825397	00:00:00.750000	1.10053
5	430	147	4.74603	00:00:01.800000	2.63668
1	479	94	0	00:00:00	0
2	426	106	5.46825	00:00:01.799000	3.03961	5.46825
1	427	108	0	00:00:00	0
2	472	120	4.64286	00:00:01.801000	2.57793	4.64286
1	404	132	0	00:00:00	0
2	438	142	3.50794	00:00:01.500000	2.33862	3.50794
1	431	123	0	00:00:00	0
2	404	131	2.78571	00:00:01.201000	2.3195	2.78571
1	430	119	0	00:00:00	0
2	403	128	2.78571	00:00:01.351000	2.06196	2.78571
1	403	128	0	00:00:00	0
2	432	136	2.99206	00:00:01.200000	2.49339	2.99206
1	424	136	0	00:00:00	0
2	398	145	2.68254	00:00:01.350000	1.98707	2.68254
1	417	105	0	00:00:00	0
2	364	117	5.46825	00:00:01.800000	3.03792	5.46825
1	479	74	0	00:00:00	0
2	444	80	3.61111	00:00:00.900000	4.01235	3.61111
1	442	81	0	00:00:00	0
2	478	90	3.71429	00:00:01.352000	2.74725	3.71429
1	474	80	0	00:00:00	0
2	452	86	2.26984	00:00:00.899000	2.52485	2.26984
1	480	57	0	00:00:00	0
2	450	64	3.09524	00:00:01.050000	2.94785	5.57143
3	474	70	2.47619	00:00:00.900000	2.75132
1	448	75	0	00:00:00	0
2	423	79	2.57937	00:00:00.600000	4.29894	4.43651
3	441	82	1.85714	00:00:00.451000	4.11783
1	473	28	0	00:00:00	0
2	447	38	2.68254	00:00:01.500000	1.78836	2.68254
1	441	40	0	00:00:00	0
2	464	45	2.37302	00:00:00.751000	3.15981	2.37302
1	406	24	0	00:00:00	0
2	430	31	2.47619	00:00:01.050000	2.35828	2.47619
1	366	104	0	00:00:00	0
2	342	107	2.47619	00:00:00.450000	5.50265	2.47619
1	337	73	0	00:00:00	0
2	316	80	2.16667	00:00:01.051000	2.06153	2.16667
1	343	2	0	00:00:00	0
2	329	7	1.44444	00:00:00.751000	1.92336	2.88889
3	343	14	1.44444	00:00:01.050000	1.37566
1	334	52	0	00:00:00	0
2	327	57	0.722222	00:00:00.749000	0.964249	1.44444
3	334	60	0.722222	00:00:00.450000	1.60494
1	322	115	0	00:00:00	0
2	301	118	2.16667	00:00:00.449000	4.82554	2.16667
1	437	118	0	00:00:00	0
2	422	121	1.54762	00:00:00.451000	3.43153	3.40476
3	440	128	1.85714	00:00:01.051000	1.76702
1	452	121	0	00:00:00	0
2	436	124	1.65079	00:00:00.449000	3.6766	1.65079
1	358	135	0	00:00:00	0
2	388	145	3.09524	00:00:01.500000	2.06349	3.09524
1	410	1	0	00:00:00	0
2	447	15	3.81746	00:00:02.101000	1.81697	3.81746	3.79071
1	412	22	0	00:00:00	0
2	448	34	3.71429	00:00:01.800000	2.06349	7.22222
3	414	42	3.50794	00:00:01.201000	2.92085
1	460	120	0	00:00:00	0
2	433	134	2.78571	00:00:02.101000	1.3259	5.88095
3	463	143	3.09524	00:00:01.350000	2.29277
1	372	44	0	00:00:00	0
2	322	54	5.15873	00:00:01.500000	3.43915	5.15873
1	384	49	0	00:00:00	0
2	320	60	6.60317	00:00:01.650000	4.00192	6.60317
1	382	110	0	00:00:00	0
2	345	122	3.81746	00:00:01.802000	2.11846	3.81746
1	361	100	0	00:00:00	0
2	392	106	3.19841	00:00:00.900000	3.55379	3.19841
1	463	93	0	00:00:00	0
2	435	100	2.88889	00:00:01.049000	2.75395	2.88889
1	439	101	0	00:00:00	0
2	463	106	2.47619	00:00:00.750000	3.30159	2.47619
1	484	126	0	00:00:00	0
2	470	136	1.44444	00:00:01.500000	0.962963	3.09524
3	486	141	1.65079	00:00:00.750000	2.20106
1	471	0	0	00:00:00	0
2	485	7	1.44444	00:00:01.049000	1.37697	3.50794
3	474	11	1.13492	00:00:00.601000	1.88839
4	483	14	0.928571	00:00:00.450000	2.06349
1	355	12	0	00:00:00	0
2	317	24	3.92063	00:00:01.800000	2.17813	3.92063
1	332	22	0	00:00:00	0
2	374	36	4.33333	00:00:02.100000	2.06349	4.33333
1	375	15	0	00:00:00	0
2	400	22	2.57937	00:00:01.050000	2.45654	4.64286
3	380	29	2.06349	00:00:01.050000	1.96523
1	367	59	0	00:00:00	0
2	353	59	1.44444	00:00:00	0	3.30159
3	371	65	1.85714	00:00:00.900000	2.06349
1	398	65	0	00:00:00	0
2	374	69	2.47619	00:00:00.600000	4.12698	2.47619
1	439	6	0	00:00:00	0
2	458	16	1.96032	00:00:01.500000	1.30688	3.40476
3	444	20	1.44444	00:00:00.599000	2.41143
1	425	2	0	00:00:00	0
2	407	8	1.85714	00:00:00.900000	2.06349	1.85714
1	359	3	0	00:00:00	0
2	385	10	2.68254	00:00:01.049000	2.55724	2.68254
1	385	11	0	00:00:00	0
2	357	18	2.88889	00:00:01.050000	2.75132	2.88889
1	368	142	0	00:00:00	0
2	389	147	2.16667	00:00:00.749000	2.89275	2.16667
1	354	139	0	00:00:00	0
2	383	147	2.99206	00:00:01.199000	2.49547	2.99206
1	402	113	0	00:00:00	0
2	370	125	3.30159	00:00:01.800000	1.83422	3.30159
1	397	129	0	00:00:00	0
2	371	136	2.68254	00:00:01.049000	2.55724	2.68254
1	351	101	0	00:00:00	0
2	325	106	2.68254	00:00:00.750000	3.57672	2.68254
1	373	81	0	00:00:00	0
2	386	87	1.34127	00:00:00.900000	1.4903	3.40476
3	366	92	2.06349	00:00:00.750000	2.75132
1	240	41	0	00:00:00	0
2	264	47	2.47619	00:00:00.900000	2.75132	2.47619
1	320	127	0	00:00:00	0
2	350	137	3.09524	00:00:01.500000	2.06349	3.09524
1	355	28	0	00:00:00	0
2	390	40	3.61111	00:00:01.801000	2.00506	3.61111
1	356	92	0	00:00:00	0
2	319	102	3.81746	00:00:01.501000	2.54328	3.81746
1	387	52	0	00:00:00	0
2	402	61	1.54762	00:00:01.351000	1.14554	1.54762
1	450	0	0	00:00:00	0
2	440	5	1.03175	00:00:00.750000	1.37566	1.03175
1	381	33	0	00:00:00	0
2	402	38	2.16667	00:00:00.751000	2.88504	2.16667
1	406	42	0	00:00:00	0
2	380	45	2.68254	00:00:00.450000	5.9612	2.68254
1	456	44	0	00:00:00	0
2	479	45	2.37302	00:00:00.150000	15.8201	2.37302
1	362	80	0	00:00:00	0
2	339	93	2.37302	00:00:01.951000	1.21631	2.37302
1	316	27	0	00:00:00	0
2	337	31	2.16667	00:00:00.600000	3.61111	4.53968
3	314	37	2.37302	00:00:00.901000	2.63376
1	350	109	0	00:00:00	0
2	330	116	2.06349	00:00:01.049000	1.9671	2.06349
1	314	130	0	00:00:00	0
2	347	140	3.40476	00:00:01.499000	2.27136	3.40476
1	317	137	0	00:00:00	0
2	347	146	3.09524	00:00:01.350000	2.29277	3.09524
1	317	41	0	00:00:00	0
2	340	47	2.37302	00:00:00.900000	2.63668	2.37302	3.28095	3.71429

## Sheet: S180E
Point	X	Y	Distance	Time	Velocity	Combinded distances of processive particles from column D	Mean of every hyphae
1	75	1	0	00:00:00	0
2	42	15	3.40476	00:00:02.101000	1.62054	7.63492
3	83	28	4.23016	00:00:01.950000	2.16931
1	58	112	0	00:00:00	0
2	47	115	1.13492	00:00:00.450000	2.52205	4.84921
3	55	122	0.825397	00:00:01.050000	0.786092
4	27	132	2.88889	00:00:01.501000	1.92464
5	27	138	0	00:00:00.900000	0
1	124	7	0	00:00:00	0
2	104	13	2.06349	00:00:00.901000	2.29022	4.74603
3	130	21	2.68254	00:00:01.199000	2.23731
1	138	49	0	00:00:00	0
2	128	53	1.03175	00:00:00.600000	1.71958	2.16667
3	139	57	1.13492	00:00:00.599000	1.89469
1	130	104	0	00:00:00	0
2	137	106	0.722222	00:00:00.300000	2.40741	1.96032
3	125	113	1.2381	00:00:01.050000	1.17914
1	121	62	0	00:00:00	0
2	136	67	1.54762	00:00:00.750000	2.06349	3.19841
3	120	75	1.65079	00:00:01.201000	1.37452
1	198	36	0	00:00:00	0
2	176	41	2.26984	00:00:00.750000	3.02645	2.26984
1	170	45	0	00:00:00	0
2	209	57	4.02381	00:00:01.799000	2.23669	6.39683
3	186	76	2.37302	00:00:02.851000	0.832345
1	171	40	0	00:00:00	0
2	213	53	4.33333	00:00:01.951000	2.22108	7.22222
3	185	78	2.88889	00:00:03.750000	0.77037
1	208	103	0	00:00:00	0
2	223	108	1.54762	00:00:00.750000	2.06349	4.02381
3	199	117	2.47619	00:00:01.350000	1.83422
1	195	88	0	00:00:00	0
2	202	90	0.722222	00:00:00.300000	2.40741	0.722222
1	156	59	0	00:00:00	0
2	163	65	0.722222	00:00:00.900000	0.802469	2.26984
3	148	69	1.54762	00:00:00.601000	2.57507
1	151	76	0	00:00:00	0
2	164	80	1.34127	00:00:00.600000	2.23545	2.78571
3	150	86	1.44444	00:00:00.901000	1.60316
1	182	17	0	00:00:00	0
2	170	25	1.2381	00:00:01.200000	1.03175	2.47619
3	182	30	1.2381	00:00:00.751000	1.6486
1	264	9	0	00:00:00	0
2	251	13	1.34127	00:00:00.601000	2.23173	2.16667
3	259	19	0.825397	00:00:00.899000	0.918128
1	210	7	0	00:00:00	0
2	239	14	2.99206	00:00:01.050000	2.84958	2.99206
1	225	31	0	00:00:00	0
2	231	34	0.619048	00:00:00.450000	1.37566	8.04762
3	196	44	3.61111	00:00:01.502000	2.4042
4	233	56	3.81746	00:00:01.799000	2.12199
1	231	58	0	00:00:00	0
2	200	69	3.19841	00:00:01.651000	1.93726	5.36508
3	221	76	2.16667	00:00:01.050000	2.06349
1	235	68	0	00:00:00	0
2	265	78	3.09524	00:00:01.500000	2.06349	6.60317
3	231	87	3.50794	00:00:01.350000	2.59847
1	320	10	0	00:00:00	0
2	301	15	1.96032	00:00:00.749000	2.61725	2.57937
3	307	20	0.619048	00:00:00.750000	0.825397
1	340	11	0	00:00:00	0
2	316	20	2.47619	00:00:01.350000	1.83422	2.47619
1	93	21	0	00:00:00	0
2	55	32	3.92063	00:00:01.650000	2.37614	7.53175
3	90	43	3.61111	00:00:01.650000	2.18855
1	88	54	0	00:00:00	0
2	48	67	4.12698	00:00:01.949000	2.11749	4.84921
3	41	69	0.722222	00:00:00.301000	2.39941
1	128	63	0	00:00:00	0
2	134	65	0.619048	00:00:00.299000	2.07039	3.19841
3	126	68	0.825397	00:00:00.451000	1.83015
4	134	72	0.825397	00:00:00.599000	1.37796
5	125	75	0.928571	00:00:00.451000	2.05892
1	116	99	0	00:00:00	0
2	83	108	3.40476	00:00:01.350000	2.52205	3.40476
1	218	107	0	00:00:00	0
2	208	109	1.03175	00:00:00.300000	3.43915	2.37302
3	221	119	1.34127	00:00:01.500000	0.89418
1	127	101	0	00:00:00	0
2	134	103	0.722222	00:00:00.300000	2.40741	1.65079
3	125	105	0.928571	00:00:00.300000	3.09524
1	333	35	0	00:00:00	0
2	316	40	1.75397	00:00:00.751000	2.33551	4.43651
3	342	53	2.68254	00:00:01.951000	1.37496
1	319	69	0	00:00:00	0
2	335	74	1.65079	00:00:00.750000	2.20106	3.50794
3	327	76	0.825397	00:00:00.300000	2.75132
4	337	85	1.03175	00:00:01.351000	0.763691
1	334	92	0	00:00:00	0
2	326	98	0.825397	00:00:00.900000	0.917108	1.75397
3	335	104	0.928571	00:00:00.900000	1.03175
1	452	65	0	00:00:00	0
2	442	70	1.03175	00:00:00.751000	1.37383	1.96032
3	451	78	0.928571	00:00:01.200000	0.77381
1	435	17	0	00:00:00	0
2	457	25	2.26984	00:00:01.200000	1.89153	2.26984
1	347	68	0	00:00:00	0
2	338	77	0.928571	00:00:01.349000	0.688341	0.928571
1	354	40	0	00:00:00	0
2	365	44	1.13492	00:00:00.601000	1.88839	4.74603
3	345	53	2.06349	00:00:01.350000	1.52851
4	360	57	1.54762	00:00:00.599000	2.58367
1	155	44	0	00:00:00	0
2	119	57	3.71429	00:00:01.951000	1.90379	3.71429
1	132	68	0	00:00:00	0
2	105	73	2.78571	00:00:00.750000	3.71429	2.78571
1	100	113	0	00:00:00	0
2	70	119	3.09524	00:00:00.899000	3.44298	4.64286
3	85	124	1.54762	00:00:00.751000	2.06074
1	125	117	0	00:00:00	0
2	108	120	1.75397	00:00:00.449000	3.90639	2.37302
3	114	122	0.619048	00:00:00.300000	2.06349
1	147	92	0	00:00:00	0
2	107	101	4.12698	00:00:01.349000	3.05929	4.12698
1	274	41	0	00:00:00	0
2	238	51	3.71429	00:00:01.502000	2.47289	3.71429
1	223	24	0	00:00:00	0
2	238	28	1.54762	00:00:00.599000	2.58367	5.88095
3	214	38	2.47619	00:00:01.501000	1.64969
4	232	45	1.85714	00:00:01.051000	1.76702
1	346	12	0	00:00:00	0
2	318	17	2.88889	00:00:00.750000	3.85185	2.88889
1	228	133	0	00:00:00	0
2	245	136	1.75397	00:00:00.450000	3.89771	3.81746
3	225	146	2.06349	00:00:01.500000	1.37566
1	294	96	0	00:00:00	0
2	313	101	1.96032	00:00:00.750000	2.61376	1.96032
1	22	0	0	00:00:00	0
2	12	5	1.03175	00:00:00.750000	1.37566	4.95238
3	41	12	2.99206	00:00:01.050000	2.84958
4	32	17	0.928571	00:00:00.751000	1.23645
1	15	134	0	00:00:00	0
2	6	137	0.928571	00:00:00.449000	2.06809	1.96032
3	16	141	1.03175	00:00:00.600000	1.71958
1	142	18	0	00:00:00	0
2	136	22	0.619048	00:00:00.600000	1.03175	2.16667
3	151	39	1.54762	00:00:02.550000	0.606909
1	312	49	0	00:00:00	0
2	291	52	2.16667	00:00:00.450000	4.81481	2.16667
1	328	83	0	00:00:00	0
2	342	88	1.44444	00:00:00.751000	1.92336	1.44444
1	341	95	0	00:00:00	0
2	321	103	2.06349	00:00:01.200000	1.71958	2.06349
1	335	115	0	00:00:00	0
2	327	118	0.825397	00:00:00.450000	1.83422	2.99206
3	348	123	2.16667	00:00:00.750000	2.88889
1	151	132	0	00:00:00	0
2	167	140	1.65079	00:00:01.200000	1.37566	1.65079
1	381	132	0	00:00:00	0
2	415	142	3.50794	00:00:01.501000	2.33707	3.50794
1	79	7	0	00:00:00	0
2	112	17	3.40476	00:00:01.501000	2.26833	6.39683
3	83	27	2.99206	00:00:01.500000	1.99471
1	78	33	0	00:00:00	0
2	66	38	1.2381	00:00:00.750000	1.65079	3.30159
3	86	44	2.06349	00:00:00.900000	2.29277
1	56	46	0	00:00:00	0
2	41	51	1.54762	00:00:00.752000	2.058	1.54762
1	42	83	0	00:00:00	0
2	25	88	1.75397	00:00:00.750000	2.33862	3.40476
3	41	93	1.65079	00:00:00.752000	2.1952
1	15	124	0	00:00:00	0
2	38	134	2.37302	00:00:01.500000	1.58201	2.37302
1	115	108	0	00:00:00	0
2	102	111	1.34127	00:00:00.449000	2.98724	2.78571
3	116	116	1.44444	00:00:00.751000	1.92336
1	82	51	0	00:00:00	0
2	59	59	2.37302	00:00:01.199000	1.97916	3.19841
3	67	65	0.825397	00:00:00.901000	0.91609
1	150	117	0	00:00:00	0
2	130	122	2.06349	00:00:00.750000	2.75132	5.6746
3	151	127	2.16667	00:00:00.751000	2.88504
4	137	132	1.44444	00:00:00.750000	1.92593
1	209	14	0	00:00:00	0
2	192	17	1.75397	00:00:00.450000	3.89771	3.50794
3	209	23	1.75397	00:00:00.900000	1.94885
1	203	112	0	00:00:00	0
2	217	119	1.44444	00:00:01.051000	1.37435	2.57937
3	206	123	1.13492	00:00:00.599000	1.89469
1	237	65	0	00:00:00	0
2	257	68	2.06349	00:00:00.449000	4.59575	7.11905
3	234	76	2.37302	00:00:01.201000	1.97587
4	260	83	2.68254	00:00:01.049000	2.55724
1	252	4	0	00:00:00	0
2	232	7	2.06349	00:00:00.450000	4.58554	3.19841
3	243	10	1.13492	00:00:00.451000	2.51645
1	273	75	0	00:00:00	0
2	314	88	4.23016	00:00:01.949000	2.17043	6.60317
3	291	91	2.37302	00:00:00.451000	5.26168
1	293	94	0	00:00:00	0
2	300	102	0.722222	00:00:01.199000	0.602354	2.57937
3	282	107	1.85714	00:00:00.750000	2.47619
1	327	94	0	00:00:00	0
2	315	98	1.2381	00:00:00.600000	2.06349	4.53968
3	331	103	1.65079	00:00:00.749000	2.204
4	315	110	1.65079	00:00:01.051000	1.57069
1	412	72	0	00:00:00	0
2	427	76	1.54762	00:00:00.601000	2.57507	14.3413
3	392	82	3.61111	00:00:00.899000	4.01681
4	425	92	3.40476	00:00:01.501000	2.26833
5	369	102	5.77778	00:00:01.500000	3.85185
1	272	3	0	00:00:00	0
2	282	5	1.03175	00:00:00.300000	3.43915	2.26984
3	270	8	1.2381	00:00:00.450000	2.75132
1	421	116	0	00:00:00	0
2	438	120	1.75397	00:00:00.600000	2.92328	3.92063
3	417	123	2.16667	00:00:00.449000	4.82554
1	421	124	0	00:00:00	0
2	435	125	1.44444	00:00:00.150000	9.62963	4.12698
3	422	127	1.34127	00:00:00.300000	4.4709
4	435	128	1.34127	00:00:00.150000	8.9418
1	199	131	0	00:00:00	0
2	207	132	0.825397	00:00:00.150000	5.50265	2.47619
3	191	137	1.65079	00:00:00.751000	2.19813
1	295	15	0	00:00:00	0
2	315	20	2.06349	00:00:00.750000	2.75132	2.88889
3	307	22	0.825397	00:00:00.300000	2.75132
1	331	22	0	00:00:00	0
2	295	31	3.71429	00:00:01.350000	2.75132	3.71429
1	326	30	0	00:00:00	0
2	291	38	3.61111	00:00:01.200000	3.00926	3.61111
1	391	25	0	00:00:00	0
2	414	28	2.37302	00:00:00.450000	5.27337	3.61111
3	402	31	1.2381	00:00:00.450000	2.75132
1	215	55	0	00:00:00	0
2	193	60	2.26984	00:00:00.750000	3.02645	2.26984
1	196	62	0	00:00:00	0
2	212	67	1.65079	00:00:00.750000	2.20106	1.65079
1	150	48	0	00:00:00	0
2	177	54	2.78571	00:00:00.901000	3.0918	2.78571
1	452	29	0	00:00:00	0
2	437	34	1.54762	00:00:00.750000	2.06349	4.12698
3	462	39	2.57937	00:00:00.750000	3.43915
1	164	140	0	00:00:00	0
2	147	144	1.75397	00:00:00.600000	2.92328	3.50794
3	164	148	1.75397	00:00:00.600000	2.92328
1	375	6	0	00:00:00	0
2	433	26	5.98413	00:00:03	1.99471	8.35714
3	419	32	1.44444	00:00:00.901000	1.60316
4	428	35	0.928571	00:00:00.450000	2.06349
1	430	45	0	00:00:00	0
2	401	55	2.99206	00:00:01.500000	1.99471	2.99206
1	375	61	0	00:00:00	0
2	432	75	5.88095	00:00:02.101000	2.79912	5.88095
1	433	80	0	00:00:00	0
2	400	87	3.40476	00:00:01.051000	3.23955	3.40476
1	417	39	0	00:00:00	0
2	399	45	1.85714	00:00:00.900000	2.06349	4.12698
3	421	50	2.26984	00:00:00.750000	3.02645
1	476	119	0	00:00:00	0
2	445	127	3.19841	00:00:01.201000	2.66312	3.19841
1	415	129	0	00:00:00	0
2	401	137	1.44444	00:00:01.201000	1.2027	2.57937
3	412	140	1.13492	00:00:00.450000	2.52205
1	430	69	0	00:00:00	0
2	392	76	3.92063	00:00:01.051000	3.73039	3.92063
1	395	55	0	00:00:00	0
2	426	60	3.19841	00:00:00.750000	4.26455	6.19048
3	397	66	2.99206	00:00:00.900000	3.32451
1	437	3	0	00:00:00	0
2	413	10	2.47619	00:00:01.050000	2.35828	4.53968
3	433	17	2.06349	00:00:01.050000	1.96523
1	447	85	0	00:00:00	0
2	453	88	0.619048	00:00:00.451000	1.37261	4.64286
3	426	92	2.78571	00:00:00.599000	4.65061
4	438	95	1.2381	00:00:00.451000	2.74522
1	430	103	0	00:00:00	0
2	387	110	4.43651	00:00:01.050000	4.22525	5.98413
3	402	112	1.54762	00:00:00.301000	5.14159
1	156	126	0	00:00:00	0
2	185	133	2.99206	00:00:01.050000	2.84958	2.99206
1	245	51	0	00:00:00	0
2	267	57	2.26984	00:00:00.900000	2.52205	2.26984
1	278	118	0	00:00:00	0
2	263	123	1.54762	00:00:00.751000	2.06074	3.30159
3	280	128	1.75397	00:00:00.750000	2.33862
1	199	22	0	00:00:00	0
2	216	26	1.75397	00:00:00.600000	2.92328	1.75397
1	212	30	0	00:00:00	0
2	184	37	2.88889	00:00:01.051000	2.7487	2.88889
1	235	86	0	00:00:00	0
2	250	93	1.54762	00:00:01.050000	1.47392	2.99206
3	236	100	1.44444	00:00:01.051000	1.37435
1	282	77	0	00:00:00	0
2	300	82	1.85714	00:00:00.750000	2.47619	3.19841
3	287	85	1.34127	00:00:00.450000	2.9806
1	280	92	0	00:00:00	0
2	266	96	1.44444	00:00:00.600000	2.40741	2.47619
3	276	102	1.03175	00:00:00.900000	1.14638
1	192	5	0	00:00:00	0
2	170	9	2.26984	00:00:00.600000	3.78307	2.26984	3.67422
1	57	5	0	00:00:00	0
2	24	13	3.40476	00:00:01.199000	2.83967	3.40476
1	41	102	0	00:00:00	0
2	56	106	1.54762	00:00:00.600000	2.57937	2.78571
3	44	111	1.2381	00:00:00.751000	1.6486
1	238	24	0	00:00:00	0
2	278	31	4.12698	00:00:01.050000	3.93046	4.12698
1	238	24	0	00:00:00	0
2	278	31	4.12698	00:00:01.050000	3.93046	4.12698
1	288	30	0	00:00:00	0
2	253	47	3.61111	00:00:02.551000	1.41557	3.61111
1	240	35	0	00:00:00	0
2	290	45	5.15873	00:00:01.501000	3.43686	8.25397
3	260	53	3.09524	00:00:01.200000	2.57937
1	43	33	0	00:00:00	0
2	21	37	2.26984	00:00:00.600000	3.78307	5.05556
3	48	43	2.78571	00:00:00.901000	3.0918
1	26	12	0	00:00:00	0
2	58	21	3.30159	00:00:01.351000	2.44381	3.30159
1	52	118	0	00:00:00	0
2	74	124	2.26984	00:00:00.901000	2.51925	4.33333
3	54	132	2.06349	00:00:01.201000	1.71814
1	318	117	0	00:00:00	0
2	350	124	3.30159	00:00:01.051000	3.14138	3.30159
1	291	130	0	00:00:00	0
2	313	137	2.26984	00:00:01.050000	2.16175	2.26984
1	377	33	0	00:00:00	0
2	346	40	3.19841	00:00:01.051000	3.04321	3.19841
1	306	93	0	00:00:00	0
2	282	99	2.47619	00:00:00.901000	2.74827	2.47619
1	250	101	0	00:00:00	0
2	283	109	3.40476	00:00:01.201000	2.83494	3.40476
1	131	121	0	00:00:00	0
2	148	126	1.75397	00:00:00.750000	2.33862	1.75397
1	359	75	0	00:00:00	0
2	352	79	0.722222	00:00:00.600000	1.2037	1.54762
3	360	82	0.825397	00:00:00.451000	1.83015
1	394	125	0	00:00:00	0
2	381	135	1.34127	00:00:01.500000	0.89418	1.34127
1	115	82	0	00:00:00	0
2	143	89	2.88889	00:00:01.050000	2.75132	2.88889
1	55	80	0	00:00:00	0
2	72	82	1.75397	00:00:00.299000	5.86611	3.40476
3	56	85	1.65079	00:00:00.451000	3.6603
1	131	67	0	00:00:00	0
2	148	73	1.75397	00:00:00.900000	1.94885	1.75397
1	102	18	0	00:00:00	0
2	92	23	1.03175	00:00:00.750000	1.37566	1.03175
1	93	23	0	00:00:00	0
2	105	25	1.2381	00:00:00.300000	4.12698	1.2381
1	154	35	0	00:00:00	0
2	185	42	3.19841	00:00:01.051000	3.04321	9.59524
3	123	63	6.39683	00:00:03.150000	2.03074
1	129	78	0	00:00:00	0
2	153	87	2.47619	00:00:01.350000	1.83422	2.47619
1	154	91	0	00:00:00	0
2	125	98	2.99206	00:00:01.050000	2.84958	2.99206
1	131	116	0	00:00:00	0
2	167	125	3.71429	00:00:01.350000	2.75132	3.71429
1	244	83	0	00:00:00	0
2	234	87	1.03175	00:00:00.600000	1.71958	4.02381
3	263	97	2.99206	00:00:01.500000	1.99471
1	262	39	0	00:00:00	0
2	251	44	1.13492	00:00:00.750000	1.51323	2.06349
3	260	46	0.928571	00:00:00.301000	3.08495
1	244	58	0	00:00:00	0
2	231	62	1.34127	00:00:00.600000	2.23545	5.88095
3	254	67	2.37302	00:00:00.750000	3.16402
4	233	75	2.16667	00:00:01.201000	1.80405
1	440	8	0	00:00:00	0
2	460	20	2.06349	00:00:01.800000	1.14638	2.06349
1	376	64	0	00:00:00	0
2	363	68	1.34127	00:00:00.600000	2.23545	2.78571
3	377	75	1.44444	00:00:01.051000	1.37435
1	474	8	0	00:00:00	0
2	449	14	2.57937	00:00:00.899000	2.86915	3.61111
3	459	20	1.03175	00:00:00.901000	1.14511
1	472	15	0	00:00:00	0
2	489	21	1.75397	00:00:00.901000	1.94669	3.61111
3	471	30	1.85714	00:00:01.349000	1.37668
1	479	35	0	00:00:00	0
2	493	41	1.44444	00:00:00.901000	1.60316	3.19841
3	476	51	1.75397	00:00:01.499000	1.17009
1	429	49	0	00:00:00	0
2	443	54	1.44444	00:00:00.751000	1.92336	3.50794
3	423	59	2.06349	00:00:00.750000	2.75132
1	443	18	0	00:00:00	0
2	427	26	1.65079	00:00:01.200000	1.37566	3.40476
3	444	33	1.75397	00:00:01.050000	1.67045
1	267	102	0	00:00:00	0
2	258	109	0.928571	00:00:01.050000	0.884354	3.09524
3	271	114	1.34127	00:00:00.751000	1.78598
4	263	119	0.825397	00:00:00.750000	1.10053
1	144	7	0	00:00:00	0
2	158	8	1.44444	00:00:00.151000	9.56586	6.5
3	109	20	5.05556	00:00:01.800000	2.80864
1	56	125	0	00:00:00	0
2	47	129	0.928571	00:00:00.600000	1.54762	2.99206
3	57	136	1.03175	00:00:01.050000	0.982615
4	47	141	1.03175	00:00:00.750000	1.37566
1	56	54	0	00:00:00	0
2	103	64	4.84921	00:00:01.500000	3.2328	4.84921
1	92	120	0	00:00:00	0
2	80	125	1.2381	00:00:00.750000	1.65079	3.61111
3	103	138	2.37302	00:00:01.950000	1.21693
1	302	99	0	00:00:00	0
2	325	108	2.37302	00:00:01.350000	1.75779	6.39683
3	286	122	4.02381	00:00:02.101000	1.91519
1	290	120	0	00:00:00	0
2	325	137	3.61111	00:00:02.551000	1.41557	3.61111
1	270	48	0	00:00:00	0
2	250	52	2.06349	00:00:00.601000	3.43343	5.88095
3	287	61	3.81746	00:00:01.349000	2.82984
1	258	112	0	00:00:00	0
2	247	117	1.13492	00:00:00.751000	1.51121	2.88889
3	264	121	1.75397	00:00:00.600000	2.92328
1	199	135	0	00:00:00	0
2	224	146	2.57937	00:00:01.650000	1.56325	2.57937
1	85	18	0	00:00:00	0
2	117	26	3.30159	00:00:01.200000	2.75132	3.30159
1	406	22	0	00:00:00	0
2	421	27	1.54762	00:00:00.750000	2.06349	6.19048
3	376	38	4.64286	00:00:01.651000	2.81215
1	254	2	0	00:00:00	0
2	200	17	5.57143	00:00:02.251000	2.47509	5.57143
1	79	53	0	00:00:00	0
2	114	62	3.61111	00:00:01.350000	2.6749	3.61111
1	180	90	0	00:00:00	0
2	208	100	2.88889	00:00:01.501000	1.92464	4.33333
3	194	110	1.44444	00:00:01.500000	0.962963
1	280	68	0	00:00:00	0
2	312	71	3.30159	00:00:00.451000	7.32059	3.30159
1	139	49	0	00:00:00	0
2	106	57	3.40476	00:00:01.200000	2.8373	3.40476
1	66	65	0	00:00:00	0
2	42	70	2.47619	00:00:00.750000	3.30159	2.47619
1	62	74	0	00:00:00	0
2	37	83	2.57937	00:00:01.352000	1.90781	2.57937
1	75	100	0	00:00:00	0
2	55	106	2.06349	00:00:00.900000	2.29277	2.06349
1	44	118	0	00:00:00	0
2	70	132	2.68254	00:00:02.100000	1.2774	2.68254
1	240	114	0	00:00:00	0
2	225	120	1.54762	00:00:00.901000	1.71767	4.53968
3	254	126	2.99206	00:00:00.900000	3.32451
1	234	103	0	00:00:00	0
2	243	107	0.928571	00:00:00.600000	1.54762	0.928571
1	227	58	0	00:00:00	0
2	261	64	3.50794	00:00:00.900000	3.89771	3.50794
1	133	78	0	00:00:00	0
2	102	85	3.19841	00:00:01.050000	3.04611	3.19841
1	105	107	0	00:00:00	0
2	133	113	2.88889	00:00:00.900000	3.20988	2.88889
1	60	25	0	00:00:00	0
2	70	28	1.03175	00:00:00.450000	2.29277	2.78571
3	53	35	1.75397	00:00:01.050000	1.67045
1	55	48	0	00:00:00	0
2	68	53	1.34127	00:00:00.750000	1.78836	3.30159
3	49	57	1.96032	00:00:00.600000	3.2672
1	480	32	0	00:00:00	0
2	415	45	6.70635	00:00:01.951000	3.43739	6.70635
1	485	32	0	00:00:00	0
2	448	43	3.81746	00:00:01.651000	2.31221	7.22222
3	481	47	3.40476	00:00:00.600000	5.6746
1	415	68	0	00:00:00	0
2	471	81	5.77778	00:00:01.951000	2.96144	5.77778
1	412	73	0	00:00:00	0
2	389	80	2.37302	00:00:01.051000	2.25786	2.37302
1	305	9	0	00:00:00	0
2	280	15	2.57937	00:00:00.900000	2.86596	2.57937
1	283	20	0	00:00:00	0
2	307	26	2.47619	00:00:00.900000	2.75132	2.47619
1	483	128	0	00:00:00	0
2	440	135	4.43651	00:00:01.050000	4.22525	4.43651
1	422	98	0	00:00:00	0
2	403	103	1.96032	00:00:00.751000	2.61028	6.0873
3	424	111	2.16667	00:00:01.199000	1.80706
4	405	118	1.96032	00:00:01.052000	1.86342
1	423	133	0	00:00:00	0
2	413	135	1.03175	00:00:00.300000	3.43915	4.12698
3	443	147	3.09524	00:00:01.801000	1.71862
1	475	15	0	00:00:00	0
2	445	22	3.09524	00:00:01.049000	2.95066	3.09524
1	482	19	0	00:00:00	0
2	446	25	3.71429	00:00:00.900000	4.12698	3.71429
1	453	107	0	00:00:00	0
2	436	113	1.75397	00:00:00.899000	1.95102	6.0873
3	458	118	2.26984	00:00:00.752000	3.01841
4	438	122	2.06349	00:00:00.599000	3.44489
1	453	107	0	00:00:00	0
2	436	113	1.75397	00:00:00.899000	1.95102	6.0873
3	458	118	2.26984	00:00:00.752000	3.01841
4	438	122	2.06349	00:00:00.599000	3.44489
1	420	77	0	00:00:00	0
2	465	86	4.64286	00:00:01.350000	3.43915	4.64286
1	420	88	0	00:00:00	0
2	450	94	3.09524	00:00:00.900000	3.43915	3.09524
1	460	92	0	00:00:00	0
2	443	95	1.75397	00:00:00.450000	3.89771	4.33333
3	468	102	2.57937	00:00:01.050000	2.45654
1	445	5	0	00:00:00	0
2	478	13	3.40476	00:00:01.200000	2.8373	3.40476
1	486	5	0	00:00:00	0
2	452	11	3.50794	00:00:00.900000	3.89771	3.50794
1	353	20	0	00:00:00	0
2	312	26	4.23016	00:00:00.900000	4.70018	4.23016
1	332	68	0	00:00:00	0
2	316	70	1.65079	00:00:00.300000	5.50265	1.65079
1	427	52	0	00:00:00	0
2	408	57	1.96032	00:00:00.751000	2.61028	1.96032
1	390	7	0	00:00:00	0
2	428	22	3.92063	00:00:02.250000	1.7425	3.92063
1	429	25	0	00:00:00	0
2	397	32	3.30159	00:00:01.050000	3.14437	3.30159
1	431	27	0	00:00:00	0
2	400	35	3.19841	00:00:01.202000	2.66091	3.19841
1	358	15	0	00:00:00	0
2	388	22	3.09524	00:00:01.050000	2.94785	6.29365
3	357	30	3.19841	00:00:01.200000	2.66534
1	369	43	0	00:00:00	0
2	399	49	3.09524	00:00:00.901000	3.43534	6.9127
3	362	61	3.81746	00:00:01.800000	2.12081
1	386	134	0	00:00:00	0
2	352	143	3.50794	00:00:01.350000	2.59847	3.50794
1	206	98	0	00:00:00	0
2	190	104	1.65079	00:00:00.900000	1.83422	2.99206
3	203	108	1.34127	00:00:00.601000	2.23173
1	194	112	0	00:00:00	0
2	185	117	0.928571	00:00:00.750000	1.2381	2.06349
3	196	121	1.13492	00:00:00.599000	1.89469
1	142	20	0	00:00:00	0
2	105	28	3.81746	00:00:01.200000	3.18122	3.81746
1	103	117	0	00:00:00	0
2	54	130	5.05556	00:00:01.951000	2.59126	7.63492
3	79	141	2.57937	00:00:01.649000	1.5642
1	470	16	0	00:00:00	0
2	440	22	3.09524	00:00:00.900000	3.43915	3.09524
1	445	38	0	00:00:00	0
2	464	42	1.96032	00:00:00.600000	3.2672	1.96032
1	464	42	0	00:00:00	0
2	450	47	1.44444	00:00:00.751000	1.92336	1.44444
1	469	87	0	00:00:00	0
2	451	90	1.85714	00:00:00.451000	4.11783	3.40476
3	466	97	1.54762	00:00:01.050000	1.47392
1	470	125	0	00:00:00	0
2	444	130	2.68254	00:00:00.752000	3.56721	2.68254
1	377	27	0	00:00:00	0
2	401	34	2.47619	00:00:01.050000	2.35828	6.29365
3	364	41	3.81746	00:00:01.050000	3.63568
1	448	100	0	00:00:00	0
2	466	103	1.85714	00:00:00.450000	4.12698	4.84921
3	437	112	2.99206	00:00:01.350000	2.21634
1	440	104	0	00:00:00	0
2	476	116	3.71429	00:00:01.801000	2.06235	3.71429
1	127	52	0	00:00:00	0
2	110	58	1.75397	00:00:00.901000	1.94669	6.9127
3	136	71	2.68254	00:00:01.949000	1.37637
4	112	79	2.47619	00:00:01.200000	2.06349
1	268	126	0	00:00:00	0
2	244	131	2.47619	00:00:00.750000	3.30159	2.47619
1	297	88	0	00:00:00	0
2	274	95	2.37302	00:00:01.050000	2.26002	2.37302
1	423	30	0	00:00:00	0
2	441	33	1.85714	00:00:00.449000	4.13618	4.64286
3	414	43	2.78571	00:00:01.501000	1.85591
1	424	52	0	00:00:00	0
2	442	57	1.85714	00:00:00.751000	2.47289	1.85714
1	440	60	0	00:00:00	0
2	419	72	2.16667	00:00:01.801000	1.20304	2.16667
1	334	52	0	00:00:00	0
2	314	62	2.06349	00:00:01.501000	1.37474	2.06349	3.68896
1	289	49	0	00:00:00	0
2	272	56	1.75397	00:00:01.051000	1.66886	2.88889
3	283	60	1.13492	00:00:00.599000	1.89469
1	321	12	0	00:00:00	0
2	343	18	2.26984	00:00:00.901000	2.51925	2.26984
1	332	58	0	00:00:00	0
2	314	65	1.85714	00:00:01.050000	1.76871	3.61111
3	331	71	1.75397	00:00:00.899000	1.95102
1	328	84	0	00:00:00	0
2	297	89	3.19841	00:00:00.750000	4.26455	3.19841
1	299	93	0	00:00:00	0
2	347	104	4.95238	00:00:01.651000	2.99962	4.95238
1	347	107	0	00:00:00	0
2	318	115	2.99206	00:00:01.200000	2.49339	2.99206
1	337	50	0	00:00:00	0
2	310	59	2.78571	00:00:01.352000	2.06044	2.78571
1	310	126	0	00:00:00	0
2	331	130	2.16667	00:00:00.600000	3.61111	2.16667
1	364	63	0	00:00:00	0
2	338	68	2.68254	00:00:00.750000	3.57672	2.68254
1	432	31	0	00:00:00	0
2	414	43	1.85714	00:00:01.801000	1.03117	1.85714
1	341	1	0	00:00:00	0
2	360	6	1.96032	00:00:00.751000	2.61028	4.95238
3	331	15	2.99206	00:00:01.350000	2.21634
1	342	48	0	00:00:00	0
2	360	55	1.85714	00:00:01.050000	1.76871	1.85714
1	317	67	0	00:00:00	0
2	281	80	3.71429	00:00:01.950000	1.90476	3.71429
1	270	5	0	00:00:00	0
2	225	16	4.64286	00:00:01.650000	2.81385	4.64286
1	368	66	0	00:00:00	0
2	388	72	2.06349	00:00:00.900000	2.29277	7.53175
3	335	85	5.46825	00:00:01.951000	2.8028
1	369	108	0	00:00:00	0
2	330	118	4.02381	00:00:01.500000	2.68254	4.02381
1	301	28	0	00:00:00	0
2	276	34	2.57937	00:00:00.900000	2.86596	2.57937
1	271	56	0	00:00:00	0
2	234	63	3.81746	00:00:01.050000	3.63568	3.81746
1	406	83	0	00:00:00	0
2	444	93	3.92063	00:00:01.499000	2.6155	3.92063
1	371	49	0	00:00:00	0
2	387	55	1.65079	00:00:00.900000	1.83422	6.5
3	371	60	1.65079	00:00:00.750000	2.20106
4	340	72	3.19841	00:00:01.800000	1.7769
1	430	64	0	00:00:00	0
2	397	69	3.40476	00:00:00.749000	4.54574	3.40476
1	430	69	0	00:00:00	0
2	412	72	1.85714	00:00:00.450000	4.12698	1.85714
1	396	118	0	00:00:00	0
2	376	120	2.06349	00:00:00.300000	6.87831	2.06349
1	327	120	0	00:00:00	0
2	342	129	1.54762	00:00:01.351000	1.14554	1.54762
1	458	16	0	00:00:00	0
2	412	24	4.74603	00:00:01.200000	3.95503	4.74603
1	443	21	0	00:00:00	0
2	413	25	3.09524	00:00:00.600000	5.15873	3.09524
1	396	37	0	00:00:00	0
2	374	45	2.26984	00:00:01.201000	1.88996	2.26984
1	400	9	0	00:00:00	0
2	380	17	2.06349	00:00:01.200000	1.71958	2.06349
1	163	2	0	00:00:00	0
2	153	8	1.03175	00:00:00.900000	1.14638	9.18254
3	193	21	4.12698	00:00:01.950000	2.1164
4	154	33	4.02381	00:00:01.800000	2.23545
1	187	103	0	00:00:00	0
2	210	114	2.37302	00:00:01.650000	1.43819	2.37302
1	138	10	0	00:00:00	0
2	118	20	2.06349	00:00:01.500000	1.37566	5.05556
3	147	27	2.99206	00:00:01.051000	2.84687
1	255	90	0	00:00:00	0
2	243	106	1.2381	00:00:02.402000	0.515443	1.2381
1	282	74	0	00:00:00	0
2	311	80	2.99206	00:00:00.900000	3.32451	2.99206
1	318	4	0	00:00:00	0
2	339	10	2.16667	00:00:00.901000	2.40474	2.16667
1	344	76	0	00:00:00	0
2	321	81	2.37302	00:00:00.750000	3.16402	2.37302
1	420	51	0	00:00:00	0
2	398	55	2.26984	00:00:00.600000	3.78307	2.26984
1	413	30	0	00:00:00	0
2	395	40	1.85714	00:00:01.500000	1.2381	2.99206
3	406	43	1.13492	00:00:00.450000	2.52205
1	152	42	0	00:00:00	0
2	170	49	1.85714	00:00:01.050000	1.76871	1.85714
1	319	58	0	00:00:00	0
2	290	69	2.99206	00:00:01.650000	1.81337	3.61111
3	296	73	0.619048	00:00:00.600000	1.03175
1	338	99	0	00:00:00	0
2	289	109	5.05556	00:00:01.500000	3.37037	5.05556
1	404	122	0	00:00:00	0
2	372	128	3.30159	00:00:00.900000	3.66843	6.5
3	403	137	3.19841	00:00:01.351000	2.36744
1	446	17	0	00:00:00	0
2	469	22	2.37302	00:00:00.749000	3.16825	2.37302
1	394	5	0	00:00:00	0
2	363	13	3.19841	00:00:01.202000	2.66091	3.19841
1	365	8	0	00:00:00	0
2	403	15	3.92063	00:00:01.049000	3.7375	3.92063
1	447	35	0	00:00:00	0
2	477	40	3.09524	00:00:00.750000	4.12698	3.09524
1	476	40	0	00:00:00	0
2	442	46	3.50794	00:00:00.901000	3.89338	3.50794
1	390	55	0	00:00:00	0
2	353	60	3.81746	00:00:00.750000	5.08995	3.81746
1	355	102	0	00:00:00	0
2	383	109	2.88889	00:00:01.050000	2.75132	4.33333
3	369	112	1.44444	00:00:00.450000	3.20988
1	387	11	0	00:00:00	0
2	370	22	1.75397	00:00:01.649000	1.06366	1.75397
1	377	136	0	00:00:00	0
2	365	140	1.2381	00:00:00.600000	2.06349	1.96032
3	372	145	0.722222	00:00:00.750000	0.962963
1	391	92	0	00:00:00	0
2	421	101	3.09524	00:00:01.350000	2.29277	3.09524
1	391	92	0	00:00:00	0
2	421	101	3.09524	00:00:01.350000	2.29277	3.09524
1	367	78	0	00:00:00	0
2	384	90	1.75397	00:00:01.801000	0.973886	1.75397
1	485	45	0	00:00:00	0
2	463	50	2.26984	00:00:00.751000	3.02243	4.33333
3	483	58	2.06349	00:00:01.200000	1.71958
1	485	59	0	00:00:00	0
2	467	64	1.85714	00:00:00.750000	2.47619	1.85714
1	469	63	0	00:00:00	0
2	489	67	2.06349	00:00:00.599000	3.44489	2.06349
1	398	45	0	00:00:00	0
2	374	50	2.47619	00:00:00.751000	3.29719	2.47619
1	370	97	0	00:00:00	0
2	348	100	2.26984	00:00:00.449000	5.05533	2.26984
1	415	116	0	00:00:00	0
2	392	122	2.37302	00:00:00.899000	2.63962	2.37302
1	394	128	0	00:00:00	0
2	442	140	4.95238	00:00:01.800000	2.75132	4.95238
1	412	93	0	00:00:00	0
2	437	101	2.57937	00:00:01.201000	2.14768	2.57937
1	439	62	0	00:00:00	0
2	416	66	2.37302	00:00:00.600000	3.95503	3.30159
3	425	67	0.928571	00:00:00.150000	6.19048
1	441	67	0	00:00:00	0
2	376	80	6.70635	00:00:01.950000	3.43915	6.70635
1	433	80	0	00:00:00	0
2	406	84	2.78571	00:00:00.600000	4.64286	2.78571
1	433	84	0	00:00:00	0
2	407	87	2.68254	00:00:00.452000	5.93482	2.68254
1	477	115	0	00:00:00	0
2	466	117	1.13492	00:00:00.299000	3.79572	3.81746
3	492	123	2.68254	00:00:00.901000	2.97729
1	463	140	0	00:00:00	0
2	479	144	1.65079	00:00:00.600000	2.75132	1.65079
1	479	41	0	00:00:00	0
2	465	44	1.44444	00:00:00.451000	3.20276	2.57937
3	476	49	1.13492	00:00:00.750000	1.51323
1	477	96	0	00:00:00	0
2	457	101	2.06349	00:00:00.750000	2.75132	2.06349
1	412	115	0	00:00:00	0
2	432	119	2.06349	00:00:00.600000	3.43915	2.06349
1	432	121	0	00:00:00	0
2	418	127	1.44444	00:00:00.900000	1.60494	1.44444
1	352	66	0	00:00:00	0
2	370	73	1.85714	00:00:01.051000	1.76702	1.85714
1	311	52	0	00:00:00	0
2	332	59	2.16667	00:00:01.050000	2.06349	2.16667
1	317	142	0	00:00:00	0
2	297	149	2.06349	00:00:01.051000	1.96336	2.06349
1	387	38	0	00:00:00	0
2	409	47	2.26984	00:00:01.351000	1.68012	2.26984
1	201	28	0	00:00:00	0
2	180	32	2.16667	00:00:00.600000	3.61111	2.16667
1	350	106	0	00:00:00	0
2	376	112	2.68254	00:00:00.900000	2.9806	2.68254
1	258	13	0	00:00:00	0
2	227	20	3.19841	00:00:01.051000	3.04321	3.19841
1	229	23	0	00:00:00	0
2	242	30	1.34127	00:00:01.050000	1.2774	1.34127
1	398	19	0	00:00:00	0
2	380	22	1.85714	00:00:00.450000	4.12698	1.85714
1	383	22	0	00:00:00	0
2	399	30	1.65079	00:00:01.200000	1.37566	1.65079
1	308	105	0	00:00:00	0
2	280	111	2.88889	00:00:00.900000	3.20988	2.88889
1	354	21	0	00:00:00	0
2	310	30	4.53968	00:00:01.350000	3.36273	4.53968
1	354	21	0	00:00:00	0
2	310	30	4.53968	00:00:01.350000	3.36273	4.53968
1	422	47	0	00:00:00	0
2	450	51	2.88889	00:00:00.600000	4.81481	5.46825
4	447	38	2.57937	00:00:01.050000	2.45654
1	337	114	0	00:00:00	0
2	359	124	2.26984	00:00:01.500000	1.51323	2.26984
1	267	86	0	00:00:00	0
2	245	99	2.26984	00:00:01.951000	1.16342	2.26984
1	295	98	0	00:00:00	0
2	320	110	2.57937	00:00:01.801000	1.43218	2.57937
1	274	61	0	00:00:00	0
2	251	67	2.37302	00:00:00.901000	2.63376	2.37302
1	42	82	0	00:00:00	0
2	22	88	2.06349	00:00:00.901000	2.29022	2.06349
1	445	40	0	00:00:00	0
2	419	47	2.68254	00:00:01.050000	2.5548	2.68254	3.58781

## Sheet: S216A
Point	X	Y	Distance	Time	Velocity	Combinded distances of processive particles from column D	Mean of every hyphae
1	20	21	0	00:00:00	0
2	39	26	1.96032	00:00:00.750000	2.61376	6.19048
3	29	31	1.03175	00:00:00.750000	1.37566
4	40	37	1.13492	00:00:00.900000	1.26102
5	20	44	2.06349	00:00:01.052000	1.96149
1	464	101	0	00:00:00	0
2	429	107	3.61111	00:00:00.900000	4.01235	3.61111
1	466	101	0	00:00:00	0
2	484	105	1.85714	00:00:00.601000	3.09009	4.74603
3	456	114	2.88889	00:00:01.349000	2.1415
1	214	41	0	00:00:00	0
2	188	50	2.68254	00:00:01.351000	1.9856	5.46825
3	215	58	2.78571	00:00:01.201000	2.3195
1	258	12	0	00:00:00	0
2	234	19	2.47619	00:00:01.049000	2.36052	2.47619
1	382	60	0	00:00:00	0
2	392	65	1.03175	00:00:00.750000	1.37566	2.57937
3	377	74	1.54762	00:00:01.351000	1.14554
1	448	1	0	00:00:00	0
2	397	12	5.2619	00:00:01.651000	3.1871	5.2619
1	449	52	0	00:00:00	0
2	460	56	1.13492	00:00:00.600000	1.89153	3.71429
3	435	57	2.57937	00:00:00.150000	17.1958
1	469	20	0	00:00:00	0
2	463	21	0.619048	00:00:00.150000	4.12698	3.09524
3	487	29	2.47619	00:00:01.200000	2.06349
1	436	66	0	00:00:00	0
2	465	82	2.99206	00:00:02.400000	1.24669	6.29365
3	433	89	3.30159	00:00:01.051000	3.14138
1	388	128	0	00:00:00	0
2	410	134	2.26984	00:00:00.900000	2.52205	5.46825
3	379	142	3.19841	00:00:01.201000	2.66312
1	453	16	0	00:00:00	0
2	436	21	1.75397	00:00:00.751000	2.33551	3.50794
3	453	25	1.75397	00:00:00.600000	2.92328
1	481	10	0	00:00:00	0
2	463	14	1.85714	00:00:00.601000	3.09009	3.19841
3	476	17	1.34127	00:00:00.449000	2.98724
1	422	93	0	00:00:00	0
2	389	100	3.40476	00:00:01.051000	3.23955	3.40476
1	249	101	0	00:00:00	0
2	217	108	3.30159	00:00:01.050000	3.14437	3.30159
1	443	40	0	00:00:00	0
2	466	50	2.37302	00:00:01.501000	1.58096	2.37302
1	480	42	0	00:00:00	0
2	466	49	1.44444	00:00:01.052000	1.37305	3.50794
3	486	52	2.06349	00:00:00.450000	4.58554
1	355	129	0	00:00:00	0
2	385	134	3.09524	00:00:00.750000	4.12698	3.09524
1	444	131	0	00:00:00	0
2	461	137	1.75397	00:00:00.900000	1.94885	4.84921
3	431	142	3.09524	00:00:00.750000	4.12698
1	281	116	0	00:00:00	0
2	228	129	5.46825	00:00:01.950000	2.80423	5.46825
1	488	15	0	00:00:00	0
2	460	30	2.88889	00:00:02.251000	1.28338	2.88889
1	420	107	0	00:00:00	0
2	390	114	3.09524	00:00:01.050000	2.94785	3.09524
1	421	34	0	00:00:00	0
2	394	39	2.78571	00:00:00.751000	3.70934	3.40476
3	400	43	0.619048	00:00:00.600000	1.03175
1	471	29	0	00:00:00	0
2	437	35	3.50794	00:00:00.900000	3.89771	3.50794
1	357	19	0	00:00:00	0
2	403	26	4.74603	00:00:01.050000	4.52003	4.74603
1	357	52	0	00:00:00	0
2	404	63	4.84921	00:00:01.651000	2.93713	5.77778
3	395	67	0.928571	00:00:00.600000	1.54762
1	404	6	0	00:00:00	0
2	416	9	1.2381	00:00:00.450000	2.75132	6.0873
3	369	23	4.84921	00:00:02.100000	2.30915
1	330	70	0	00:00:00	0
2	365	79	3.61111	00:00:01.349000	2.67688	7.84127
3	324	91	4.23016	00:00:01.802000	2.34748
1	444	40	0	00:00:00	0
2	422	48	2.26984	00:00:01.200000	1.89153	4.12698
3	440	52	1.85714	00:00:00.600000	3.09524
1	318	123	0	00:00:00	0
2	368	136	5.15873	00:00:01.951000	2.64415	7.63492
3	344	145	2.47619	00:00:01.350000	1.83422
1	432	82	0	00:00:00	0
2	417	90	1.54762	00:00:01.201000	1.28861	4.64286
3	447	100	3.09524	00:00:01.500000	2.06349
1	415	96	0	00:00:00	0
2	440	110	2.57937	00:00:02.100000	1.22827	5.36508
3	413	115	2.78571	00:00:00.749000	3.71924
1	442	10	0	00:00:00	0
2	428	14	1.44444	00:00:00.600000	2.40741	6.9127
3	481	30	5.46825	00:00:02.401000	2.27749
1	367	31	0	00:00:00	0
2	407	42	4.12698	00:00:01.650000	2.5012	7.53175
3	374	51	3.40476	00:00:01.351000	2.52018
1	391	47	0	00:00:00	0
2	425	57	3.50794	00:00:01.501000	2.33707	3.50794
1	392	53	0	00:00:00	0
2	421	62	2.99206	00:00:01.350000	2.21634	2.99206
1	201	29	0	00:00:00	0
2	184	33	1.75397	00:00:00.600000	2.92328	3.61111
3	202	38	1.85714	00:00:00.750000	2.47619
1	183	35	0	00:00:00	0
2	172	36	1.13492	00:00:00.149000	7.61692	4.33333
3	187	45	1.54762	00:00:01.350000	1.14638
4	171	50	1.65079	00:00:00.752000	2.1952
1	246	55	0	00:00:00	0
2	260	60	1.44444	00:00:00.750000	1.92593	3.92063
3	236	63	2.47619	00:00:00.451000	5.49044
1	397	127	0	00:00:00	0
2	408	131	1.13492	00:00:00.601000	1.88839	2.16667
3	398	133	1.03175	00:00:00.300000	3.43915
1	432	130	0	00:00:00	0
2	414	134	1.85714	00:00:00.600000	3.09524	4.02381
3	435	143	2.16667	00:00:01.350000	1.60494
1	393	42	0	00:00:00	0
2	373	45	2.06349	00:00:00.450000	4.58554	4.53968
3	397	50	2.47619	00:00:00.752000	3.29281
1	354	130	0	00:00:00	0
2	380	137	2.68254	00:00:01.050000	2.5548	4.43651
3	363	143	1.75397	00:00:00.900000	1.94885
1	487	90	0	00:00:00	0
2	477	92	1.03175	00:00:00.300000	3.43915	2.06349
3	487	96	1.03175	00:00:00.600000	1.71958
1	336	36	0	00:00:00	0
2	371	45	3.61111	00:00:01.350000	2.6749	3.61111
1	370	1	0	00:00:00	0
2	347	6	2.37302	00:00:00.751000	3.15981	2.37302
1	239	12	0	00:00:00	0
2	217	23	2.26984	00:00:01.650000	1.37566	2.26984
1	425	17	0	00:00:00	0
2	400	23	2.57937	00:00:00.900000	2.86596	2.57937
1	280	130	0	00:00:00	0
2	233	141	4.84921	00:00:01.653000	2.93358	4.84921
1	281	97	0	00:00:00	0
2	259	102	2.26984	00:00:00.751000	3.02243	4.95238
3	285	110	2.68254	00:00:01.200000	2.23545
1	253	78	0	00:00:00	0
2	278	85	2.57937	00:00:01.050000	2.45654	2.57937
1	254	82	0	00:00:00	0
2	273	86	1.96032	00:00:00.599000	3.27265	1.96032
1	337	132	0	00:00:00	0
2	360	138	2.37302	00:00:00.899000	2.63962	2.37302
1	301	56	0	00:00:00	0
2	263	69	3.92063	00:00:01.950000	2.01058	3.92063
1	226	107	0	00:00:00	0
2	268	115	4.33333	00:00:01.200000	3.61111	4.33333
1	270	42	0	00:00:00	0
2	292	50	2.26984	00:00:01.201000	1.88996	2.26984
1	31	105	0	00:00:00	0
2	52	108	2.16667	00:00:00.451000	4.80414	2.16667
1	214	0	0	00:00:00	0
2	242	11	2.88889	00:00:01.651000	1.74978	2.88889
1	275	65	0	00:00:00	0
2	249	72	2.68254	00:00:01.051000	2.55237	2.68254
1	265	71	0	00:00:00	0
2	250	78	1.54762	00:00:01.050000	1.47392	2.26984
3	257	80	0.722222	00:00:00.299000	2.41546
1	347	39	0	00:00:00	0
2	303	49	4.53968	00:00:01.501000	3.02444	4.53968
1	442	93	0	00:00:00	0
2	453	97	1.13492	00:00:00.600000	1.89153	3.92063
3	426	109	2.78571	00:00:01.799000	1.54848
1	424	7	0	00:00:00	0
2	406	11	1.85714	00:00:00.600000	3.09524	3.19841
3	419	16	1.34127	00:00:00.750000	1.78836
1	252	127	0	00:00:00	0
2	271	134	1.96032	00:00:01.051000	1.86519	1.96032
1	250	122	0	00:00:00	0
2	275	128	2.57937	00:00:00.901000	2.86278	2.57937
1	252	136	0	00:00:00	0
2	271	141	1.96032	00:00:00.750000	2.61376	1.96032
1	331	132	0	00:00:00	0
2	305	142	2.68254	00:00:01.500000	1.78836	2.68254
1	210	97	0	00:00:00	0
2	190	107	2.06349	00:00:01.499000	1.37658	2.06349
1	185	74	0	00:00:00	0
2	202	78	1.75397	00:00:00.601000	2.91842	1.75397
1	424	70	0	00:00:00	0
2	449	80	2.57937	00:00:01.500000	1.71958	2.57937
1	429	81	0	00:00:00	0
2	445	85	1.65079	00:00:00.600000	2.75132	1.65079
1	385	53	0	00:00:00	0
2	361	60	2.47619	00:00:01.050000	2.35828	2.47619
1	250	95	0	00:00:00	0
2	277	100	2.78571	00:00:00.750000	3.71429	2.78571
1	230	123	0	00:00:00	0
2	203	133	2.78571	00:00:01.501000	1.85591	2.78571
1	82	20	0	00:00:00	0
2	95	24	1.34127	00:00:00.600000	2.23545	2.68254
3	82	29	1.34127	00:00:00.751000	1.78598
1	63	112	0	00:00:00	0
2	71	116	0.825397	00:00:00.600000	1.37566	1.75397
3	62	121	0.928571	00:00:00.750000	1.2381
1	247	20	0	00:00:00	0
2	260	22	1.34127	00:00:00.300000	4.4709	1.34127
1	232	20	0	00:00:00	0
2	212	27	2.06349	00:00:01.050000	1.96523	2.06349
1	82	125	0	00:00:00	0
2	105	129	2.37302	00:00:00.601000	3.94845	2.37302
1	382	42	0	00:00:00	0
2	368	47	1.44444	00:00:00.751000	1.92336	3.09524
3	384	54	1.65079	00:00:01.050000	1.57218
1	237	34	0	00:00:00	0
2	258	39	2.16667	00:00:00.750000	2.88889	2.16667
1	422	22	0	00:00:00	0
2	408	26	1.44444	00:00:00.600000	2.40741	1.44444	3.56959
1	382	62	0	00:00:00	0
2	353	70	2.99206	00:00:01.200000	2.49339	2.99206
1	388	39	0	00:00:00	0
2	399	44	1.13492	00:00:00.750000	1.51323	2.16667
3	389	46	1.03175	00:00:00.300000	3.43915
1	394	5	0	00:00:00	0
2	402	10	0.825397	00:00:00.750000	1.10053	2.37302
3	387	15	1.54762	00:00:00.750000	2.06349
1	182	44	0	00:00:00	0
2	158	47	2.47619	00:00:00.450000	5.50265	2.47619
1	249	55	0	00:00:00	0
2	234	63	1.54762	00:00:01.200000	1.28968	1.54762
1	346	25	0	00:00:00	0
2	365	30	1.96032	00:00:00.750000	2.61376	1.96032
1	302	61	0	00:00:00	0
2	284	69	1.85714	00:00:01.201000	1.54633	1.85714
1	434	22	0	00:00:00	0
2	423	28	1.13492	00:00:00.900000	1.26102	2.47619
3	436	31	1.34127	00:00:00.451000	2.97399
1	470	58	0	00:00:00	0
2	490	67	2.06349	00:00:01.350000	1.52851	2.06349
1	425	121	0	00:00:00	0
2	365	137	6.19048	00:00:02.400000	2.57937	6.19048
1	486	44	0	00:00:00	0
2	440	60	4.74603	00:00:02.401000	1.97669	4.74603
1	159	120	0	00:00:00	0
2	178	130	1.96032	00:00:01.500000	1.30688	1.96032
1	360	67	0	00:00:00	0
2	420	86	6.19048	00:00:02.851000	2.17133	6.19048
1	245	102	0	00:00:00	0
2	277	112	3.30159	00:00:01.500000	2.20106	3.30159
1	440	95	0	00:00:00	0
2	412	105	2.88889	00:00:01.501000	1.92464	2.88889
1	426	95	0	00:00:00	0
2	408	100	1.85714	00:00:00.750000	2.47619	1.85714
1	456	95	0	00:00:00	0
2	476	101	2.06349	00:00:00.899000	2.29532	2.06349
1	422	93	0	00:00:00	0
2	403	97	1.96032	00:00:00.600000	3.2672	1.96032
1	465	112	0	00:00:00	0
2	487	118	2.26984	00:00:00.901000	2.51925	2.26984
1	484	137	0	00:00:00	0
2	459	144	2.57937	00:00:01.050000	2.45654	2.57937
1	485	22	0	00:00:00	0
2	443	39	4.33333	00:00:02.551000	1.69868	4.33333
1	482	42	0	00:00:00	0
2	447	51	3.61111	00:00:01.350000	2.6749	3.61111
1	459	55	0	00:00:00	0
2	435	62	2.47619	00:00:01.050000	2.35828	2.47619
1	440	66	0	00:00:00	0
2	469	78	2.99206	00:00:01.800000	1.66226	2.99206
1	473	87	0	00:00:00	0
2	449	96	2.47619	00:00:01.351000	1.83286	2.47619
1	280	112	0	00:00:00	0
2	309	124	2.99206	00:00:01.800000	1.66226	2.99206
1	465	117	0	00:00:00	0
2	437	126	2.88889	00:00:01.350000	2.13992	2.88889
1	302	134	0	00:00:00	0
2	276	142	2.68254	00:00:01.200000	2.23545	2.68254
1	169	17	0	00:00:00	0
2	146	31	2.37302	00:00:02.101000	1.12947	2.37302
1	295	68	0	00:00:00	0
2	260	84	3.61111	00:00:02.401000	1.504	3.61111
1	432	123	0	00:00:00	0
2	420	129	1.2381	00:00:00.900000	1.37566	1.2381
1	479	115	0	00:00:00	0
2	452	123	2.78571	00:00:01.202000	2.31757	2.78571
1	485	23	0	00:00:00	0
2	448	38	3.81746	00:00:02.251000	1.6959	4.23016
3	452	48	0.412698	00:00:01.500000	0.275132
1	445	67	0	00:00:00	0
2	474	78	2.99206	00:00:01.651000	1.81227	2.99206
1	482	87	0	00:00:00	0
2	460	95	2.26984	00:00:01.200000	1.89153	2.26984
1	483	42	0	00:00:00	0
2	453	50	3.09524	00:00:01.200000	2.57937	3.09524
1	403	11	0	00:00:00	0
2	387	18	1.65079	00:00:01.049000	1.57368	2.78571
3	398	21	1.13492	00:00:00.451000	2.51645
1	450	141	0	00:00:00	0
2	463	145	1.34127	00:00:00.601000	2.23173	2.26984
3	454	148	0.928571	00:00:00.450000	2.06349
1	289	114	0	00:00:00	0
2	320	123	3.19841	00:00:01.351000	2.36744	3.19841
1	438	55	0	00:00:00	0
2	426	58	1.2381	00:00:00.450000	2.75132	1.2381
1	455	25	0	00:00:00	0
2	483	30	2.88889	00:00:00.750000	3.85185	2.88889
1	295	71	0	00:00:00	0
2	263	84	3.30159	00:00:01.950000	1.69312	3.30159
1	211	11	0	00:00:00	0
2	186	15	2.57937	00:00:00.600000	4.29894	5.2619
3	212	23	2.68254	00:00:01.200000	2.23545
1	258	81	0	00:00:00	0
2	232	88	2.68254	00:00:01.051000	2.55237	2.68254
1	435	47	0	00:00:00	0
2	456	55	2.16667	00:00:01.199000	1.80706	2.16667
1	121	83	0	00:00:00	0
2	103	86	1.85714	00:00:00.449000	4.13618	6.19048
3	145	95	4.33333	00:00:01.350000	3.20988
1	117	42	0	00:00:00	0
2	160	53	4.43651	00:00:01.649000	2.69042	7.01587
3	135	60	2.57937	00:00:01.051000	2.4542
1	3	39	0	00:00:00	0
2	37	54	3.50794	00:00:02.250000	1.55908	3.50794
1	67	105	0	00:00:00	0
2	56	110	1.13492	00:00:00.750000	1.51323	3.50794
3	68	112	1.2381	00:00:00.300000	4.12698
4	57	115	1.13492	00:00:00.451000	2.51645
1	348	130	0	00:00:00	0
2	317	136	3.19841	00:00:00.901000	3.54985	3.19841
1	179	120	0	00:00:00	0
2	192	126	1.34127	00:00:00.901000	1.48865	2.57937
3	180	128	1.2381	00:00:00.300000	4.12698
1	485	93	0	00:00:00	0
2	462	99	2.37302	00:00:00.900000	2.63668	4.74603
3	485	104	2.37302	00:00:00.750000	3.16402
1	454	56	0	00:00:00	0
2	428	63	2.68254	00:00:01.049000	2.55724	2.68254
1	125	120	0	00:00:00	0
2	146	128	2.16667	00:00:01.201000	1.80405	4.33333
3	125	133	2.16667	00:00:00.750000	2.88889
1	77	54	0	00:00:00	0
2	67	61	1.03175	00:00:01.051000	0.98168	2.57937
3	73	65	0.619048	00:00:00.599000	1.03347
4	64	70	0.928571	00:00:00.751000	1.23645
1	160	67	0	00:00:00	0
2	122	77	3.92063	00:00:01.502000	2.61028	6.39683
3	146	77	2.47619	00:00:00	0
1	205	65	0	00:00:00	0
2	179	72	2.68254	00:00:01.055000	2.54269	2.68254
1	226	45	0	00:00:00	0
2	251	57	2.57937	00:00:01.800000	1.43298	2.57937
1	205	72	0	00:00:00	0
2	177	81	2.88889	00:00:01.346000	2.14628	2.88889
1	360	107	0	00:00:00	0
2	335	119	2.57937	00:00:01.800000	1.43298	2.57937
1	487	82	0	00:00:00	0
2	468	88	1.96032	00:00:00.900000	2.17813	3.81746
3	486	94	1.85714	00:00:00.899000	2.06579
1	122	102	0	00:00:00	0
2	151	112	2.99206	00:00:01.500000	1.99471	2.99206
1	6	131	0	00:00:00	0
2	24	140	1.85714	00:00:01.350000	1.37566	3.61111
3	7	144	1.75397	00:00:00.600000	2.92328
1	280	102	0	00:00:00	0
2	303	111	2.37302	00:00:01.350000	1.75779	2.37302
1	55	57	0	00:00:00	0
2	2	70	5.46825	00:00:01.951000	2.8028	5.46825
1	257	24	0	00:00:00	0
2	282	37	2.57937	00:00:01.951000	1.32207	2.57937
1	191	105	0	00:00:00	0
2	172	112	1.96032	00:00:01.050000	1.86697	1.96032
1	205	87	0	00:00:00	0
2	184	92	2.16667	00:00:00.749000	2.89275	3.81746
3	200	97	1.65079	00:00:00.751000	2.19813
1	462	91	0	00:00:00	0
2	420	95	4.33333	00:00:00.600000	7.22222	4.33333
1	349	89	0	00:00:00	0
2	363	95	1.44444	00:00:00.899000	1.60672	1.44444
1	60	128	0	00:00:00	0
2	52	132	0.825397	00:00:00.600000	1.37566	2.99206
3	73	141	2.16667	00:00:01.350000	1.60494
1	476	136	0	00:00:00	0
2	483	141	0.722222	00:00:00.750000	0.962963	3.40476
3	457	149	2.68254	00:00:01.200000	2.23545
1	2	73	0	00:00:00	0
2	22	80	2.06349	00:00:01.050000	1.96523	2.06349	3.11078
1	292	52	0	00:00:00	0
2	258	61	3.50794	00:00:01.351000	2.59655	3.50794
1	214	40	0	00:00:00	0
2	186	47	2.88889	00:00:01.051000	2.7487	2.88889
1	102	8	0	00:00:00	0
2	86	15	1.65079	00:00:01.051000	1.57069	2.57937
3	95	17	0.928571	00:00:00.300000	3.09524
1	185	82	0	00:00:00	0
2	165	92	2.06349	00:00:01.500000	1.37566	2.06349
1	186	57	0	00:00:00	0
2	152	73	3.50794	00:00:02.400000	1.46164	3.50794
1	214	25	0	00:00:00	0
2	200	30	1.44444	00:00:00.750000	1.92593	2.88889
3	214	36	1.44444	00:00:00.900000	1.60494
1	2	53	0	00:00:00	0
2	20	58	1.85714	00:00:00.751000	2.47289	1.85714
1	221	47	0	00:00:00	0
2	199	52	2.26984	00:00:00.750000	3.02645	2.26984
1	245	45	0	00:00:00	0
2	228	50	1.75397	00:00:00.750000	2.33862	1.75397
1	435	67	0	00:00:00	0
2	295	107	14.4444	00:00:06.002000	2.40661	18.7778
3	253	116	4.33333	00:00:01.349000	3.21226
1	482	123	0	00:00:00	0
2	457	127	2.57937	00:00:00.600000	4.29894	2.57937
1	367	16	0	00:00:00	0
2	326	25	4.23016	00:00:01.350000	3.13345	4.23016
1	187	7	0	00:00:00	0
2	163	14	2.47619	00:00:01.052000	2.35379	4.33333
3	181	18	1.85714	00:00:00.600000	3.09524
1	156	27	0	00:00:00	0
2	168	32	1.2381	00:00:00.750000	1.65079	1.2381
1	441	20	0	00:00:00	0
2	482	34	4.23016	00:00:02.100000	2.01436	4.23016
1	370	27	0	00:00:00	0
2	410	39	4.12698	00:00:01.800000	2.29277	5.05556
3	401	43	0.928571	00:00:00.600000	1.54762
1	367	36	0	00:00:00	0
2	347	41	2.06349	00:00:00.750000	2.75132	2.06349
1	195	98	0	00:00:00	0
2	157	109	3.92063	00:00:01.649000	2.37758	3.92063
1	170	101	0	00:00:00	0
2	157	105	1.34127	00:00:00.601000	2.23173	4.12698
3	184	112	2.78571	00:00:01.050000	2.65306
1	179	52	0	00:00:00	0
2	164	57	1.54762	00:00:00.750000	2.06349	4.12698
3	189	65	2.57937	00:00:01.200000	2.14947
1	368	90	0	00:00:00	0
2	422	105	5.57143	00:00:02.252000	2.47399	5.57143
1	317	72	0	00:00:00	0
2	307	74	1.03175	00:00:00.299000	3.45066	4.33333
3	339	80	3.30159	00:00:00.900000	3.66843
1	328	122	0	00:00:00	0
2	352	134	2.47619	00:00:01.800000	1.37566	2.47619
1	239	129	0	00:00:00	0
2	197	139	4.33333	00:00:01.502000	2.88504	6.0873
3	214	142	1.75397	00:00:00.450000	3.89771
1	296	131	0	00:00:00	0
2	331	141	3.61111	00:00:01.500000	2.40741	5.2619
3	315	147	1.65079	00:00:00.901000	1.83218
1	392	108	0	00:00:00	0	1.34127
2	379	114	1.34127	00:00:00.901000	1.48865
3	393	117	1.44444	00:00:00.449000	3.21703
1	391	121	0	00:00:00	0
2	377	129	1.44444	00:00:01.199000	1.20471	2.99206
3	392	131	1.54762	00:00:00.301000	5.14159
1	237	29	0	00:00:00	0
2	217	36	2.06349	00:00:01.050000	1.96523	3.61111
3	232	40	1.54762	00:00:00.600000	2.57937
1	239	20	0	00:00:00	0
2	217	27	2.26984	00:00:01.050000	2.16175	2.26984
1	354	85	0	00:00:00	0
2	322	92	3.30159	00:00:01.051000	3.14138	3.30159
1	292	50	0	00:00:00	0
2	266	60	2.68254	00:00:01.501000	1.78717	2.68254
1	312	83	0	00:00:00	0
2	345	93	3.40476	00:00:01.501000	2.26833	6.29365
3	317	103	2.88889	00:00:01.500000	1.92593
1	388	115	0	00:00:00	0
2	415	124	2.78571	00:00:01.350000	2.06349	5.46825
3	389	132	2.68254	00:00:01.201000	2.23359
1	314	48	0	00:00:00	0
2	341	57	2.78571	00:00:01.350000	2.06349	2.78571
1	123	10	0	00:00:00	0
2	94	19	2.99206	00:00:01.350000	2.21634	2.99206
1	353	11	0	00:00:00	0
2	306	28	4.84921	00:00:02.551000	1.9009	4.84921
1	108	2	0	00:00:00	0
2	99	7	0.928571	00:00:00.751000	1.23645	2.47619
3	114	10	1.54762	00:00:00.450000	3.43915
1	415	82	0	00:00:00	0
2	399	84	1.65079	00:00:00.300000	5.50265	2.78571
3	410	90	1.13492	00:00:00.901000	1.25962
1	122	13	0	00:00:00	0
2	102	22	2.06349	00:00:01.351000	1.52738	3.09524
3	112	27	1.03175	00:00:00.750000	1.37566
1	14	25	0	00:00:00	0
2	0	29	1.44444	00:00:00.599000	2.41143	2.99206
3	15	31	1.54762	00:00:00.300000	5.15873
1	264	35	0	00:00:00	0
2	296	45	3.30159	00:00:01.501000	2.19959	3.30159
1	267	25	0	00:00:00	0
2	299	35	3.30159	00:00:01.500000	2.20106	3.30159
1	105	32	0	00:00:00	0
2	132	40	2.78571	00:00:01.201000	2.3195	4.53968
3	115	49	1.75397	00:00:01.351000	1.29827
1	152	90	0	00:00:00	0
2	135	98	1.75397	00:00:01.200000	1.46164	3.40476
3	151	109	1.65079	00:00:01.651000	0.999875
1	407	52	0	00:00:00	0
2	471	68	6.60317	00:00:02.400000	2.75132	6.60317
1	445	9	0	00:00:00	0
2	393	26	5.36508	00:00:02.550000	2.10395	5.36508
1	393	63	0	00:00:00	0
2	375	69	1.85714	00:00:00.900000	2.06349	3.81746
3	394	76	1.96032	00:00:01.050000	1.86697
1	436	16	0	00:00:00	0
2	469	25	3.40476	00:00:01.349000	2.52392	3.40476
1	350	67	0	00:00:00	0
2	312	77	3.92063	00:00:01.501000	2.61202	3.92063
1	454	138	0	00:00:00	0
2	420	147	3.50794	00:00:01.350000	2.59847	3.50794
1	178	82	0	00:00:00	0
2	134	93	4.53968	00:00:01.650000	2.75132	4.53968
1	291	62	0	00:00:00	0
2	270	69	2.16667	00:00:01.051000	2.06153	5.05556
3	298	78	2.88889	00:00:01.350000	2.13992
1	320	18	0	00:00:00	0
2	355	26	3.61111	00:00:01.200000	3.00926	3.61111
1	267	0	0	00:00:00	0
2	294	11	2.78571	00:00:01.651000	1.68729	2.78571
1	184	112	0	00:00:00	0
2	156	125	2.88889	00:00:01.950000	1.48148	2.88889
1	128	15	0	00:00:00	0
2	102	21	2.68254	00:00:00.900000	2.9806	2.68254
1	406	13	0	00:00:00	0
2	445	23	4.02381	00:00:01.500000	2.68254	4.02381
1	125	71	0	00:00:00	0
2	165	77	4.12698	00:00:00.900000	4.58554	4.12698
1	453	50	0	00:00:00	0
2	416	57	3.81746	00:00:01.050000	3.63568	3.81746
1	463	119	0	00:00:00	0
2	430	127	3.40476	00:00:01.200000	2.8373	5.88095
3	454	132	2.47619	00:00:00.751000	3.29719
1	169	11	0	00:00:00	0
2	141	17	2.88889	00:00:00.900000	3.20988	4.33333
3	155	21	1.44444	00:00:00.599000	2.41143
1	397	52	0	00:00:00	0
2	369	61	2.88889	00:00:01.349000	2.1415	2.88889
1	397	65	0	00:00:00	0
2	424	74	2.78571	00:00:01.350000	2.06349	5.6746
3	396	81	2.88889	00:00:01.050000	2.75132
1	434	103	0	00:00:00	0
2	382	115	5.36508	00:00:01.800000	2.9806	5.36508
1	330	16	0	00:00:00	0
2	275	30	5.6746	00:00:02.101000	2.70091	5.6746
1	204	61	0	00:00:00	0
2	176	70	2.88889	00:00:01.350000	2.13992	2.88889
1	432	110	0	00:00:00	0
2	416	116	1.65079	00:00:00.900000	1.83422	5.15873
3	422	123	0.619048	00:00:01.050000	0.589569
4	394	132	2.88889	00:00:01.351000	2.13833
1	450	53	0	00:00:00	0
2	414	61	3.71429	00:00:01.200000	3.09524	3.71429
1	416	50	0	00:00:00	0
2	439	61	2.37302	00:00:01.651000	1.43732	2.37302
1	382	71	0	00:00:00	0
2	411	86	2.99206	00:00:02.250000	1.32981	6.39683
3	378	95	3.40476	00:00:01.351000	2.52018
1	393	36	0	00:00:00	0
2	364	41	2.99206	00:00:00.750000	3.98942	2.99206
1	377	59	0	00:00:00	0
2	348	67	2.99206	00:00:01.199000	2.49547	2.99206
1	410	83	0	00:00:00	0
2	435	93	2.57937	00:00:01.501000	1.71843	2.57937
1	415	90	0	00:00:00	0
2	432	104	1.75397	00:00:02.100000	0.835223	1.75397
1	381	7	0	00:00:00	0
2	337	14	4.53968	00:00:01.050000	4.32351	7.01587
3	361	21	2.47619	00:00:01.050000	2.35828
1	460	15	0	00:00:00	0
2	444	25	1.65079	00:00:01.500000	1.10053	1.65079	3.89077

## Sheet: S216E
Point	X	Y	Distance	Time	Velocity	Combinded distances of processive particles from column D	Mean of every hyphae
1	418	72	0	00:00:00	0
2	384	79	3.50794	00:00:01.050000	3.34089	3.50794
1	354	119	0	00:00:00	0
2	382	125	2.88889	00:00:00.900000	3.20988	5.15873
3	360	135	2.26984	00:00:01.500000	1.51323
1	404	14	0	00:00:00	0
2	430	22	2.68254	00:00:01.199000	2.23731	2.68254
1	400	17	0	00:00:00	0
2	420	22	2.06349	00:00:00.749000	2.755	4.02381
3	401	27	1.96032	00:00:00.750000	2.61376
1	355	34	0	00:00:00	0
2	377	36	2.26984	00:00:00.300000	7.56614	3.81746
3	362	41	1.54762	00:00:00.750000	2.06349
1	391	60	0	00:00:00	0
2	358	67	3.40476	00:00:01.050000	3.24263	3.40476
1	392	11	0	00:00:00	0
2	366	19	2.68254	00:00:01.200000	2.23545	2.68254
1	374	5	0	00:00:00	0
2	388	9	1.44444	00:00:00.600000	2.40741	3.61111
3	367	16	2.16667	00:00:01.049000	2.06546
1	413	100	0	00:00:00	0
2	431	104	1.85714	00:00:00.600000	3.09524	1.85714
1	413	46	0	00:00:00	0
2	447	56	3.50794	00:00:01.500000	2.33862	3.50794
1	455	112	0	00:00:00	0
2	482	121	2.78571	00:00:01.349000	2.06502	2.78571
1	409	82	0	00:00:00	0
2	437	92	2.88889	00:00:01.502000	1.92336	2.88889
1	388	67	0	00:00:00	0
2	416	71	2.88889	00:00:00.600000	4.81481	2.88889
1	389	80	0	00:00:00	0
2	404	85	1.54762	00:00:00.751000	2.06074	2.37302
3	396	90	0.825397	00:00:00.750000	1.10053
1	428	7	0	00:00:00	0
2	397	14	3.19841	00:00:01.050000	3.04611	3.19841
1	370	82	0	00:00:00	0
2	342	88	2.88889	00:00:00.901000	3.20631	7.22222
2	333	127	4.33333	00:00:01.050000	4.12698
1	339	132	0	00:00:00	0
2	361	137	2.26984	00:00:00.750000	3.02645	2.26984
1	353	15	0	00:00:00	0
2	378	21	2.57937	00:00:00.901000	2.86278	5.15873
3	353	28	2.57937	00:00:01.049000	2.45888
1	440	33	0	00:00:00	0
2	456	37	1.65079	00:00:00.600000	2.75132	3.30159
3	440	42	1.65079	00:00:00.750000	2.20106
1	462	36	0	00:00:00	0
2	441	44	2.16667	00:00:01.200000	1.80556	2.16667
1	462	42	0	00:00:00	0
2	440	47	2.26984	00:00:00.751000	3.02243	2.26984
1	379	98	0	00:00:00	0
2	345	106	3.50794	00:00:01.200000	2.92328	3.50794
1	332	44	0	00:00:00	0
2	312	47	2.06349	00:00:00.450000	4.58554	2.06349
1	332	58	0	00:00:00	0
2	319	61	1.34127	00:00:00.451000	2.97399	4.02381
3	345	69	2.68254	00:00:01.200000	2.23545
1	326	66	0	00:00:00	0
2	317	70	0.928571	00:00:00.599000	1.5502	2.99206
3	337	76	2.06349	00:00:00.901000	2.29022
1	368	38	0	00:00:00	0
2	356	43	1.2381	00:00:00.750000	1.65079	4.43651
3	387	54	3.19841	00:00:01.651000	1.93726
1	294	129	0	00:00:00	0
2	265	138	2.99206	00:00:01.351000	2.2147	3.81746
3	273	142	0.825397	00:00:00.599000	1.37796
1	242	132	0	00:00:00	0
2	217	137	2.57937	00:00:00.750000	3.43915	4.43651
3	235	147	1.85714	00:00:01.501000	1.23727
1	235	136	0	00:00:00	0
2	216	142	1.96032	00:00:00.900000	2.17813	3.40476
3	230	145	1.44444	00:00:00.450000	3.20988
1	492	122	0	00:00:00	0
2	480	127	1.2381	00:00:00.750000	1.65079	2.37302
3	491	130	1.13492	00:00:00.451000	2.51645
1	375	83	0	00:00:00	0
2	342	92	3.40476	00:00:01.351000	2.52018	3.40476
1	345	26	0	00:00:00	0
2	364	29	1.96032	00:00:00.451000	4.3466	3.92063
3	345	35	1.96032	00:00:00.900000	2.17813
1	343	105	0	00:00:00	0
2	371	114	2.88889	00:00:01.350000	2.13992	2.88889
1	348	114	0	00:00:00	0
2	336	117	1.2381	00:00:00.450000	2.75132	3.92063
3	362	123	2.68254	00:00:00.900000	2.9806
1	409	42	0	00:00:00	0
2	388	47	2.16667	00:00:00.751000	2.88504	3.61111
3	402	55	1.44444	00:00:01.201000	1.2027
1	350	76	0	00:00:00	0
2	311	85	4.02381	00:00:01.349000	2.98281	4.02381
1	473	51	0	00:00:00	0
2	442	60	3.19841	00:00:01.351000	2.36744	3.19841
1	350	25	0	00:00:00	0
2	324	32	2.68254	00:00:01.050000	2.5548	5.88095
3	355	47	3.19841	00:00:02.251000	1.42089
1	244	21	0	00:00:00	0
2	225	26	1.96032	00:00:00.750000	2.61376	1.96032
1	229	4	0	00:00:00	0
2	214	10	1.54762	00:00:00.900000	1.71958	1.54762
1	357	6	0	00:00:00	0
2	332	12	2.57937	00:00:00.900000	2.86596	2.57937
1	435	23	0	00:00:00	0
2	464	30	2.99206	00:00:01.050000	2.84958	2.99206
1	403	79	0	00:00:00	0
2	421	85	1.85714	00:00:00.900000	2.06349	3.71429
3	403	93	1.85714	00:00:01.201000	1.54633
1	485	69	0	00:00:00	0
2	452	78	3.40476	00:00:01.351000	2.52018	3.40476
1	485	76	0	00:00:00	0
2	458	85	2.78571	00:00:01.349000	2.06502	2.78571
1	445	107	0	00:00:00	0
2	409	119	3.71429	00:00:01.800000	2.06349	3.71429
1	438	37	0	00:00:00	0
2	403	47	3.61111	00:00:01.501000	2.4058	3.61111
1	441	52	0	00:00:00	0
2	405	58	3.71429	00:00:00.899000	4.13157	3.71429
1	395	12	0	00:00:00	0
2	379	18	1.65079	00:00:00.900000	1.83422	5.15873
3	413	27	3.50794	00:00:01.350000	2.59847
1	385	70	0	00:00:00	0
2	405	75	2.06349	00:00:00.750000	2.75132	4.12698
3	385	80	2.06349	00:00:00.750000	2.75132
1	402	119	0	00:00:00	0
2	369	126	3.40476	00:00:01.050000	3.24263	3.40476
1	488	26	0	00:00:00	0
2	446	35	4.33333	00:00:01.350000	3.20988	4.33333
1	452	57	0	00:00:00	0
2	489	68	3.81746	00:00:01.650000	2.31361	3.81746
1	487	16	0	00:00:00	0
2	465	22	2.26984	00:00:00.900000	2.52205	2.26984
1	452	84	0	00:00:00	0
2	434	92	1.85714	00:00:01.201000	1.54633	1.85714
1	416	127	0	00:00:00	0
2	445	135	2.99206	00:00:01.201000	2.49131	2.99206
1	437	116	0	00:00:00	0
2	409	124	2.88889	00:00:01.200000	2.40741	2.88889
1	430	112	0	00:00:00	0
2	459	119	2.99206	00:00:01.050000	2.84958	2.99206
1	321	47	0	00:00:00	0
2	360	56	4.02381	00:00:01.351000	2.97839	4.02381
1	468	80	0	00:00:00	0
2	434	89	3.50794	00:00:01.352000	2.59463	3.50794
1	457	42	0	00:00:00	0
2	431	51	2.68254	00:00:01.350000	1.98707	2.68254
1	455	48	0	00:00:00	0
2	436	55	1.96032	00:00:01.049000	1.86875	1.96032
1	300	118	0	00:00:00	0
2	330	127	3.09524	00:00:01.351000	2.29107	3.09524
1	438	56	0	00:00:00	0
2	450	60	1.2381	00:00:00.599000	2.06694	2.37302
3	439	61	1.13492	00:00:00.150000	7.56614
1	315	102	0	00:00:00	0
2	286	112	2.99206	00:00:01.500000	1.99471	2.99206
1	309	89	0	00:00:00	0
2	287	98	2.26984	00:00:01.349000	1.68261	2.26984
1	311	95	0	00:00:00	0
2	290	105	2.16667	00:00:01.499000	1.44541	2.16667
1	400	16	0	00:00:00	0
2	385	20	1.54762	00:00:00.600000	2.57937	1.54762
1	412	15	0	00:00:00	0
2	310	39	10.5238	00:00:03.599000	2.92409	10.5238
1	328	41	0	00:00:00	0
2	322	46	0.619048	00:00:00.750000	0.825397	5.88095
3	348	50	2.68254	00:00:00.599000	4.47836
4	323	55	2.57937	00:00:00.752000	3.43001
1	385	52	0	00:00:00	0
2	370	55	1.54762	00:00:00.450000	3.43915	2.99206
3	384	60	1.44444	00:00:00.750000	1.92593
1	448	53	0	00:00:00	0
2	482	63	3.50794	00:00:01.500000	2.33862	5.77778
3	460	68	2.26984	00:00:00.750000	3.02645
1	449	106	0	00:00:00	0
2	418	109	3.19841	00:00:00.449000	7.12341	3.19841
1	422	110	0	00:00:00	0
2	486	127	6.60317	00:00:02.550000	2.58948	6.60317
1	485	137	0	00:00:00	0
2	453	142	3.30159	00:00:00.751000	4.39625	4.64286
3	466	147	1.34127	00:00:00.749000	1.79075
1	451	83	0	00:00:00	0
2	435	86	1.65079	00:00:00.450000	3.66843	8.56349
3	480	97	4.64286	00:00:01.651000	2.81215
4	458	103	2.26984	00:00:00.900000	2.52205
1	246	72	0	00:00:00	0
2	213	79	3.40476	00:00:01.050000	3.24263	3.40476
1	99	113	0	00:00:00	0
2	67	123	3.30159	00:00:01.500000	2.20106	3.30159
1	85	21	0	00:00:00	0
2	21	33	6.60317	00:00:01.800000	3.66843	6.60317
1	71	63	0	00:00:00	0
2	19	77	5.36508	00:00:02.100000	2.5548	5.36508
1	71	41	0	00:00:00	0
2	37	53	3.50794	00:00:01.801000	1.94777	6.0873
3	62	58	2.57937	00:00:00.750000	3.43915
1	102	96	0	00:00:00	0
2	135	105	3.40476	00:00:01.350000	2.52205	3.40476
1	247	59	0	00:00:00	0
2	210	64	3.81746	00:00:00.750000	5.08995	3.81746
1	460	1	0	00:00:00	0
2	427	8	3.40476	00:00:01.050000	3.24263	5.77778
3	450	16	2.37302	00:00:01.201000	1.97587
1	445	26	0	00:00:00	0
2	424	32	2.16667	00:00:00.900000	2.40741	4.33333
3	445	37	2.16667	00:00:00.750000	2.88889
1	466	19	0	00:00:00	0
2	446	26	2.06349	00:00:01.051000	1.96336	2.06349
1	478	20	0	00:00:00	0
2	456	31	2.26984	00:00:01.651000	1.37483	2.99206
3	463	34	0.722222	00:00:00.449000	1.60851
1	356	5	0	00:00:00	0
2	325	13	3.19841	00:00:01.202000	2.66091	3.19841
1	273	72	0	00:00:00	0
2	300	79	2.78571	00:00:01.050000	2.65306	2.78571
1	281	45	0	00:00:00	0
2	307	51	2.68254	00:00:00.901000	2.97729	2.68254
1	307	33	0	00:00:00	0
2	285	37	2.26984	00:00:00.601000	3.77677	2.26984
1	82	105	0	00:00:00	0
2	35	113	4.84921	00:00:01.201000	4.03764	4.84921
1	40	96	0	00:00:00	0
2	57	104	1.75397	00:00:01.200000	1.46164	1.75397
1	41	7	0	00:00:00	0
2	22	18	1.96032	00:00:01.650000	1.18807	4.53968
3	47	18	2.57937	00:00:00	0
1	72	64	0	00:00:00	0
2	52	71	2.06349	00:00:01.050000	1.96523	3.30159
3	64	77	1.2381	00:00:00.900000	1.37566
1	51	82	0	00:00:00	0
2	15	92	3.71429	00:00:01.500000	2.47619	3.71429
1	126	136	0	00:00:00	0
2	99	141	2.78571	00:00:00.751000	3.70934	2.78571
1	125	132	0	00:00:00	0
2	99	140	2.68254	00:00:01.202000	2.23173	2.68254
1	87	12	0	00:00:00	0
2	50	21	3.81746	00:00:01.349000	2.82984	3.81746
1	140	76	0	00:00:00	0
2	105	85	3.61111	00:00:01.350000	2.6749	3.61111
1	120	64	0	00:00:00	0
2	90	71	3.09524	00:00:01.050000	2.94785	3.09524
1	59	120	0	00:00:00	0
2	30	127	2.99206	00:00:01.050000	2.84958	2.99206
1	57	125	0	00:00:00	0
2	35	129	2.26984	00:00:00.601000	3.77677	2.26984
1	56	38	0	00:00:00	0
2	15	50	4.23016	00:00:01.800000	2.35009	4.23016
1	34	52	0	00:00:00	0
2	12	60	2.26984	00:00:01.200000	1.89153	2.26984
1	29	100	0	00:00:00	0
2	10	110	1.96032	00:00:01.500000	1.30688	1.96032
1	127	68	0	00:00:00	0
2	89	77	3.92063	00:00:01.350000	2.90417	3.92063
1	157	35	0	00:00:00	0
2	132	46	2.57937	00:00:01.650000	1.56325	2.57937
1	155	112	0	00:00:00	0
2	180	115	2.57937	00:00:00.449000	5.74469	2.57937
1	323	67	0	00:00:00	0
2	342	83	1.96032	00:00:02.400000	0.816799	1.96032
1	312	135	0	00:00:00	0
2	285	142	2.78571	00:00:01.050000	2.65306	2.78571
1	142	138	0	00:00:00	0
2	126	142	1.65079	00:00:00.601000	2.74674	2.99206
3	139	147	1.34127	00:00:00.749000	1.79075
1	414	89	0	00:00:00	0
2	387	95	2.78571	00:00:00.902000	3.08837	2.78571
1	16	82	0	00:00:00	0
2	1	85	1.54762	00:00:00.450000	3.43915	2.16667
3	7	88	0.619048	00:00:00.450000	1.37566
1	171	55	0	00:00:00	0
2	124	71	4.84921	00:00:02.400000	2.0205	4.84921	3.51242
1	216	58	0	00:00:00	0
2	299	76	8.56349	00:00:02.700000	3.17166	8.56349
1	295	77	0	00:00:00	0
2	211	94	8.66667	00:00:02.551000	3.39736	8.66667
1	400	100	0	00:00:00	0
2	465	113	6.70635	00:00:01.950000	3.43915	6.70635
1	454	106	0	00:00:00	0
2	409	116	4.64286	00:00:01.500000	3.09524	4.64286
1	424	33	0	00:00:00	0
2	460	38	3.71429	00:00:00.750000	4.95238	3.71429
1	392	35	0	00:00:00	0
2	358	44	3.50794	00:00:01.351000	2.59655	3.50794
1	357	66	0	00:00:00	0
2	384	74	2.78571	00:00:01.201000	2.3195	2.78571
1	443	126	0	00:00:00	0
2	460	132	1.75397	00:00:00.901000	1.94669	6.5
3	414	144	4.74603	00:00:01.800000	2.63668
1	459	19	0	00:00:00	0
2	429	24	3.09524	00:00:00.751000	4.12149	3.09524
1	434	27	0	00:00:00	0
2	463	32	2.99206	00:00:00.750000	3.98942	2.99206
1	447	87	0	00:00:00	0
2	419	96	2.88889	00:00:01.351000	2.13833	2.88889
1	363	52	0	00:00:00	0
2	398	62	3.61111	00:00:01.500000	2.40741	3.61111
1	252	12	0	00:00:00	0
2	218	25	3.50794	00:00:01.950000	1.79894	3.50794
1	151	23	0	00:00:00	0
2	110	31	4.23016	00:00:01.199000	3.52807	4.23016
1	142	19	0	00:00:00	0
2	111	24	3.19841	00:00:00.751000	4.25887	3.19841
1	153	42	0	00:00:00	0
2	133	49	2.06349	00:00:01.052000	1.96149	2.06349
1	271	61	0	00:00:00	0
2	221	70	5.15873	00:00:01.351000	3.81845	5.15873
1	478	57	0	00:00:00	0
2	446	64	3.30159	00:00:01.051000	3.14138	3.30159
1	150	103	0	00:00:00	0
2	109	113	4.23016	00:00:01.500000	2.82011	4.23016
1	150	133	0	00:00:00	0
2	115	142	3.61111	00:00:01.351000	2.67292	3.61111
1	308	7	0	00:00:00	0
2	356	21	4.95238	00:00:02.099000	2.3594	4.95238
1	133	83	0	00:00:00	0
2	89	90	4.53968	00:00:01.050000	4.32351	4.53968
1	319	132	0	00:00:00	0
2	268	142	5.2619	00:00:01.500000	3.50794	5.2619
1	450	101	0	00:00:00	0
2	424	114	2.68254	00:00:01.951000	1.37496	2.68254
1	342	68	0	00:00:00	0
2	307	77	3.61111	00:00:01.350000	2.6749	3.61111
1	287	50	0	00:00:00	0
2	272	55	1.54762	00:00:00.751000	2.06074	3.40476
3	290	57	1.85714	00:00:00.299000	6.21118
1	407	35	0	00:00:00	0
2	370	46	3.81746	00:00:01.650000	2.31361	4.95238
3	381	51	1.13492	00:00:00.751000	1.51121
1	288	110	0	00:00:00	0
2	232	123	5.77778	00:00:01.951000	2.96144	5.77778
1	282	117	0	00:00:00	0
2	259	122	2.37302	00:00:00.750000	3.16402	2.37302
1	332	116	0	00:00:00	0
2	308	124	2.47619	00:00:01.201000	2.06177	2.47619
1	334	121	0	00:00:00	0
2	315	128	1.96032	00:00:01.050000	1.86697	1.96032
1	293	8	0	00:00:00	0
2	251	17	4.33333	00:00:01.350000	3.20988	4.33333
1	160	85	0	00:00:00	0
2	177	92	1.75397	00:00:01.050000	1.67045	1.75397
1	166	134	0	00:00:00	0
2	133	145	3.40476	00:00:01.650000	2.06349	3.40476
1	435	81	0	00:00:00	0
2	394	93	4.23016	00:00:01.800000	2.35009	4.23016
1	443	111	0	00:00:00	0
2	472	117	2.99206	00:00:00.901000	3.32083	2.99206
1	335	36	0	00:00:00	0
2	316	42	1.96032	00:00:00.900000	2.17813	3.09524
3	327	45	1.13492	00:00:00.450000	2.52205
1	216	48	0	00:00:00	0
2	200	50	1.65079	00:00:00.300000	5.50265	2.37302
3	207	57	0.722222	00:00:01.050000	0.687831
1	135	73	0	00:00:00	0
2	106	84	2.99206	00:00:01.651000	1.81227	2.99206
1	107	109	0	00:00:00	0
2	86	115	2.16667	00:00:00.900000	2.40741	2.78571
3	92	119	0.619048	00:00:00.601000	1.03003
1	284	87	0	00:00:00	0
2	241	98	4.43651	00:00:01.650000	2.68879	4.43651
1	353	86	0	00:00:00	0
2	326	91	2.78571	00:00:00.749000	3.71924	2.78571
1	441	43	0	00:00:00	0
2	462	49	2.16667	00:00:00.901000	2.40474	2.16667
1	450	12	0	00:00:00	0
2	461	15	1.13492	00:00:00.450000	2.52205	3.19841
3	441	22	2.06349	00:00:01.050000	1.96523
1	340	20	0	00:00:00	0
2	316	24	2.47619	00:00:00.599000	4.13387	2.47619
1	398	127	0	00:00:00	0
2	411	131	1.34127	00:00:00.600000	2.23545	2.99206
3	395	134	1.65079	00:00:00.450000	3.66843
1	462	119	0	00:00:00	0
2	480	125	1.85714	00:00:00.900000	2.06349	3.40476
3	465	127	1.54762	00:00:00.300000	5.15873
1	436	60	0	00:00:00	0
2	392	68	4.53968	00:00:01.200000	3.78307	4.53968
1	320	136	0	00:00:00	0
2	313	141	0.722222	00:00:00.750000	0.962963	1.75397
3	323	143	1.03175	00:00:00.300000	3.43915
1	450	29	0	00:00:00	0
2	425	33	2.57937	00:00:00.599000	4.30612	2.57937
1	473	137	0	00:00:00	0
2	428	147	4.64286	00:00:01.500000	3.09524	4.64286
1	151	90	0	00:00:00	0
2	118	101	3.40476	00:00:01.649000	2.06474	3.40476
1	306	34	0	00:00:00	0
2	271	42	3.61111	00:00:01.201000	3.00675	3.61111
1	295	32	0	00:00:00	0
2	263	38	3.30159	00:00:00.902000	3.6603	3.30159
1	287	28	0	00:00:00	0
2	260	35	2.78571	00:00:01.051000	2.65054	2.78571
1	273	44	0	00:00:00	0
2	299	52	2.68254	00:00:01.200000	2.23545	2.68254
1	332	36	0	00:00:00	0
2	315	42	1.75397	00:00:00.900000	1.94885	4.53968
3	342	50	2.78571	00:00:01.199000	2.32336
1	220	30	0	00:00:00	0
2	202	35	1.85714	00:00:00.751000	2.47289	3.92063
3	222	43	2.06349	00:00:01.200000	1.71958
1	310	11	0	00:00:00	0
2	276	20	3.50794	00:00:01.351000	2.59655	3.50794
1	305	19	0	00:00:00	0
2	281	24	2.47619	00:00:00.750000	3.30159	2.47619
1	381	27	0	00:00:00	0
2	410	35	2.99206	00:00:01.201000	2.49131	2.99206
1	382	21	0	00:00:00	0
2	411	28	2.99206	00:00:01.050000	2.84958	2.99206
1	416	101	0	00:00:00	0
2	437	107	2.16667	00:00:00.901000	2.40474	2.16667
1	428	99	0	00:00:00	0
2	445	103	1.75397	00:00:00.600000	2.92328	1.75397
1	445	62	0	00:00:00	0
2	469	70	2.47619	00:00:01.199000	2.06521	2.47619
1	351	4	0	00:00:00	0
2	376	18	2.57937	00:00:02.100000	1.22827	2.57937
1	369	8	0	00:00:00	0
2	335	19	3.50794	00:00:01.650000	2.12602	3.50794
1	357	14	0	00:00:00	0
2	333	24	2.47619	00:00:01.500000	1.65079	2.47619
1	414	51	0	00:00:00	0
2	401	57	1.34127	00:00:00.899000	1.49196	2.68254
3	414	62	1.34127	00:00:00.751000	1.78598
1	456	34	0	00:00:00	0
2	442	40	1.44444	00:00:00.901000	1.60316	1.44444
1	465	84	0	00:00:00	0
2	442	90	2.37302	00:00:00.901000	2.63376	2.37302
1	346	83	0	00:00:00	0
2	398	96	5.36508	00:00:01.951000	2.74991	5.36508
1	270	102	0	00:00:00	0
2	244	110	2.68254	00:00:01.200000	2.23545	5.15873
3	268	114	2.47619	00:00:00.600000	4.12698
1	322	123	0	00:00:00	0
2	352	129	3.09524	00:00:00.901000	3.43534	8.04762
3	304	148	4.95238	00:00:02.850000	1.73768
1	161	71	0	00:00:00	0
2	200	80	4.02381	00:00:01.349000	2.98281	4.02381
1	149	110	0	00:00:00	0
2	110	120	4.02381	00:00:01.500000	2.68254	4.02381
1	119	99	0	00:00:00	0
2	146	108	2.78571	00:00:01.351000	2.06196	2.78571
1	206	100	0	00:00:00	0
2	181	105	2.57937	00:00:00.750000	3.43915	2.57937
1	179	88	0	00:00:00	0
2	205	100	2.68254	00:00:01.801000	1.48947	2.68254
1	178	105	0	00:00:00	0
2	158	112	2.06349	00:00:01.050000	1.96523	4.64286
3	183	118	2.57937	00:00:00.900000	2.86596
1	178	118	0	00:00:00	0
2	159	122	1.96032	00:00:00.600000	3.2672	4.23016
3	181	126	2.26984	00:00:00.601000	3.77677
1	281	92	0	00:00:00	0
2	259	96	2.26984	00:00:00.600000	3.78307	3.81746
3	274	100	1.54762	00:00:00.600000	2.57937
1	188	36	0	00:00:00	0
2	226	45	3.92063	00:00:01.351000	2.90202	3.92063
1	187	105	0	00:00:00	0
2	222	113	3.61111	00:00:01.200000	3.00926	3.61111
1	296	73	0	00:00:00	0
2	326	78	3.09524	00:00:00.750000	4.12698	3.09524
1	353	28	0	00:00:00	0
2	309	38	4.53968	00:00:01.501000	3.02444	4.53968
1	250	30	0	00:00:00	0
2	275	37	2.57937	00:00:01.050000	2.45654	2.57937
1	188	67	0	00:00:00	0
2	210	75	2.26984	00:00:01.201000	1.88996	2.26984
1	79	111	0	00:00:00	0
2	102	125	2.37302	00:00:02.100000	1.13001	2.37302
1	170	126	0	00:00:00	0
2	156	133	1.44444	00:00:01.050000	1.37566	3.50794
3	176	137	2.06349	00:00:00.600000	3.43915
1	160	142	0	00:00:00	0
2	183	145	2.37302	00:00:00.450000	5.27337	2.37302
1	281	122	0	00:00:00	0
2	262	127	1.96032	00:00:00.751000	2.61028	1.96032
1	63	68	0	00:00:00	0
2	101	77	3.92063	00:00:01.351000	2.90202	3.92063
1	101	79	0	00:00:00	0
2	73	84	2.88889	00:00:00.751000	3.84672	2.88889
1	275	45	0	00:00:00	0
2	251	49	2.47619	00:00:00.600000	4.12698	4.23016
3	268	51	1.75397	00:00:00.300000	5.84656
1	333	44	0	00:00:00	0
2	354	48	2.16667	00:00:00.600000	3.61111	2.16667
1	109	76	0	00:00:00	0
2	136	82	2.78571	00:00:00.899000	3.09868	2.78571
1	190	18	0	00:00:00	0
2	166	21	2.47619	00:00:00.450000	5.50265	2.47619
1	189	21	0	00:00:00	0
2	168	25	2.16667	00:00:00.601000	3.6051	2.16667
1	187	7	0	00:00:00	0
2	167	13	2.06349	00:00:00.900000	2.29277	2.06349
1	188	10	0	00:00:00	0
2	169	17	1.96032	00:00:01.050000	1.86697	1.96032
1	356	92	0	00:00:00	0
2	334	98	2.26984	00:00:00.900000	2.52205	2.26984
1	74	76	0	00:00:00	0
2	157	95	8.56349	00:00:02.851000	3.00368	8.56349
1	140	54	0	00:00:00	0
2	76	67	6.60317	00:00:01.949000	3.38798	6.60317
1	109	120	0	00:00:00	0
2	84	129	2.57937	00:00:01.350000	1.91064	4.74603
3	105	135	2.16667	00:00:00.900000	2.40741
1	323	12	0	00:00:00	0
2	289	20	3.50794	00:00:01.201000	2.92085	3.50794
1	412	119	0	00:00:00	0
2	362	127	5.15873	00:00:01.201000	4.29536	8.97619
3	399	137	3.81746	00:00:01.501000	2.54328
1	286	111	0	00:00:00	0
2	342	122	5.77778	00:00:01.650000	3.50168	5.77778
1	365	88	0	00:00:00	0
2	417	100	5.36508	00:00:01.800000	2.9806	5.36508
1	445	63	0	00:00:00	0
2	406	72	4.02381	00:00:01.351000	2.97839	6.29365
3	428	76	2.26984	00:00:00.600000	3.78307
1	102	126	0	00:00:00	0
2	145	138	4.43651	00:00:01.801000	2.46336	4.43651
1	155	109	0	00:00:00	0
2	118	119	3.81746	00:00:01.500000	2.54497	3.81746
1	349	84	0	00:00:00	0
2	305	95	4.53968	00:00:01.651000	2.74966	4.53968
1	482	28	0	00:00:00	0
2	437	40	4.64286	00:00:01.800000	2.57937	4.64286
1	483	32	0	00:00:00	0
2	431	45	5.36508	00:00:01.952000	2.7485	9.90476
3	475	55	4.53968	00:00:01.500000	3.02645
1	459	2	0	00:00:00	0
2	475	5	1.65079	00:00:00.451000	3.6603	4.95238
3	453	8	2.26984	00:00:00.450000	5.04409
4	463	13	1.03175	00:00:00.751000	1.37383
1	364	136	0	00:00:00	0
2	329	140	3.61111	00:00:00.600000	6.01852	3.61111
1	446	129	0	00:00:00	0
2	483	135	3.81746	00:00:00.900000	4.24162	3.81746
1	122	127	0	00:00:00	0
2	155	132	3.40476	00:00:00.751000	4.53364	3.40476
1	367	56	0	00:00:00	0
2	331	61	3.71429	00:00:00.750000	4.95238	3.71429
1	371	1	0	00:00:00	0
2	353	8	1.85714	00:00:01.051000	1.76702	3.81746
3	372	14	1.96032	00:00:00.901000	2.17571
1	17	34	0	00:00:00	0
2	137	64	12.381	00:00:04.501000	2.75071	12.381
1	60	69	0	00:00:00	0
2	16	78	4.53968	00:00:01.350000	3.36273	4.53968
1	384	72	0	00:00:00	0
2	438	84	5.57143	00:00:01.800000	3.09524	5.57143
1	90	60	0	00:00:00	0
2	128	70	3.92063	00:00:01.500000	2.61376	3.92063
1	480	99	0	00:00:00	0
2	431	114	5.05556	00:00:02.250000	2.24691	5.05556
1	309	66	0	00:00:00	0
2	346	78	3.81746	00:00:01.800000	2.12081	3.81746
1	379	20	0	00:00:00	0
2	432	28	5.46825	00:00:01.200000	4.55688	5.46825
1	430	1	0	00:00:00	0
2	382	19	4.95238	00:00:02.702000	1.83286	4.95238
1	110	4	0	00:00:00	0
2	18	22	9.49206	00:00:02.700000	3.51558	9.49206
1	105	12	0	00:00:00	0
2	21	28	8.66667	00:00:02.401000	3.60961	8.66667
1	110	17	0	00:00:00	0
2	20	34	9.28571	00:00:02.551000	3.64003	9.28571
1	85	105	0	00:00:00	0
2	12	122	7.53175	00:00:02.550000	2.95363	7.53175
1	74	128	0	00:00:00	0
2	13	142	6.29365	00:00:02.099000	2.9984	6.29365
1	90	135	0	00:00:00	0
2	28	147	6.39683	00:00:01.800000	3.55379	6.39683
1	102	38	0	00:00:00	0
2	10	55	9.49206	00:00:02.552000	3.71946	9.49206
1	68	110	0	00:00:00	0
2	102	118	3.50794	00:00:01.200000	2.92328	3.50794
1	32	2	0	00:00:00	0
2	75	15	4.43651	00:00:01.951000	2.27397	4.43651
1	72	18	0	00:00:00	0
2	4	33	7.01587	00:00:02.249000	3.11955	7.01587
1	96	73	0	00:00:00	0
2	160	87	6.60317	00:00:02.100000	3.14437	6.60317
1	482	58	0	00:00:00	0
2	437	69	4.64286	00:00:01.650000	2.81385	4.64286
1	438	117	0	00:00:00	0
2	376	129	6.39683	00:00:01.801000	3.55182	6.39683
1	427	6	0	00:00:00	0
2	484	21	5.88095	00:00:02.250000	2.61376	5.88095
1	421	2	0	00:00:00	0
2	371	10	5.15873	00:00:01.201000	4.29536	5.15873
1	417	35	0	00:00:00	0
2	470	46	5.46825	00:00:01.651000	3.31209	5.46825
1	481	34	0	00:00:00	0
2	446	45	3.61111	00:00:01.651000	2.18723	3.61111
1	272	117	0	00:00:00	0
2	333	135	6.29365	00:00:02.701000	2.33012	6.29365
1	330	114	0	00:00:00	0
2	305	122	2.57937	00:00:01.201000	2.14768	2.57937
1	373	55	0	00:00:00	0
2	398	64	2.57937	00:00:01.349000	1.91206	2.57937
1	129	102	0	00:00:00	0
2	83	113	4.74603	00:00:01.650000	2.87638	4.74603
1	218	95	0	00:00:00	0
2	175	105	4.43651	00:00:01.500000	2.95767	4.43651
1	287	55	0	00:00:00	0
2	260	69	2.78571	00:00:02.099000	1.32716	2.78571
1	162	110	0	00:00:00	0
2	125	117	3.81746	00:00:01.050000	3.63568	3.81746
1	423	60	0	00:00:00	0
2	375	70	4.95238	00:00:01.499000	3.30379	4.95238
1	426	63	0	00:00:00	0
2	376	75	5.15873	00:00:01.800000	2.86596	5.15873
1	425	72	0	00:00:00	0
2	386	79	4.02381	00:00:01.050000	3.8322	4.02381
1	5	37	0	00:00:00	0
2	68	63	6.5	00:00:03.900000	1.66667	6.5
1	352	47	0	00:00:00	0
2	315	53	3.81746	00:00:00.900000	4.24162	3.81746
1	402	112	0	00:00:00	0
2	355	135	4.84921	00:00:03.451000	1.40516	4.84921
1	375	77	0	00:00:00	0
2	339	89	3.71429	00:00:01.801000	2.06235	3.71429
1	382	51	0	00:00:00	0
2	335	66	4.84921	00:00:02.251000	2.15425	4.84921
1	18	91	0	00:00:00	0
2	40	99	2.26984	00:00:01.200000	1.89153	4.33333
3	20	106	2.06349	00:00:01.050000	1.96523
1	7	135	0	00:00:00	0
2	44	144	3.81746	00:00:01.350000	2.82775	3.81746
1	242	7	0	00:00:00	0
2	186	14	5.77778	00:00:01.050000	5.50265	5.77778
1	236	83	0	00:00:00	0
2	197	92	4.02381	00:00:01.350000	2.9806	4.02381
1	369	99	0	00:00:00	0
2	396	111	2.78571	00:00:01.800000	1.54762	2.78571
1	42	5	0	00:00:00	0
2	0	16	4.33333	00:00:01.650000	2.62626	4.33333
1	398	113	0	00:00:00	0
2	357	121	4.23016	00:00:01.200000	3.52513	4.23016
1	482	71	0	00:00:00	0
2	432	79	5.15873	00:00:01.201000	4.29536	5.15873
1	482	74	0	00:00:00	0
2	435	82	4.84921	00:00:01.199000	4.04438	4.84921
1	400	127	0	00:00:00	0
2	355	136	4.64286	00:00:01.350000	3.43915	4.64286
1	356	120	0	00:00:00	0
2	395	126	4.02381	00:00:00.901000	4.46594	4.02381
1	461	117	0	00:00:00	0
2	418	123	4.43651	00:00:00.900000	4.92945	8.46032
3	457	130	4.02381	00:00:01.051000	3.82855
1	358	108	0	00:00:00	0
2	394	118	3.71429	00:00:01.500000	2.47619	3.71429
1	309	3	0	00:00:00	0
2	343	9	3.50794	00:00:00.900000	3.89771	7.3254
3	306	15	3.81746	00:00:00.900000	4.24162
1	440	95	0	00:00:00	0
2	415	102	2.57937	00:00:01.050000	2.45654	2.57937
1	365	85	0	00:00:00	0
2	396	97	3.19841	00:00:01.800000	1.7769	3.19841
1	330	75	0	00:00:00	0
2	212	94	12.1746	00:00:02.850000	4.27179	12.1746
1	285	17	0	00:00:00	0
2	332	26	4.84921	00:00:01.350000	3.592	4.84921
1	284	24	0	00:00:00	0
2	324	32	4.12698	00:00:01.199000	3.44202	4.12698
1	421	102	0	00:00:00	0
2	454	109	3.40476	00:00:01.050000	3.24263	3.40476
1	450	40	0	00:00:00	0
2	420	45	3.09524	00:00:00.751000	4.12149	3.09524
1	402	62	0	00:00:00	0
2	369	68	3.40476	00:00:00.900000	3.78307	3.40476
1	307	120	0	00:00:00	0
2	339	127	3.30159	00:00:01.051000	3.14138	3.30159
1	337	128	0	00:00:00	0
2	307	134	3.09524	00:00:00.900000	3.43915	3.09524
1	297	84	0	00:00:00	0
2	332	91	3.61111	00:00:01.051000	3.43588	3.61111
1	357	88	0	00:00:00	0
2	376	93	1.96032	00:00:00.751000	2.61028	4.43651
3	352	101	2.47619	00:00:01.200000	2.06349
1	328	143	0	00:00:00	0
2	291	146	3.81746	00:00:00.449000	8.50214	3.81746	4.24388
1	207	1	0	00:00:00	0
2	158	12	5.05556	00:00:01.651000	3.06212	5.05556
1	206	5	0	00:00:00	0
2	163	14	4.43651	00:00:01.350000	3.2863	4.43651
1	159	68	0	00:00:00	0
2	204	80	4.64286	00:00:01.800000	2.57937	4.64286
1	361	82	0	00:00:00	0
2	320	97	4.23016	00:00:02.251000	1.87924	4.23016
1	159	45	0	00:00:00	0
2	182	53	2.37302	00:00:01.202000	1.97422	2.37302
1	327	99	0	00:00:00	0
2	358	108	3.19841	00:00:01.350000	2.36919	3.19841
1	264	59	0	00:00:00	0
2	241	65	2.37302	00:00:00.900000	2.63668	2.37302
1	210	68	0	00:00:00	0
2	234	74	2.47619	00:00:00.900000	2.75132	2.47619
1	117	105	0	00:00:00	0
2	142	112	2.57937	00:00:01.051000	2.4542	2.57937
1	262	32	0	00:00:00	0
2	242	37	2.06349	00:00:00.751000	2.74766	2.06349
1	295	104	0	00:00:00	0
2	274	112	2.16667	00:00:01.201000	1.80405	2.16667
1	367	3	0	00:00:00	0
2	342	9	2.57937	00:00:00.900000	2.86596	2.57937
1	263	15	0	00:00:00	0
2	243	19	2.06349	00:00:00.599000	3.44489	2.06349
1	216	124	0	00:00:00	0
2	261	134	4.64286	00:00:01.501000	3.09318	4.64286
1	162	91	0	00:00:00	0
2	194	98	3.30159	00:00:01.050000	3.14437	3.30159
1	293	122	0	00:00:00	0
2	277	132	1.65079	00:00:01.501000	1.0998	1.65079
1	235	20	0	00:00:00	0
2	213	23	2.26984	00:00:00.451000	5.03291	2.26984
1	311	36	0	00:00:00	0
2	340	44	2.99206	00:00:01.200000	2.49339	2.99206
1	320	119	0	00:00:00	0
2	338	124	1.85714	00:00:00.750000	2.47619	1.85714
1	268	47	0	00:00:00	0
2	245	53	2.37302	00:00:00.900000	2.63668	2.37302
1	330	22	0	00:00:00	0
2	356	35	2.68254	00:00:01.951000	1.37496	2.68254
1	360	56	0	00:00:00	0
2	318	65	4.33333	00:00:01.351000	3.2075	4.33333
1	312	11	0	00:00:00	0
2	280	20	3.30159	00:00:01.350000	2.44562	3.30159
1	310	127	0	00:00:00	0
2	337	137	2.78571	00:00:01.502000	1.85467	2.78571
1	273	93	0	00:00:00	0
2	288	100	1.54762	00:00:01.050000	1.47392	3.09524
3	273	105	1.54762	00:00:00.750000	2.06349
1	165	26	0	00:00:00	0
2	199	35	3.50794	00:00:01.351000	2.59655	3.50794
1	193	27	0	00:00:00	0
2	163	35	3.09524	00:00:01.200000	2.57937	3.09524
1	328	86	0	00:00:00	0
2	356	92	2.88889	00:00:00.901000	3.20631	2.88889
1	360	76	0	00:00:00	0
2	328	83	3.30159	00:00:01.050000	3.14437	3.30159
1	196	116	0	00:00:00	0
2	167	128	2.99206	00:00:01.801000	1.66133	2.99206
1	482	138	0	00:00:00	0
2	464	144	1.85714	00:00:00.900000	2.06349	1.85714
1	460	115	0	00:00:00	0
2	480	124	2.06349	00:00:01.349000	1.52965	2.06349
1	360	117	0	00:00:00	0
2	320	131	4.12698	00:00:02.102000	1.96336	4.12698
1	485	65	0	00:00:00	0
2	397	80	9.07936	00:00:02.250000	4.03527	9.07936
1	419	5	0	00:00:00	0
2	486	20	6.9127	00:00:02.250000	3.07231	6.9127
1	417	12	0	00:00:00	0
2	465	18	4.95238	00:00:00.900000	5.50265	4.95238
1	441	2	0	00:00:00	0
2	481	13	4.12698	00:00:01.651000	2.49969	4.12698
1	399	15	0	00:00:00	0
2	340	27	6.0873	00:00:01.800000	3.38183	6.0873
1	482	22	0	00:00:00	0
2	417	37	6.70635	00:00:02.250000	2.9806	6.70635
1	471	22	0	00:00:00	0
2	417	35	5.57143	00:00:01.950000	2.85714	5.57143
1	139	15	0	00:00:00	0
2	83	24	5.77778	00:00:01.350000	4.27984	5.77778
1	58	20	0	00:00:00	0
2	134	38	7.84127	00:00:02.700000	2.90417	7.84127
1	102	118	0	00:00:00	0
2	144	125	4.33333	00:00:01.051000	4.12306	4.33333
1	79	72	0	00:00:00	0
2	124	82	4.64286	00:00:01.500000	3.09524	4.64286
1	125	84	0	00:00:00	0
2	85	90	4.12698	00:00:00.900000	4.58554	4.12698
1	252	89	0	00:00:00	0
2	217	97	3.61111	00:00:01.201000	3.00675	3.61111
1	217	99	0	00:00:00	0
2	240	103	2.37302	00:00:00.599000	3.96163	2.37302
1	249	71	0	00:00:00	0
2	221	76	2.88889	00:00:00.750000	3.85185	2.88889
1	73	27	0	00:00:00	0
2	29	35	4.53968	00:00:01.200000	3.78307	4.53968
1	70	33	0	00:00:00	0
2	35	43	3.61111	00:00:01.500000	2.40741	3.61111
1	71	39	0	00:00:00	0
2	38	47	3.40476	00:00:01.201000	2.83494	3.40476
1	64	53	0	00:00:00	0
2	102	61	3.92063	00:00:01.199000	3.26992	3.92063
1	61	47	0	00:00:00	0
2	104	56	4.43651	00:00:01.351000	3.28387	4.43651
1	119	137	0	00:00:00	0
2	91	148	2.88889	00:00:01.650000	1.75084	2.88889
1	77	137	0	00:00:00	0
2	42	149	3.61111	00:00:01.800000	2.00617	3.61111
1	150	135	0	00:00:00	0
2	122	142	2.88889	00:00:01.050000	2.75132	2.88889
1	467	73	0	00:00:00	0
2	433	83	3.50794	00:00:01.500000	2.33862	3.50794
1	482	77	0	00:00:00	0
2	444	90	3.92063	00:00:01.951000	2.00955	3.92063
1	331	100	0	00:00:00	0
2	359	103	2.88889	00:00:00.449000	6.43405	2.88889
1	467	30	0	00:00:00	0
2	422	45	4.64286	00:00:02.252000	2.06166	8.35714
3	458	51	3.71429	00:00:00.899000	4.13157
1	484	57	0	00:00:00	0
2	432	70	5.36508	00:00:01.951000	2.74991	5.36508
1	434	65	0	00:00:00	0
2	466	72	3.30159	00:00:01.050000	3.14437	3.30159
1	277	100	0	00:00:00	0
2	215	114	6.39683	00:00:02.099000	3.04756	6.39683
1	348	135	0	00:00:00	0
2	389	144	4.23016	00:00:01.350000	3.13345	4.23016
1	431	138	0	00:00:00	0
2	457	145	2.68254	00:00:01.050000	2.5548	2.68254
1	45	61	0	00:00:00	0
2	3	72	4.33333	00:00:01.650000	2.62626	4.33333
1	9	10	0	00:00:00	0
2	45	16	3.71429	00:00:00.900000	4.12698	3.71429
1	281	35	0	00:00:00	0
2	302	47	2.16667	00:00:01.801000	1.20304	2.16667
1	273	129	0	00:00:00	0
2	217	142	5.77778	00:00:01.950000	2.96296	5.77778
1	374	112	0	00:00:00	0
2	419	121	4.64286	00:00:01.350000	3.43915	4.64286
1	354	91	0	00:00:00	0
2	333	95	2.16667	00:00:00.599000	3.61714	2.16667
1	230	8	0	00:00:00	0
2	112	35	12.1746	00:00:04.049000	3.00682	12.1746
1	115	35	0	00:00:00	0
2	200	60	8.76984	00:00:03.751000	2.338	8.76984
1	280	24	0	00:00:00	0
2	215	40	6.70635	00:00:02.401000	2.79315	6.70635
1	428	14	0	00:00:00	0
2	402	27	2.68254	00:00:01.950000	1.37566	2.68254
1	416	103	0	00:00:00	0
2	470	116	5.57143	00:00:01.950000	2.85714	5.57143
1	66	63	0	00:00:00	0
2	141	76	7.7381	00:00:01.949000	3.97029	7.7381
1	86	32	0	00:00:00	0
2	49	45	3.81746	00:00:01.950000	1.95767	3.81746
1	214	40	0	00:00:00	0
2	166	52	4.95238	00:00:01.801000	2.7498	4.95238
1	84	100	0	00:00:00	0
2	122	107	3.92063	00:00:01.050000	3.73394	3.92063
1	94	106	0	00:00:00	0
2	125	114	3.19841	00:00:01.200000	2.66534	3.19841
1	93	127	0	00:00:00	0
2	125	136	3.30159	00:00:01.350000	2.44562	3.30159
1	279	117	0	00:00:00	0
2	307	125	2.88889	00:00:01.201000	2.4054	2.88889
1	398	40	0	00:00:00	0
2	427	45	2.99206	00:00:00.750000	3.98942	2.99206
1	320	20	0	00:00:00	0
2	362	33	4.33333	00:00:01.951000	2.22108	4.33333
1	354	84	0	00:00:00	0
2	326	93	2.88889	00:00:01.351000	2.13833	2.88889
1	327	97	0	00:00:00	0
2	368	105	4.23016	00:00:01.200000	3.52513	4.23016
1	316	100	0	00:00:00	0
2	281	115	3.61111	00:00:02.250000	1.60494	3.61111
1	464	33	0	00:00:00	0
2	424	39	4.12698	00:00:00.900000	4.58554	4.12698
1	167	115	0	00:00:00	0
2	221	130	5.57143	00:00:02.251000	2.47509	5.57143
1	304	66	0	00:00:00	0
2	275	72	2.99206	00:00:00.900000	3.32451	4.12698
3	286	76	1.13492	00:00:00.600000	1.89153
1	368	121	0	00:00:00	0
2	325	132	4.43651	00:00:01.652000	2.68554	4.43651
1	475	62	0	00:00:00	0
2	428	71	4.84921	00:00:01.350000	3.592	4.84921
1	461	98	0	00:00:00	0
2	421	107	4.12698	00:00:01.350000	3.05703	4.12698
1	459	95	0	00:00:00	0
2	419	102	4.12698	00:00:01.050000	3.93046	4.12698
1	426	85	0	00:00:00	0
2	459	93	3.40476	00:00:01.200000	2.8373	3.40476
1	304	57	0	00:00:00	0
2	273	64	3.19841	00:00:01.050000	3.04611	3.19841
1	402	134	0	00:00:00	0
2	365	142	3.81746	00:00:01.200000	3.18122	3.81746
1	142	9	0	00:00:00	0
2	176	17	3.50794	00:00:01.200000	2.92328	3.50794
1	434	2	0	00:00:00	0
2	473	10	4.02381	00:00:01.200000	3.35317	4.02381
1	476	80	0	00:00:00	0
2	437	85	4.02381	00:00:00.751000	5.35794	4.02381
1	10	114	0	00:00:00	0
2	30	117	2.06349	00:00:00.450000	4.58554	2.06349
1	238	60	0	00:00:00	0
2	192	69	4.74603	00:00:01.351000	3.51298	4.74603
1	418	73	0	00:00:00	0
2	377	78	4.23016	00:00:00.750000	5.64021	4.23016
1	49	7	0	00:00:00	0
2	95	19	4.74603	00:00:01.800000	2.63668	4.74603
1	113	84	0	00:00:00	0
2	60	100	5.46825	00:00:02.401000	2.27749	5.46825
1	184	130	0	00:00:00	0
2	154	135	3.09524	00:00:00.750000	4.12698	3.09524
1	182	132	0	00:00:00	0
2	155	140	2.78571	00:00:01.199000	2.32336	2.78571
1	190	35	0	00:00:00	0
2	122	50	7.01587	00:00:02.251000	3.11678	7.01587
1	388	59	0	00:00:00	0
2	419	67	3.19841	00:00:01.200000	2.66534	3.19841
1	423	18	0	00:00:00	0
2	449	28	2.68254	00:00:01.499000	1.78955	2.68254
1	8	48	0	00:00:00	0
2	40	55	3.30159	00:00:01.049000	3.14737	3.30159
1	223	77	0	00:00:00	0
2	147	100	7.84127	00:00:03.452000	2.27151	7.84127
1	151	103	0	00:00:00	0
2	192	116	4.23016	00:00:01.950000	2.16931	6.60317
3	169	122	2.37302	00:00:00.900000	2.63668
1	338	22	0	00:00:00	0
2	293	31	4.64286	00:00:01.350000	3.43915	4.64286
1	363	70	0	00:00:00	0
2	385	76	2.26984	00:00:00.901000	2.51925	2.26984
1	380	101	0	00:00:00	0
2	332	111	4.95238	00:00:01.500000	3.30159	4.95238
1	380	114	0	00:00:00	0
2	405	120	2.57937	00:00:00.900000	2.86596	5.36508
3	378	129	2.78571	00:00:01.352000	2.06044
1	467	41	0	00:00:00	0
2	441	47	2.68254	00:00:00.902000	2.97399	2.68254
1	12	10	0	00:00:00	0
2	62	19	5.15873	00:00:01.349000	3.82411	5.15873
1	62	65	0	00:00:00	0
2	97	71	3.61111	00:00:00.900000	4.01235	3.61111
1	30	109	0	00:00:00	0
2	56	117	2.68254	00:00:01.200000	2.23545	2.68254
1	56	36	0	00:00:00	0
2	82	41	2.68254	00:00:00.749000	3.58149	2.68254
1	187	46	0	00:00:00	0
2	164	51	2.37302	00:00:00.750000	3.16402	2.37302
1	80	67	0	00:00:00	0
2	57	72	2.37302	00:00:00.750000	3.16402	2.37302
1	150	90	0	00:00:00	0
2	111	98	4.02381	00:00:01.200000	3.35317	4.02381
1	82	101	0	00:00:00	0
2	119	111	3.81746	00:00:01.500000	2.54497	3.81746
1	292	59	0	00:00:00	0
2	332	67	4.12698	00:00:01.200000	3.43915	4.12698
1	422	27	0	00:00:00	0
2	446	29	2.47619	00:00:00.301000	8.22655	2.47619
1	454	132	0	00:00:00	0
2	426	137	2.88889	00:00:00.750000	3.85185	2.88889
1	351	131	0	00:00:00	0
2	324	140	2.78571	00:00:01.350000	2.06349	2.78571
1	44	77	0	00:00:00	0
2	80	83	3.71429	00:00:00.901000	4.1224	3.71429
1	197	140	0	00:00:00	0
2	164	145	3.40476	00:00:00.750000	4.53968	3.40476
1	146	77	0	00:00:00	0
2	98	87	4.95238	00:00:01.502000	3.29719	4.95238
1	310	94	0	00:00:00	0
2	339	102	2.99206	00:00:01.200000	2.49339	4.53968
3	324	108	1.54762	00:00:00.900000	1.71958
1	335	96	0	00:00:00	0
2	355	100	2.06349	00:00:00.600000	3.43915	3.71429
3	339	104	1.65079	00:00:00.600000	2.75132
1	255	91	0	00:00:00	0
2	229	102	2.68254	00:00:01.650000	1.62578	2.68254
1	309	98	0	00:00:00	0
2	277	106	3.30159	00:00:01.200000	2.75132	3.30159
1	356	41	0	00:00:00	0
2	317	46	4.02381	00:00:00.752000	5.35081	4.02381
1	393	48	0	00:00:00	0
2	431	57	3.92063	00:00:01.351000	2.90202	3.92063
1	80	53	0	00:00:00	0
2	57	56	2.37302	00:00:00.449000	5.28511	6.19048
3	94	61	3.81746	00:00:00.750000	5.08995
1	172	115	0	00:00:00	0
2	143	122	2.99206	00:00:01.050000	2.84958	2.99206
1	122	43	0	00:00:00	0
2	104	47	1.85714	00:00:00.601000	3.09009	3.30159
3	118	50	1.44444	00:00:00.450000	3.20988
1	61	99	0	00:00:00	0
2	85	101	2.47619	00:00:00.300000	8.25397	5.46825
3	56	110	2.99206	00:00:01.350000	2.21634
1	337	2	0	00:00:00	0
2	379	8	4.33333	00:00:00.901000	4.80947	4.33333
1	206	23	0	00:00:00	0
2	167	29	4.02381	00:00:00.901000	4.46594	4.02381
1	95	20	0	00:00:00	0
2	67	25	2.88889	00:00:00.751000	3.84672	2.88889
1	90	23	0	00:00:00	0
2	64	33	2.68254	00:00:01.500000	1.78836	2.68254
1	446	90	0	00:00:00	0
2	417	95	2.99206	00:00:00.750000	3.98942	2.99206
1	392	33	0	00:00:00	0
2	358	39	3.50794	00:00:00.900000	3.89771	3.50794
1	195	50	0	00:00:00	0
2	234	60	4.02381	00:00:01.500000	2.68254	4.02381
1	126	55	0	00:00:00	0
2	96	60	3.09524	00:00:00.750000	4.12698	4.43651
3	109	65	1.34127	00:00:00.750000	1.78836
1	255	112	0	00:00:00	0
2	229	119	2.68254	00:00:01.050000	2.5548	2.68254
1	242	60	0	00:00:00	0
2	267	70	2.57937	00:00:01.499000	1.72072	2.57937
1	370	135	0	00:00:00	0
2	382	140	1.2381	00:00:00.749000	1.653	3.19841
3	363	146	1.96032	00:00:00.900000	2.17813
1	234	56	0	00:00:00	0
2	172	71	6.39683	00:00:02.251000	2.84177	6.39683
1	174	60	0	00:00:00	0
2	221	68	4.84921	00:00:01.200000	4.04101	4.84921
1	205	103	0	00:00:00	0
2	155	115	5.15873	00:00:01.800000	2.86596	5.15873
1	233	11	0	00:00:00	0
2	170	25	6.5	00:00:02.099000	3.09671	6.5
1	200	3	0	00:00:00	0
2	236	11	3.71429	00:00:01.201000	3.09266	3.71429
1	208	30	0	00:00:00	0
2	166	40	4.33333	00:00:01.500000	2.88889	4.33333
1	198	25	0	00:00:00	0
2	142	35	5.77778	00:00:01.501000	3.84929	5.77778
1	203	28	0	00:00:00	0
2	142	41	6.29365	00:00:01.950000	3.22751	6.29365
1	51	111	0	00:00:00	0
2	92	119	4.23016	00:00:01.199000	3.52807	4.23016
1	156	74	0	00:00:00	0
2	99	84	5.88095	00:00:01.500000	3.92063	5.88095
1	145	128	0	00:00:00	0
2	185	137	4.12698	00:00:01.350000	3.05703	4.12698
1	143	137	0	00:00:00	0
2	197	146	5.57143	00:00:01.350000	4.12698	5.57143
1	385	26	0	00:00:00	0
2	312	42	7.53175	00:00:02.401000	3.13692	7.53175
1	320	102	0	00:00:00	0
2	369	109	5.05556	00:00:01.050000	4.81481	5.05556
1	481	119	0	00:00:00	0
2	422	135	6.0873	00:00:02.402000	2.53426	6.0873
1	285	21	0	00:00:00	0
2	321	31	3.71429	00:00:01.499000	2.47784	3.71429
1	359	12	0	00:00:00	0
2	387	17	2.88889	00:00:00.750000	3.85185	7.01587
3	362	22	2.57937	00:00:00.750000	3.43915
4	377	27	1.54762	00:00:00.749000	2.06625
1	453	116	0	00:00:00	0
2	434	120	1.96032	00:00:00.600000	3.2672	5.6746
3	470	126	3.71429	00:00:00.900000	4.12698
1	442	69	0	00:00:00	0
2	416	76	2.68254	00:00:01.049000	2.55724	2.68254
1	442	10	0	00:00:00	0
2	482	21	4.12698	00:00:01.651000	2.49969	4.12698
1	390	59	0	00:00:00	0
2	373	62	1.75397	00:00:00.449000	3.90639	3.61111
3	391	64	1.85714	00:00:00.301000	6.16991
1	327	32	0	00:00:00	0
2	360	38	3.40476	00:00:00.900000	3.78307	3.40476
1	380	2	0	00:00:00	0
2	405	11	2.57937	00:00:01.352000	1.90781	2.57937
1	408	12	0	00:00:00	0
2	381	35	2.78571	00:00:03.450000	0.807453	2.78571
1	357	6	0	00:00:00	0
2	308	15	5.05556	00:00:01.349000	3.74763	6.5
3	322	21	1.44444	00:00:00.901000	1.60316
1	412	140	0	00:00:00	0
2	437	148	2.57937	00:00:01.200000	2.14947	2.57937
1	311	117	0	00:00:00	0
2	352	130	4.23016	00:00:01.950000	2.16931	4.23016
1	393	100	0	00:00:00	0
2	431	107	3.92063	00:00:01.050000	3.73394	3.92063
1	370	78	0	00:00:00	0
2	349	86	2.16667	00:00:01.201000	1.80405	3.71429
3	364	92	1.54762	00:00:00.900000	1.71958
1	341	88	0	00:00:00	0
2	314	95	2.78571	00:00:01.050000	2.65306	2.78571
1	456	49	0	00:00:00	0
2	437	53	1.96032	00:00:00.601000	3.26176	1.96032
1	157	113	0	00:00:00	0
2	119	120	3.92063	00:00:01.050000	3.73394	3.92063
1	187	138	0	00:00:00	0
2	224	147	3.81746	00:00:01.350000	2.82775	3.81746
1	237	108	0	00:00:00	0
2	221	112	1.65079	00:00:00.600000	2.75132	3.19841
3	236	119	1.54762	00:00:01.050000	1.47392
1	57	109	0	00:00:00	0
2	0	120	5.88095	00:00:01.650000	3.56421	5.88095
1	50	115	0	00:00:00	0
2	1	124	5.05556	00:00:01.350000	3.74486	5.05556
1	161	93	0	00:00:00	0
2	198	103	3.81746	00:00:01.500000	2.54497	3.81746
1	185	79	0	00:00:00	0
2	224	90	4.02381	00:00:01.651000	2.4372	4.02381
1	277	35	0	00:00:00	0
2	247	41	3.09524	00:00:00.900000	3.43915	3.09524
1	277	35	0	00:00:00	0
2	247	41	3.09524	00:00:00.900000	3.43915	3.09524
1	322	75	0	00:00:00	0
2	278	81	4.53968	00:00:00.900000	5.04409	4.53968
1	368	136	0	00:00:00	0
2	385	142	1.75397	00:00:00.899000	1.95102	3.71429
3	366	146	1.96032	00:00:00.600000	3.2672
1	410	46	0	00:00:00	0
2	380	50	3.09524	00:00:00.600000	5.15873	3.09524
1	380	51	0	00:00:00	0
2	401	60	2.16667	00:00:01.350000	1.60494	2.16667
1	376	63	0	00:00:00	0
2	348	67	2.88889	00:00:00.599000	4.82285	2.88889
1	167	24	0	00:00:00	0
2	142	30	2.57937	00:00:00.900000	2.86596	2.57937
1	151	17	0	00:00:00	0
2	172	24	2.16667	00:00:01.049000	2.06546	2.16667
1	35	98	0	00:00:00	0
2	54	101	1.96032	00:00:00.450000	4.35626	1.96032
1	5	55	0	00:00:00	0
2	27	64	2.26984	00:00:01.351000	1.68012	2.26984
1	128	126	0	00:00:00	0
2	96	136	3.30159	00:00:01.499000	2.20253	3.30159
1	98	136	0	00:00:00	0
2	114	140	1.65079	00:00:00.602000	2.74218	1.65079
1	237	9	0	00:00:00	0
2	192	21	4.64286	00:00:01.801000	2.57793	4.64286
1	288	82	0	00:00:00	0
2	266	90	2.26984	00:00:01.200000	1.89153	2.26984
1	2	74	0	00:00:00	0
2	22	78	2.06349	00:00:00.600000	3.43915	2.06349
1	23	62	0	00:00:00	0
2	3	67	2.06349	00:00:00.750000	2.75132	2.06349
1	3	55	0	00:00:00	0
2	23	58	2.06349	00:00:00.450000	4.58554	2.06349
1	395	104	0	00:00:00	0
2	410	107	1.54762	00:00:00.450000	3.43915	1.54762
1	395	104	0	00:00:00	0
2	410	107	1.54762	00:00:00.450000	3.43915	1.54762
1	166	133	0	00:00:00	0
2	147	140	1.96032	00:00:01.051000	1.86519	1.96032
1	146	125	0	00:00:00	0
2	162	132	1.65079	00:00:01.050000	1.57218	1.65079
1	28	48	0	00:00:00	0
2	54	52	2.68254	00:00:00.600000	4.4709	2.68254
1	23	20	0	00:00:00	0
2	36	22	1.34127	00:00:00.300000	4.4709	1.96032
3	30	28	0.619048	00:00:00.901000	0.687067
1	1	40	0	00:00:00	0
2	23	47	2.26984	00:00:01.051000	2.1597	3.61111
3	10	53	1.34127	00:00:00.900000	1.4903
1	67	108	0	00:00:00	0
2	81	120	1.44444	00:00:01.800000	0.802469	1.44444
1	129	114	0	00:00:00	0
2	107	122	2.26984	00:00:01.200000	1.89153	2.26984
1	240	23	0	00:00:00	0
2	210	25	3.09524	00:00:00.300000	10.3175	3.09524
1	145	105	0	00:00:00	0
2	177	115	3.30159	00:00:01.501000	2.19959	3.30159
1	165	121	0	00:00:00	0
2	182	127	1.75397	00:00:00.899000	1.95102	3.19841
3	168	132	1.44444	00:00:00.750000	1.92593
1	380	71	0	00:00:00	0
2	395	78	1.54762	00:00:01.050000	1.47392	1.54762
1	405	90	0	00:00:00	0
2	386	96	1.96032	00:00:00.901000	2.17571	1.96032
1	397	87	0	00:00:00	0
2	380	91	1.75397	00:00:00.600000	2.92328	1.75397
1	377	85	0	00:00:00	0
2	393	87	1.65079	00:00:00.301000	5.48436	1.65079
1	137	75	0	00:00:00	0
2	99	80	3.92063	00:00:00.749000	5.23449	3.92063
1	79	70	0	00:00:00	0
2	50	83	2.99206	00:00:01.950000	1.53439	2.99206
1	26	59	0	00:00:00	0
2	54	63	2.88889	00:00:00.600000	4.81481	2.88889
1	18	63	0	00:00:00	0
2	41	68	2.37302	00:00:00.750000	3.16402	2.37302
1	78	108	0	00:00:00	0
2	55	111	2.37302	00:00:00.451000	5.26168	2.37302	3.82057

## Sheet: dpro45 with gul1-gfp
Point	X	Y	Distance	Time	Velocity	Combinded distances of processive particles from column D	Mean of every hyphae	Mean of every experiment
1	450	45	0	00:00:00	0
2	392	62	5.98413	00:00:02.549000	2.34764	5.98413
1	317	17	0	00:00:00	0
2	283	30	3.50794	00:00:01.950000	1.79894	3.50794
1	223	15	0	00:00:00	0
2	266	25	4.43651	00:00:01.500000	2.95767	8.15079
3	230	34	3.71429	00:00:01.351000	2.74929
1	265	29	0	00:00:00	0
2	228	40	3.81746	00:00:01.651000	2.31221	7.3254
3	262	46	3.50794	00:00:00.900000	3.89771
1	485	112	0	00:00:00	0
2	466	118	1.96032	00:00:00.902000	2.1733	4.33333
3	489	125	2.37302	00:00:01.050000	2.26002
1	792	89	0	00:00:00	0
2	835	102	4.43651	00:00:01.951000	2.27397	4.43651
1	367	80	0	00:00:00	0
2	332	88	3.61111	00:00:01.199000	3.01177	3.61111
1	609	48	0	00:00:00	0
2	567	55	4.33333	00:00:01.051000	4.12306	4.33333
1	600	41	0	00:00:00	0
2	562	52	3.92063	00:00:01.650000	2.37614	3.92063
1	262	102	0	00:00:00	0
2	226	113	3.71429	00:00:01.649000	2.25245	3.71429
1	500	126	0	00:00:00	0
2	528	133	2.88889	00:00:01.050000	2.75132	2.88889
1	712	124	0	00:00:00	0
2	747	136	3.61111	00:00:01.800000	2.00617	3.61111
1	343	75	0	00:00:00	0
2	303	89	4.12698	00:00:02.099000	1.96617	5.77778
3	319	92	1.65079	00:00:00.450000	3.66843
1	600	85	0	00:00:00	0
2	563	94	3.81746	00:00:01.350000	2.82775	3.81746
1	292	55	0	00:00:00	0
2	267	64	2.57937	00:00:01.349000	1.91206	2.57937
1	291	1	0	00:00:00	0
2	321	16	3.09524	00:00:02.250000	1.37566	3.09524
1	339	2	0	00:00:00	0
2	357	8	1.85714	00:00:00.900000	2.06349	4.64286
3	330	18	2.78571	00:00:01.500000	1.85714
1	500	100	0	00:00:00	0
2	527	103	2.78571	00:00:00.450000	6.19048	5.2619
3	503	111	2.47619	00:00:01.199000	2.06521
1	530	49	0	00:00:00	0
2	556	62	2.68254	00:00:01.950000	1.37566	2.68254
1	595	106	0	00:00:00	0
2	615	116	2.06349	00:00:01.502000	1.37383	6.60317
3	571	127	4.53968	00:00:01.650000	2.75132
1	525	68	0	00:00:00	0
2	483	81	4.33333	00:00:01.951000	2.22108	4.33333
1	523	82	0	00:00:00	0
2	500	86	2.37302	00:00:00.599000	3.96163	2.37302
1	526	85	0	00:00:00	0
2	503	93	2.37302	00:00:01.200000	1.97751	2.37302
1	464	57	0	00:00:00	0
2	439	63	2.57937	00:00:00.900000	2.86596	2.57937
1	470	20	0	00:00:00	0
2	439	28	3.19841	00:00:01.200000	2.66534	3.19841	4.2054
1	382	35	0	00:00:00	0
2	325	50	5.88095	00:00:02.249000	2.61492	5.88095
1	409	126	0	00:00:00	0
2	455	141	4.74603	00:00:02.250000	2.10935	4.74603
1	649	104	0	00:00:00	0
2	600	116	5.05556	00:00:01.801000	2.80708	5.05556
1	474	70	0	00:00:00	0
2	530	84	5.77778	00:00:02.100000	2.75132	5.77778
1	721	86	0	00:00:00	0
2	750	106	2.99206	00:00:03	0.997354	2.99206
1	415	37	0	00:00:00	0
2	447	47	3.30159	00:00:01.499000	2.20253	3.30159
1	468	108	0	00:00:00	0
2	415	122	5.46825	00:00:02.101000	2.60269	5.46825
1	505	117	0	00:00:00	0
2	479	129	2.68254	00:00:01.800000	1.4903	4.84921
3	500	137	2.16667	00:00:01.200000	1.80556
1	264	90	0	00:00:00	0
2	225	97	4.02381	00:00:01.050000	3.8322	4.02381
1	247	13	0	00:00:00	0
2	210	20	3.81746	00:00:01.050000	3.63568	3.81746
1	458	71	0	00:00:00	0
2	430	77	2.88889	00:00:00.902000	3.20276	2.88889
1	614	23	0	00:00:00	0
2	650	32	3.71429	00:00:01.351000	2.74929	3.71429
1	687	49	0	00:00:00	0
2	718	62	3.19841	00:00:01.950000	1.64021	3.19841
1	709	50	0	00:00:00	0
2	747	57	3.92063	00:00:01.051000	3.73039	3.92063
1	310	37	0	00:00:00	0
2	349	51	4.02381	00:00:02.100000	1.9161	4.02381
1	648	110	0	00:00:00	0
2	600	123	4.95238	00:00:01.952000	2.53708	4.95238
1	650	20	0	00:00:00	0
2	612	25	3.92063	00:00:00.750000	5.22751	3.92063	4.26657	4.23016
1	90	108	0	00:00:00	0
2	44	115	4.74603	00:00:01.050000	4.52003	4.74603
1	397	3	0	00:00:00	0
2	327	19	7.22222	00:00:02.400000	3.00926	7.22222
1	325	21	0	00:00:00	0
2	381	34	5.77778	00:00:01.951000	2.96144	5.77778
1	399	40	0	00:00:00	0
2	332	58	6.9127	00:00:02.700000	2.56026	6.9127
1	338	60	0	00:00:00	0
2	393	76	5.6746	00:00:02.400000	2.36442	5.6746
1	319	112	0	00:00:00	0
2	362	127	4.43651	00:00:02.252000	1.97003	6.60317
3	341	130	2.16667	00:00:00.450000	4.81481
1	327	123	0	00:00:00	0
2	377	137	5.15873	00:00:02.100000	2.45654	5.15873
1	559	81	0	00:00:00	0
2	602	95	4.43651	00:00:02.099000	2.11363	4.43651
1	334	23	0	00:00:00	0
2	306	25	2.88889	00:00:00.300000	9.62963	5.36508
3	330	35	2.47619	00:00:01.500000	1.65079
1	337	2	0	00:00:00	0
2	302	8	3.61111	00:00:00.900000	4.01235	6.80952
3	333	21	3.19841	00:00:01.950000	1.64021
1	85	129	0	00:00:00	0
2	50	142	3.61111	00:00:01.950000	1.85185	3.61111
1	446	117	0	00:00:00	0
2	490	132	4.53968	00:00:02.251000	2.01674	4.53968
1	592	127	0	00:00:00	0
2	612	133	2.06349	00:00:00.900000	2.29277	7.63492
3	558	140	5.57143	00:00:01.050000	5.30612
1	452	73	0	00:00:00	0
2	484	82	3.30159	00:00:01.351000	2.44381	3.30159
1	320	75	0	00:00:00	0
2	295	81	2.57937	00:00:00.902000	2.85961	4.64286
3	315	85	2.06349	00:00:00.600000	3.43915
1	242	16	0	00:00:00	0
2	218	27	2.47619	00:00:01.650000	1.50072	4.23016
3	235	33	1.75397	00:00:00.900000	1.94885
1	242	13	0	00:00:00	0
2	220	20	2.26984	00:00:01.050000	2.16175	4.33333
3	240	27	2.06349	00:00:01.050000	1.96523
1	70	83	0	00:00:00	0
2	55	90	1.54762	00:00:01.050000	1.47392	4.33333
3	82	97	2.78571	00:00:01.050000	2.65306
1	560	30	0	00:00:00	0
2	588	35	2.88889	00:00:00.750000	3.85185	5.46825
3	563	47	2.57937	00:00:01.801000	1.43218
1	234	75	0	00:00:00	0
2	256	82	2.26984	00:00:01.051000	2.1597	4.74603
3	232	87	2.47619	00:00:00.750000	3.30159
1	280	51	0	00:00:00	0
2	325	63	4.64286	00:00:01.799000	2.5808	4.64286	5.24717
1	127	50	0	00:00:00	0
2	182	65	5.6746	00:00:02.250000	2.52205	5.6746
1	134	69	0	00:00:00	0
2	104	82	3.09524	00:00:01.951000	1.58649	6.80952
3	140	88	3.71429	00:00:00.901000	4.1224
1	679	23	0	00:00:00	0
2	621	37	5.98413	00:00:02.101000	2.84823	5.98413
1	680	32	0	00:00:00	0
2	623	40	5.88095	00:00:01.201000	4.89671	5.88095
1	681	11	0	00:00:00	0
2	613	25	7.01587	00:00:02.101000	3.3393	7.01587
1	606	114	0	00:00:00	0
2	650	126	4.53968	00:00:01.802000	2.51925	4.53968
1	204	46	0	00:00:00	0
2	249	61	4.64286	00:00:02.250000	2.06349	4.64286
1	252	18	0	00:00:00	0
2	205	33	4.84921	00:00:02.250000	2.1552	4.84921
1	204	20	0	00:00:00	0
2	250	31	4.74603	00:00:01.650000	2.87638	4.74603
1	161	89	0	00:00:00	0
2	110	100	5.2619	00:00:01.650000	3.18903	5.2619
1	175	123	0	00:00:00	0
2	127	130	4.95238	00:00:01.049000	4.72105	4.95238
1	157	130	0	00:00:00	0
2	132	134	2.57937	00:00:00.600000	4.29894	4.53968
3	151	139	1.96032	00:00:00.750000	2.61376
1	325	105	0	00:00:00	0
2	279	113	4.74603	00:00:01.199000	3.95832	4.74603
1	232	90	0	00:00:00	0
2	252	100	2.06349	00:00:01.500000	1.37566	2.06349
1	305	25	0	00:00:00	0
2	374	42	7.11905	00:00:02.551000	2.79069	7.11905
1	539	100	0	00:00:00	0
2	505	110	3.50794	00:00:01.501000	2.33707	10.9365
3	531	116	2.68254	00:00:00.899000	2.98392
4	485	135	4.74603	00:00:02.852000	1.66411
1	903	97	0	00:00:00	0
2	885	103	1.85714	00:00:00.899000	2.06579	1.85714
1	722	120	0	00:00:00	0
2	704	125	1.85714	00:00:00.750000	2.47619	3.71429
3	722	130	1.85714	00:00:00.750000	2.47619
1	508	70	0	00:00:00	0
2	566	95	5.98413	00:00:03.751000	1.59534	5.98413
1	515	84	0	00:00:00	0
2	559	95	4.53968	00:00:01.649000	2.75299	4.53968
1	350	109	0	00:00:00	0
2	386	125	3.71429	00:00:02.401000	1.54697	3.71429
1	281	77	0	00:00:00	0
2	318	89	3.81746	00:00:01.800000	2.12081	3.81746
1	416	53	0	00:00:00	0
2	460	69	4.53968	00:00:02.400000	1.89153	4.53968
1	387	37	0	00:00:00	0
2	352	45	3.61111	00:00:01.200000	3.00926	5.6746
3	372	53	2.06349	00:00:01.200000	1.71958
1	345	15	0	00:00:00	0
2	382	30	3.81746	00:00:02.251000	1.6959	3.81746
1	472	13	0	00:00:00	0
2	495	21	2.37302	00:00:01.201000	1.97587	3.92063
3	480	24	1.54762	00:00:00.450000	3.43915
1	644	80	0	00:00:00	0
2	613	88	3.19841	00:00:01.201000	2.66312	3.19841
1	365	60	0	00:00:00	0
2	347	69	1.85714	00:00:01.350000	1.37566	5.05556
3	378	76	3.19841	00:00:01.051000	3.04321
1	329	130	0	00:00:00	0
2	279	141	5.15873	00:00:01.651000	3.12461	5.15873
1	624	58	0	00:00:00	0
2	683	71	6.0873	00:00:01.950000	3.12169	6.0873
1	240	35	0	00:00:00	0
2	179	53	6.29365	00:00:02.700000	2.33098	6.29365
1	793	2	0	00:00:00	0
2	755	12	3.92063	00:00:01.499000	2.6155	3.92063
1	349	85	0	00:00:00	0
2	400	99	5.2619	00:00:02.100000	2.50567	6.29365
3	390	102	1.03175	00:00:00.450000	2.29277
1	589	27	0	00:00:00	0
2	623	34	3.50794	00:00:01.050000	3.34089	7.7381
3	582	43	4.23016	00:00:01.351000	3.13113
1	313	9	0	00:00:00	0
2	270	19	4.43651	00:00:01.500000	2.95767	4.43651
1	221	6	0	00:00:00	0
2	250	15	2.99206	00:00:01.350000	2.21634	2.99206
1	150	27	0	00:00:00	0
2	110	36	4.12698	00:00:01.351000	3.05476	4.12698
1	190	65	0	00:00:00	0
2	166	70	2.47619	00:00:00.750000	3.30159	2.47619
1	638	105	0	00:00:00	0
2	680	116	4.33333	00:00:01.649000	2.62786	4.33333
1	495	68	0	00:00:00	0
2	449	77	4.74603	00:00:01.351000	3.51298	4.74603
1	239	65	0	00:00:00	0
2	256	71	1.75397	00:00:00.900000	1.94885	4.74603
3	227	79	2.99206	00:00:01.201000	2.49131
1	202	87	0	00:00:00	0
2	209	94	0.722222	00:00:01.050000	0.687831	2.06349
3	196	101	1.34127	00:00:01.051000	1.27618
1	169	102	0	00:00:00	0
2	215	113	4.74603	00:00:01.650000	2.87638	4.74603	4.878	4.99913
1	339	112	0	00:00:00	0
2	392	124	5.46825	00:00:01.801000	3.03623	5.46825
1	754	52	0	00:00:00	0
2	633	84	12.4841	00:00:04.802000	2.59978	12.4841
1	871	45	0	00:00:00	0
2	817	60	5.57143	00:00:02.249000	2.47729	7.22222
3	833	64	1.65079	00:00:00.600000	2.75132
1	414	50	0	00:00:00	0
2	347	67	6.9127	00:00:02.550000	2.71086	11.3492
3	390	75	4.43651	00:00:01.200000	3.69709
1	304	93	0	00:00:00	0
2	238	111	6.80952	00:00:02.701000	2.52111	6.80952
1	256	97	0	00:00:00	0
2	308	117	5.36508	00:00:03.001000	1.78776	7.53175
3	287	124	2.16667	00:00:01.050000	2.06349
1	157	82	0	00:00:00	0
2	85	98	7.42857	00:00:02.399000	3.09653	9.18254
3	102	104	1.75397	00:00:00.901000	1.94669
1	202	97	0	00:00:00	0
2	160	103	4.33333	00:00:00.900000	4.81481	7.84127
3	194	110	3.50794	00:00:01.050000	3.34089
1	163	105	0	00:00:00	0
2	150	110	1.34127	00:00:00.750000	1.78836	4.74603
3	183	118	3.40476	00:00:01.201000	2.83494
1	428	6	0	00:00:00	0
2	365	25	6.5	00:00:02.850000	2.2807	14.6508
3	286	35	8.15079	00:00:01.501000	5.43024
1	200	3	0	00:00:00	0
2	162	15	3.92063	00:00:01.800000	2.17813	11.6587
3	237	32	7.7381	00:00:02.550000	3.03455
1	205	16	0	00:00:00	0
2	155	25	5.15873	00:00:01.350000	3.82128	13.4127
3	235	45	8.25397	00:00:03.002000	2.74949
1	120	39	0	00:00:00	0
2	186	52	6.80952	00:00:01.950000	3.49206	6.80952
1	701	85	0	00:00:00	0
2	760	101	6.0873	00:00:02.400000	2.53638	6.0873
1	680	113	0	00:00:00	0
2	728	130	4.95238	00:00:02.551000	1.94135	4.95238
1	805	67	0	00:00:00	0
2	868	85	6.5	00:00:02.702000	2.40563	13.8254
3	797	100	7.3254	00:00:02.250000	3.25573
1	560	133	0	00:00:00	0
2	498	145	6.39683	00:00:01.800000	3.55379	6.39683
1	228	58	0	00:00:00	0
2	264	67	3.71429	00:00:01.350000	2.75132	3.71429
1	226	65	0	00:00:00	0
2	255	71	2.99206	00:00:00.900000	3.32451	8.15079
3	205	80	5.15873	00:00:01.351000	3.81845
1	158	80	0	00:00:00	0
2	191	88	3.40476	00:00:01.201000	2.83494	3.40476
1	165	133	0	00:00:00	0
2	137	137	2.88889	00:00:00.600000	4.81481	5.46825
3	162	142	2.57937	00:00:00.750000	3.43915
1	272	121	0	00:00:00	0
2	236	131	3.71429	00:00:01.500000	2.47619	3.71429
1	224	137	0	00:00:00	0
2	268	146	4.53968	00:00:01.350000	3.36273	4.53968
1	238	52	0	00:00:00	0
2	159	65	8.15079	00:00:01.950000	4.17989	8.15079
1	215	35	0	00:00:00	0
2	167	43	4.95238	00:00:01.200000	4.12698	4.95238
1	203	37	0	00:00:00	0
2	154	46	5.05556	00:00:01.349000	3.74763	5.05556
1	190	35	0	00:00:00	0
2	70	65	12.381	00:00:04.500000	2.75132	12.381
1	39	52	0	00:00:00	0
2	2	64	3.81746	00:00:01.800000	2.12081	3.81746
1	47	28	0	00:00:00	0
2	5	40	4.33333	00:00:01.801000	2.40607	4.33333
1	73	0	0	00:00:00	0
2	50	5	2.37302	00:00:00.750000	3.16402	7.11905
3	96	15	4.74603	00:00:01.500000	3.16402
1	96	85	0	00:00:00	0
2	157	101	6.29365	00:00:02.400000	2.62235	6.29365
1	229	117	0	00:00:00	0
2	155	128	7.63492	00:00:01.650000	4.62722	7.63492
1	45	115	0	00:00:00	0
2	2	122	4.43651	00:00:01.051000	4.22123	4.43651
1	41	75	0	00:00:00	0
2	2	85	4.02381	00:00:01.502000	2.67897	4.02381
1	41	75	0	00:00:00	0
2	2	85	4.02381	00:00:01.502000	2.67897	4.02381
1	377	16	0	00:00:00	0
2	426	31	5.05556	00:00:02.250000	2.24691	10.7302
3	377	48	5.05556	00:00:02.551000	1.98179
4	371	50	0.619048	00:00:00.300000	2.06349
1	347	75	0	00:00:00	0
2	328	80	1.96032	00:00:00.751000	2.61028	5.36508
3	361	87	3.40476	00:00:01.051000	3.23955
1	463	113	0	00:00:00	0
2	510	126	4.84921	00:00:01.951000	2.4855	4.84921
1	567	55	0	00:00:00	0
2	520	75	4.84921	00:00:02.999000	1.61694	4.84921
1	500	14	0	00:00:00	0
2	439	26	6.29365	00:00:01.801000	3.49453	8.46032
3	460	30	2.16667	00:00:00.599000	3.61714
1	728	16	0	00:00:00	0
2	762	32	3.50794	00:00:02.400000	1.46164	3.50794
1	850	8	0	00:00:00	0
2	875	18	2.57937	00:00:01.501000	1.71843	7.11905
3	848	27	2.78571	00:00:01.349000	2.06502
4	865	33	1.75397	00:00:00.901000	1.94669
1	765	84	0	00:00:00	0
2	712	98	5.46825	00:00:02.099000	2.60517	5.46825
1	462	107	0	00:00:00	0
2	426	122	3.71429	00:00:02.251000	1.65006	3.71429
1	260	0	0	00:00:00	0
2	324	15	6.60317	00:00:02.250000	2.93474	6.60317
1	330	66	0	00:00:00	0
2	258	80	7.42857	00:00:02.101000	3.53573	7.42857
1	184	77	0	00:00:00	0
2	256	103	7.42857	00:00:03.900000	1.90476	7.42857
1	151	66	0	00:00:00	0
2	86	78	6.70635	00:00:01.802000	3.72161	6.70635	6.95569
1	627	62	0	00:00:00	0
2	566	78	6.29365	00:00:02.401000	2.62126	7.84127
3	581	87	1.54762	00:00:01.350000	1.14638
1	732	106	0	00:00:00	0
2	762	116	3.09524	00:00:01.502000	2.06074	4.53968
3	748	118	1.44444	00:00:00.300000	4.81481
1	841	100	0	00:00:00	0
2	859	107	1.85714	00:00:01.050000	1.76871	3.92063
3	839	111	2.06349	00:00:00.600000	3.43915
1	579	98	0	00:00:00	0
2	547	110	3.30159	00:00:01.799000	1.83523	3.30159
1	582	106	0	00:00:00	0
2	546	115	3.71429	00:00:01.352000	2.74725	3.71429
1	633	32	0	00:00:00	0
2	611	37	2.26984	00:00:00.751000	3.02243	6.29365
3	650	45	4.02381	00:00:01.200000	3.35317
1	835	99	0	00:00:00	0
2	857	106	2.26984	00:00:01.049000	2.16381	4.53968
3	835	115	2.26984	00:00:01.352000	1.67888
1	410	12	0	00:00:00	0
2	372	21	3.92063	00:00:01.350000	2.90417	3.92063
1	588	85	0	00:00:00	0
2	556	94	3.30159	00:00:01.350000	2.44562	6.5
3	587	103	3.19841	00:00:01.350000	2.36919
1	765	93	0	00:00:00	0
2	730	98	3.61111	00:00:00.750000	4.81481	3.61111
1	417	117	0	00:00:00	0
2	452	132	3.61111	00:00:02.249000	1.60565	3.61111
1	497	124	0	00:00:00	0
2	459	137	3.92063	00:00:01.951000	2.00955	6.19048
3	481	142	2.26984	00:00:00.750000	3.02645
1	875	129	0	00:00:00	0
2	828	139	4.84921	00:00:01.500000	3.2328	4.84921
1	878	123	0	00:00:00	0
2	837	132	4.23016	00:00:01.349000	3.13577	8.66667
3	880	144	4.43651	00:00:01.801000	2.46336
1	882	42	0	00:00:00	0
2	842	52	4.12698	00:00:01.500000	2.75132	4.12698
1	747	63	0	00:00:00	0
2	780	75	3.40476	00:00:01.802000	1.88943	3.40476
1	783	65	0	00:00:00	0
2	748	73	3.61111	00:00:01.199000	3.01177	6.80952
3	779	81	3.19841	00:00:01.202000	2.66091
1	310	92	0	00:00:00	0
2	331	98	2.16667	00:00:00.901000	2.40474	2.16667
1	314	37	0	00:00:00	0
2	337	45	2.37302	00:00:01.200000	1.97751	2.37302
1	415	32	0	00:00:00	0
2	392	39	2.37302	00:00:01.051000	2.25786	5.57143
3	423	48	3.19841	00:00:01.350000	2.36919
1	482	7	0	00:00:00	0
2	433	24	5.05556	00:00:02.551000	1.98179	5.05556	4.8099
1	151	63	0	00:00:00	0
2	126	64	2.57937	00:00:00.150000	17.1958	2.57937
1	155	51	0	00:00:00	0
2	200	77	4.64286	00:00:03.902000	1.18987	4.64286
1	165	130	0	00:00:00	0
2	146	135	1.96032	00:00:00.750000	2.61376	3.40476
3	160	139	1.44444	00:00:00.600000	2.40741
1	451	85	0	00:00:00	0
2	400	100	5.2619	00:00:02.250000	2.33862	7.63492
3	423	105	2.37302	00:00:00.750000	3.16402
1	301	48	0	00:00:00	0
2	278	55	2.37302	00:00:01.050000	2.26002	4.95238
3	303	61	2.57937	00:00:00.900000	2.86596
1	303	59	0	00:00:00	0
2	286	65	1.75397	00:00:00.901000	1.94669	3.71429
3	305	71	1.96032	00:00:00.900000	2.17813
1	367	102	0	00:00:00	0
2	415	115	4.95238	00:00:01.950000	2.53968	4.95238
1	386	119	0	00:00:00	0
2	351	122	3.61111	00:00:00.450000	8.02469	8.87302
3	402	135	5.2619	00:00:01.950000	2.69841
1	320	116	0	00:00:00	0
2	344	120	2.47619	00:00:00.600000	4.12698	5.05556
3	319	130	2.57937	00:00:01.500000	1.71958
1	850	19	0	00:00:00	0
2	798	31	5.36508	00:00:01.800000	2.9806	7.63492
3	820	40	2.26984	00:00:01.351000	1.68012
1	334	15	0	00:00:00	0
2	275	25	6.0873	00:00:01.501000	4.0555	6.0873
1	150	31	0	00:00:00	0
2	116	40	3.50794	00:00:01.351000	2.59655	3.50794
1	539	51	0	00:00:00	0
1	462	44	0	00:00:00	0
2	422	54	4.12698	00:00:01.500000	2.75132	4.12698
1	285	115	0	00:00:00	0
2	303	121	1.85714	00:00:00.901000	2.0612	1.85714	4.93027	6.07114

## Sheet: Description
This table gives the orginal data of Kymographs. Every measured particle is listed in coloumn A. For bidirectional moving particles there is more than one value for the distance. The total distance of these particles are calculated by adding the values of coloumn D and are given in coloumn G. The values of the velocity are the same as in S4 dataset. Here, we focus on the distance to underline the…
The measurments were done in triplicates for each strain. At least two hyphae were analyzed in one experiment.
The mean of every hyphae was calculated, a mean of every experiment and a total mean. The standard deviation was calculated by the means of evey experiment.
Yellow colour indicates the last datapoint of a hyphae. Additional underlining indicates hyphae of one experiment.
In column G is given the calculated distance of one particel in total. The corresponding single values are given in column D.
Processive particles are defined as moving at least 5µm.
