# Supplementary material for: The STRIPAK signaling complex regulates dephosphorylation of GUL1, an RNA-binding protein that shuttles on endosomes
Source: PLoS Genet. 2020 Sep 30;16(9):e1008819. doi: 10.1371/journal.pgen.1008819 (PMC7550108; doi:10.1371/journal.pgen.1008819)
Supplement: S4 Dataset — (XLSX) [file pgen.1008819.s029.xlsx]

## Sheet: dgul1-gul1-gfp
Hyphe	Velocity	Mean of every hyphae	Mean of every experiment
1	0.686523
	1.40557
	1.96336
	2.35009
	3.04321
	1.91519
	2.38342
	1.71958
	3.14437
	2.15126
	2.54994
	2.52205
	2.32336
	2.69841
	2.31221
	1.75649
	2.99555
	2.09625
	3.36273
	1.71958
	2.75132
	1.68136
	7.88377
	1.71958
	2.14947
	1.85714
	2.18855
	2.75132	2.43149
2	1.96062
	1.71958
	1.45601
	1.18504
	1.32981
	1.11772
	2.40741
	0.647116
	2.33707
	2.58152
	3.14138
	0.515701
	2.20106
	1.78598
	2.33862
	1.17914
	1.94669
	2.56373
	2.00506	1.81154
3	4.29894
	1.22281
	1.92336
	0.840682
	1.56615
	2.43386
	2.43386
	2.18055
	2.88889
	1.24669
	1.97751
	1.37566
	2.45187
	3.00675
	3.61111
	2.06349
	1.65079
	2.9806	2.23076
4	1.6248
	0.917108
	2.17813
	2.18981
	3.06721
	1.60494
	1.92593
	2.75041
	1.83286
	1.45209
	1.10053
	1.87704
	1.32309
	3.43915
	3.23558
	1.17858
	1.52851
	0.917108
	3.70934
	1.56325
	1.68934
	5.15873
	2.06074
	1.00048
	2.94785
	6.53439
	2.2147
	2.11262
	2.29175
	1.65079
	2.40741
	1.71958
	2.52018
	1.7519
	3.38183
	2.88889
	6.87831
	1.67204
	1.37464
	1.60449
	2.25245
	1.05766
	2.31221
	3.90639
	3.306
	1.88996
	2.06349
	1.14469
	2.49969
	2.29022
	1.51323
	2.43867
	2.69703
	2.18855
	1.46737
	3.28387	2.31406
5	2.46473
	2.59847
	2.40741
	3.66436
	2.92328
	3.16402
	2.9031
	1.89153
	1.33267
	1.97003
	2.82011
	2.18789
	1.37566
	2.8373
	1.4903
	2.52205
	2.47784
	2.49131
	2.94785
	1.5092
	1.75649
	2.55724
	2.6056
	1.88248
	1.69801
	1.72101
	2.89596
	1.31313
	2.34878
	1.49442
	4.71207
	1.14723
	2.75132
	0.982615
	2.99698
	2.32143
	2.94785
	2.14947
	2.70091
	2.06349
	2.75132
	2.17813
	3.13577
	4.11783
	1.89153
	2.23731
	4.12698
	1.76702
	2.40741
	2.06349
	0.902778
	1.76871
	2.06349
	1.76871
	2.06349
	1.65079
	4.62743
	2.0612
	2.75745
	1.22281
	4.40212
	2.29447
	2.29277
	2.33862
	2.06349
	1.56325
	3.30159
	2.5808
	3.42773
	2.49235
	2.68716
	3.69709
	2.13228
	3.61111
	4.81481
	2.35139
	2.40741
	5.84656
	1.83422
	1.6336
	2.40741
	6.61961
	0.859788
	2.06349
	4.12698
	2.14947
	1.71958
	2.23545
	2.16175
	2.61376
	1.88996
	2.90417
	1.71767
	3.09524
	3.20988
	1.97751
	1.83422
	4.4709
	4.01235	2.52961	2.37579
6	4.00789
	2.29277
	2.3594
	3.13345
	2.17571
	2.55358
	1.91064
	1.72149
	5.9612
	2.26984
	2.9795
	2.06349
	3.09524
	3.89771
	1.89469
	3.00675
	3.43915
	1.45209
	2.75132
	2.7487
	1.60672
	0.98168
	3.93046
	2.20106
	4.29894
	1.80405
	1.81447
	2.35379
	1.51222
	3.44298
	2.06349
	4.52434
	1.67045
	3.43915
	3.89771
	2.14947
	2.40741
	1.62677
	2.29277
	2.13228
	3.89771
	2.54994
	2.31502
	3.21345
	3.77677
	2.2147
	2.25894
	2.45654
	1.80556
	0.572556
	4.15468
	3.16825
	4.12698
	2.35828
	4.12698
	3.43534
	3.24959
	2.06349
	2.74522
	1.52851
	0.960402
	1.9285
	1.83422
	2.23545
	3.6051
	2.65306
	1.83422
	2.45654
	1.60494
	2.29022
	2.01058
	1.8759
	3.62876
	2.75132
	3.20631
	0.768451
	2.45654
	3.09524
	1.80405
	1.83422
	2.23359
	2.51645	2.57887
7	2.02453
	3.11955
	2.36919
	2.06349
	2.31221
	1.89153
	2.17813
	3.16402
	1.9856
	1.60316
	1.14638
	1.88996
	2.29022
	1.95102
	2.75132
	2.70348
	1.46042
	3.04901
	3.24263
	1.57218
	2.63668
	1.68136
	1.76871
	2.63376
	4.12698
	3.43686
	2.95363
	3.09524
	1.71958
	1.5502
	1.14638
	1.28968
	3.43915
	1.79075
	1.59784
	2.33862
	1.92593
	1.27578
	3.43686
	1.62907
	3.20631
	7.56614
	8.9418
	2.33551
	1.14511
	2.26002
	2.52205
	3.35317
	1.98707
	3.09524	2.53307
8	2.02603
	2.56218
	2.16175
	1.88996
	1.67045
	3.28042
	1.94453
	1.45209
	2.23545
	1.60851
	2.21194
	2.32804
	1.71958
	1.93843
	2.38217
	3.01587
	2.33862
	1.52851
	2.82775
	2.54497
	2.37614
	2.45654
	2.88696
	1.96461
	3.20988
	1.653
	2.74522
	2.06235
	4.4709
	2.11061
	2.06349
	4.52003
	3.34596
	3.05703
	1.7425
	2.29277
	11.0053
	1.88839
	2.06349
	2.00955
	2.63668
	2.61202
	3.31409
	1.92593
	1.37566
	2.92328
	2.06625
	2.06349
	3.43153
	2.41143
	3.20276
	0.50024
	4.12698
	3.55379
	3.53069
	2.23545
	2.83967
	2.00955
	3.09009
	3.96163
	2.058
	1.8383
	3.43915
	1.2506
	2.41546
	1.0306	2.5672
9	3.14437
	5.15873
	2.51502
	2.84687
	1.71958
	2.6518
	1.14638
	2.26002
	1.2032
	2.57937
	2.64815
	3.25815
	3.2075
	2.74766
	1.71958
	1.99471
	2.20106
	3.43915
	2.16931
	6.87831
	3.14138
	1.57144
	2.49339
	2.40474
	2.68075
	3.30159
	2.9806
	1.04948
	2.26984
	2.06349
	2.4058
	1.97178
	2.89871
	1.37566
	3.66843
	2.5012
	2.29022
	2.47619
	1.78598
	2.40741
	2.12473
	1.78836
	1.99471
	2.52018
	1.9285
	2.67292
	3.0305
	3.16402
	3.18122
	2.40741
	1.58201
	1.8759
	2.75132
	3.15081
	3.49956
	3.592
	3.71429
	1.54762
	1.89153
	1.54762
	2.29277
	3.61111
	2.06349
	1.29924
	1.26102
	2.61376
	1.37566
	2.75132
	3.16402
	2.06349
	2.06349	2.50354
10	2.06196
	2.82984
	2.92572
	4.04457
	2.24691
	3.16402
	3.07231
	3.26992
	2.3747
	2.27844
	3.09318
	2.90202
	3.50593
	2.47619
	2.69042
	4.00789
	2.90202
	2.29277
	2.19959
	2.75132
	0.687831
	2.36343
	2.29277
	2.55237
	2.57937
	1.92422
	2.40741
	1.6248
	3.09524
	2.17813
	0.937951
	2.0134
	3.71429
	3.30159
	2.61028
	0.37518
	2.29277
	2.61376
	0.945767
	4.4709
	4.04906
	2.26002
	2.15425
	1.94885
	3.16191
	2.75132
	2.85961
	1.78103
	2.9806
	0.89901
	1.75649
	5.94798
	1.94211
	1.45101
	1.03175
	2.86596
	3.57434
	2.00096
	1.6285
	1.92593
	2.40741
	3.02645
	2.40942
	2.51925
	1.83422
	1.37566
	2.21634
	1.76871
	1.37796
	1.32653
	1.63314
	2.87464
	2.82775
	1.14511
	1.37566
	2.92166
	2.82011
	2.06153
	1.96523
	12.381
	2.06349
	6.19048
	1.51323
	16.5079
	0.840682
	2.75132
	3.26448
	2.84687
	1.51121
	1.7769
	3.78307
	3.78307
	1.97751	2.71097
11	2.40741
	1.29924
	2.4855
	1.37566
	2.40741
	2.75132
	2.62626
	2.75132
	2.6004
	1.78598
	0.803362
	2.60104
	3.32451
	2.19813
	1.88182
	2.44471
	2.54497
	3.43915
	2.75132
	2.5012
	2.10935
	4.4709
	1.23727
	2.06579
	1.92507
	3.43915
	2.10093
	1.92593
	2.92328
	1.45658
	2.16931
	1.25022
	2.40652
	2.11532
	1.09394
	1.60375
	2.06153
	2.06349
	2.88029
	1.8383
	2.60145
	1.45209
	2.56218
	1.62132
	1.49113
	3.32083
	4.82554
	2.75132
	2.14947
	1.99338
	1.92593
	0.884354
	3.09524
	2.23545
	2.3458
	1.28968
	2.53638
	1.96461
	1.69868
	2.48677
	2.29277
	3.43915
	2.54497
	3.43915
	2.00096
	1.37566
	2.29277
	2.63668
	3.09524
	9.62963
	0.742461
	2.61376
	2.06349
	2.8373
	3.20988
	1.75779
	1.92593
	1.95667
	0.442177
	1.17914
	3.78307
	1.71767
	4.12698
	2.40741
	1.9671
	2.29277
	2.75336
	1.65006
	1.94885
	1.54762
	1.79894
	2.06349
	2.13992
	1.2037
	0.687176
	0.962963
	0.962963
	3.51558
	2.47619
	2.75132
	1.37383
	2.10935
	2.94504
	2.75132
	1.48148
	2.06349
	1.57218
	1.86046
	2.47619
	3.09524
	2.06349
	5.04409
	1.76871
	1.96523
	1.75084
	2.56529
	1.37566
	3.66843
	3.02645
	1.92593
	2.06349
	1.76871
	2.21552
	1.06301
	3.79572
	2.33862
	1.71672
	1.2774
	6.87831
	1.67204
	1.06759
	1.47533
	3.78307
	2.1415
	1.95567
	2.74766
	2.74827
	2.49131
	1.51323
	3.27265
	2.00096
	2.06349
	1.78836
	1.83218
	2.75745
	1.11772
	2.06349
	1.60494
	1.89153
	1.95767
	2.40741
	1.37452
	2.61376
	2.06349
	1.22281
	0.446941
	3.14138	2.2726
12	1.51323
	2.35828
	2.9806
	1.8759
	2.77958
	2.87464
	2.13913
	3.09318
	2.10841
	2.62467
	1.68012
	2.17057
	2.34175
	2.14441
	2.86596
	2.75132
	2.06235
	2.0205
	2.75395
	2.06349
	1.37566
	2.57507
	1.71958
	3.06583
	2.64272
	1.43819
	2.75336
	1.95767
	4.12698
	1.94777
	3.43457
	2.83809
	1.75779
	2.17813
	1.83015
	2.59847
	3.09524
	2.12731
	1.46042
	2.75132
	2.88889
	3.26448
	2.27136
	1.37566
	1.91428
	2.28938
	2.29277
	4.40212
	2.32143
	10.3175
	3.2328
	2.63376
	2.29277
	2.38718
	2.8523
	2.9806
	5.48436
	2.06349
	3.20276
	2.83494
	2.57937
	1.99404
	2.31081
	3.09229
	2.33862
	1.60405
	2.67292
	1.08088
	2.06546
	1.54762
	1.71958
	2.51831
	1.46286
	2.63376	2.53783	2.4992
13	2.06349
	2.39176
	2.75132
	2.35389
	3.95503
	2.71771
	2.75041
	2.70833
	2.62626
	1.57502
	2.65243
	1.46164
	2.40626
	2.06349
	3.02511
	3.44489
	1.85714
	1.99975
	3.01335
	2.23918
	3.23173
	2.31221
	1.60494
	4.61829
	1.74978
	2.0612
	0.91609
	2.32685
	1.44806
	1.71958
	1.55978
	1.92593
	2.4054
	1.37474
	2.92085
	1.71958
	2.84687
	2.57937
	1.71958
	1.85714
	2.88889
	2.40741
	2.99698
	3.43343
	4.12698
	3.43915
	2.86278
	1.25962
	2.06349
	2.06349
	2.40741
	2.06006
	2.06625
	2.92328
	1.17914
	3.16402
	2.57937
	1.74978
	1.81227
	2.17813
	1.82001
	2.17133
	2.92166
	2.29277
	1.78836
	3.16402
	1.74872
	3.09318
	3.88906
	2.52205
	2.75018
	1.92593
	3.35317
	1.95667
	2.68254
	1.05421
	2.56026
	1.10053
	2.35828
	2.29788
	1.99338
	1.719
	2.40741
	1.48072
	1.51121
	1.78211
	1.75779
	9.56586
	0.982615
	1.00078
	2.29022
	2.52205
	1.09906
	0.171958
	1.88248
	1.17802
	1.53439
	2.06074
	2.50567
	1.92593
	2.74949
	1.09906
	1.80556
	1.71958	2.29627
14	1.51896
	2.51062
	2.84958
	2.29447
	2.71311
	2.87011
	0.8439
	2.45576
	1.51121
	2.27749
	2.38342
	2.52205
	0.786092
	3.09524
	0.773165
	2.31361
	2.63668
	1.71958
	3.84355e-07
	0.0429715
	3.36024
	2.43142
	2.56373
	2.80864
	2.49339
	2.21634
	3.23065
	2.29277
	2.23545
	2.61376
	1.37637
	1.12486
	0.573192
	1.78788
	2.88889
	2.32336
	2.88504
	1.34248
	2.99555
	1.27618
	1.60851
	4.03256
	2.86278
	1.2774
	2.21799
	1.58201
	1.37337
	1.76702
	3.34089
	1.37566
	1.17914
	2.75132
	1.90016
	2.16381
	2.1415
	2.29277
	3.98942
	2.06177
	2.16175
	1.37566
	1.25962
	0.884354
	1.37566
	1.78836
	3.78307
	2.06349
	1.46042
	2.06251
	1.57218
	2.47289
	2.37973
	1.96523
	2.06349
	1.37566
	4.29894
	2.35828
	2.3195
	3.78307
	2.19959
	4.12698
	2.73915
	2.204
	3.57196
	2.06349
	1.66226
	2.52205
	2.92491
	2.31361
	1.85714
	1.85714
	3.09524
	3.00926
	1.79075
	3.43707
	3.04466
	1.60494
	2.35828
	1.76787
	1.84854
	1.78157
	3.18574
	3.20988
	2.74929
	3.52513
	2.27654
	2.4083
	2.84958
	2.29277
	1.93843
	2.06349
	1.47392
	0.945767
	1.95102
	2.06349
	3.17857
	2.86596
	2.17813
	3.86583
	0.825397
	2.23545
	2.29277
	1.7836
	2.22222
	1.82073
	0.733034
	5.17598
	1.76871
	3.89771
	2.75132
	2.66091
	1.14384
	1.83557
	2.40741
	1.89153
	2.75132
	2.95767
	2.1597
	2.05892
	0.983552
	2.75132
	2.29277
	2.35009
	3.09524
	3.09524
	1.37464
	3.43915
	3.34089
	2.23545
	2.92328
	2.06694
	1.50072
	1.78598	2.25705
15	2.813
	2.06349
	4.3466
	2.75132
	3.20988
	2.54099
	1.9208
	2.59392
	2.74827
	2.40741
	2.54497
	1.75779
	12.299
	1.30775
	1.75779
	12.299
	1.30775
	2.49616
	2.86755
	2.06349
	1.90777
	3.84929
	3.43629
	2.70326
	3.02645
	2.21634
	2.2445
	2.40741
	2.99962
	2.75132
	2.69251
	3.13567
	3.98942
	2.79315
	3.21345
	1.37566
	1.47252
	2.10648
	3.36311e-07
	2.70389
	3.66843
	1.88007
	2.06349
	1.10053
	1.71814
	1.48947
	3.02645
	2.47619
	2.68254
	2.66534
	1.71958
	2.4504
	2.92328
	4.13092
	3.55379
	1.53439
	2.52205
	2.44562
	1.37474
	3.78307
	3.34089
	1.83422
	0.725506
	1.72149
	2.65054
	4.98677
	2.90417
	1.60434
	1.45316
	2.00617
	3.18122
	1.57218
	1.47252
	3.09524
	2.64727
	2.00036
	2.42669
	2.19155
	1.4293
	3.42773
	3.43707
	2.18855
	1.26919
	2.74949
	6.24577e-07
	1.00478
	1.71958
	1.9643
	3.78055
	0.962963
	2.61028
	2.50448
	2.60393
	2.11532
	0.68829	2.57474
16	1.5873
	2.23545
	3.43915
	1.67045
	5.73192
	0.801578
	1.94669
	1.4903
	2.75132
	2.2147
	2.63668
	4.12698
	2.75132
	2.74799
	2.0643
	1.44252
	2.62626
	1.65079
	1.71958
	3.15981
	1.72053
	0.917108
	2.18316
	2.49547
	3.30159
	2.3195
	3.09524
	1.18663
	3.16402
	1.97669
	3.97413
	3.18122
	2.34018
	2.06349
	2.1952
	2.06625
	1.10053
	3.30159
	1.62132
	3.89771
	2.90856
	1.30688
	4.92945
	2.38342
	3.32821
	1.94885
	2.66534
	3.95503
	1.27618
	1.47392
	2.97399
	2.12081
	1.86519
	1.47252
	2.20106
	2.10313
	2.47619
	2.40741
	1.51222
	2.75132
	4.03256
	1.83286
	3.66843
	2.29532
	3.04321	2.4589
17	2.95112
	2.93605
	2.17753
	1.90923
	1.10053
	2.23452
	1.14638
	3.16262
	0.962321
	1.21693
	1.2774
	2.29277
	1.76702
	0.917108
	1.92593
	3.57143
	3.83932
	2.70427
	1.47392
	1.65079
	1.99109
	1.71958	2.04217
18	2.06349
	1.6164
	3.51428
	2.06006
	2.27513
	2.3531
	2.49969
	2.22222
	2.00617
	1.91519
	2.06349
	2.07847
	2.70608
	2.11162
	1.80405
	2.52205
	3.31156
	3.01278
	3.43724
	1.74824
	3.21226
	1.54762
	3.16402
	2.57937
	2.6126
	2.02978
	2.4042
	2.87158
	4.58554
	2.75132
	2.06349
	2.40741
	2.98392
	2.1597
	3.66843
	2.54497
	2.36919
	1.71958
	2.20106
	2.75132
	3.43457
	1.47533
	2.26002
	1.58201	2.47047	2.36502
				Mean in total	2.42829
				Standard deviation	0.0745542

## Sheet: Rab5
Hyphe	Velocity	Mean of every hyphae	Mean of every experiment
1	3.48501
	2.17813
	1.91913
	1.49196
	2.93336
	2.23359
	2.54497
	1.62381
	1.28968
	2.67292
	3.26992
	2.11963
	1.85973
	2.17286
	3.44681
	2.75132
	1.54676	2.32586
2	2.46994
	2.45085
	1.46737
	1.14638
	2.36919
	3.09376
	2.35715
	2.32336
	2.2147
	1.71876
	0.883933
	1.71958
	1.37566
	2.6749
	2.81823
	2.61376
	3.30159
	2.9806
	7.22222
	1.42784
	1.2506
	1.03175
	2.18855
	0.917108
	2.23421
	0.825397
	1.71876
	2.92328	2.20427	2.2502
3	2.91202
	1.92422
	2.26217
	2.29192
	2.70547
	1.52851
	2.75132
	2.65961
	1.1729
	2.59847
	2.33862
	2.75132
	2.35828
	1.66226
	2.82011
	2.43386
	1.2774
	1.86786
	1.37566
	2.3747
	1.96523
	1.85714
	1.37474
	2.36343
	1.99039
	2.1597
	4.58554
	1.37566
	2.97399
	0.860505
	0.859072
	1.78836
	1.83218	2.12281
4	2.56321
	3.01222
	1.65079
	2.80045
	2.52963
	1.03132
	1.52965
	2.57937
	1.21631
	0.687831
	2.25108
	3.51298
	2.11963
	1.83422
	0.534583
	2.98392	2.05232	2.09979
5	3.42387
	2.85086
	2.02787
	2.75073
	1.32063
	1.92593
	1.83371
	2.09788
	2.1164
	3.18122
	0.999875
	2.31025
	2.23638
	1.83376
	0.977444
	2.57829
	3.43915
	2.20106
	4.02489
	1.97587
	2.0612	2.29368
6	2.34122
	3.12256
	1.9856
	1.5873
	1.96111
	2.19959
	2.94785
	2.5012
	2.40741
	3.14138
	3.85185
	2.26833
	3.13345
	0.630511
	3.43915
	4.07591
	4.89124
	2.91317
	1.86697
	2.94785
	3.16121
	2.49879
	2.63668
	2.30535
	3.25156
	3.94006
	3.13113
	2.06349
	1.83422
	2.24293
	1.99735
	1.96617
	1.17914
	2.70946
	2.82984
	2.74929
	2.94785
	3.69709
	2.56218
	3.92672
	4.03169
	3.98765	2.75865
7	2.06349
	2.82248
	1.76787
	1.41612
	2.48199
	2.97986
	1.03175
	2.57793
	2.62786
	2.29277
	1.50072
	3.23685
	4.0582
	1.0582
	2.06349
	3.13577
	1.86519
	2.93713
	2.14273
	3.5056
	3.43915
	2.10935
	1.28968
	1.54762
	2.90202
	1.41612
	1.47322
	0.720356	2.23084	2.48895
				Mean in total	2.3278
				Standard deviation	0.196242

## Sheet: Rab7
Hyphe	Velocity	Mean of every hyphae	Mean of every experiment
1	3.43686
	2.00729
	3.30159
	2.23396
	1.54697
	1.37474
	1.2506
	1.2037
	2.57722
	0.917108
	1.52851
	1.19224
	1.14554
	1.19224
	1.14554
	1.58812
	1.56045
	1.90379
	2.36744
	1.2219
	0.860505
	2.38448
	0.331096
	1.47533
	2.92328
	2.13992
	2.26002
	1.11772
	1.30688
	1.07985
	1.9671
	1.54633
	1.03175
	1.57368	1.66746
2	2.24182
	1.74035
	2.4681
	0.379984
	1.01505
	1.00048
	1.83422
	1.91064
	5.14159
	1.98707
	2.40741
	2.755
	2.88889
	0.728291
	1.24984
	1.65079
	2.26002
	0.824847
	1.4903
	0.475946	1.82253	1.7249
3	1.71767
	1.74603
	6.0085
	3.51558
	2.14947
	2.06349
	1.30601
	1.37566
	2.63376
	3.43915
	1.78598
	6.19048
	1.96523
	4.8068
	0.558862
	1.03232
	1.75649
	1.40797
	2.23545
	1.60672	2.46508
4	2.88889
	2.56026
	1.29924
	1.76871
	1.60494
	4.81481
	1.80405
	1.37681
	0.687449
	2.97839
	1.95102
	2.29277
	3.02243
	2.27513
	1.37566
	2.84958
	3.02243
	1.63937
	7.22222
	1.37566
	2.4042
	3.32821
	1.37483
	1.57218
	1.78836
	1.43732
	3.54316
	2.3195
	7.05026
	1.37515
	3.31409
	1.60316
	8.9418
	2.52205
	1.60672
	2.57507
	2.52205
	1.31234
	2.20106
	1.37464
	1.76702
	4.4709
	1.08088
	0.884354
	0.837116
	2.33862	2.48598	2.47964
5	1.4903
	1.08567
	1.2037
	1.20471
	1.71814
	1.19171
	1.68729
	1.37719
	3.43457
	0.49084
	2.23545
	1.37566
	2.36744
	1.03175
	2.27513
	4.81481
	1.67204
	1.23645
	1.80405
	0.756614
	2.51645
	1.63496
	2.40875
	2.53968
	0.962963
	1.78717
	1.72149
	2.20106
	1.60316	1.78721
6	2.20106
	2.65843
	2.4034
	0.37037
	2.84958
	2.99962
	0.801578
	2.40741
	1.32343
	1.14554
	2.41143
	1.47392
	2.34175
	1.71862
	2.75745
	1.51323
	1.23975
	3.58935
	3.30159
	1.92593
	1.39828
	1.51525
	0.437181
	2.88696
	2.40474
	1.57069	1.9864
7	1.4866
	1.00048
	2.36744
	3.04321
	2.06153
	1.54848
	1.68136
	5.14159
	2.14947
	2.88889
	4.94579
	2.75745
	2.52205
	1.65079
	0.945767
	4.14079
	1.37452
	0.884354
	3.6603
	1.221
	2.84958
	3.6603
	1.83218
	1.42479
	2.57937
	1.06543
	2.30626
	2.05892
	1.23645
	1.3775
	5.50265
	5.50265
	2.40741
	1.2017
	1.37566
	1.2017	2.36262	2.07176
				Mean in total	2.11057
				Standard deviation	0.377785

## Sheet: S180A
Hyphe	Velocity	Mean of every hyphae	Mean of every experiment
1	4.80414
	2.57937
	3.38841
	4.12698
	2.45654
	3.09009
	3.43915
	1.48865
	5.86611
	4.53968
	3.43915
	2.40741
	1.65079
	3.27265
	2.28769
	1.2037
	2.13992	3.06944
2	2.12602
	2.84958
	1.99471
	2.84958
	3.77992
	3.04611
	2.65306
	2.17813
	2.25108
	3.2672
	2.26002	2.65958
3	5.50265
	3.95503
	5.26168
	3.57196
	6.53439
	5.05533
	4.24162
	2.06196
	1.20471
	4.12012
	5.28511
	2.61028
	2.29022
	2.88504
	1.14554
	3.61111
	2.57937
	2.75132
	3.02645
	1.63224
	2.61376	3.42571
4	2.9806
	2.6455
	1.46164
	2.52018
	3.95503
	2.57722
	2.29404
	2.75132
	3.33771
	3.55774
	3.30159
	1.80556
	2.47619
	4.29536
	3.33771
	2.06349
	1.71958
	1.71958
	3.35317
	2.47619
	2.28769
	6.90131
	3.09782
	1.58096
	2.23545
	2.9806
	3.57196
	3.71429
	2.26984
	3.98942
	1.44444
	2.18855
	4.01235	2.87588
5	3.1284
	2.33551
	2.20106
	2.40741
	2.40741
	3.31714
	6.20426
	4.27024
	3.25156
	4.20945
	2.57937
	2.6749
	3.57672
	2.81385
	3.00926
	2.06349
	2.82011
	1.54762
	3.02645
	2.84958
	1.78836
	1.67045
	4.12698
	2.17813
	3.2328
	1.65079
	1.9285
	2.92328
	4.26455	2.91233
6	2.06196
	4.24162
	1.47322
	2.94504
	2.29277
	1.48865
	3.09524
	2.06349
	4.64286
	1.32922
	1.85714
	3.29281
	3.43915
	2.74903
	2.8523
	2.45654
	2.35828
	1.71958
	2.67292
	2.56218
	3.64307
	4.4709
	3.74208
	1.65079
	5.08995
	2.6749
	3.53741
	3.10041
	1.83422
	2.65559
	1.92336
	3.56721
	1.44444
	3.44202
	3.29939
	2.65054
	1.60494
	4.0582
	2.5548
	2.94504
	6.87831
	1.83422
	1.48865
	2.57507
	3.27265
	2.63376
	4.53364
	2.34175
	2.29022	2.8435
7	4.20341
	1.37566
	3.9777
	4.32763
	4.12698
	2.15126
	2.57937
	3.37037
	1.94885
	3.56205
	4.29536
	4.61829
	3.43407
	2.06349
	3.34089
	3.2672
	3.43915
	3.57672
	3.0973
	3.70441
	3.30159
	4.02489
	3.13113
	1.86786
	2.75132
	2.33862
	2.40741
	3.02645
	3.04321
	5.49349
	3.02444
	2.06625
	2.67292
	4.00789
	2.65306
	3.00926
	2.82357
	3.26448
	3.20988
	2.88889
	2.29277
	1.03175
	2.66534
	2.93713
	3.05476
	3.35597
	4.89124
	1.18416
	4.58554
	2.22108
	3.49842
	2.74903
	2.86278
	4.29894
	2.06349
	5.86611
	3.77887
	3.77992
	2.52018
	2.59655
	1.83422
	3.32821
	3.43739
	2.69251
	4.54574
	2.94504
	3.85699
	7.91005
	2.29277
	3.20988
	4.81481
	1.91064
	6.36243
	3.44145
	5.50265
	2.29022
	2.36052
	1.71672
	1.71958
	4.29179
	3.20631	3.25149	3.05162
8	3.10041
	2.06349
	3.88906
	1.83422
	2.4795
	2.98392
	1.71672
	1.37261
	1.83626
	1.72101
	4.97847
	2.52205
	4.42941
	3.30159
	2.9806
	3.30159
	2.75132
	2.92328
	2.75132
	3.63568
	1.99338
	2.75592
	1.37566
	4.48585
	3.20276
	2.40741
	2.06546
	8.9418
	0.993533
	1.51121
	3.44298
	2.05664
	2.5548
	1.97587
	5.50265
	5.32182
	13.0688
	1.54762
	0.883512
	2.9806
	2.17571
	2.9806
	2.9806
	2.75132
	1.68136
	8.9418
	1.78836
	1.92593
	2.92328
	2.23173
	1.54891
	2.74218
	4.81481
	2.57937
	3.43915
	6.53439
	3.89771
	1.64969
	3.0918
	2.23545
	1.96523
	2.61376
	2.75132
	0.94498
	2.63376
	2.91842
	3.43915	3.07196
9	2.75132
	2.36919
	1.75649
	3.43915
	4.00789
	2.29277
	3.43534
	2.25894
	1.65079
	1.03089
	2.40741
	1.2774
	2.40741
	3.26176
	2.41009
	1.10053
	3.16191
	1.87477
	3.73039
	3.73039
	3.43343
	3.78938
	3.60911
	1.51121
	3.04321
	2.65306
	2.17813
	1.63224
	3.69709
	3.30159
	1.37566
	2.92328
	2.49339
	2.52205
	2.61376
	6.46561
	3.77887
	3.09524
	1.44348
	1.78598
	1.46164
	1.30688
	7.51603
	8.59788
	1.29924
	4.12698
	1.37566
	2.75132
	1.03175
	0.993533
	0.764256
	3.61111
	1.94885
	4.46718
	2.19813
	4.11327
	4.29894
	1.67045
	2.92816
	2.06074
	2.75132
	2.75132
	2.59655
	3.78307
	3.0918
	3.6081
	3.26176
	2.82775
	3.29719
	5.15873
	1.8759
	3.78307
	2.52205
	3.2672
	2.6749
	2.92328
	1.85714
	2.75132
	2.63668
	9.97354
	3.89771
	3.43915
	5.50265
	1.92464
	3.18122
	1.83422	2.94645
10	2.68879
	2.06196
	1.2381
	2.75132
	3.57672
	2.06349
	2.25786
	1.79802
	2.23359
	3.32821
	2.94785
	2.3195
	5.5149
	2.26984
	2.17813
	3.78307
	2.61376
	1.66318
	3.73039
	3.55379	2.72862
11	2.88761
	3.20276
	1.65889
	1.52965
	1.89153
	2.61202
	2.81635
	4.72105
	3.77677
	2.52205
	4.30612
	2.49339
	7.56614
	3.61111
	3.03792
	1.66226
	2.02145
	5.04409
	2.88889
	4.24162
	3.66843
	2.75132
	2.40741
	2.68879
	1.23645
	3.8322
	1.91064
	3.09524
	3.20988
	2.06546
	2.84958
	1.67045
	2.83494
	2.35828
	1.37566
	4.4709
	3.54985
	3.54985
	1.17914
	2.63668
	2.35603
	1.78836
	3.85185
	7.22222
	2.29277
	2.83494
	3.43457
	2.52205
	2.9806
	2.9806	3.00194
12	4.05329
	3.07368
	1.86519
	2.86915
	5.72556
	4.25887
	3.26176
	0.581712
	1.99604
	3.43915
	2.54328
	3.37662
	2.40741
	1.37566
	2.75132
	2.06349
	2.06349
	3.43915
	0.941572
	3.42773
	2.755
	1.92336
	3.71429
	2.4542
	2.40741
	2.9806
	2.06074
	2.35828
	1.46164	2.67688
13	3.43915
	3.26448
	1.89972
	2.12345
	1.51323
	1.92336
	2.65559
	2.25894
	3.5222
	2.54994
	1.8759
	2.06349
	1.17802
	4.22525
	2.4054
	2.75132
	3.20988
	2.51645
	1.71814
	1.60494
	2.59655
	2.9806
	2.84958
	3.57672	2.52926
14	2.06099
	2.97839
	1.50072
	0.687831
	2.66312
	2.28938
	5.82714
	1.17914
	1.2027
	1.51323
	2.33862
	2.92328
	1.65079
	1.2381
	2.47619
	1.58201
	3.57672
	3.09524
	1.21693	2.21055
15	2.20983
	4.12698
	3.30159
	3.24263
	1.44444
	3.2672
	2.19813
	4.82124
	2.06212
	2.13228
	1.27618
	2.23545
	2.05664
	2.36052
	1.65079
	0.802469
	1.76871
	0.802469
	0.437976
	2.75132
	1.3749	2.2059	2.81817
16	3.73039
	2.12081
	4.26455
	3.84672
	3.50327
	2.05664
	0.988345
	1.98707
	1.26056
	2.44743
	3.02243
	5.50265
	2.5012
	2.56373
	3.63222
	1.37796
	2.40607
	2.68879
	1.94885
	2.67292
	1.99471
	2.89275
	1.71576
	2.12081
	4.64673
	3.0918
	3.32451
	1.37566
	3.98942
	2.06196
	2.13228
	1.47392
	3.43457
	2.4795
	4.81481
	4.35143
	0.893584	2.73829
17	2.47619
	1.92336
	2.20106
	2.49339
	2.29277
	2.51645
	2.65306
	3.71429
	3.89771
	3.06304
	2.11532
	1.30688
	2.84687
	2.68716
	1.88007
	3.05703
	3.30881
	1.47322
	3.61111
	2.21306
	8.73193
	2.68075
	2.6749
	1.22827
	4.57537
	2.36919
	2.68879
	3.35038
	6.87831
	5.35794
	2.4058
	2.81823
	2.94504
	2.66534
	2.49339
	3.77887
	1.65079
	2.75132
	2.59847
	4.12698
	1.79894
	1.44444
	3.43153
	3.01177
	2.98281
	4.24634
	1.83286
	2.74949
	2.12602
	2.66757
	1.26032
	1.37452
	2.06502
	2.40207
	2.59847
	2.7487
	1.40393
	2.47619
	4.7054
	2.6749
	1.90016
	1.58201
	2.18855
	1.99471
	2.29277
	3.36273
	1.2037
	3.35038
	2.74522
	1.54762
	2.06349
	1.37464
	2.06349
	2.755
	3.09524
	1.68136
	2.0612
	2.41546
	2.75132
	1.54762
	3.00926
	1.52233
	2.06196
	3.61111
	2.1415	2.66853
18	2.92328
	2.6749
	4.07785
	2.52205
	8.19931
	3.43588
	2.9557
	1.22281
	1.18735
	3.43915
	0.801578
	1.75779
	2.54328
	3.18122
	1.96523
	2.75132
	1.65079
	2.45654
	6.17675
	3.43915
	3.30159
	1.68136
	2.88889
	2.11363
	2.52065
	0.468833
	2.51645
	2.67094
	3.23955
	2.61376
	1.37566
	2.89275	2.73894
19	4.51573
	4.72884
	2.33707
	3.58935
	2.75132
	2.75132
	3.98942
	1.72245
	2.57507
	3.02645
	3.93046
	2.9806
	3.57672
	2.52205
	1.71767
	2.44562
	2.29447
	6.19048
	2.26002
	5.22751
	2.05892
	3.44374
	4.81481
	3.86905
	2.57793
	3.57672
	2.44562
	2.52205
	3.09318
	1.72245
	0.982615
	2.82566
	0.89418
	3.18122	3.03355
20	2.47509
	3.94845
	1.09906
	1.52233
	3.94845
	2.57722
	2.20106
	2.23545
	2.37095
	4.9951
	2.75438
	1.96523
	1.46737
	1.81227
	2.84958
	3.85699
	2.9806
	3.63568
	2.74827
	2.40741
	10.2946
	3.14437
	2.06349
	2.75132
	3.09524
	4.48585
	3.61111
	1.80706
	1.23645
	6.87831
	3.43534
	4.4709
	2.97399
	1.29924
	2.6155
	2.36919	3.06619
21	1.93726
	0.859788
	0.10582
	0.94498
	1.76871
	2.86437
	0.601351
	1.10053
	2.63668
	3.03961
	2.57793
	2.33862
	2.3195
	2.06196
	2.49339
	1.98707
	3.03792
	4.01235
	2.74725
	2.52485
	2.94785
	2.75132
	4.29894
	4.11783
	1.78836
	3.15981
	2.35828
	5.50265
	2.06153
	1.92336
	1.37566
	0.964249
	1.60494
	4.82554
	3.43153
	1.76702
	3.6766
	2.06349
	1.81697	2.42041
22	2.06349
	2.92085
	1.3259
	2.29277
	3.43915
	4.00192
	2.11846
	3.55379
	2.75395
	3.30159
	0.962963
	2.20106
	1.37697
	1.88839
	2.06349
	2.17813
	2.06349
	2.45654
	1.96523
	2.06349
	4.12698
	1.30688
	2.41143
	2.06349
	2.55724
	2.75132
	2.89275
	2.49547
	1.83422
	2.55724
	3.57672
	1.4903
	2.75132
	2.75132
	2.06349
	2.00506
	2.54328
	1.14554
	1.37566
	2.88504
	5.9612
	15.8201
	1.21631
	3.61111
	2.63376
	1.9671
	2.27136
	2.29277
	2.63668	2.71402	2.74581
				Mean in total	2.87187
				Standard deviation	0.159816

## Sheet: S180E
Hyphe	Velocity	Mean of every hyphae	Mean of every experiment
1	1.62054
	2.16931
	2.52205
	0.786092
	1.92464
	2.29022
	2.23731
	1.71958
	1.89469
	2.40741
	1.17914
	2.06349
	1.37452
	3.02645
	2.23669
	0.832345
	2.22108
	0.77037
	2.06349
	1.83422
	2.40741
	0.802469
	2.57507
	2.23545
	1.60316
	1.03175
	1.6486	1.8325
2	2.23173
	0.918128
	2.84958
	1.37566
	2.4042
	2.12199
	1.93726
	2.06349
	2.06349
	2.59847
	2.61725
	0.825397
	1.83422
	2.37614
	2.18855
	2.11749
	2.39941
	2.07039
	1.83015
	1.37796
	2.05892
	2.52205
	3.43915
	0.89418
	2.40741
	3.09524
	2.33551
	1.37496
	2.20106
	2.75132
	0.763691
	0.917108
	1.03175
	1.37383
	0.77381
	1.89153
	0.688341
	1.88839
	1.52851
	2.58367	1.91803
3	1.90379
	3.71429
	3.44298
	2.06074
	3.90639
	2.06349
	3.05929
	2.47289
	2.58367
	1.64969
	1.76702
	3.85185
	3.89771
	1.37566
	2.61376	2.69088
4	1.37566
	2.84958
	1.23645
	2.06809
	1.71958
	1.03175
	0.606909
	4.81481
	1.92336
	1.71958
	1.83422
	2.88889
	1.37566
	2.33707	1.9844
5	2.26833
	1.99471
	1.65079
	2.29277
	2.058
	2.33862
	2.1952
	1.58201
	2.98724
	1.92336
	1.97916
	0.91609
	2.75132
	2.88504
	1.92593
	3.89771
	1.94885
	1.37435
	1.89469
	4.59575
	1.97587
	2.55724
	4.58554
	2.51645
	2.17043
	5.26168
	0.602354
	2.47619
	2.06349
	2.204
	1.57069
	2.57507
	4.01681
	2.26833
	3.85185
	3.43915
	2.75132
	2.92328
	4.82554
	9.62963
	4.4709
	8.9418
	5.50265
	2.19813
	2.75132
	2.75132
	2.75132
	3.00926
	5.27337
	2.75132
	3.02645
	2.20106
	3.0918
	2.06349
	3.43915
	2.92328
	2.92328	2.97886
6	1.99471
	1.60316
	2.06349
	1.99471
	2.79912
	3.23955
	2.06349
	3.02645
	2.66312
	1.2027
	2.52205
	3.73039
	4.26455
	3.32451
	2.35828
	1.96523
	1.37261
	4.65061
	2.74522
	4.22525
	5.14159
	2.84958
	2.52205
	2.06074
	2.33862
	2.92328
	2.7487
	1.47392
	1.37435
	2.47619
	2.9806
	2.40741
	1.14638
	3.78307	2.64811	2.42874
7	2.83967
	2.57937
	1.6486
	3.93046
	3.93046
	1.41557
	3.43686
	2.57937
	3.78307
	3.0918
	2.44381
	2.51925
	1.71814
	3.14138
	2.16175
	3.04321
	2.74827
	2.83494
	2.33862
	1.2037
	1.83015
	0.89418
	2.75132
	5.86611
	3.6603
	1.94885
	1.37566
	4.12698	2.70864
8	3.04321
	2.03074
	1.83422
	2.84958
	2.75132
	1.71958
	1.99471
	1.51323
	3.08495
	2.23545
	3.16402
	1.80405
	1.14638
	2.23545
	1.37435
	2.86915
	1.14511
	1.94669
	1.37668
	1.60316
	1.17009
	1.92336
	2.75132
	1.37566
	1.67045
	0.884354
	1.78598
	1.10053
	9.56586
	2.80864
	1.54762
	0.982615
	1.37566
	3.2328
	1.65079
	1.21693
	1.75779
	1.91519
	1.41557
	3.43343
	2.82984
	1.51121
	2.92328
	1.56325	2.13896
9	2.75132
	2.06349
	2.81215
	2.47509
	2.6749
	1.92464
	0.962963
	7.32059
	2.8373
	3.30159
	1.90781
	2.29277
	1.2774
	1.71767
	3.32451
	1.54762
	3.89771
	3.04611
	3.20988
	2.29277
	1.67045
	1.78836
	3.2672
	3.43739	2.6584
10	2.31221
	5.6746
	2.96144
	2.25786
	2.86596
	2.75132
	4.22525
	2.61028
	1.80706
	1.86342
	3.43915
	1.71862
	2.95066
	4.12698
	1.95102
	3.01841
	3.44489
	1.95102
	3.01841
	3.44489
	3.43915
	3.43915
	3.89771
	2.45654
	2.8373
	3.89771
	4.70018
	5.50265
	2.61028
	1.7425
	3.14437
	2.66091	3.08506
11	2.94785
	2.66534
	3.43534
	2.12081
	2.59847
	1.83422
	2.23173
	1.2381
	1.89469
	3.18122
	2.59126
	1.5642
	3.43915
	3.2672
	1.92336
	4.11783
	1.47392
	3.56721
	2.35828
	3.63568
	4.12698
	2.21634
	2.06235	2.06235
12	1.94669
	1.37637
	2.06349
	3.30159
	2.26002
	4.13618
	1.85591
	2.47289
	1.20304
	1.37474	2.19909	2.5774
13	1.66886
	1.89469
	2.51925
	1.76871
	1.95102
	4.26455
	2.99962
	2.49339
	2.06044
	3.61111
	3.57672
	1.03117
	2.61028
	2.21634
	1.76871
	1.90476	2.39623
14	2.81385
	2.29277
	2.8028
	2.68254
	2.86596
	3.63568
	2.6155
	1.83422
	2.20106
	1.7769
	4.54574
	4.12698
	6.87831
	1.14554
	3.95503
	5.15873
	1.88996
	1.71958	3.05228
15	1.14638
	2.1164
	2.23545
	1.43819
	1.37566
	2.84687
	0.515443
	3.32451
	2.40474
	3.16402
	3.78307
	1.2381
	2.52205
	1.76871	2.13426
16	1.81337
	1.03175
	3.37037
	3.66843
	2.36744
	3.16825
	2.66091
	3.7375
	4.12698
	3.89338
	5.08995
	2.75132
	3.20988
	1.06366
	2.06349
	0.962963
	2.29277
	2.29277
	0.973886	2.65995
17	3.02243
	1.71958
	2.47619
	3.44489
	3.29719
	5.05533
	2.63962
	2.75132
	2.14768
	3.95503
	6.19048
	3.43915
	4.64286
	5.93482
	3.79572
	2.97729
	2.75132
	3.20276
	1.51323
	2.75132
	3.43915
	1.60494
	1.76702
	2.06349
	1.96336
	1.68012
	3.61111
	2.9806
	3.04321
	1.2774
	4.12698
	1.37566
	3.20988	3.02579
18	3.36273
	3.36273
	4.81481
	2.45654
	1.51323
	1.16342
	1.43218
	2.63376
	2.29022
	2.5548	2.71941	2.71941
				Mean in total	2.55081
				Standard deviation	0.145348

## Sheet: S126A
Hyphe	Velocity	Mean of every hyphae	Mean of every experiment
1	2.61376
	1.37566
	1.26102
	1.96149
	4.01235
	3.09009
	2.1415
	1.9856
	2.3195
	2.36052
	1.37566
	1.14554	2.13689
2	3.1871
	1.89153
	17.1958
	4.12698
	2.06349
	1.24669
	3.14138
	2.52205
	2.66312
	2.33551
	2.92328
	3.09009
	2.98724
	3.23955
	3.14437
	1.58096
	1.37305
	4.58554
	4.12698
	1.94885
	4.12698
	2.80423
	1.28338
	2.94785
	3.70934
	1.03175
	3.89771
	4.52003	3.34624
3	2.93713
	1.54762
	2.75132
	2.30915
	2.67688
	2.34748
	1.89153
	3.09524
	2.64415
	1.83422
	1.28861
	2.06349
	1.22827
	3.71924
	2.40741
	2.27749
	2.5012
	2.52018
	2.33707
	2.21634
	2.92328
	2.47619
	7.61692
	1.14638
	2.1952
	1.92593
	5.49044
	1.88839
	3.43915
	3.09524
	1.60494
	4.58554
	3.29281
	2.5548
	1.94885
	3.43915
	1.71958
	2.6749
	3.15981
	1.37566
	2.86596	2.63447
4	2.93358
	3.02243
	2.23545
	2.45654
	3.27265
	2.63962
	2.01058
	3.61111
	1.88996
	4.80414	2.88761
5	1.74978
	2.55237
	1.47392
	2.41546
	3.02444
	1.89153
	1.54848
	3.09524
	1.78836
	1.86519
	2.86278
	2.61376
	1.78836
	1.37658
	2.91842
	1.71958
	2.75132
	2.35828
	3.71429
	1.85591
	2.23545
	1.78598
	1.37566
	1.2381
	4.4709
	1.96523
	3.94845
	1.92336
	1.57218
	2.88889
	2.40741	2.29599	2.68363
6	2.49339
	1.51323
	3.43915
	1.10053
	2.06349
	5.50265
	1.28968
	2.61376
	1.54633
	1.26102
	2.97399	2.3452
7	1.52851
	2.57937
	1.97669
	1.30688
	2.17133
	2.20106
	1.92464
	2.47619
	2.29532
	3.2672
	2.51925
	2.45654	2.22525
8	1.69868
	2.6749
	2.35828
	1.66226
	1.83286
	1.66226
	2.13992
	2.23545
	1.12947
	1.504
	1.37566	1.84307
9	2.31757
	1.6959
	0.275132
	1.81227
	1.89153
	2.57937
	1.57368
	2.51645
	2.23173
	2.06349
	2.36744
	2.75132
	3.85185
	1.69312	2.11578
10	4.29894
	2.23545
	2.55237
	1.80706
	4.13618
	3.20988
	2.69042
	2.4542
	1.55908
	1.51323
	4.12698
	2.51645
	3.54985
	1.48865
	4.12698
	2.63668
	3.16402
	2.55724
	1.80405
	2.88889
	0.98168
	1.03347
	1.23645
	2.61028
	2.54269
	1.43298
	2.14628
	1.43298
	2.17813
	2.06579
	1.99471
	1.37566
	2.92328
	1.75779
	2.8028
	1.32207
	1.86697
	2.89275
	2.19813
	7.22222
	1.60672
	1.37566
	1.60494
	0.962963
	2.23545
	1.96523	2.37141	2.24978
11	2.59655
	2.7487
	1.57069
	3.09524
	1.37566
	1.46164
	1.92593
	1.60494
	2.47289
	3.02645
	2.33862	2.20157
12	2.40661
	3.21226
	4.29894
	3.13345
	2.35379
	3.09524
	1.65079
	2.01436
	2.29277
	1.54762
	2.75132
	2.37758
	2.23173
	2.65306
	2.06349
	2.14947
	2.47399
	3.45066
	3.66843
	1.37566
	2.88504
	3.89771
	2.40741
	1.83218
	1.48865
	3.21703
	1.20471
	5.14159
	1.96523
	2.57937
	2.16175
	3.14138
	1.78717	2.57304
13	2.26833
	1.92593
	2.06349
	2.23359
	2.06349
	2.21634
	1.9009
	1.23645
	3.43915
	5.50265
	1.25962
	1.52738
	1.37566
	2.41143
	5.15873
	2.19959
	2.20106
	2.3195
	1.29827
	1.46164
	0.999875	2.2411
14	2.75132
	2.10395
	2.06349
	1.86697
	2.52392
	2.61202
	2.59847
	2.75132
	2.06153
	2.13992
	3.00926
	1.68729
	1.48148
	2.9806
	2.68254
	4.58554
	3.63568
	2.8373
	3.29719
	3.20988
	2.41143
	2.1415	2.61057
15	2.06349
	2.75132
	2.9806
	2.70091
	2.13992
	1.83422
	0.589569
	2.13833
	3.09524
	1.43732
	1.32981
	2.52018
	3.98942
	2.49547
	1.71843
	0.835223
	4.32351
	2.35828
	1.10053	2.23167	2.41533
				Mean in total	2.46865
				Standard deviation	0.21894

## Sheet: S216E
Hyphe	Velocity	Mean of every hyphae	Mean of every experiment
1	3.34089
	3.20988
	1.51323
	2.23731
	2.755
	2.61376
	7.56614
	2.06349
	3.24263
	2.23545
	2.40741
	2.06546
	3.09524
	2.33862
	2.06502
	1.92336
	4.81481
	2.06074
	1.10053
	3.04611
	3.20631	2.80483
2	4.12698
	3.02645
	2.86278
	2.45888
	2.75132
	2.20106
	1.80556
	3.02243
	2.92328
	4.58554
	2.97399
	2.23545
	1.5502
	2.29022
	1.65079
	1.93726
	2.2147
	1.37796
	3.43915
	1.23727
	2.17813
	3.20988
	1.65079
	2.51645
	2.52018
	4.3466
	2.17813
	2.13992
	2.75132
	2.9806	2.57144
3	2.88504
	1.2027
	2.98281
	2.36744
	2.5548
	1.42089
	2.61376
	1.71958
	2.86596
	2.84958
	2.06349
	1.54633
	2.52018
	2.06502	2.26126
4	2.06349
	2.4058
	4.13157
	1.83422
	2.59847
	2.75132
	2.75132
	3.24263
	3.20988
	2.31361
	2.52205
	1.54633
	2.49131
	2.40741
	2.84958	2.60793
5	2.97839
	2.59463
	1.98707
	1.86875
	2.29107
	2.06694
	7.56614
	1.99471
	1.68261
	1.44541
	2.57937
6	2.92409	2.66493
	0.825397
	4.47836
	3.43001
	3.43915
	1.92593
	2.33862
	3.02645
	7.12341
	2.58948
	4.39625
	1.79075
	3.66843
	2.81215
	2.52205
	3.24263
	2.20106
	3.66843
	2.5548
	1.94777
	3.43915
	2.52205
	5.08995
	3.24263
	1.97587
	2.40741
	2.88889
	1.96336
	1.37483
	1.60851
	2.66091
	2.65306
	2.97729
	3.77677
	4.03764
	1.46164
	1.18807
	1.96523
	1.37566
	2.47619
	3.70934
	2.23173
	2.82984
	2.6749
	2.94785
	2.84958
	3.77677
	2.35009
	1.89153
	1.30688
	2.90417
	1.56325
	5.74469
	0.816799
	2.65306
	2.74674
	1.79075
	3.08837
	3.43915
	1.37566
	2.0205	2.73282	2.64854
7	3.17166
	3.39736
	3.43915
	3.09524
	4.95238
	2.59655
	2.3195
	1.94669
	2.63668
	4.12149
	3.98942
	2.13833
	2.40741
	1.79894
	3.52807
	4.25887
	1.96149
	3.81845
	3.14138
	2.82011
	2.67292	3.05772
8	2.3594
	4.32351
	3.50794
	1.37496
	2.6749
	2.06074
	6.21118
	2.31361
	1.51121
	2.96144
	3.16402
	2.06177
	1.86697
	3.20988
	1.67045
	2.06349
	2.35009
	3.32083
	2.17813
	2.52205
	5.50265
	0.687831
	1.81227
	2.40741
	1.03003
	2.68879
	3.71924
	2.40474
	2.52205
	1.96523
	4.13387
	2.23545
	3.66843
	2.06349
	5.15873
	3.78307
	0.962963
	3.43915
	4.30612
	3.09524
	2.06474
	3.00675
	3.6603
	2.65054
	2.23545
	1.94885
	2.32336
	2.47289
	1.71958
	2.59655
	3.30159
	2.49131
	2.84958
	2.40474
	2.92328
	2.06521
	1.22827
	2.12602
	1.65079
	1.49196
	1.78598
	1.60316
	2.63376	2.61156
9	2.74991
	2.23545
	4.12698
	3.43534
	1.73768
	2.98281
	2.68254
	2.06196
	3.43915
	1.48947
	1.96523
	2.86596
	3.2672
	3.77677
	3.78307
	2.57937
	2.90202
	3.00926
	4.12698
	3.02444
	2.45654
	1.88996
	1.13001
	1.37566
	3.43915
	5.27337
	2.61028
	2.90202
	3.84672
	4.12698
	5.84656
	3.61111
	3.09868
	5.50265
	3.6051
	2.29277
	1.86697
	2.52205	3.04311
10	3.00368
	3.38798
	1.91064
	2.40741
	2.92085
	4.29536
	2.54328
	3.50168
	2.9806
	2.97839
	3.78307
	2.46336
	2.54497
	2.74966
	2.57937
	2.7485
	3.02645
	3.6603
	5.04409
	1.37383
	6.01852
	4.24162
	4.53364
	4.95238
	1.76702
	2.17571
	2.75071
	3.36273
	3.09524
	2.61376
	2.24691
	2.12081
	4.55688
	1.83286
	3.51558
	3.60961
	3.64003
	2.95363
	2.9984
	3.55379
	3.71946
	2.92328	3.16872
11	2.27397
	3.11955
	3.14437
	2.81385
	3.55182
	2.61376
	4.29536
	3.31209
	2.18723
	2.33012
	2.14768
	1.91206
	2.87638
	2.95767
	1.32716
	3.63568
	3.30379
	2.86596
	3.8322
	1.66667
	4.24162
	1.40516
	2.06235
	2.15425
	1.89153
	1.96523
	2.82775
	5.50265
	2.9806
	1.54762
	2.62626	2.75395
12	3.52513
	4.29536
	4.04438
	3.43915
	4.46594
	4.92945
	3.82855
	2.47619
	3.89771
	4.24162
	2.45654
	1.7769
	4.27179
	3.592
	3.44202
	3.24263
	4.12149
	3.78307
	3.14138
	3.43915
	3.43588
	2.61028
	2.06349
	8.50214	3.70926	2.97652
13	3.06212
	3.2863
	2.57937
	1.87924
	1.97422
	2.36919
	2.63668
	2.75132
	2.4542
	2.74766
	1.80405
	2.86596
	3.44489
	3.09318
	3.14437
	1.0998
	5.03291
	2.49339
	2.47619
	2.63668
	1.37496
	3.2075
	2.44562
	1.85467
	1.47392
	2.06349
	2.59655
	2.57937
	3.20631
	3.14437
	1.66133
	2.06349
	1.52965
	1.96336	2.49989
14	4.03527
	3.07231
	5.50265
	2.49969
	3.38183
	2.9806
	2.85714
	4.27984
	2.90417
	4.12306
	3.09524
	4.58554
	3.00675
	3.96163
	3.85185
	3.78307
	2.40741
	2.83494
	3.26992
	3.28387
	1.75084
	2.00617
	2.75132
	2.33862
	2.00955
	6.43405
	2.06166
	4.13157
	2.74991
	3.14437
	3.04756
	3.13345
	2.5548
	2.62626
	4.12698
	1.20304
	2.96296
	3.43915
	3.61714	3.2258
15	3.00682
	2.338
	2.79315
	1.37566
	2.85714
	3.97029
	1.95767
	2.7498
	3.73394
	2.66534
	2.44562
	2.4054
	3.98942
	2.22108
	2.13833
	3.52513
	1.60494
	4.58554
	2.47509
	3.32451
	1.89153
	2.68554
	3.592
	3.05703
	3.93046
	2.8373
	3.04611
	3.18122
	2.92328
	3.35317
	5.35794
	4.58554
	3.51298
	5.64021
	2.63668
	2.27749
	4.12698
	2.32336
	3.11678
	2.66534
	1.78955
	3.14737	3.04383
16	2.27151
	2.16931
	2.63668
	3.43915
	2.51925
	3.30159
	2.86596
	2.06044
	2.97399
	3.82411
	4.01235
	2.23545
	3.58149
	3.16402
	3.16402
	3.35317
	2.54497
	3.43915
	8.22655
	3.85185
	2.06349
	4.1224
	4.53968
	3.29719
	2.49339
	1.71958
	3.43915
	2.75132
	1.62578
	2.75132
	5.35081
	2.90202
	5.28511
	5.08995
	2.84958
	3.09009
	3.20988
	8.25397
	2.21634
	4.80947
	4.46594
	3.84672
	1.78836
	3.98942
	3.89771
	2.68254
	4.12698
	1.78836
	2.5548
	1.72072
	1.653
	2.17813	3.31131
17	2.84177
	4.04101
	2.86596
	3.09671
	3.09266
	2.88889
	3.84929
	3.22751
	3.52807
	3.92063
	3.05703
	4.12698
	3.13692
	4.81481
	2.53426
	2.47784
	3.85185
	3.43915
	2.06625
	3.2672
	4.12698
	2.55724
	2.49969
	3.90639
	6.16991
	3.78307
	1.90781
	0.807453
	3.74763
	1.60316
	2.14947
	2.16931
	3.73394
	1.80405
	1.71958
	2.65306
	3.26176
	3.73394
	2.82775
	2.75132
	1.47392
	3.56421
	3.74486
	2.54497
	2.4372
	3.43915
	3.43915
	5.04409
	1.95102
	3.2672
	5.15873
	1.60494
	4.82285
	2.86596
	2.06546
	4.35626
	1.68012	3.09787
18	2.20253
	2.74218
	2.57793
	1.89153
	3.43915
	2.75132
	4.58554
	3.43915
	3.43915
	1.86519
	1.57218
	4.4709
	4.4709
	0.687067
	2.1597
	1.4903
	0.802469
	1.89153
	10.3175
	2.19959
	1.95102
	1.92593
	1.47392
	2.17571
	2.92328
	5.48436
	5.23449
	1.53439
	4.81481
	3.16402
	5.26168	3.06256	3.07164
				Mean in total	2.93563
				Standard deviation	0.221975

## Sheet: dpro45 with gul1-gfp
Hyphe	Velocity	Mean of every hyphae	Mean of every experiment
1	2.34764
	1.79894
	2.95767
	2.74929
	2.31221
	3.89771
	2.1733
	2.26002
	2.27397
	3.01177
	4.12306
	2.37614
	2.25245
	2.75132
	2.00617
	1.96617
	3.66843
	2.82775
	1.91206
	1.37566
	2.06349
	1.85714
	6.19048
	2.06521
	1.37566
	1.37383
	2.75132
	2.22108
	3.96163
	1.97751
	2.86596
	2.66534	2.57532
2	2.61492
	2.10935
	2.80708
	2.75132
	0.997354
	2.20253
	2.60269
	1.4903
	1.80556
	3.8322
	3.63568
	3.20276
	2.74929
	1.64021
	3.73039
	1.9161
	2.53708
	5.22751	2.65846	2.60525
3	4.52003
	3.00926
	2.96144
	2.56026
	2.36442
	1.97003
	4.81481
	2.45654
	2.11363
	9.62963
	1.65079
	4.01235
	1.64021
	1.85185
	2.01674
	2.29277
	5.30612
	2.44381
	2.85961
	3.43915
	1.50072
	1.94885
	2.16175
	1.96523
	1.47392
	2.65306
	3.85185
	1.43218
	2.1597
	3.30159
	2.5808	2.86913
4	2.52205
	1.58649
	4.1224
	2.84823
	4.89671
	3.3393
	2.51925
	2.06349
	2.1552
	2.87638
	3.18903
	4.72105
	4.29894
	2.61376
	3.95832
	1.37566
	2.79069
	2.33707
	2.98392
	1.66411
	2.06579
	2.47619
	2.47619
	1.59534
	2.75299
	1.54697
	2.12081
	1.89153
	3.00926
	1.71958
	1.6959
	1.97587
	3.43915
	2.66312
	1.37566
	3.04321
	3.12461
	3.12169
	2.33098
	2.6155
	2.50567
	2.29277
	3.34089
	3.13113
	2.95767
	2.21634
	3.05476
	3.30159
	2.62786
	3.51298
	1.94885
	2.49131
	0.687831
	1.27618
	2.87638	2.62045	2.71009
5	3.03623
	2.59978
	2.47729
	2.75132
	2.71086
	3.69709
	2.52111
	1.78776
	2.06349
	3.09653
	1.94669
	4.81481
	3.34089
	1.78836
	2.83494
	2.2807
	5.43024
	2.17813
	3.03455
	3.82128
	2.74949
	3.49206
	2.53638
	1.94135
	2.40563
	3.25573
	3.55379
	2.75132
	3.32451
	3.81845
	2.83494
	4.81481
	3.43915
	2.47619
	3.36273
	4.17989
	4.12698
	3.74763
	2.75132
	2.12081
	2.40607
	3.16402
	3.16402
	2.62235
	4.62722
	4.22123
	2.67897
	2.67897
	2.24691
	1.98179
	2.06349
	2.61028
	3.23955
	2.4855
	1.61694
	3.49453
	3.61714
	1.46164
	1.71843
	2.06502
	1.94669
	2.60517
	1.65006
	2.93474
	3.53573
	1.90476
	3.72161	2.90087
6	2.62126
	1.14638
	2.06074
	4.81481
	1.76871
	3.43915
	1.83523
	2.74725
	3.02243
	3.35317
	2.16381
	1.67888
	2.90417
	2.44562
	2.36919
	4.81481
	1.60565
	2.00955
	3.02645
	3.2328
	3.13577
	2.46336
	2.75132
	1.88943
	3.01177
	2.66091
	2.40474
	1.97751
	2.25786
	2.36919
	1.98179	2.57948
7	17.1958
	1.18987
	2.61376
	2.40741
	2.33862
	3.16402
	2.26002
	2.86596
	1.94669
	2.17813
	2.53968
	8.02469
	2.69841
	4.12698
	1.71958
	2.9806
	1.68012
	4.0555
	2.59655
	2.75132
	2.0612	3.49499	2.92199
				Mean in total	2.78842
				Standard deviation	0.161356

## Sheet: Description
Given is the velocity of particles of GUL1 in the complented strain and in the four phosphomutants. As well as the velocity of Rab5 and Rab7 and Δpro45::gul1-gfp
The measurments were done in triplicates for each strain. At least two hyphae were analyzed in one experiment. Per hyphae at least 10 signals were measured.
The mean of every hyphae was calculated, a mean of every experiment and a total mean. The standard deviation was calculated by the means of evey experiment.
