# Supplementary material for: The STRIPAK signaling complex regulates dephosphorylation of GUL1, an RNA-binding protein that shuttles on endosomes
Source: PLoS Genet. 2020 Sep 30;16(9):e1008819. doi: 10.1371/journal.pgen.1008819 (PMC7550108; doi:10.1371/journal.pgen.1008819)
Supplement: S5 Dataset — (XLSX) [file pgen.1008819.s030.xlsx]

## Sheet: GUL1 and Pab1
Hyphe	Particle PAB1	Particle GUL1	Percent of co-localization	Mean of each experiment
1	3	3	100
2	6	5	83.3333
3	11	10	90.9091	91.4141
4	6	6	100
5	8	8	100	100
6	5	4	80
7	15	13	86.6667	83.3333
				91.5584	mean
				8.33461	standard deviation

## Sheet: GUL1 and Rab5
Hyphe	Particle PAB1	Particle GUL1	Percent of co-localization	Mean of each experiment
1	27	38	34.2105
2	23	13	53.8462
3	6	13	23.0769
4	8	10	40	37.7834
5	35	26	50
6	11	5	80
7	18	13	61.5385	63.8462
8	26	20	55
9	26	32	43.75
10	22	26	34.6154
11	18	11	54.5455	46.9777
					48.2348	mean
					13.2183	standard deviation

## Sheet: GUL1 and Rab7
Hyphe	Particle PAB1	Particle GUL1	Percent of co-localization	Mean of each experiment
1	8	47	4.25532
2	7	35	2.85714	3.55623
3	10	53	5.66038
4	7	17	11.7647	8.71254
				6.13439	mean
				3.64606	standard deviation
